# Supplementary material for: Profiling and Functional Analysis of mRNAs during Skeletal Muscle Differentiation in Goats
Source: Animals (Basel). 2022 Apr 18;12(8):1048. doi: 10.3390/ani12081048 (PMC9024908; doi:10.3390/ani12081048)
Supplement: Supplementary file 1 [file animals-12-01048-s001.zip]

Archive with 6 entries (6 files):
- Table S1 List of identified DEGs from pairwise comparisons.xlsx
- Table S2 The expression of 202 key genes.xls
- Table S3 Significantly enriched GO terms for GM vs DM1.xlsx
- Table S4 Significantly enriched GO terms for GM vs DM5.xlsx
- Table S5 Significantly enriched GO terms for DM1 vs DM5.xlsx
- Table S6 Significantly enriched KEGG pathways for DEGs.xlsx
