# Supplementary material for: Profiling and Functional Analysis of mRNAs during Skeletal Muscle Differentiation in Goats
Source: Animals (Basel). 2022 Apr 18;12(8):1048. doi: 10.3390/ani12081048 (PMC9024908; doi:10.3390/ani12081048)
Supplement: Supplementary file 1 [file animals-12-01048-s001.zip › Table S1 List of identified DEGs from pairwise comparisons.xlsx]

## Sheet: DM1-VS-DM5
id	DM1-1_count	DM1-2_count	DM1-3_count	DM5-1_count	DM5-2_count	DM5-3_count	DM1-1_fpkm	DM1-2_fpkm	DM1-3_fpkm	DM5-1_fpkm	DM5-2_fpkm	DM5-3_fpkm	log2(fc)	PValue	FDR	significant
ENSCHIG00000015269	11	5	12	28	42	17	0.2	0.05	0.2	0.32	0.47	0.18	1.10806	0.0121372	0.0495265	yes
ENSCHIG00000025797	0	0	0	19	0	11	0	0	0	0.16	0	0.09	6.38082	0.0118727	0.0485621	yes
ENSCHIG00000004220	9	14	16	32	31	33	0.44	0.73	0.8	1.72	1.52	1.68	1.32046	0.0117362	0.0480852	yes
ENSCHIG00000018647	1	0	1	4	10	13	0.01	0	0.01	0.04	0.09	0.12	3.64386	0.0116319	0.0477554	yes
ENSCHIG00000016988	0	0	0	16	0	14	0	0	0	0.13	0	0.11	6.32193	0.0116093	0.0476952	yes
ENSCHIG00000019320	0	1	0	7	5	9	0	0.02	0	0.13	0.08	0.16	4.20945	0.011569	0.0475774	yes
ENSCHIG00000016684	35	20	30	48	70	51	1.29	0.79	1.14	1.96	2.61	1.98	1.02443	0.0115065	0.0473694	yes
ENSCHIG00000026865	42	39	54	16	25	22	1.22	1.21	1.6	0.51	0.73	0.67	-1.07721	0.0115014	0.0473649	yes
ENSCHIG00000011183	18	30	37	56	60	59	0.82	1.46	1.72	2.79	2.77	2.8	1.0635	0.0113382	0.0468071	yes
ENSCHIG00000017718	24	11	25	44	40	53	0.49	0.24	0.53	0.99	0.82	1.14	1.22729	0.0113383	0.0468071	yes
ENSCHIG00000009351	40	59	55	8	30	22	1.38	2.19	1.94	0.3	1.05	0.8	-1.35772	0.0113427	0.0468071	yes
ENSCHIG00000014936	43	37	46	19	23	17	3.01	2.78	3.3	1.47	1.63	1.25	-1.06326	0.0112291	0.0464972	yes
ENSCHIG00000026727	10	9	11	36	27	20	0.28	0.36	0.45	1.52	1.13	0.7	1.61983	0.010895	0.0453944	yes
ENSCHIG00000025209	1	2	3	8	11	18	0.03	0.06	0.09	0.26	0.32	0.55	2.65025	0.0108669	0.045293	yes
ENSCHIG00000016183	3	2	6	12	15	22	0.55	0.55	1.24	2.81	3.24	4.9	2.22635	0.0108292	0.0451827	yes
ENSCHIG00000009952	19	21	13	2	6	5	0.18	0.22	0.13	0.02	0.06	0.05	-2.02748	0.0107931	0.0450478	yes
ENSCHIG00000003758	3	7	43	54	66	106	0.08	0.21	1.2	1.53	1.72	2.84	2.03113	0.0107224	0.0447991	yes
ENSCHIG00000015172	32	18	21	38	76	46	0.88	0.54	0.59	1.15	2.1	1.32	1.185	0.0105971	0.0443527	yes
ENSCHIG00000022150	54	56	56	25	36	15	2.42	2.69	2.57	1.24	1.63	0.7	-1.10518	0.0104415	0.0438228	yes
ENSCHIG00000025660	4	0	1	12	14	12	0.22	0	0.06	0.75	0.79	0.71	3.00643	0.0103545	0.0435368	yes
ENSCHIG00000016802	3	13	12	29	33	29	0.05	0.25	0.22	0.58	0.6	0.56	1.7425	0.0102748	0.043259	yes
ENSCHIG00000008379	0	0	3	11	15	9	0	0	0.12	0.49	0.58	0.36	3.57491	0.0102392	0.0431542	yes
ENSCHIG00000009098	5	4	9	0	0	0	0.09	0.07	0.17	0	0	0	-6.78136	0.0101249	0.0427781	yes
ENSCHIG00000020792	1	1	4	8	16	15	0.17	0.13	0.64	1.48	2.78	2.56	2.85904	0.0101251	0.0427781	yes
ENSCHIG00000013941	0	1	0	7	10	5	0	0.04	0	0.27	0.36	0.19	4.35755	0.0100478	0.0425112	yes
ENSCHIG00000019198	60	51	48	32	21	22	1.14	1.04	0.94	0.68	0.4	0.44	-1.03747	0.00999249	0.0422918	yes
ENSCHIG00000001102	36	16	18	37	70	58	0.43	0.2	0.22	0.49	0.83	0.71	1.25594	0.0099564	0.0421687	yes
ENSCHIG00000018451	155	39	50	21	22	0	1.75	0.48	0.6	0.27	0.26	0	-2.41674	0.00993137	0.042107	yes
ENSCHIG00000008310	16	17	33	47	65	42	1.78	2.03	3.77	5.8	7.32	4.91	1.25013	0.00976674	0.0415992	yes
ENSCHIG00000011587	25	21	29	6	8	11	1.03	0.93	1.23	0.27	0.33	0.48	-1.56253	0.00974434	0.0415478	yes
ENSCHIG00000018375	67	41	20	13	10	0	0.47	0.3	0.14	0.1	0.07	0	-2.42033	0.00967707	0.0413194	yes
ENSCHIG00000021074	4	1	8	14	21	25	0.15	0.04	0.31	0.58	0.8	0.98	2.23879	0.00946426	0.0405256	yes
ENSCHIG00000021946	40	30	23	9	3	14	0.66	0.53	0.39	0.17	0.05	0.24	-1.78022	0.00928971	0.0398773	yes
MSTRG.14516	3	9	15	36	25	32	0.19	0.6	0.96	2.49	1.58	2.1	1.81792	0.00921375	0.0395935	yes
ENSCHIG00000023096	249	189	209	154	110	49	10.37	8.48	8.93	7.12	4.61	2.13	-1.00312	0.00918689	0.0395062	yes
ENSCHIG00000020062	6	18	5	65	54	11	0.06	0.18	0.05	0.67	0.5	0.11	2.14202	0.00915265	0.0393871	yes
ENSCHIG00000015841	48	39	42	20	22	18	1.88	1.66	1.71	0.86	0.89	0.76	-1.06463	0.00905364	0.0390307	yes
ENSCHIG00000021617	21	10	20	34	43	44	0.21	0.11	0.2	0.37	0.46	0.46	1.31079	0.00899216	0.0388073	yes
ENSCHIG00000007220	18	22	35	76	67	37	0.3	0.27	0.67	1.32	1.15	0.72	1.36322	0.00871433	0.0377705	yes
ENSCHIG00000011672	41	35	24	84	67	53	1.47	1.35	0.88	3.34	2.43	1.99	1.06853	0.00857737	0.0373244	yes
ENSCHIG00000009247	3	1	1	17	11	8	0.03	0.01	0.01	0.21	0.13	0.09	3.10434	0.0083729	0.0365402	yes
ENSCHIG00000023601	31	16	30	55	58	49	0.87	0.48	0.86	1.74	1.66	1.46	1.13691	0.00833059	0.0363686	yes
ENSCHIG00000024465	0	0	0	10	3	6	0	0	0	0.38	0.1	0.21	7.84549	0.00827706	0.0361481	yes
ENSCHIG00000018349	14	0	36	136	242	230	0.3	0	0.75	3.09	5.03	4.96	3.6389	0.00818363	0.0358049	yes
ENSCHIG00000014694	1	0	0	0	29	15	0.03	0	0	0	1.66	0.88	6.40372	0.00808934	0.0354309	yes
ENSCHIG00000025629	41	35	21	72	67	58	0.41	0.38	0.22	0.81	0.68	0.62	1.06289	0.00801958	0.0351637	yes
ENSCHIG00000016698	9	17	15	40	30	37	0.29	0.58	0.49	1.41	0.97	1.24	1.41238	0.00788894	0.0346665	yes
ENSCHIG00000011318	78	67	59	38	18	35	0.99	0.91	0.77	0.53	0.23	0.46	-1.12996	0.00783343	0.0344923	yes
ENSCHIG00000025535	59	41	134	86	285	234	0.77	0.58	1.8	1.24	3.76	3.21	1.38203	0.00775255	0.0342043	yes
ENSCHIG00000017136	20	0	16	0	0	0	0.06	0	0.05	0	0	0	-5.1964	0.00766752	0.0338663	yes
ENSCHIG00000006252	19	19	17	5	6	3	0.33	0.36	0.31	0.1	0.11	0.06	-1.88897	0.0076333	0.0337399	yes
ENSCHIG00000011186	0	12	24	0	0	0	0	0.09	0.18	0	0	0	-6.49185	0.00759938	0.0336022	yes
ENSCHIG00000012111	21	38	44	55	80	88	0.44	1.35	1	1.26	2.47	2.83	1.23343	0.0075788	0.0335235	yes
ENSCHIG00000022942	1	0	0	15	3	8	0.01	0	0	0.22	0.04	0.11	5.20945	0.00754008	0.0333645	yes
ENSCHIG00000018580	0	0	0	17	18	0	0	0	0	0.11	0.11	0	6.1964	0.00752686	0.0333182	yes
ENSCHIG00000014532	2	21	0	35	118	33	0.08	0.83	0	1.46	4.42	1.29	2.97803	0.00752029	0.0333014	yes
ENSCHIG00000008072	84	98	37	27	34	7	1.61	1.95	0.62	0.6	0.68	0.11	-1.58842	0.00742472	0.0329144	yes
ENSCHIG00000009678	0	0	0	7	2	12	0	0	0	0.06	0.02	0.09	5.82443	0.00736224	0.0326855	yes
ENSCHIG00000012871	48	65	49	27	26	24	1.74	2.56	1.84	1.09	0.95	0.9	-1.06242	0.00730246	0.0324679	yes
ENSCHIG00000005606	0	3	1	11	16	10	0	0.05	0.02	0.19	0.25	0.16	3.09954	0.00727902	0.0323757	yes
ENSCHIG00000002209	0	0	15	176	177	164	0	0	0.16	1.99	1.83	1.75	5.12153	0.00724873	0.0322528	yes
ENSCHIG00000027043	227	131	44	43	39	61	2.25	1.39	0.45	0.47	0.4	0.63	-1.44714	0.00722115	0.0321657	yes
ENSCHIG00000020302	5	13	39	61	86	54	0.04	0.1	0.29	0.49	0.63	0.41	1.83112	0.0071506	0.0318868	yes
ENSCHIG00000000173	21	22	22	2	5	9	0.18	0.2	0.19	0.02	0.04	0.08	-2.02554	0.00713965	0.0318505	yes
ENSCHIG00000000324	58	155	65	169	209	211	0.65	1.88	0.73	2.12	2.38	2.53	1.10865	0.007122	0.0318063	yes
ENSCHIG00000013634	31	14	15	63	53	36	0.5	0.24	0.24	1.09	0.86	0.61	1.38529	0.00705973	0.0315824	yes
ENSCHIG00000022882	0	1	0	4	9	12	0	0.01	0	0.03	0.06	0.08	4.08746	0.00703369	0.0314936	yes
ENSCHIG00000020774	8	9	8	28	29	19	0.08	0.1	0.1	0.32	0.35	0.21	1.65208	0.00692822	0.0310797	yes
ENSCHIG00000025504	12	19	7	36	35	36	0.11	0.18	0.06	0.35	0.31	0.33	1.50007	0.00690109	0.0309919	yes
ENSCHIG00000023019	15	27	15	6	4	2	0.84	1.64	0.89	0.4	0.22	0.12	-2.18715	0.0068562	0.0308478	yes
ENSCHIG00000009799	7	1	2	19	14	21	0.05	0.01	0.03	0.15	0.16	0.16	2.38466	0.00684493	0.0308117	yes
ENSCHIG00000005530	31	22	23	9	5	9	0.35	0.27	0.27	0.11	0.06	0.11	-1.66838	0.00684561	0.0308117	yes
ENSCHIG00000019952	13	22	7	45	42	34	0.34	0.62	0.2	1.3	1.13	0.96	1.54716	0.0068228	0.0307434	yes
ENSCHIG00000017847	38	36	28	8	8	18	1.17	1.19	0.88	0.27	0.25	0.58	-1.55849	0.00676458	0.0305038	yes
ENSCHIG00000009696	32	18	16	39	58	56	2.54	1.58	1.33	3.5	4.67	4.72	1.24192	0.00669118	0.0302068	yes
ENSCHIG00000015809	42	31	29	74	47	108	0.32	0.25	0.23	0.63	0.36	0.87	1.21723	0.00658385	0.0298049	yes
ENSCHIG00000015261	31	0	17	0	1	0	0.95	0	0.53	0	0.03	0	-5.62449	0.00643846	0.0292521	yes
ENSCHIG00000017099	55	28	30	63	81	86	0.5	0.28	0.33	0.78	0.76	0.81	1.0821	0.00633838	0.0288735	yes
ENSCHIG00000027186	0	0	0	8	12	2	0	0	0	0.31	0.41	0.08	8.05889	0.00629826	0.0287335	yes
ENSCHIG00000016969	8	0	33	0	0	0	0.45	0	1.98	0	0	0	-9.66178	0.00623836	0.0284958	yes
ENSCHIG00000013689	0	0	0	4	10	6	0	0	0	0.09	0.2	0.12	7.09452	0.00614898	0.0281276	yes
ENSCHIG00000014552	11	3	14	0	0	1	0.31	0.09	0.41	0	0	0.03	-4.75489	0.00610147	0.0279315	yes
ENSCHIG00000015234	30	20	31	65	58	47	1.48	1.06	1.57	3.56	2.9	2.43	1.11305	0.00609135	0.0278958	yes
ENSCHIG00000017994	53	63	58	19	38	22	1.73	2.29	1.78	0.69	0.86	0.62	-1.41836	0.00607505	0.0278422	yes
ENSCHIG00000020343	53	74	56	30	33	16	1.73	2.5	1.85	0.96	1.08	0.56	-1.22556	0.00604008	0.0277347	yes
ENSCHIG00000006433	35	35	37	64	94	54	0.61	0.66	0.67	1.24	1.67	0.99	1.00742	0.00603472	0.0277206	yes
ENSCHIG00000018408	3	0	3	12	22	11	0.06	0	0.06	0.25	0.42	0.22	2.89077	0.00596758	0.0274646	yes
ENSCHIG00000023608	52	37	55	25	15	19	2.75	2.08	3	1.44	0.79	1.03	-1.26414	0.00583178	0.0269217	yes
ENSCHIG00000007287	61	43	39	20	25	15	0.8	0.61	0.53	0.29	0.33	0.21	-1.22487	0.00580052	0.0268082	yes
ENSCHIG00000003956	11	4	3	22	20	31	0.15	0.06	0.06	0.27	0.21	0.53	1.90332	0.00567314	0.0263103	yes
ENSCHIG00000009367	165	157	117	30	109	54	2.54	2.6	1.84	0.51	1.7	0.87	-1.1803	0.00558976	0.0259936	yes
ENSCHIG00000024087	24	27	22	3	11	5	0.96	1.16	0.9	0.13	0.45	0.21	-1.93462	0.00555523	0.0258729	yes
ENSCHIG00000003296	14	11	19	40	37	34	0.18	0.15	0.26	0.58	0.49	0.47	1.38414	0.00544208	0.0254048	yes
ENSCHIG00000005840	23	36	28	58	60	61	0.59	1	0.75	1.68	1.58	1.67	1.07508	0.00543748	0.0254026	yes
ENSCHIG00000023673	84	121	108	11	37	62	6.56	10.07	8.62	0.97	2.92	5.04	-1.49955	0.0054395	0.0254026	yes
ENSCHIG00000007139	116	64	75	145	282	110	2.48	1.48	1.66	3.44	6.11	2.46	1.09559	0.00538743	0.0252082	yes
ENSCHIG00000022301	11	17	9	50	29	31	0.19	0.31	0.16	0.95	0.5	0.56	1.60666	0.00528594	0.0248201	yes
ENSCHIG00000010381	39	54	43	13	22	21	1.5	2.23	1.7	0.55	0.86	0.85	-1.26463	0.00508888	0.0240351	yes
ENSCHIG00000008670	89	77	72	28	56	33	0.95	0.88	0.78	0.33	0.6	0.37	-1.00554	0.00505993	0.0239203	yes
ENSCHIG00000021667	10	10	38	76	76	42	0.23	0.24	0.88	1.9	1.74	1	1.78117	0.00505142	0.0238957	yes
ENSCHIG00000015267	188	303	141	380	620	265	2.36	4.09	1.82	5.39	7.9	3.54	1.02508	0.00500708	0.0237324	yes
ENSCHIG00000020775	9	3	10	0	0	0	0.43	0.15	0.48	0	0	0	-8.46489	0.00498594	0.0236617	yes
ENSCHIG00000017603	47	63	96	29	35	25	1.15	1.7	2.42	0.8	0.86	0.68	-1.17129	0.00498806	0.0236617	yes
ENSCHIG00000002861	32	30	33	48	74	67	1.01	1.02	1.07	1.68	2.36	2.22	1.01389	0.00489416	0.0233164	yes
ENSCHIG00000024195	94	100	105	24	63	9	2.68	3.03	3.05	0.77	1.81	0.27	-1.61997	0.00484293	0.023112	yes
ENSCHIG00000012624	0	0	0	12	30	0	0	0	0	0.35	0.8	0	8.58246	0.00481341	0.0229953	yes
ENSCHIG00000010376	3	8	3	24	25	15	0.11	0.32	0.11	0.98	0.93	0.58	2.20511	0.00477495	0.0228297	yes
ENSCHIG00000009365	5	22	26	53	61	55	0.27	1.42	1.58	3.48	3.66	3.39	1.68714	0.00472093	0.0225998	yes
ENSCHIG00000018400	8	4	4	37	4	65	0.08	0.04	0.04	0.4	0.04	0.67	2.79442	0.00461793	0.0221933	yes
ENSCHIG00000008205	17	5	21	40	43	48	0.59	0.19	0.74	1.53	1.5	1.74	1.64992	0.00450006	0.0217047	yes
ENSCHIG00000013063	98	125	110	17	58	61	1.62	2.21	1.85	0.31	0.96	1.05	-1.29177	0.00443601	0.0214387	yes
ENSCHIG00000007673	66	20	60	100	139	101	7.63	2.52	7.02	12.79	16.14	12.16	1.2589	0.0044287	0.0214119	yes
ENSCHIG00000026814	0	3	0	9	23	12	0	0.08	0	0.25	0.49	0.29	3.6865	0.00441929	0.0213749	yes
ENSCHIG00000006964	0	0	1	13	6	8	0	0	0.03	0.39	0.17	0.23	4.71882	0.004299	0.0208433	yes
ENSCHIG00000023241	8	16	12	33	31	40	0.21	0.45	0.32	0.95	0.82	1.09	1.54516	0.00426703	0.0207224	yes
ENSCHIG00000017824	0	0	0	0	21	21	0	0	0	0	0.38	0.4	8.02237	0.00426809	0.0207224	yes
ENSCHIG00000012621	22	16	20	44	40	49	0.43	0.33	0.4	0.95	0.79	1	1.24005	0.00423707	0.020601	yes
ENSCHIG00000011218	141	153	90	45	23	79	2.44	2.85	1.59	0.85	0.4	1.43	-1.36018	0.00419578	0.0204663	yes
ENSCHIG00000018230	26	32	53	14	13	7	0.49	0.64	1.02	0.29	0.25	0.14	-1.66073	0.00416562	0.0203439	yes
ENSCHIG00000022371	20	84	75	98	221	189	0.11	0.51	0.43	0.6	1.24	1.09	1.48051	0.00413219	0.0202169	yes
ENSCHIG00000019970	2	7	7	16	26	29	0.1	0.36	0.34	0.85	1.26	1.45	2.15381	0.00413292	0.0202169	yes
ENSCHIG00000015774	26	29	32	61	52	66	0.28	0.34	0.36	0.73	0.57	0.75	1.06477	0.0041198	0.0201691	yes
ENSCHIG00000008779	19	6	2	0	0	0	0.86	0.28	0.11	0	0	0	-8.70275	0.00410616	0.0201187	yes
ENSCHIG00000008356	0	2	2	12	11	16	0	0.04	0.04	0.26	0.22	0.33	3.33985	0.00388649	0.0191958	yes
ENSCHIG00000008364	28	28	27	52	62	54	0.11	0.12	0.11	0.24	0.26	0.23	1.10236	0.00388756	0.0191958	yes
ENSCHIG00000021419	3	8	16	43	29	34	0.06	0.17	0.33	0.97	0.6	0.72	2.03185	0.00383356	0.0189758	yes
ENSCHIG00000027047	10	8	13	27	30	34	0.18	0.15	0.24	0.53	0.54	0.63	1.5765	0.00378042	0.0187513	yes
ENSCHIG00000014241	131	156	263	662	956	242	2.12	2.69	4.35	11.82	15.56	4.08	1.7801	0.00375612	0.0186461	yes
ENSCHIG00000026535	16	29	0	0	0	0	0.08	0.16	0	0	0	0	-6.32193	0.00351311	0.0175553	yes
ENSCHIG00000004298	0	1	3	9	20	14	0	0.05	0.15	0.5	1.01	0.73	3.48543	0.00350564	0.0175326	yes
ENSCHIG00000021393	22	10	15	2	0	3	0.22	0.11	0.16	0.02	0	0.03	-3.29278	0.00343885	0.0172558	yes
ENSCHIG00000019678	1	1	5	20	14	16	0.03	0.04	0.17	0.72	0.46	0.55	2.84967	0.00338736	0.0170542	yes
ENSCHIG00000007815	19	35	22	56	49	91	2.1	4.25	2.5	6.95	5.54	10.66	1.38726	0.00337425	0.0169953	yes
ENSCHIG00000016502	79	86	89	49	18	34	1.54	1.79	1.76	1.05	0.35	0.68	-1.29108	0.00333814	0.0168345	yes
ENSCHIG00000010706	9	11	14	1	0	1	0.23	0.33	0.35	0.03	0	0.03	-3.92283	0.00325235	0.0164638	yes
ENSCHIG00000016531	62	33	71	18	20	25	0.96	0.56	1.16	0.31	0.34	0.4	-1.35184	0.00324493	0.0164331	yes
ENSCHIG00000008730	0	0	0	10	6	6	0	0	0	0.32	0.17	0.17	7.78136	0.00323854	0.0164146	yes
ENSCHIG00000018892	8	1	1	32	21	16	0.06	0.01	0.01	0.27	0.18	0.13	2.85798	0.00320838	0.0162754	yes
ENSCHIG00000025814	4	0	0	12	20	18	0.22	0	0	0.73	1.11	1.04	3.71049	0.00319341	0.0162063	yes
ENSCHIG00000025283	0	0	0	5	12	6	0	0	0	0.36	0.79	0.41	9.02237	0.0031517	0.0160344	yes
ENSCHIG00000005488	19	25	26	5	8	5	1.28	1.81	1.8	0.37	0.55	0.35	-1.94501	0.00313618	0.0159764	yes
ENSCHIG00000019730	227	132	138	56	41	110	5.3	3.3	3.3	1.44	0.97	2.8	-1.19161	0.00312821	0.0159425	yes
ENSCHIG00000010656	0	0	1	10	8	10	0	0	0.01	0.12	0.09	0.11	5	0.0030509	0.0156145	yes
ENSCHIG00000023460	72	66	72	41	30	30	1.41	1.39	1.45	0.89	0.59	0.62	-1.01707	0.00301991	0.0154675	yes
ENSCHIG00000014628	17	10	0	32	52	81	0.15	0.09	0	0.3	0.44	0.72	2.60486	0.0029543	0.0151897	yes
ENSCHIG00000006694	1	9	1	32	27	19	0.03	0.19	0.03	0.72	0.58	0.43	2.79077	0.00295141	0.0151826	yes
ENSCHIG00000019031	49	55	81	25	23	30	1.27	1.54	2.15	0.71	0.59	0.8	-1.23995	0.00284601	0.0147158	yes
ENSCHIG00000015996	18	10	10	37	34	37	0.27	0.16	0.16	0.62	0.52	0.59	1.55199	0.00284111	0.014703	yes
ENSCHIG00000015041	29	0	3	53	118	78	1.94	0	0.21	3.96	8.05	5.48	3.02412	0.00273863	0.0142215	yes
ENSCHIG00000025845	40	29	28	57	84	62	4.2	3.27	3.01	6.63	8.91	6.82	1.09328	0.00272776	0.0141712	yes
ENSCHIG00000006979	41	30	30	67	66	69	3.58	2.81	2.69	6.49	5.83	6.32	1.03764	0.00256577	0.0134105	yes
ENSCHIG00000011776	6	8	13	25	30	39	0.11	0.28	0.29	0.54	0.58	0.84	1.52725	0.00238903	0.012574	yes
ENSCHIG00000019173	9	0	4	23	62	17	0.18	0	0.09	0.52	1.28	0.36	3	0.00238769	0.0125724	yes
ENSCHIG00000010654	39	10	33	69	77	80	0.6	0.16	0.52	1.17	1.19	1.27	1.50383	0.00237983	0.012553	yes
ENSCHIG00000013701	117	74	71	39	27	47	2.66	1.81	1.64	0.97	0.63	1.11	-1.17288	0.00235718	0.0124498	yes
ENSCHIG00000005906	0	9	5	4	87	74	0	0.29	0.14	0.12	2.48	2.17	3.47158	0.00233535	0.0123453	yes
ENSCHIG00000021631	27	32	45	13	10	9	0.75	0.95	1.27	0.4	0.28	0.26	-1.65973	0.00233207	0.0123334	yes
ENSCHIG00000020852	0	0	6	25	22	23	0	0	0.05	0.24	0.19	0.21	3.67807	0.00228506	0.0121167	yes
ENSCHIG00000020222	0	0	11	152	160	133	0	0	0.47	6.68	6.4	5.52	5.3065	0.00225855	0.0120078	yes
ENSCHIG00000011829	4	10	7	29	26	26	0.11	0.29	0.19	0.86	0.7	0.73	1.95656	0.00222295	0.0118551	yes
ENSCHIG00000019848	63	66	65	32	25	33	0.79	0.89	0.83	0.44	0.32	0.43	-1.07673	0.00221846	0.0118416	yes
ENSCHIG00000020994	64	80	76	34	41	33	0.9	1.21	1.1	0.53	0.58	0.49	-1.0045	0.00220393	0.0117745	yes
ENSCHIG00000008369	0	0	0	9	12	4	0	0	0	0.13	0.16	0.05	6.82443	0.0021903	0.0117108	yes
ENSCHIG00000005800	7	48	7	96	110	82	0.22	1.87	0.23	3.58	3.74	2.91	2.14061	0.00215518	0.0115396	yes
ENSCHIG00000019222	176	105	100	63	44	69	5.65	3.62	3.31	2.24	1.44	2.31	-1.0705	0.00207519	0.0111708	yes
MSTRG.2038	68	62	62	33	30	28	1.15	1.22	1.12	0.58	0.48	0.45	-1.20868	0.00205763	0.011096	yes
ENSCHIG00000022208	14	11	12	52	32	30	0.48	0.41	0.42	1.99	1.12	1.09	1.68082	0.0020417	0.0110389	yes
ENSCHIG00000006732	0	3	2	18	18	12	0	0.1	0.07	0.64	0.59	0.41	3.27009	0.00200824	0.010905	yes
ENSCHIG00000012226	4	6	10	24	28	27	0.02	0.04	0.06	0.16	0.17	0.17	2.05889	0.002009	0.010905	yes
ENSCHIG00000027271	8	12	23	49	44	42	0.35	0.42	0.76	1.75	1.43	1.43	1.59124	0.00200263	0.0108872	yes
ENSCHIG00000010711	34	32	31	10	12	10	2.01	2.03	1.88	0.65	0.72	0.62	-1.57283	0.00199248	0.0108418	yes
ENSCHIG00000014279	12	15	40	78	77	55	0.12	0.16	0.4	0.84	0.75	0.56	1.66073	0.00197542	0.0107635	yes
ENSCHIG00000018539	0	8	0	16	47	43	0	0.14	0	0.28	0.75	0.72	3.64386	0.00196074	0.0106884	yes
ENSCHIG00000022626	52	30	35	100	66	91	0.74	0.47	0.52	1.57	0.95	1.36	1.16528	0.00192272	0.0104953	yes
ENSCHIG00000024636	64	48	36	0	13	0	1.76	1.42	1.02	0	0.36	0	-3.54432	0.00188392	0.0102928	yes
ENSCHIG00000011686	2	1	2	17	11	15	0.04	0.02	0.04	0.34	0.2	0.28	3.03562	0.00185004	0.0101215	yes
ENSCHIG00000021157	15	12	14	38	48	30	0.22	0.16	0.2	0.56	0.63	0.43	1.48187	0.00183867	0.0100639	yes
ENSCHIG00000012174	36	36	28	67	62	83	0.34	0.37	0.27	0.68	0.58	0.87	1.12	0.0017515	0.00963162	yes
ENSCHIG00000020018	0	0	0	6	14	6	0	0	0	0.21	0.45	0.19	8.14636	0.00171564	0.00945916	yes
ENSCHIG00000023891	110	45	152	322	180	246	1.35	0.59	1.9	4.36	2.23	3.16	1.3443	0.00171139	0.00944004	yes
ENSCHIG00000026891	36	49	25	13	10	8	0.52	0.76	0.37	0.21	0.15	0.12	-1.78136	0.00165634	0.00916573	yes
ENSCHIG00000014101	175	49	56	284	282	177	4.34	1.45	1.65	7.28	6.77	4.38	1.30868	0.00164226	0.00909201	yes
ENSCHIG00000007908	2	1	3	15	30	9	0.03	0.01	0.04	0.23	0.42	0.13	3.2854	0.00154552	0.00859984	yes
ENSCHIG00000019821	0	0	0	5	12	9	0	0	0	0.08	0.15	0.12	6.86625	0.00153862	0.0085701	yes
ENSCHIG00000018369	0	0	0	10	13	4	0	0	0	0.13	0.16	0.05	6.82443	0.00153946	0.0085701	yes
ENSCHIG00000022049	82	84	68	39	35	40	0.93	1.03	0.79	0.49	0.4	0.47	-1.01582	0.00151933	0.00848543	yes
ENSCHIG00000008795	31	31	42	74	91	60	0.27	0.29	0.37	0.7	0.79	0.54	1.12618	0.00151386	0.00846114	yes
ENSCHIG00000016096	0	0	9	112	121	95	0	0	0.88	11.81	11.61	9.45	5.22312	0.00148171	0.00829458	yes
ENSCHIG00000012435	23	17	31	83	51	54	0.37	0.29	0.51	1.46	0.82	0.9	1.44252	0.001477	0.00827205	yes
ENSCHIG00000005257	3	20	8	0	0	0	0.11	0.74	0.28	0	0	0	-8.55714	0.00147485	0.00826382	yes
ENSCHIG00000020144	68	64	69	37	20	16	2.14	2.16	2.22	1.29	0.63	0.53	-1.41209	0.00143113	0.00804127	yes
ENSCHIG00000006747	3	0	2	11	23	17	0.1	0	0.07	0.42	0.79	0.61	3.42033	0.00140813	0.00793085	yes
ENSCHIG00000020729	78	51	64	16	16	35	0.59	0.44	0.7	0.14	0.12	0.28	-1.67974	0.00135206	0.00764688	yes
ENSCHIG00000025506	23	15	12	44	65	37	0.23	0.16	0.13	0.5	0.67	0.39	1.58496	0.00132627	0.00751513	yes
ENSCHIG00000009940	13	22	15	42	48	47	0.16	0.29	0.19	0.58	0.6	0.61	1.48382	0.00130927	0.00743626	yes
ENSCHIG00000018043	103	76	58	116	156	231	2.89	2.3	1.67	3.63	4.43	6.8	1.11515	0.00130492	0.00741502	yes
ENSCHIG00000014364	0	1	0	15	11	8	0	0.01	0	0.17	0.13	0.09	5.2854	0.0013022	0.00740656	yes
ENSCHIG00000026118	18	18	27	45	57	55	1.02	1.13	1.57	2.83	3.3	3.27	1.33736	0.001293	0.00736468	yes
ENSCHIG00000008645	9	14	20	41	44	44	0.15	0.27	0.31	0.78	0.7	0.79	1.63672	0.001282	0.0073124	yes
ENSCHIG00000020331	0	0	1	14	72	0	0	0	0.01	0.27	1.31	0	7.30378	0.00127923	0.00730347	yes
ENSCHIG00000012113	25	12	3	56	52	60	0.56	0.29	0.07	1.4	1.19	1.42	2.1239	0.00126067	0.00721118	yes
ENSCHIG00000018278	89	66	42	14	23	30	2.98	2.33	1.45	0.52	0.77	1.03	-1.5429	0.00125621	0.00718907	yes
ENSCHIG00000005720	12	7	4	24	33	36	1.28	0.8	0.44	2.83	3.55	4.02	2.04509	0.00124618	0.00713846	yes
ENSCHIG00000022780	1	4	66	474	471	798	0.01	0.04	0.71	5.55	5.04	8.85	4.67688	0.00121761	0.00698474	yes
ENSCHIG00000022555	0	0	0	8	1	34	0	0	0	0.27	0.04	1.07	8.84549	0.00120213	0.00691298	yes
ENSCHIG00000023562	193	150	95	46	91	50	6.8	5.69	3.46	1.82	3.26	1.84	-1.20471	0.00120281	0.00691298	yes
ENSCHIG00000021818	27	23	19	49	53	63	0.64	0.59	0.46	1.29	1.27	1.56	1.28562	0.00118559	0.00683355	yes
ENSCHIG00000017197	237	156	150	91	61	108	1.92	1.5	1.36	0.83	0.52	1.01	-1.01822	0.00118248	0.00682218	yes
ENSCHIG00000021955	15	15	14	0	0	2	0.17	0.19	0.17	0	0	0.02	-4.72792	0.0011558	0.00668426	yes
ENSCHIG00000026268	52	46	34	82	84	103	2.31	2.19	1.54	4.01	3.72	4.74	1.04584	0.00112793	0.00654506	yes
ENSCHIG00000018967	113	88	112	34	53	63	4.08	3.41	4.14	1.35	1.95	2.39	-1.03135	0.0011261	0.00653757	yes
ENSCHIG00000016468	102	111	207	34	64	69	3.83	4.49	8.02	1.42	2.44	2.72	-1.31225	0.0010544	0.0061688	yes
ENSCHIG00000014253	19	32	46	79	80	86	0.12	0.22	0.3	0.56	0.52	0.58	1.37504	0.000978046	0.00576407	yes
ENSCHIG00000025990	0	0	0	13	16	3	0	0	0	0.41	0.45	0.09	8.30682	0.000948968	0.00562569	yes
ENSCHIG00000013849	38	31	37	65	71	89	1.68	1.47	1.67	3.17	3.16	4.11	1.11502	0.000942461	0.00559157	yes
ENSCHIG00000021107	15	2	21	112	65	33	0.32	0.05	0.47	2.77	1.46	0.78	2.57635	0.000888994	0.00530143	yes
ENSCHIG00000001775	26	22	15	47	73	49	0.4	0.36	0.23	0.79	1.13	0.78	1.44746	0.00088436	0.00527753	yes
ENSCHIG00000023697	40	68	67	97	163	123	0.56	1.01	0.96	1.5	2.29	1.8	1.14371	0.000874937	0.00523054	yes
ENSCHIG00000009318	10	32	39	109	67	96	0.1	0.35	0.41	1.25	0.7	1.04	1.79774	0.000869269	0.00520181	yes
ENSCHIG00000026053	11	3	7	23	41	31	0.19	0.06	0.12	0.44	0.71	0.56	2.2084	0.000866685	0.00518892	yes
ENSCHIG00000012652	0	8	0	45	29	34	0	0.23	0	1.26	0.74	0.9	3.65635	0.000861984	0.00516591	yes
ENSCHIG00000021090	29	19	32	4	8	5	0.48	0.34	0.48	0.08	0.14	0.09	-2.06817	0.000855434	0.00513175	yes
ENSCHIG00000023662	2	2	3	13	22	18	0.04	0.05	0.07	0.31	0.48	0.4	2.89482	0.000847208	0.00508493	yes
ENSCHIG00000012100	1	0	4	17	18	21	0.04	0	0.14	0.66	0.64	0.77	3.52356	0.000841654	0.00505412	yes
ENSCHIG00000026769	38	47	47	13	17	16	0.39	0.51	0.49	0.14	0.17	0.17	-1.53398	0.000779114	0.00470198	yes
ENSCHIG00000018192	45	78	110	161	175	181	0.58	1.07	1.44	2.28	2.26	2.42	1.17148	0.000771074	0.00466279	yes
ENSCHIG00000019405	48	50	35	93	79	114	1.45	1.62	1.07	3.12	2.41	3.6	1.14098	0.000767292	0.00464225	yes
ENSCHIG00000002467	21	13	11	30	86	49	0.41	0.28	0.22	0.64	1.68	0.99	1.86289	0.000711377	0.00434318	yes
ENSCHIG00000015451	18	12	17	1	2	1	0.95	0.68	0.92	0.06	0.11	0.06	-3.47079	0.000710895	0.00434244	yes
ENSCHIG00000025215	24	25	47	78	81	79	0.44	0.49	0.88	1.58	1.64	1.54	1.39497	0.000682833	0.004188	yes
ENSCHIG00000013457	152	122	81	41	48	10	3.66	3.16	1.98	1.1	1.19	0.26	-1.78701	0.000653226	0.00402689	yes
ENSCHIG00000025668	0	1	0	19	5	20	0	0.02	0	0.41	0.1	0.41	5.52356	0.000640912	0.00395502	yes
ENSCHIG00000023037	10	8	5	28	40	26	0.3	0.26	0.15	0.92	1.2	0.81	2.04501	0.000621756	0.00384271	yes
ENSCHIG00000011415	101	67	102	38	47	38	3.57	2.54	3.7	1.49	1.68	1.41	-1.09891	0.000583652	0.00362954	yes
ENSCHIG00000017110	12	5	3	46	25	33	0.14	0.07	0.04	0.63	0.34	0.4	2.45418	0.000547882	0.0034159	yes
ENSCHIG00000026797	23	3	8	44	54	69	0.67	0.09	0.24	1.39	1.55	2.07	2.32481	0.000512834	0.00322238	yes
ENSCHIG00000014486	21	25	27	4	6	4	0.58	0.74	0.77	0.12	0.17	0.12	-2.34981	0.000512476	0.00322181	yes
ENSCHIG00000019178	236	155	233	117	114	66	2.04	1.46	2.06	1.12	1	0.6	-1.03148	0.000481515	0.00304463	yes
ENSCHIG00000018157	75	32	45	155	92	144	0.83	0.38	0.51	1.92	1.04	1.7	1.43792	0.000458932	0.00291406	yes
ENSCHIG00000016397	255	199	188	124	70	114	5.18	4.31	3.92	2.79	1.44	2.44	-1.00755	0.000456043	0.00289724	yes
ENSCHIG00000023908	8	7	7	21	38	34	0.1	0.09	0.08	0.21	0.39	0.34	1.7997	0.000452993	0.00288127	yes
ENSCHIG00000009302	22	23	33	58	108	56	0.58	0.63	0.87	1.66	2.83	1.53	1.53318	0.000448403	0.00285925	yes
ENSCHIG00000012403	54	40	43	12	15	18	3.86	3.11	3.16	0.92	1.12	1.35	-1.57928	0.000444543	0.00284064	yes
ENSCHIG00000021901	0	0	3	12	23	25	0	0	0.09	0.39	0.69	0.77	4.36146	0.000437895	0.00280262	yes
ENSCHIG00000020806	105	82	111	129	245	213	1.41	1.18	1.54	1.93	3.34	3.01	1.00349	0.000427995	0.00274509	yes
ENSCHIG00000001109	83	89	74	41	38	29	1.29	1.49	1.18	0.71	0.6	0.47	-1.15362	0.000426428	0.00273795	yes
ENSCHIG00000020159	119	93	84	52	43	41	3.63	3.06	2.65	1.76	1.34	1.32	-1.07938	0.000425117	0.00273244	yes
ENSCHIG00000010420	124	84	149	50	61	53	7.04	5.12	8.68	3.15	3.5	3.16	-1.08703	0.000399746	0.00258869	yes
ENSCHIG00000010755	113	91	106	31	50	58	4.74	4.1	4.54	1.43	2.1	2.53	-1.14269	0.000372727	0.00242413	yes
ENSCHIG00000014396	16	17	22	43	84	46	0.27	0.31	0.38	0.8	1.43	0.81	1.66297	0.000371135	0.00241508	yes
ENSCHIG00000006212	20	8	5	38	44	66	0.3	0.13	0.08	0.63	0.66	1.03	2.18556	0.00036596	0.00238527	yes
ENSCHIG00000021723	527	538	713	408	203	195	4.71	5.16	6.57	4.03	1.84	1.83	-1.09428	0.000347622	0.00227435	yes
ENSCHIG00000011090	43	49	56	156	106	88	1.72	2.03	2.27	6.86	4.26	3.69	1.29874	0.000345542	0.00226197	yes
ENSCHIG00000005138	7	2	2	21	37	21	0.1	0.02	0.03	0.33	0.53	0.31	2.96347	0.000337848	0.00221521	yes
ENSCHIG00000019065	0	0	5	24	25	28	0	0	0.76	3.96	3.76	4.37	3.99167	0.000337405	0.00221351	yes
ENSCHIG00000000839	37	31	34	77	98	62	1.09	0.98	1.03	2.52	2.93	1.92	1.2494	0.00033003	0.00217221	yes
ENSCHIG00000006323	0	0	0	12	14	7	0	0	0	0.16	0.17	0.09	7.12928	0.000317207	0.00209353	yes
ENSCHIG00000026869	41	14	331	2168	2565	1932	0.53	0.19	4.42	31.36	33.84	26.45	4.15629	0.000312245	0.00206417	yes
ENSCHIG00000023287	13	25	16	40	78	62	0.5	1.06	0.64	1.76	3.12	2.56	1.7578	0.000310576	0.00205426	yes
ENSCHIG00000015224	117	120	109	43	72	55	2	2.2	1.91	0.82	1.23	0.98	-1.01185	0.000309647	0.00205149	yes
ENSCHIG00000018848	5	13	5	47	36	30	0.05	0.13	0.05	0.49	0.34	0.3	2.29662	0.000304097	0.00201805	yes
ENSCHIG00000010234	35	27	35	72	88	64	3.72	3.06	3.81	8.53	9.45	7.19	1.249	0.000302346	0.00200754	yes
ENSCHIG00000017811	47	39	57	93	105	95	2.52	2.25	3.14	5.55	5.69	5.34	1.06769	0.000295805	0.00197279	yes
ENSCHIG00000025878	3	5	0	24	29	22	0.03	0.05	0	0.27	0.3	0.23	3.32193	0.000283848	0.00190252	yes
ENSCHIG00000002971	9	1	7	41	45	23	1.26	0.15	1.01	6.37	6.38	3.38	2.73667	0.000278979	0.00187574	yes
ENSCHIG00000021611	115	93	94	45	58	42	2.9	2.52	2.43	1.26	1.48	1.11	-1.02783	0.000279074	0.00187574	yes
ENSCHIG00000009039	50	55	44	103	103	94	1.35	1.59	1.22	3.08	2.81	2.66	1.03934	0.000271109	0.00182554	yes
ENSCHIG00000012922	10	28	15	61	73	53	0.31	0.94	0.48	2.12	2.31	1.74	1.8345	0.000271151	0.00182554	yes
ENSCHIG00000017809	86	101	82	39	42	43	4.17	5.26	4.08	2.09	2.06	2.19	-1.09147	0.000269203	0.00181445	yes
ENSCHIG00000022466	61	61	77	26	30	21	1.39	1.48	1.76	0.66	0.68	0.48	-1.34707	0.000261728	0.00177001	yes
ENSCHIG00000007510	0	0	0	3	51	168	0	0	0	0.05	0.81	2.76	10.2368	0.000258988	0.00175443	yes
ENSCHIG00000010328	62	51	84	127	176	117	1.23	1.1	1.71	2.79	3.53	2.44	1.11658	0.00023313	0.00159268	yes
ENSCHIG00000020787	100	82	84	190	189	129	1.24	1.05	0.99	2.39	2.69	1.86	1.08124	0.000224691	0.00154378	yes
ENSCHIG00000021234	87	87	103	36	51	40	3.85	4.13	4.67	1.76	2.28	1.85	-1.1028	0.000224381	0.00154252	yes
ENSCHIG00000020738	8	11	9	31	45	33	0.08	0.11	0.09	0.32	0.43	0.33	1.94753	0.000222577	0.00153187	yes
ENSCHIG00000010392	66	101	83	140	244	159	7.41	12.17	9.56	17.41	27.68	18.71	1.13056	0.000210331	0.0014559	yes
ENSCHIG00000024017	0	0	10	235	285	253	0	0	0.3	7.65	8.47	7.8	6.31711	0.000208129	0.00144397	yes
ENSCHIG00000000293	17	9	15	43	49	43	0.84	0.47	0.75	2.39	2.49	2.29	1.79933	0.000205021	0.00142487	yes
ENSCHIG00000012229	86	113	68	33	39	34	1.16	1.63	0.94	0.49	0.53	0.48	-1.31421	0.000198152	0.00137872	yes
ENSCHIG00000007566	67	56	60	20	15	27	0.68	0.54	0.55	0.23	0.15	0.29	-1.40152	0.00019472	0.00135719	yes
ENSCHIG00000024055	7	0	10	60	79	22	0.54	0	0.85	5.52	6.6	1.89	3.3333	0.000193362	0.0013485	yes
ENSCHIG00000023643	111	97	112	58	48	37	3.91	3.67	4.05	2.26	1.71	1.37	-1.12294	0.000191914	0.00133918	yes
ENSCHIG00000019029	0	0	0	6	13	19	0	0	0	0.1	0.19	0.29	7.59495	0.000190526	0.00133181	yes
ENSCHIG00000026101	9	14	13	51	36	44	0.06	0.1	0.09	0.31	0.22	0.29	1.7137	0.000187173	0.00131069	yes
ENSCHIG00000023165	132	90	103	54	51	37	0.88	0.65	0.7	0.4	0.35	0.26	-1.14269	0.00018718	0.00131069	yes
ENSCHIG00000021775	18	15	16	40	48	70	0.45	0.48	0.47	1.06	1.33	1.78	1.57462	0.000180934	0.00127213	yes
ENSCHIG00000022293	26	22	23	2	5	3	0.71	0.64	0.65	0.06	0.14	0.09	-2.78588	0.000180387	0.00127023	yes
ENSCHIG00000022535	60	68	70	12	32	13	1.22	1.48	1.44	0.26	0.66	0.27	-1.79867	0.000168327	0.00119394	yes
ENSCHIG00000005472	76	96	81	24	28	43	1	1.35	1.09	0.35	0.37	0.59	-1.39284	0.000163546	0.00116139	yes
ENSCHIG00000006052	0	0	1	8	21	24	0	0	0.1	0.39	0.76	0.89	4.3505	0.000162537	0.00115559	yes
ENSCHIG00000014834	169	152	176	57	111	68	4.16	4.02	4.44	1.55	2.77	1.76	-1.05357	0.000155961	0.00111475	yes
ENSCHIG00000018758	0	2	12	53	43	52	0	0.02	0.1	0.46	0.34	0.43	3.35755	0.000154345	0.0011045	yes
ENSCHIG00000014436	21	21	32	60	70	68	0.55	0.6	0.87	1.75	1.87	1.88	1.44508	0.000148141	0.0010639	yes
ENSCHIG00000021954	159	137	225	68	102	58	3.95	3.64	5.71	1.85	2.54	1.52	-1.1702	0.000147971	0.00106331	yes
ENSCHIG00000024811	8	9	12	37	37	38	0.54	0.65	0.83	2.76	2.51	2.68	1.9766	0.000141481	0.00102154	yes
ENSCHIG00000025069	10	5	6	34	26	44	0.08	0.04	0.05	0.29	0.19	0.34	2.27009	0.000140259	0.00101394	yes
ENSCHIG00000020978	97	90	86	32	51	28	0.95	1.03	0.86	0.35	0.57	0.34	-1.17247	0.000136261	0.000988476	yes
ENSCHIG00000012659	8	11	20	47	50	51	0.23	0.33	0.57	1.44	1.4	1.48	1.93471	0.000129761	0.000944272	yes
ENSCHIG00000010987	13	10	8	34	52	36	1.49	1.23	0.94	4.33	6.04	4.34	2.00688	0.000121524	0.000889698	yes
ENSCHIG00000008360	0	0	0	8	16	14	0	0	0	0.11	0.21	0.19	7.40939	0.000120689	0.000884658	yes
ENSCHIG00000025634	85	65	86	25	27	38	1.09	0.9	1.13	0.36	0.35	0.51	-1.35466	0.00011842	0.000870146	yes
ENSCHIG00000011834	76	19	24	165	122	153	1.26	0.34	0.41	3.02	2.03	2.65	1.93766	0.000117278	0.000862283	yes
ENSCHIG00000020969	183	239	220	57	133	90	18.52	26.03	22.84	6.45	13.66	9.59	-1.18207	0.0001103	0.000813451	yes
ENSCHIG00000008689	24	19	26	61	62	61	2.06	1.75	2.29	5.8	5.38	5.49	1.45037	0.000109749	0.000810384	yes
ENSCHIG00000009362	76	46	81	110	195	170	1.13	0.73	1.23	1.81	2.93	2.65	1.25797	0.000107393	0.000796396	yes
ENSCHIG00000017867	37	38	38	5	8	12	0.52	0.57	0.54	0.08	0.11	0.18	-2.13927	0.000106952	0.000794109	yes
ENSCHIG00000023849	7	10	17	34	58	54	0.14	0.2	0.33	0.73	1.14	1.08	2.13848	9.45e-05	0.00070771	yes
ENSCHIG00000010465	63	47	48	88	143	120	1.18	0.94	0.92	1.82	2.7	2.35	1.17624	9.3e-05	0.000697718	yes
ENSCHIG00000013972	0	20	25	512	544	400	0	0.33	0.39	8.54	8.29	6.3	5.00562	9.15e-05	0.00068804	yes
ENSCHIG00000021769	247	176	294	624	769	301	7.28	5.58	8.91	20.4	22.94	9.31	1.27409	8.99e-05	0.000677571	yes
ENSCHIG00000024719	37	44	33	84	89	89	0.78	0.96	0.69	1.93	1.89	1.94	1.24511	8.78e-05	0.00066362	yes
ENSCHIG00000005289	82	126	116	226	188	247	0.67	1.12	0.94	2.08	1.64	2.22	1.12156	8.48e-05	0.000642309	yes
ENSCHIG00000024175	48	35	47	13	3	5	0.45	0.35	0.46	0.14	0.03	0.05	-2.51785	8.32e-05	0.000631369	yes
ENSCHIG00000022143	105	114	100	40	52	21	3.14	3.65	3.06	1.34	1.55	0.67	-1.46825	8.25e-05	0.000626676	yes
ENSCHIG00000025624	73	147	59	329	171	391	0.56	1.19	0.46	3.15	1.31	3.11	1.77625	8.15e-05	0.000620491	yes
ENSCHIG00000015653	78	61	79	26	33	21	2.49	2.09	2.59	0.92	1.05	0.71	-1.41974	8.06e-05	0.000614292	yes
ENSCHIG00000014359	44	30	17	86	95	87	0.67	0.57	0.27	1.48	1.48	1.4	1.52978	7.63e-05	0.000584087	yes
ENSCHIG00000019148	5	7	2	25	33	34	0.12	0.17	0.05	0.64	0.77	0.82	2.71344	7.28e-05	0.000559404	yes
ENSCHIG00000016308	2	2	0	20	17	30	0.04	0.02	0	0.15	0.12	0.21	3	7.27e-05	0.000558437	yes
ENSCHIG00000016621	19	34	46	97	97	96	0.24	0.43	0.57	1.3	1.18	1.21	1.57328	7.19e-05	0.000553353	yes
ENSCHIG00000001352	0	2	0	17	26	24	0	0.04	0	0.3	0.44	0.41	4.84549	6.73e-05	0.000520367	yes
ENSCHIG00000013748	82	106	109	38	46	42	0.73	1.02	1	0.38	0.41	0.39	-1.22064	6.53e-05	0.000507074	yes
ENSCHIG00000013888	113	83	110	223	166	208	1.23	0.98	1.24	2.7	1.85	2.39	1.00834	6.36e-05	0.000494797	yes
ENSCHIG00000011414	65	69	58	120	148	116	4.74	5.41	4.37	9.68	10.94	8.9	1.02365	6.2e-05	0.000483618	yes
ENSCHIG00000006539	18	11	21	40	73	69	2.07	1.36	2.47	5.09	8.48	8.31	1.89083	5.94e-05	0.000463865	yes
ENSCHIG00000009391	29	13	21	64	67	65	4.07	1.96	3.02	9.95	9.5	9.56	1.68056	5.83e-05	0.000456231	yes
ENSCHIG00000021573	187	175	137	64	94	87	9.81	9.86	7.38	3.72	4.99	4.79	-1.00267	5.72e-05	0.000448079	yes
ENSCHIG00000019932	11	14	20	69	60	42	0.13	0.18	0.25	0.91	0.72	0.52	1.94084	5.15e-05	0.000407573	yes
ENSCHIG00000012385	45	32	59	86	129	143	6.65	5.12	8.89	14.08	19.14	22.09	1.4207	5.09e-05	0.000403601	yes
ENSCHIG00000017957	94	99	97	32	36	50	0.81	0.92	0.86	0.31	0.31	0.45	-1.27534	5.04e-05	0.000399492	yes
ENSCHIG00000009875	65	41	63	112	121	141	0.5	0.33	0.5	0.95	0.94	1.13	1.18312	4.98e-05	0.000395567	yes
ENSCHIG00000007169	4	6	4	30	28	29	0.07	0.11	0.07	0.54	0.46	0.5	2.58496	4.79e-05	0.000381278	yes
ENSCHIG00000007459	2	3	4	20	23	39	0.02	0.03	0.04	0.24	0.25	0.44	3.36923	4.7e-05	0.000375257	yes
ENSCHIG00000017181	66	56	55	22	17	11	1.75	1.6	1.5	0.65	0.46	0.31	-1.77209	4.66e-05	0.000372496	yes
ENSCHIG00000023585	22	27	13	0	0	1	0.52	0.7	0.32	0	0	0.02	-6.26679	4.48e-05	0.000358472	yes
ENSCHIG00000025996	49	31	23	98	94	92	4.34	2.97	2.08	9.7	8.47	8.65	1.51411	4.45e-05	0.000356652	yes
ENSCHIG00000018578	16	15	99	266	243	229	0.49	0.5	3.13	9.08	7.57	7.4	2.54532	4.42e-05	0.00035419	yes
ENSCHIG00000010396	84	70	62	26	27	26	4.11	3.7	3.13	1.44	1.36	1.32	-1.4089	4.4e-05	0.000352972	yes
MSTRG.8416	66	58	62	24	16	19	2.37	2.23	2.28	0.95	0.58	0.71	-1.61891	4.29e-05	0.000345472	yes
ENSCHIG00000021894	66	52	64	102	137	156	0.58	0.49	0.58	1	1.23	1.45	1.15724	4.23e-05	0.000340988	yes
ENSCHIG00000021915	22	43	6	133	172	85	0.37	0.77	0.11	2.46	2.91	1.5	2.45838	4.21e-05	0.00034032	yes
ENSCHIG00000024618	90	74	57	21	31	20	2.13	1.9	1.38	0.54	0.73	0.5	-1.61188	4.1e-05	0.000331861	yes
ENSCHIG00000015392	1	5	4	24	31	31	0.03	0.15	0.09	0.53	0.61	0.72	2.78427	4.07e-05	0.000329862	yes
ENSCHIG00000004374	121	184	118	253	277	367	0.78	1.95	0.77	2.69	2.61	3.06	1.25615	3.95e-05	0.000320843	yes
ENSCHIG00000022396	21	11	9	45	82	49	0.85	0.49	0.37	2.01	3.42	2.17	2.152	3.91e-05	0.000318168	yes
ENSCHIG00000023843	65	89	94	181	233	142	0.95	1.41	1.42	2.95	3.46	2.19	1.18595	3.88e-05	0.000315679	yes
ENSCHIG00000016361	75	79	77	22	11	2	1.62	1.83	1.71	0.54	0.25	0.04	-2.63619	3.85e-05	0.000314244	yes
ENSCHIG00000009603	55	52	45	110	117	99	4.5	4.6	3.82	9.97	9.68	8.52	1.12455	3.81e-05	0.000310822	yes
ENSCHIG00000019080	2	2	0	20	28	21	0.07	0.07	0	0.68	0.87	0.68	3.99354	3.74e-05	0.00030599	yes
ENSCHIG00000007153	6	7	8	33	47	29	0.24	0.37	0.51	1.72	2.42	1.47	2.3245	3.5e-05	0.00028738	yes
ENSCHIG00000011344	0	0	1	13	28	23	0	0	0.01	0.11	0.21	0.18	5.64386	3.2e-05	0.00026451	yes
ENSCHIG00000023311	236	139	201	70	46	94	6.1	3.87	5.32	2.01	1.21	2.54	-1.40845	3.07e-05	0.000254741	yes
ENSCHIG00000007636	194	152	159	92	58	69	6.15	5.18	5.17	3.23	1.86	2.3	-1.15882	3.01e-05	0.000249872	yes
ENSCHIG00000017731	52	32	54	174	119	99	1.16	0.75	1.23	4.24	2.65	2.28	1.54616	2.87e-05	0.000239236	yes
ENSCHIG00000020799	93	58	59	148	153	148	1.14	0.76	0.74	2.02	1.9	1.9	1.14048	2.82e-05	0.000235421	yes
ENSCHIG00000017519	0	15	38	768	1177	1011	0	0.46	1.14	24.68	34.53	30.73	5.81282	2.81e-05	0.000234994	yes
ENSCHIG00000018090	53	48	48	102	105	112	0.72	0.7	0.67	1.54	1.44	1.6	1.13184	2.7e-05	0.000225664	yes
ENSCHIG00000021016	106	142	97	33	51	48	4.34	6.25	4.08	1.5	2.11	2.06	-1.37145	2.45e-05	0.000205906	yes
ENSCHIG00000022728	1	0	0	18	27	19	0.01	0	0	0.13	0.18	0.13	5.45943	2.35e-05	0.000198031	yes
ENSCHIG00000018766	11	20	23	64	68	60	0.34	0.66	0.73	2.19	2.12	1.94	1.85308	2.21e-05	0.000187075	yes
ENSCHIG00000016700	195	184	245	108	117	105	4.2	4.27	5.72	2.28	2.47	2.17	-1.03603	2.19e-05	0.000185742	yes
ENSCHIG00000012721	163	158	133	52	77	80	2.98	3.12	2.5	1.06	1.43	1.53	-1.09714	2.1e-05	0.00017889	yes
ENSCHIG00000021782	4	5	3	20	35	40	0.03	0.05	0.03	0.19	0.31	0.36	2.96683	2.1e-05	0.000178642	yes
ENSCHIG00000013596	5	3	6	27	37	30	0.06	0.04	0.13	0.33	0.42	0.45	2.38333	2.03e-05	0.000172924	yes
ENSCHIG00000009028	13	14	17	50	60	47	0.21	0.24	0.28	0.87	0.96	0.78	1.83808	1.85e-05	0.000159006	yes
ENSCHIG00000009485	112	133	138	46	51	66	1.61	2.08	1.97	0.62	0.73	1.06	-1.23177	1.83e-05	0.000157682	yes
ENSCHIG00000024323	41	45	31	98	125	84	2.79	3.32	2.18	7.47	8.67	6.06	1.42112	1.75e-05	0.000151183	yes
ENSCHIG00000014954	78	62	70	150	141	132	0.56	0.46	0.51	1.17	1.02	0.97	1.04639	1.74e-05	0.000150254	yes
ENSCHIG00000021377	164	128	188	74	72	78	2.03	1.7	2.38	1.01	0.9	1.01	-1.0652	1.7e-05	0.00014709	yes
ENSCHIG00000022450	65	47	48	7	14	16	1.43	1.11	1.09	0.17	0.31	0.37	-2.09443	1.65e-05	0.000142544	yes
ENSCHIG00000009155	77	63	76	143	138	147	2.95	2.59	2.99	6.07	5.34	5.9	1.02099	1.62e-05	0.000140673	yes
ENSCHIG00000004109	19	15	21	47	99	62	2.08	1.73	2.25	5.53	10.69	6.95	1.93487	1.58e-05	0.000137053	yes
ENSCHIG00000025675	36	17	34	86	120	76	0.56	0.31	0.59	1.7	2.19	1.45	1.87087	1.38e-05	0.000120475	yes
ENSCHIG00000022172	60	8	102	777	749	701	0.57	0.08	1	8.26	7.29	7.04	3.77515	1.37e-05	0.000120328	yes
ENSCHIG00000021207	282	117	108	537	491	373	17.01	7.6	6.67	35.89	29.94	23.61	1.51568	1.37e-05	0.000119963	yes
ENSCHIG00000013536	7	4	10	26	69	46	0.72	0.37	1.06	2.74	6.71	4.62	2.71021	1.34e-05	0.00011807	yes
ENSCHIG00000010672	0	1	0	40	27	13	0	0.12	0	1.66	1.01	0.5	4.72338	1.21e-05	0.000106673	yes
ENSCHIG00000020260	129	98	109	41	57	37	2.37	1.94	2.05	0.83	1.05	0.7	-1.30166	1.2e-05	0.000105749	yes
ENSCHIG00000009583	2	4	6	30	42	27	0.03	0.06	0.08	0.43	0.51	0.35	2.92376	1.17e-05	0.000104024	yes
MSTRG.1133	60	35	40	118	110	111	1.5	0.95	1.04	3.28	2.77	2.91	1.36027	1.16e-05	0.000102989	yes
ENSCHIG00000008018	239	200	247	128	82	73	14.23	12.77	15.09	8.45	4.92	4.54	-1.23271	1.16e-05	0.000102937	yes
ENSCHIG00000026448	49	56	56	103	167	118	0.45	0.56	0.56	1.1	1.62	1.19	1.3164	1.14e-05	0.000101681	yes
ENSCHIG00000013481	61	49	55	105	123	132	0.69	0.59	0.63	1.31	1.46	1.66	1.21373	1.12e-05	0.000100447	yes
ENSCHIG00000026982	0	0	0	21	35	7	0	0	0	0.63	0.96	0.2	9.22078	1.11e-05	9.94e-05	yes
ENSCHIG00000019681	65	81	52	149	218	132	3.26	4.38	2.71	8.3	11.07	6.93	1.34543	1.11e-05	9.91e-05	yes
ENSCHIG00000012991	7	11	8	41	43	41	0.19	0.31	0.22	1.2	1.15	1.14	2.27716	1.1e-05	9.86e-05	yes
ENSCHIG00000018116	35	57	50	4	1	10	2.56	1.53	1.44	0.45	0.13	0.43	-2.45292	1.09e-05	9.78e-05	yes
ENSCHIG00000022689	16	10	23	55	67	65	0.32	0.22	0.48	1.23	1.37	1.38	1.9642	1.09e-05	9.77e-05	yes
ENSCHIG00000016556	0	0	0	66	21	596	0	0	0	0.35	0.1	2.96	10.1506	1.07e-05	9.61e-05	yes
ENSCHIG00000012349	2	0	0	27	31	25	0.03	0	0	0.42	0.43	0.36	5.3339	1e-05	9.05e-05	yes
ENSCHIG00000024617	98	101	114	44	40	44	1.56	1.72	1.86	0.77	0.64	0.73	-1.26416	9.11e-06	8.28e-05	yes
ENSCHIG00000017610	18	17	26	73	56	115	0.27	0.27	0.4	1.2	0.84	1.79	2.02661	8.88e-06	8.08e-05	yes
ENSCHIG00000025273	54	32	25	3	4	6	0.27	0.17	0.13	0.02	0.02	0.03	-3.02554	8.81e-06	8.02e-05	yes
ENSCHIG00000018306	33	17	80	169	168	257	0.38	0.21	0.93	2.13	1.92	3.05	2.22375	8.78e-06	7.99e-05	yes
ENSCHIG00000011584	43	38	52	87	134	116	1.57	1.25	2.02	3.55	5.11	4.55	1.44855	8.45e-06	7.72e-05	yes
ENSCHIG00000023924	7	4	61	613	757	620	0.12	0.04	1.09	12.91	14.84	12.6	5.01257	8.28e-06	7.58e-05	yes
ENSCHIG00000020312	106	83	68	30	27	28	1.45	1.22	0.96	0.46	0.37	0.4	-1.56131	8.18e-06	7.49e-05	yes
ENSCHIG00000021003	4	1	0	29	30	29	0.03	0.01	0	0.24	0.23	0.23	4.12928	7.84e-06	7.19e-05	yes
ENSCHIG00000008913	1	1	0	25	25	32	0.01	0.01	0	0.36	0.33	0.43	5.80735	7.85e-06	7.19e-05	yes
ENSCHIG00000022907	84	60	49	145	216	134	2.99	2.31	1.8	5.77	7.82	5.03	1.39096	7.62e-06	7e-05	yes
ENSCHIG00000011711	0	1	0	19	43	20	0	0.05	0	0.99	1.98	0.97	6.30012	7.45e-06	6.86e-05	yes
ENSCHIG00000020118	39	36	35	102	85	96	0.75	0.76	0.7	2.21	1.68	1.96	1.40439	6.85e-06	6.35e-05	yes
ENSCHIG00000010905	126	110	101	189	219	200	1.44	1.43	0.78	2.65	2.97	2.52	1.15713	6.59e-06	6.12e-05	yes
ENSCHIG00000019356	38	19	273	3003	3861	2706	3.75	2.05	27.46	325.83	382.02	277.8	4.88922	6.49e-06	6.04e-05	yes
ENSCHIG00000016350	10	4	15	62	46	55	0.16	0.07	0.25	1.11	0.75	0.93	2.53916	6.45e-06	6e-05	yes
ENSCHIG00000015574	17	16	8	71	74	44	1.25	1.31	0.62	5.85	5.6	3.47	2.23015	6.42e-06	5.99e-05	yes
ENSCHIG00000010754	44	53	30	3	3	9	1.01	1.31	0.71	0.08	0.07	0.22	-3.03372	6.32e-06	5.9e-05	yes
ENSCHIG00000014020	166	127	158	31	70	22	2.67	2.19	2.6	0.56	1.14	0.37	-1.84954	6.21e-06	5.81e-05	yes
ENSCHIG00000015557	1	1	0	29	26	29	0.03	0.03	0	1.03	0.84	0.98	5.56986	5.98e-06	5.61e-05	yes
ENSCHIG00000026712	0	0	0	18	42	9	0	0	0	0.36	0.76	0.17	8.74819	5.65e-06	5.32e-05	yes
ENSCHIG00000020993	39	128	35	340	328	238	0.3	1.04	0.27	2.85	2.5	1.89	2.16893	5.35e-06	5.05e-05	yes
ENSCHIG00000016253	0	1	3	50	27	22	0	0.01	0.02	0.43	0.36	0.17	5	4.95e-06	4.69e-05	yes
ENSCHIG00000012485	41	39	76	145	187	128	1.47	1.51	2.8	5.79	6.83	4.85	1.59574	4.87e-06	4.62e-05	yes
ENSCHIG00000018205	101	92	104	224	188	180	0.38	0.37	0.4	0.93	0.71	0.71	1.03103	4.61e-06	4.39e-05	yes
ENSCHIG00000024120	52	35	26	101	140	99	0.75	0.54	0.38	1.6	2.03	1.48	1.61348	4.59e-06	4.36e-05	yes
ENSCHIG00000023260	0	1	1	22	37	31	0	0.07	0.06	1.39	2.17	1.85	5.37905	4.36e-06	4.17e-05	yes
ENSCHIG00000014797	4	4	37	324	382	309	0.11	0.12	1.08	10.25	11.05	9.3	4.54589	4.31e-06	4.14e-05	yes
ENSCHIG00000022375	92	126	100	186	248	221	1.79	2.63	2	4.01	4.89	4.51	1.06266	4.24e-06	4.08e-05	yes
ENSCHIG00000022109	2	4	7	28	39	47	0.05	0.11	0.18	0.79	1	1.25	3.16046	4.07e-06	3.93e-05	yes
ENSCHIG00000024928	146	141	90	226	315	269	2.84	2.95	1.79	4.88	6.2	5.5	1.12917	4.04e-06	3.9e-05	yes
ENSCHIG00000008646	3	4	3	25	34	34	0.06	0.09	0.06	0.57	0.71	0.73	3.25873	4.01e-06	3.88e-05	yes
ENSCHIG00000007326	44	47	54	109	145	104	0.31	0.35	0.39	0.84	1.02	0.76	1.31918	3.74e-06	3.63e-05	yes
ENSCHIG00000008918	15	20	22	60	76	63	0.59	0.84	0.88	2.59	3	2.58	1.82244	3.67e-06	3.57e-05	yes
ENSCHIG00000007924	15	9	11	38	94	56	1.67	1.08	1.26	4.69	10.58	6.54	2.44332	3.56e-06	3.47e-05	yes
ENSCHIG00000026636	76	45	56	122	169	141	2.46	1.57	1.86	4.35	5.51	4.77	1.31259	3.44e-06	3.36e-05	yes
ENSCHIG00000009005	164	170	127	65	74	64	9.13	10.17	7.25	4.01	4.16	3.74	-1.15654	3.31e-06	3.25e-05	yes
ENSCHIG00000012416	4	10	12	50	51	48	0.05	0.12	0.14	0.64	0.6	0.58	2.5536	3.31e-06	3.25e-05	yes
ENSCHIG00000026249	62	81	81	22	22	23	1.14	1.6	1.54	0.44	0.42	0.45	-1.70804	3.24e-06	3.2e-05	yes
ENSCHIG00000025057	49	55	63	132	120	142	3.47	4.18	4.58	10.36	8.59	10.55	1.27029	3.06e-06	3.03e-05	yes
ENSCHIG00000025448	99	90	72	187	184	168	3.83	3.76	2.88	8.03	7.21	6.82	1.07517	2.94e-06	2.91e-05	yes
ENSCHIG00000012197	206	137	231	376	354	400	1.72	1.23	1.98	3.47	2.98	3.5	1.01311	2.9e-06	2.88e-05	yes
ENSCHIG00000017967	73	65	105	180	201	171	0.56	0.53	0.82	1.52	1.55	1.37	1.21699	2.84e-06	2.83e-05	yes
ENSCHIG00000025803	20	21	18	0	0	0	0.17	0.18	0.15	0	0	0	-7.38082	2.79e-06	2.79e-05	yes
ENSCHIG00000007647	24	23	50	113	109	115	1.31	1.37	2.82	6.86	6.04	6.61	1.82671	2.66e-06	2.67e-05	yes
ENSCHIG00000011152	33	30	20	87	90	79	0.32	0.31	0.2	0.92	0.87	0.79	1.63619	2.6e-06	2.61e-05	yes
ENSCHIG00000016745	0	0	0	14	18	33	0	0	0	0.56	0.64	1.25	9.6736	2.51e-06	2.52e-05	yes
ENSCHIG00000006098	108	90	128	4	31	18	3.63	3.26	4.42	0.14	1.06	0.65	-2.612	2.41e-06	2.43e-05	yes
ENSCHIG00000026289	122	111	115	51	49	39	7.32	7.13	7.1	3.42	2.96	2.45	-1.2872	2.12e-06	2.15e-05	yes
ENSCHIG00000020567	2	2	3	32	28	29	0.11	0.12	0.17	1.91	1.52	1.64	3.66391	2.08e-06	2.12e-05	yes
ENSCHIG00000013029	36	19	14	0	0	0	1.12	0.63	0.44	0	0	0	-9.51175	2.03e-06	2.06e-05	yes
ENSCHIG00000018537	2	1	3	23	33	35	0.04	0.02	0.07	0.57	0.74	0.82	4.03427	2.01e-06	2.05e-05	yes
ENSCHIG00000017469	114	137	99	223	282	216	4.7	6.06	4.19	10.18	11.75	9.34	1.06463	1.9e-06	1.94e-05	yes
ENSCHIG00000026059	22	40	12	0	0	0	0.61	1.16	0.32	0	0	0	-9.44432	1.88e-06	1.93e-05	yes
ENSCHIG00000025875	0	5	2	49	32	35	0	0.12	0.05	1.23	0.73	0.83	4.03666	1.87e-06	1.92e-05	yes
ENSCHIG00000006314	108	97	113	35	48	40	8.51	8.06	8.87	3.1	3.55	3.32	-1.35143	1.83e-06	1.88e-05	yes
ENSCHIG00000000527	19	28	19	78	69	87	0.3	0.48	0.31	1.37	1.11	1.45	1.8502	1.72e-06	1.78e-05	yes
ENSCHIG00000026062	51	29	52	6	3	7	1.48	0.89	1.44	0.18	0.1	0.2	-2.98868	1.66e-06	1.71e-05	yes
ENSCHIG00000020192	4	2	0	28	45	31	0.08	0.04	0	0.63	0.92	0.66	4.20294	1.63e-06	1.69e-05	yes
ENSCHIG00000017163	79	92	102	180	304	186	2.02	2.5	2.65	5.14	7.74	4.86	1.30696	1.6e-06	1.66e-05	yes
ENSCHIG00000013414	512	413	326	177	230	125	5.84	5.05	3.81	2.24	2.65	1.5	-1.20193	1.56e-06	1.63e-05	yes
ENSCHIG00000022718	18	36	23	85	123	84	0.19	0.42	0.25	1.01	1.34	0.95	1.94006	1.39e-06	1.46e-05	yes
ENSCHIG00000024434	2	2	4	26	36	35	0.01	0.01	0.02	0.14	0.18	0.18	3.64386	1.35e-06	1.42e-05	yes
ENSCHIG00000002047	38	32	25	116	135	74	1.3	1.16	0.88	4.4	4.65	2.64	1.80735	1.34e-06	1.41e-05	yes
ENSCHIG00000021104	10	22	11	66	77	62	0.06	0.15	0.07	0.47	0.5	0.41	2.30117	1.25e-06	1.32e-05	yes
ENSCHIG00000015608	307	309	320	137	129	191	3.93	4.25	4.2	1.94	1.67	2.57	-1.00233	1.24e-06	1.3e-05	yes
ENSCHIG00000011613	203	208	226	81	117	112	8.23	9.05	9.4	3.64	4.79	4.76	-1.01631	1.21e-06	1.28e-05	yes
ENSCHIG00000025051	56	66	77	163	202	133	0.47	0.59	0.61	1.4	1.58	1.08	1.28163	1.14e-06	1.21e-05	yes
ENSCHIG00000017943	23	14	18	71	61	77	0.59	0.38	0.47	2.01	1.58	2.07	1.97473	1.11e-06	1.18e-05	yes
ENSCHIG00000017889	84	73	72	145	161	176	12.46	11.71	11.05	23.98	24.25	27.52	1.10485	1.09e-06	1.15e-05	yes
ENSCHIG00000018472	43	63	373	4805	4006	3915	0.04	0.07	0.39	5.46	4.15	4.21	4.78869	1.01e-06	1.08e-05	yes
ENSCHIG00000013995	3	1	1	31	34	28	0.07	0.03	0.02	0.81	0.81	0.69	4.26679	9.75e-07	1.04e-05	yes
ENSCHIG00000024404	102	121	125	44	39	45	4.28	5.45	5.38	2.05	1.65	1.98	-1.41154	9.06e-07	9.74e-06	yes
ENSCHIG00000015772	75	41	75	7	13	14	4.1	2.41	4.2	0.42	0.72	0.8	-2.46483	8.67e-07	9.35e-06	yes
ENSCHIG00000003108	105	119	1025	14061	16995	14522	9.04	10.96	90.27	1337.12	1474.07	1307.06	5.22292	8.18e-07	8.87e-06	yes
ENSCHIG00000020653	16	9	14	44	73	71	0.07	0.05	0.06	0.2	0.33	0.35	2.28951	8.17e-07	8.86e-06	yes
ENSCHIG00000019462	61	47	61	123	141	205	1.07	0.9	1.11	2.48	2.52	3.88	1.52763	7.84e-07	8.54e-06	yes
ENSCHIG00000018705	96	86	97	26	38	21	2.56	2.41	2.62	0.78	1.02	0.55	-1.69144	7.43e-07	8.11e-06	yes
ENSCHIG00000010741	9	5	5	58	38	42	0.22	0.15	0.11	1.56	0.84	1.07	2.85383	7.38e-07	8.06e-06	yes
ENSCHIG00000012361	63	65	52	122	174	140	6.38	7.07	5.4	13.7	17.82	14.88	1.29956	7.28e-07	7.96e-06	yes
ENSCHIG00000014378	17	12	24	77	72	67	0.69	0.52	1	3.47	2.96	2.86	2.07163	6.98e-07	7.67e-06	yes
ENSCHIG00000013977	360	307	268	497	873	553	27.36	25.09	20.86	41.83	67.03	44.03	1.06041	6.62e-07	7.3e-06	yes
ENSCHIG00000015980	3	0	0	39	32	38	0.03	0	0	0.4	0.3	0.37	5.1565	6.44e-07	7.12e-06	yes
ENSCHIG00000004376	30	38	41	96	104	109	1.42	1.93	1.99	5.04	4.98	5.41	1.53083	6.07e-07	6.72e-06	yes
MSTRG.7791	29559	23338	19687	12285	9025	9354	70.27	59.6	48.07	32.54	21.73	23.65	-1.19133	5.33e-07	5.94e-06	yes
ENSCHIG00000007275	176	136	193	48	71	75	3.35	2.76	3.76	1.02	1.36	1.48	-1.35445	4.77e-07	5.35e-06	yes
ENSCHIG00000018360	1	2	2	40	34	26	0.01	0.03	0.03	0.55	0.43	0.34	4.23704	4.58e-07	5.16e-06	yes
ENSCHIG00000015236	6	4	5	41	47	33	0.03	0.02	0.03	0.26	0.27	0.2	3.18982	4.22e-07	4.78e-06	yes
ENSCHIG00000011761	25	26	237	3330	3745	2925	0.23	0.21	1.73	29.12	28.59	22.81	5.21358	4.13e-07	4.69e-06	yes
ENSCHIG00000012464	8	7	47	150	157	306	0.14	0.1	0.86	2.29	2.46	5.34	3.19735	3.65e-07	4.16e-06	yes
ENSCHIG00000015350	0	0	0	35	24	20	0	0	0.01	2.47	1.55	1.37	9.07414	2.79e-07	3.22e-06	yes
ENSCHIG00000020381	559	512	580	258	315	163	21.9	21.57	23.33	11.19	12.46	6.7	-1.13815	2.56e-07	2.98e-06	yes
ENSCHIG00000011770	209	286	274	67	105	119	1.65	2.45	2.24	0.59	0.85	0.99	-1.38353	2.46e-07	2.87e-06	yes
ENSCHIG00000023150	117	91	112	29	33	42	1.53	1.12	1.32	0.39	0.41	0.63	-1.47312	2.44e-07	2.86e-06	yes
ENSCHIG00000020292	3	8	10	46	52	61	0.07	0.06	0.13	0.61	0.61	0.54	2.75899	2.19e-07	2.57e-06	yes
ENSCHIG00000022720	0	0	0	27	20	35	0	0	0.01	1.04	0.7	1.28	8.2384	1.87e-07	2.22e-06	yes
ENSCHIG00000017679	87	89	89	168	187	193	0.46	0.5	0.48	0.98	1	1.07	1.08274	1.83e-07	2.18e-06	yes
ENSCHIG00000021798	138	131	148	54	62	57	1.07	1.1	1.19	0.47	0.49	0.47	-1.23245	1.7e-07	2.03e-06	yes
ENSCHIG00000020044	84	75	79	167	173	165	0.47	0.48	0.37	1.14	0.99	0.98	1.23638	1.56e-07	1.87e-06	yes
ENSCHIG00000026086	24	17	18	93	68	78	0.8	0.87	0.52	3.48	2.28	3.08	2.01312	1.52e-07	1.83e-06	yes
ENSCHIG00000015794	59	47	54	117	153	130	0.58	0.49	0.54	1.27	1.51	1.33	1.35208	1.53e-07	1.83e-06	yes
ENSCHIG00000023771	0	7	0	120	58	52	0	0.2	0	3.58	1.53	1.51	5.04876	1.45e-07	1.74e-06	yes
ENSCHIG00000019259	33	30	30	120	82	120	0.48	0.46	0.45	1.93	1.2	1.83	1.83526	1.29e-07	1.56e-06	yes
ENSCHIG00000016292	31	31	56	119	131	159	0.67	0.71	1.25	2.86	2.88	3.62	1.83145	1.24e-07	1.5e-06	yes
ENSCHIG00000024161	42	59	65	152	199	135	0.24	0.37	0.38	0.95	1.12	0.79	1.53051	1.19e-07	1.44e-06	yes
ENSCHIG00000026480	109	139	100	0	18	4	4.03	5.49	3.8	0	0.69	0.16	-3.96999	1.17e-07	1.42e-06	yes
ENSCHIG00000015009	130	103	126	39	46	45	1.73	1.47	1.72	0.57	0.62	0.63	-1.43472	1.06e-07	1.29e-06	yes
ENSCHIG00000017360	1	2	4	32	63	34	0.04	0.14	0.17	1.45	2.61	1.46	3.97924	9.64e-08	1.18e-06	yes
ENSCHIG00000018397	97	107	106	194	216	220	0.84	1	0.95	1.87	1.9	2.01	1.0508	9.19e-08	1.13e-06	yes
ENSCHIG00000010948	139	130	140	42	62	53	1.79	1.8	1.85	0.6	0.81	0.71	-1.35954	9.1e-08	1.12e-06	yes
ENSCHIG00000004934	72	55	52	132	155	175	2.95	2.42	2.19	6	6.42	7.5	1.39776	8.73e-08	1.08e-06	yes
ENSCHIG00000009885	11	7	6	42	64	55	1.26	0.86	0.71	5.35	7.43	6.63	2.77793	7.95e-08	9.83e-07	yes
ENSCHIG00000008062	68	71	66	166	156	155	0.52	0.59	0.52	1.41	1.21	1.25	1.24746	7.58e-08	9.43e-07	yes
ENSCHIG00000014308	176	182	183	78	86	84	2.86	3.18	3.06	1.41	1.41	1.43	-1.0984	7.43e-08	9.24e-07	yes
ENSCHIG00000020902	6	8	5	35	62	58	0.08	0.12	0.07	0.53	0.86	0.83	3.03953	6.79e-08	8.5e-07	yes
ENSCHIG00000016895	18	32	15	93	93	104	1.12	2.13	0.96	6.31	5.75	6.65	2.15192	6.63e-08	8.31e-07	yes
ENSCHIG00000012611	109	112	94	20	37	32	0.32	0.32	0.27	0.07	0.12	0.09	-1.70044	6.5e-08	8.18e-07	yes
ENSCHIG00000001972	114	100	124	223	238	217	3.8	3.58	4.24	8.23	8.01	7.58	1.03556	5.55e-08	7.05e-07	yes
ENSCHIG00000020323	220	239	221	89	125	97	1.61	1.86	1.65	0.72	0.92	0.74	-1.10518	4.82e-08	6.16e-07	yes
ENSCHIG00000021059	0	16	4	82	166	127	0	0.29	0.07	1.53	2.82	2.24	4.19421	4.83e-08	6.16e-07	yes
ENSCHIG00000017259	192	182	207	69	90	94	1.5	1.53	1.66	0.6	0.71	0.77	-1.173	4.15e-08	5.33e-07	yes
ENSCHIG00000008345	78	92	71	172	191	200	2.02	2.52	1.97	5.02	5.05	5.43	1.25154	4.11e-08	5.28e-07	yes
ENSCHIG00000021658	96	105	103	183	244	225	9.1	10.7	10.03	19.2	23.37	22.39	1.12279	4.09e-08	5.27e-07	yes
ENSCHIG00000016047	167	183	248	426	444	382	3.89	4.56	5.93	10.98	10.44	9.31	1.09558	4.06e-08	5.23e-07	yes
ENSCHIG00000024203	392	396	427	174	167	238	17	18.41	19.06	8.33	7.63	10.84	-1.02323	3.73e-08	4.84e-07	yes
ENSCHIG00000010274	23	9	7	82	81	86	2.61	1.03	0.84	10.11	9.12	9.99	2.70539	3.55e-08	4.6e-07	yes
ENSCHIG00000016620	0	1	2	39	42	46	0	0.01	0.01	0.31	0.36	0.41	5.75489	3.52e-08	4.57e-07	yes
ENSCHIG00000017919	165	168	181	73	49	45	3.38	3.69	3.79	1.65	1.02	0.96	-1.58098	3.43e-08	4.47e-07	yes
ENSCHIG00000011558	46	46	62	134	137	155	0.86	0.94	1.18	2.76	2.56	3.05	1.48992	3.4e-08	4.42e-07	yes
ENSCHIG00000024900	2	0	9	57	71	70	0.08	0	0.38	2.62	2.96	3.04	4.22798	2.98e-08	3.89e-07	yes
ENSCHIG00000026141	96	70	324	2101	2161	1938	0.18	0.31	0.61	4.26	3.98	3.71	3.44144	2.87e-08	3.76e-07	yes
ENSCHIG00000017530	121	158	125	295	284	286	1.93	2.69	2.04	5.2	4.59	4.77	1.12842	2.69e-08	3.54e-07	yes
MSTRG.8415	143	163	168	61	67	55	3.07	3.75	3.69	1.45	1.45	1.24	-1.34406	2.55e-08	3.38e-07	yes
ENSCHIG00000024886	240	188	186	89	78	87	1.8	1.51	1.43	0.74	0.59	0.68	-1.23769	2.17e-08	2.89e-07	yes
ENSCHIG00000017364	273	226	245	123	111	119	6.65	5.92	6.13	3.32	2.73	3.04	-1.04069	1.85e-08	2.49e-07	yes
ENSCHIG00000024549	6	7	4	53	48	46	0.04	0.04	0.02	0.33	0.28	0.27	3.1375	1.79e-08	2.41e-07	yes
ENSCHIG00000014068	23	19	17	65	97	90	2.5	2.22	1.9	7.84	10.67	10.28	2.12066	1.5e-08	2.05e-07	yes
ENSCHIG00000018158	28	35	37	103	124	101	0.57	0.77	0.78	2.34	2.54	2.16	1.73151	1.48e-08	2.02e-07	yes
ENSCHIG00000009059	11	5	5	56	71	47	0.25	0.12	0.11	1.39	1.6	1.1	3.09099	1.44e-08	1.96e-07	yes
ENSCHIG00000018055	138	123	125	39	39	51	1.53	1.47	1.42	0.48	0.44	0.59	-1.5495	1.26e-08	1.73e-07	yes
ENSCHIG00000011768	33	39	20	111	129	111	0.46	0.58	0.28	1.71	1.81	1.62	1.96123	1.19e-08	1.64e-07	yes
ENSCHIG00000017183	109	81	90	196	207	233	5.19	4.18	4.44	10.41	10	11.67	1.21596	1.17e-08	1.61e-07	yes
ENSCHIG00000002616	469	399	440	182	159	243	3.44	3.14	3.31	1.48	1.18	1.87	-1.12646	1.01e-08	1.41e-07	yes
ENSCHIG00000017651	5	16	25	107	111	115	0.03	0.12	0.25	0.88	0.81	1.03	2.76553	9.39e-09	1.32e-07	yes
ENSCHIG00000002155	56	58	51	134	147	148	0.28	0.31	0.26	0.75	0.75	0.78	1.4235	8.54e-09	1.2e-07	yes
ENSCHIG00000014984	183	132	195	58	39	54	1.75	1.35	1.91	0.61	0.38	0.54	-1.71128	7.97e-09	1.13e-07	yes
ENSCHIG00000019616	3	3	4	41	49	41	0.04	0.05	0.06	0.66	0.72	0.63	3.74416	7.92e-09	1.12e-07	yes
ENSCHIG00000025388	95	83	105	199	228	199	0.7	0.66	0.8	1.63	1.7	1.54	1.17289	7.29e-09	1.04e-07	yes
ENSCHIG00000022922	181	109	115	318	442	301	2.71	1.63	1.66	4.91	6.38	4.47	1.39323	7.21e-09	1.03e-07	yes
ENSCHIG00000011780	363	312	336	141	130	184	8.9	8.22	8.45	3.83	3.22	4.73	-1.11811	7.26e-09	1.03e-07	yes
ENSCHIG00000014174	378	277	374	155	137	167	6.59	5.17	6.68	2.99	2.41	3.04	-1.12752	7.28e-09	1.03e-07	yes
ENSCHIG00000023522	276	308	269	127	140	96	8.92	10.71	8.93	4.56	4.59	3.25	-1.20366	6.76e-09	9.68e-08	yes
ENSCHIG00000016301	179	120	156	313	321	309	3.97	2.86	3.56	7.68	7.2	7.17	1.08558	6.68e-09	9.57e-08	yes
ENSCHIG00000016820	67	70	39	177	203	171	1.26	1.53	0.75	3.7	4.05	3.47	1.66425	5.84e-09	8.42e-08	yes
ENSCHIG00000022366	245	209	258	84	123	94	10.06	9.22	10.88	3.81	5.1	4.05	-1.21857	5.03e-09	7.3e-08	yes
ENSCHIG00000022036	700	631	548	365	343	313	9.26	7.26	8.55	3.34	4.01	4.71	-1.05573	4.93e-09	7.16e-08	yes
ENSCHIG00000010632	1	4	4	39	55	51	0.03	0.14	0.14	1.43	1.83	1.77	4.02022	4.12e-09	6.04e-08	yes
ENSCHIG00000011562	7	4	11	70	55	62	0.1	0.06	0.16	1.11	0.79	0.93	3.14466	3.86e-09	5.67e-08	yes
ENSCHIG00000021699	6	8	6	57	53	52	0.13	0.18	0.13	1.34	1.13	1.15	3.04041	3.82e-09	5.61e-08	yes
ENSCHIG00000019577	67	81	60	160	218	183	0.27	0.35	0.25	0.71	0.89	0.77	1.4458	3.76e-09	5.53e-08	yes
ENSCHIG00000024276	129	78	118	25	23	27	3.97	2.58	3.72	0.85	0.71	0.87	-2.07941	3.29e-09	4.86e-08	yes
ENSCHIG00000014127	0	0	0	54	30	44	0	0	0	5.51	2.84	4.29	12.0407	3.05e-09	4.51e-08	yes
ENSCHIG00000023109	0	3	2	68	40	51	0	0.07	0.04	1.62	0.87	1.15	5.04836	2.82e-09	4.18e-08	yes
ENSCHIG00000011320	178	133	149	286	358	295	2.44	1.96	2.11	4.34	4.97	4.24	1.05756	2.65e-09	3.93e-08	yes
ENSCHIG00000026747	82	57	47	171	203	177	3.45	2.57	2.05	8.02	8.66	7.85	1.60391	2.19e-09	3.28e-08	yes
ENSCHIG00000016940	125	109	123	271	237	275	0.9	0.84	0.91	2.16	1.72	2.07	1.1669	2.17e-09	3.26e-08	yes
ENSCHIG00000012884	60	78	70	183	186	175	1.64	2.31	1.96	5.56	5.15	5.05	1.41504	2.04e-09	3.08e-08	yes
ENSCHIG00000013439	118	124	105	20	39	24	1.28	1.45	1.17	0.24	0.43	0.27	-2.05274	1.82e-09	2.75e-08	yes
ENSCHIG00000013760	0	0	0	49	90	25	0	0.01	0	1.5	2.52	0.72	8.88874	1.69e-09	2.57e-08	yes
ENSCHIG00000018391	199	194	217	89	77	77	1.62	1.69	1.81	0.8	0.63	0.66	-1.29264	1.37e-09	2.11e-08	yes
ENSCHIG00000018029	108	106	98	249	301	207	1.77	1.87	1.66	4.54	5	3.57	1.3066	1.32e-09	2.04e-08	yes
ENSCHIG00000014627	284	206	254	78	118	94	14	10.9	12.84	4.26	5.88	4.86	-1.33113	1.24e-09	1.91e-08	yes
ENSCHIG00000016565	179	141	182	320	388	314	3.3	2.79	3.37	6.46	7.15	6.03	1.05388	1.1e-09	1.73e-08	yes
ENSCHIG00000006209	15	18	23	100	123	73	1.67	2.15	2.63	12.34	13.84	8.53	2.42798	9.96e-10	1.57e-08	yes
ENSCHIG00000019098	216	176	166	67	77	58	2.09	1.83	1.65	0.72	0.75	0.59	-1.43503	9.83e-10	1.55e-08	yes
ENSCHIG00000026624	133	141	118	263	322	261	7.12	8.13	6.52	15.64	17.47	14.68	1.13437	9.18e-10	1.45e-08	yes
MSTRG.3854	79	61	69	172	181	173	0.64	0.53	0.57	1.54	1.48	1.47	1.36763	8.15e-10	1.29e-08	yes
ENSCHIG00000019901	28	27	34	123	133	93	0.79	0.91	1.08	4.3	4.35	3.14	2.08441	7.65e-10	1.22e-08	yes
ENSCHIG00000026198	559	569	708	215	272	331	9.53	10.41	12.38	4.07	4.68	5.91	-1.14054	7.49e-10	1.19e-08	yes
ENSCHIG00000022822	131	110	99	244	298	237	2.59	2.33	2.02	5.38	6.01	4.93	1.23363	6.92e-10	1.11e-08	yes
ENSCHIG00000018863	76	74	91	199	194	206	1.86	2.18	1.58	7.03	7.44	4.46	1.75203	6.09e-10	9.79e-09	yes
ENSCHIG00000021491	290	375	245	595	754	660	6.48	10.82	6.08	19.59	23.93	22.09	1.48864	6e-10	9.68e-09	yes
ENSCHIG00000014199	152	167	181	356	340	329	1.98	2.33	2.41	5.12	4.47	4.48	1.06609	5.93e-10	9.57e-09	yes
ENSCHIG00000021164	327	307	341	164	149	161	7.07	7.13	7.56	3.93	3.25	3.65	-1.00665	4.91e-10	8.05e-09	yes
ENSCHIG00000023407	17	25	7	106	107	144	0.12	0.23	0.06	0.85	0.78	1.47	2.91857	3.99e-10	6.54e-09	yes
ENSCHIG00000018013	252	229	259	502	587	411	4.79	4.75	5.14	10.67	11.19	8.22	1.03495	3.9e-10	6.42e-09	yes
ENSCHIG00000008715	15	14	11	85	80	67	0.31	0.31	0.23	1.96	1.68	1.46	2.58496	3.86e-10	6.35e-09	yes
ENSCHIG00000023593	42	53	51	164	187	131	0.55	0.66	0.77	2.44	2.11	1.56	1.62567	3.82e-10	6.3e-09	yes
ENSCHIG00000017794	82	75	77	174	227	185	2.2	2.16	2.12	5.17	6.15	5.2	1.35015	2.88e-10	4.78e-09	yes
ENSCHIG00000020288	38	42	34	116	143	122	1.61	1.91	1.48	5.45	6.07	5.43	1.76129	2.85e-10	4.73e-09	yes
ENSCHIG00000025824	29	20	37	112	131	112	0.38	0.28	0.49	1.57	1.65	1.51	2.04021	2.84e-10	4.72e-09	yes
ENSCHIG00000020021	0	0	0	59	77	34	0	0	0	1.85	2.18	0.99	10.7085	2.73e-10	4.55e-09	yes
ENSCHIG00000008403	49	67	186	1349	2356	1173	0.46	0.69	1.81	14.18	22.58	11.67	4.03223	2.7e-10	4.5e-09	yes
ENSCHIG00000014618	288	272	288	102	135	79	4.04	4.1	4.14	1.59	1.9	1.16	-1.40101	2.02e-10	3.41e-09	yes
ENSCHIG00000012062	12	10	14	68	76	74	0.1	0.09	0.13	0.66	0.66	0.68	2.64386	1.82e-10	3.09e-09	yes
ENSCHIG00000012377	19	12	23	83	130	91	1.27	0.86	1.57	6.13	8.75	6.36	2.52119	1.82e-10	3.08e-09	yes
MSTRG.13840	40	34	38	148	142	111	2.74	2.4	2.59	10.17	9.16	8.06	1.82511	1.71e-10	2.92e-09	yes
ENSCHIG00000010137	193	152	209	366	389	456	2.63	2.23	2.93	5.53	5.37	6.53	1.16188	1.64e-10	2.81e-09	yes
ENSCHIG00000025819	111	102	76	236	244	272	1.45	1.6	1.06	3.49	3.3	4.12	1.40844	1.47e-10	2.53e-09	yes
ENSCHIG00000020056	152	137	155	44	37	22	1.2	1.33	1.26	0.39	0.3	0.18	-2.12311	1.46e-10	2.51e-09	yes
ENSCHIG00000013526	76	32	59	223	214	208	1.14	0.45	0.91	2.89	2.72	2.61	1.71721	1.36e-10	2.34e-09	yes
ENSCHIG00000017918	100	96	110	210	249	240	0.75	0.8	0.85	1.75	1.89	1.91	1.20945	1.27e-10	2.19e-09	yes
ENSCHIG00000020440	103	94	115	232	269	352	0.93	0.91	1.06	2.32	2.45	3.33	1.48187	1.25e-10	2.16e-09	yes
ENSCHIG00000019256	8	7	8	67	95	52	0.1	0.1	0.1	0.94	1.22	0.69	3.24793	1.18e-10	2.05e-09	yes
ENSCHIG00000008721	27	22	33	99	127	109	0.47	0.41	0.59	1.9	2.22	1.98	2.05299	1.15e-10	1.99e-09	yes
ENSCHIG00000014135	41	40	71	182	234	172	0.37	0.39	0.65	1.8	2.11	1.61	1.96897	1.06e-10	1.84e-09	yes
ENSCHIG00000015488	61	70	64	158	192	215	0.49	0.57	0.54	1.27	1.71	1.49	1.4822	9.86e-11	1.72e-09	yes
ENSCHIG00000010827	60	62	61	171	271	168	1.35	1.51	1.43	4.31	6.22	3.99	1.75899	8.87e-11	1.56e-09	yes
ENSCHIG00000020623	134	95	119	254	320	261	1.65	1.16	1.45	3.16	4.03	3.15	1.27931	5.59e-11	9.97e-10	yes
ENSCHIG00000007841	140	123	102	262	293	289	9	8.49	6.72	18.66	19.03	19.48	1.23966	5.31e-11	9.48e-10	yes
ENSCHIG00000024098	13	4	11	70	90	81	0.19	0.06	0.17	1.14	1.34	1.25	3.15071	4.54e-11	8.14e-10	yes
ENSCHIG00000014683	383	352	336	124	184	167	2.53	2.52	2.29	0.8	1.08	1.47	-1.13162	4.37e-11	7.85e-10	yes
ENSCHIG00000000501	1	8	2	61	82	77	0.01	0.13	0.03	0.99	1.22	1.18	4.31768	4.31e-11	7.75e-10	yes
ENSCHIG00000021348	76	81	81	7	15	11	4.17	4.77	4.56	0.43	0.83	0.63	-2.8365	3.85e-11	6.98e-10	yes
ENSCHIG00000003894	172	153	172	308	354	322	8.94	8.56	9.19	17.75	18.62	17.57	1.01506	2.86e-11	5.23e-10	yes
ENSCHIG00000027094	172	153	172	308	354	322	8.94	8.56	9.19	17.75	18.62	17.57	1.01506	2.86e-11	5.23e-10	yes
ENSCHIG00000024497	113	137	157	303	336	363	2.2	2.94	3.04	6.83	6.86	7.88	1.39885	2.41e-11	4.44e-10	yes
ENSCHIG00000019165	0	0	0	60	72	62	0	0	0	0.64	0.7	0.62	9.35168	1.63e-11	3.04e-10	yes
ENSCHIG00000023229	120	99	116	268	271	243	4.76	4.22	4.72	11.78	10.87	10.11	1.25776	1.56e-11	2.9e-10	yes
ENSCHIG00000023323	329	319	346	144	170	165	13.61	14.35	14.68	6.64	7.05	6.88	-1.05167	1.48e-11	2.77e-10	yes
ENSCHIG00000023530	498	441	452	199	219	137	16.98	16.13	15.82	7.52	7.56	4.88	-1.29361	1.45e-11	2.71e-10	yes
ENSCHIG00000016724	72	81	62	191	232	192	2.79	3.38	2.47	8.21	9.1	7.81	1.53973	1.24e-11	2.35e-10	yes
ENSCHIG00000021455	263	245	308	91	115	114	8.85	8.85	10.62	3.38	3.93	3.96	-1.32933	1.12e-11	2.12e-10	yes
ENSCHIG00000010250	199	202	174	391	390	457	4.89	5.33	4.39	10.65	9.69	11.79	1.13696	5.9e-12	1.14e-10	yes
ENSCHIG00000011658	80	73	70	177	241	202	11.22	11	10.07	27.51	34.17	29.72	1.50111	5.83e-12	1.13e-10	yes
ENSCHIG00000026682	72	62	60	224	177	218	0.52	0.48	0.44	1.78	1.28	1.64	1.70659	4.07e-12	7.95e-11	yes
ENSCHIG00000009477	62	62	64	224	232	163	3.29	3.53	3.48	13.17	12.44	9.07	1.75146	3.72e-12	7.3e-11	yes
ENSCHIG00000008044	66	67	74	167	232	218	6.68	7.28	7.66	18.74	23.75	23.14	1.60199	2.9e-12	5.69e-11	yes
ENSCHIG00000022263	66	67	74	167	232	218	6.68	7.28	7.66	18.74	23.75	23.14	1.60199	2.9e-12	5.69e-11	yes
ENSCHIG00000024631	600	571	495	254	238	288	8.63	9.44	7.26	3.89	4.06	4.49	-1.02586	2.76e-12	5.45e-11	yes
ENSCHIG00000009523	27	20	29	113	176	110	1.08	0.87	1.23	5.07	7.19	4.67	2.41248	2.61e-12	5.17e-11	yes
ENSCHIG00000020668	332	165	235	60	44	47	4.05	2.16	2.94	0.81	0.55	0.6	-2.22292	2.37e-12	4.71e-11	yes
ENSCHIG00000027069	210	154	163	352	448	385	6.24	4.9	5.06	11.71	13.53	12.05	1.20279	2.25e-12	4.48e-11	yes
ENSCHIG00000010817	258	250	247	496	594	443	16.96	17.65	16.65	36.12	39.45	30.53	1.04952	2.23e-12	4.45e-11	yes
ENSCHIG00000020163	44	46	80	244	269	201	0.74	0.84	1.39	4.56	4.58	3.56	2.09629	2.2e-12	4.39e-11	yes
ENSCHIG00000026723	136	128	146	29	39	38	2.18	2.26	2.33	0.54	0.6	0.62	-1.94358	2.14e-12	4.29e-11	yes
ENSCHIG00000016484	193	164	206	422	387	415	1.53	1.4	1.68	3.72	3.11	3.46	1.1584	1.93e-12	3.89e-11	yes
ENSCHIG00000018617	371	319	335	590	848	637	4.65	4.29	4.3	8.19	10.73	8.37	1.04347	1.72e-12	3.48e-11	yes
ENSCHIG00000014123	48	57	58	153	188	194	0.96	1.22	1.19	3.39	3.8	4.07	1.74039	1.71e-12	3.47e-11	yes
ENSCHIG00000013180	722	883	756	1499	1854	1331	8.17	10.73	8.78	18.8	21.21	15.79	1.01142	1.6e-12	3.26e-11	yes
ENSCHIG00000024266	22	14	20	124	144	87	2.43	1.66	2.27	15.19	16.09	10.08	2.70114	1.18e-12	2.42e-11	yes
ENSCHIG00000013001	17	27	23	149	108	133	0.28	0.47	0.37	2.65	1.76	2.24	2.56986	1.04e-12	2.14e-11	yes
ENSCHIG00000010477	198	192	196	349	452	398	21.09	21.96	21.41	41.18	48.7	44.45	1.05931	9.21e-13	1.91e-11	yes
ENSCHIG00000016329	0	0	0	70	101	102	0	0	0	1.4	1.84	1.93	10.751	5.77e-13	1.21e-11	yes
ENSCHIG00000027256	20	27	19	144	135	102	0.49	0.7	0.47	3.88	3.31	2.6	2.56013	4.34e-13	9.19e-12	yes
ENSCHIG00000025019	735	603	624	289	358	248	10.87	9.57	9.46	4.73	5.35	3.85	-1.10195	3.95e-13	8.41e-12	yes
ENSCHIG00000024410	703	769	601	1168	1418	1573	8.99	10.56	7.87	16.54	18.31	21.08	1.02839	3.23e-13	6.92e-12	yes
ENSCHIG00000026793	208	215	197	57	80	62	6.97	7.69	6.44	2.14	2.7	2.07	-1.61049	2.93e-13	6.28e-12	yes
ENSCHIG00000021595	197	300	336	854	834	744	1.37	2.24	2.39	6.58	5.86	5.42	1.5737	1.45e-13	3.16e-12	yes
ENSCHIG00000021506	139	125	134	277	313	320	2.75	2.83	2.91	6.58	6.92	7.1	1.27881	1.18e-13	2.6e-12	yes
ENSCHIG00000023005	1	3	16	148	189	149	0.06	0.18	0.94	9.41	10.96	8.96	4.63552	1.15e-13	2.53e-12	yes
ENSCHIG00000010099	11	6	15	78	114	111	1.23	0.72	1.71	9.63	12.83	12.96	3.27465	1.11e-13	2.44e-12	yes
ENSCHIG00000006418	78	57	60	222	228	188	1.82	1.43	1.44	5.74	5.37	4.6	1.74402	9.92e-14	2.2e-12	yes
ENSCHIG00000014088	11	7	16	79	120	112	0.11	0.07	0.16	0.87	1.21	1.17	3.25683	8.41e-14	1.87e-12	yes
ENSCHIG00000022336	355	436	366	779	1144	818	11.14	14.7	11.78	27.07	36.27	26.93	1.26275	8.32e-14	1.86e-12	yes
ENSCHIG00000022927	13	16	13	100	94	94	0.32	0.42	0.33	2.71	2.33	2.41	2.79963	8.34e-14	1.86e-12	yes
ENSCHIG00000010943	13	5	27	169	192	148	0.72	0.3	1.52	10.31	10.68	8.55	3.53977	6.93e-14	1.56e-12	yes
MSTRG.6400	248	195	181	479	602	445	8.29	8.18	7.22	17.99	21.76	16.69	1.25244	6.81e-14	1.53e-12	yes
ENSCHIG00000015898	373	396	286	732	1041	788	2.96	3.37	2.33	6.42	8.34	6.55	1.29909	6.14e-14	1.39e-12	yes
ENSCHIG00000003279	79	71	49	208	248	238	0.78	0.75	0.5	2.28	2.48	2.47	1.83252	3.92e-14	9.01e-13	yes
ENSCHIG00000002858	4	1	2	62	109	83	0.17	0.04	0.08	2.77	4.93	3.77	5.30567	3.35e-14	7.73e-13	yes
ENSCHIG00000019664	35	34	52	159	173	182	0.69	0.73	1.06	3.51	3.5	3.81	2.12529	3.01e-14	6.96e-13	yes
ENSCHIG00000016518	376	351	396	123	176	158	16.99	17.19	18.44	6.14	8.04	7.49	-1.27991	2.5e-14	5.8e-13	yes
ENSCHIG00000004449	0	0	0	106	140	110	0	0	0	7.08	8.53	6.95	12.8765	2.37e-14	5.52e-13	yes
ENSCHIG00000005401	277	226	256	461	578	613	3.34	2.92	3.16	6.15	7.03	7.75	1.15177	2.04e-14	4.76e-13	yes
MSTRG.462	2468	2247	2256	1308	1156	1433	68.36	67.58	58.71	31.6	27.89	22.21	-1.25247	1.99e-14	4.66e-13	yes
ENSCHIG00000024545	706	562	741	1255	1704	1229	11.12	9.51	11.97	21.9	27.12	20.3	1.0884	1.94e-14	4.55e-13	yes
ENSCHIG00000016113	4	1	2	65	108	82	0.14	0.04	0.08	2.47	3.75	2.96	5.14191	1.86e-14	4.37e-13	yes
ENSCHIG00000008340	105	69	69	273	354	249	11.69	8.25	7.88	33.69	39.85	29.08	1.88312	1.1e-14	2.64e-13	yes
ENSCHIG00000002609	47	47	49	159	235	172	0.77	0.82	0.82	3.18	3.88	2.94	2.05289	9.14e-15	2.2e-13	yes
ENSCHIG00000027091	571	577	558	259	319	248	4.39	4.77	4.41	2.2	2.48	2	-1.0225	7.12e-15	1.72e-13	yes
ENSCHIG00000010386	35	31	31	144	168	127	4.91	4.67	4.46	22.38	23.82	18.68	2.20823	6.25e-15	1.51e-13	yes
ENSCHIG00000007834	41	46	46	178	187	153	4.37	5.26	5.03	21	20.13	17.09	1.98963	6.18e-15	1.5e-13	yes
ENSCHIG00000015250	23	28	103	1760	1911	1815	0.23	0.3	1.03	19.3	19.11	18.67	5.19337	6.09e-15	1.48e-13	yes
ENSCHIG00000019917	228	209	190	58	63	68	1.7	1.68	1.45	0.48	0.47	0.53	-1.70643	5.24e-15	1.28e-13	yes
ENSCHIG00000006615	63	42	45	179	234	182	1.32	0.93	0.96	4.17	4.96	3.99	2.03112	5.13e-15	1.26e-13	yes
ENSCHIG00000003854	13	22	19	114	134	112	0.25	0.45	0.37	2.38	2.54	2.21	2.73629	4.86e-15	1.2e-13	yes
ENSCHIG00000014813	259	287	324	53	95	81	14.59	17.36	18.72	3.31	5.41	4.79	-1.9071	4.21e-15	1.04e-13	yes
ENSCHIG00000022410	0	0	0	111	197	139	0	0	0	0.93	1.5	1.1	10.2005	3.84e-15	9.56e-14	yes
ENSCHIG00000016534	138	143	142	343	363	313	1.28	1.41	1.34	3.5	3.42	3.02	1.30247	3.33e-15	8.31e-14	yes
ENSCHIG00000011193	4	3	8	90	84	84	0.15	0.12	0.32	3.85	3.28	3.4	4.15765	3.23e-15	8.08e-14	yes
ENSCHIG00000023455	24	34	29	130	153	146	0.35	0.53	0.43	2.1	2.25	2.23	2.32852	3.21e-15	8.06e-14	yes
ENSCHIG00000021198	602	419	470	174	193	206	21.43	16	17.17	6.87	6.94	7.69	-1.34456	2.47e-15	6.23e-14	yes
ENSCHIG00000022144	4	1	0	103	120	85	0.13	0.03	0	2.76	2.75	1.67	5.48784	2.06e-15	5.2e-14	yes
ENSCHIG00000026213	401	408	398	173	188	186	11.14	11.57	10.78	5.06	5.02	5.15	-1.13681	1.43e-15	3.63e-14	yes
ENSCHIG00000022359	218	226	230	522	480	485	6.91	7.69	7.49	18.36	15.39	16.14	1.17536	1.12e-15	2.87e-14	yes
ENSCHIG00000005501	67	85	74	216	301	258	7.08	9.7	8.13	25.5	32.36	28.78	1.79831	9.89e-16	2.53e-14	yes
ENSCHIG00000017325	445	487	442	784	1028	869	2.48	3.01	2.72	5.7	6.66	5.9	1.15323	7.87e-16	2.03e-14	yes
ENSCHIG00000012112	28	18	24	116	140	140	3.93	2.71	3.45	18.03	19.85	20.6	2.53502	7.32e-16	1.89e-14	yes
ENSCHIG00000011175	411	333	416	121	169	139	37.95	33.02	39.41	12.38	15.77	13.46	-1.40748	6.21e-16	1.61e-14	yes
MSTRG.13173	204	162	146	475	428	458	0.77	0.66	0.57	2	1.64	1.82	1.4489	5.37e-16	1.4e-14	yes
ENSCHIG00000026166	68	80	64	237	235	230	0.72	0.91	0.7	2.79	2.52	2.56	1.75603	5.08e-16	1.33e-14	yes
ENSCHIG00000014377	5	3	1	82	101	88	0.07	0.04	0.01	1.3	1.46	1.32	5.08746	2.87e-16	7.6e-15	yes
ENSCHIG00000019384	310	264	245	538	649	555	10.63	9.75	8.63	20.46	22.53	19.98	1.11811	2.51e-16	6.67e-15	yes
ENSCHIG00000027176	50	42	30	196	297	185	0.92	0.78	0.53	3.75	5.39	3.43	2.49487	1.55e-16	4.18e-15	yes
ENSCHIG00000019581	19	16	14	134	108	126	0.55	0.5	0.42	4.3	3.16	3.83	2.94116	1.52e-16	4.11e-15	yes
ENSCHIG00000026372	453	365	410	768	979	762	4.04	3.5	3.75	7.59	8.82	7.13	1.06007	1.45e-16	3.93e-15	yes
ENSCHIG00000013648	266	209	210	479	517	533	2.99	2.55	2.29	5.85	5.54	5.75	1.13028	1.41e-16	3.83e-15	yes
ENSCHIG00000021831	587	507	537	263	273	242	33.07	30.67	31.03	16.42	15.54	14.3	-1.03467	1.1e-16	3e-15	yes
ENSCHIG00000002460	255	202	242	489	536	481	3.05	2.63	3.14	6.14	6.75	6.11	1.10715	9.85e-17	2.71e-15	yes
ENSCHIG00000006876	29	84	44	396	411	373	0.3	0.95	0.48	4.61	4.36	4.11	2.91852	9.88e-17	2.71e-15	yes
ENSCHIG00000020448	362	341	389	146	151	134	9.11	9.22	10.04	4.07	3.84	3.54	-1.30902	9.53e-17	2.63e-15	yes
ENSCHIG00000021440	460	395	470	138	137	184	7.11	6.56	7.45	2.36	2.14	2.98	-1.4975	8.96e-17	2.48e-15	yes
ENSCHIG00000012603	120	83	119	316	326	338	1.5	1.12	1.53	4.39	4.14	4.45	1.64511	4.68e-17	1.31e-15	yes
ENSCHIG00000004734	38	18	47	192	296	246	1.55	0.8	2	8.77	12.31	10.63	2.86585	4.28e-17	1.2e-15	yes
ENSCHIG00000012230	12	8	13	101	106	141	0.06	0.04	0.07	0.58	0.56	0.77	3.48997	3.47e-17	9.81e-16	yes
ENSCHIG00000008842	288	251	263	592	849	594	32.13	29.99	30.09	73.02	95.58	69.43	1.36815	2.09e-17	5.95e-16	yes
ENSCHIG00000010743	67	93	81	250	384	337	9.4	14.01	11.66	38.86	54.44	49.58	2.02649	1.87e-17	5.35e-16	yes
ENSCHIG00000023182	40	30	46	178	203	167	2.61	2.1	3.07	12.85	13.36	11.41	2.27366	1.69e-17	4.83e-16	yes
ENSCHIG00000012791	1042	893	1066	508	455	492	30.05	27.65	31.53	16.23	13.26	14.88	-1.00794	1.55e-17	4.44e-16	yes
ENSCHIG00000026694	66	57	53	248	207	243	0.7	0.65	0.57	2.92	2.24	2.7	2.03342	1.48e-17	4.28e-16	yes
ENSCHIG00000012706	38	37	56	205	213	193	0.78	0.79	1.23	4.7	4.94	3.94	2.27798	1.03e-17	3.01e-16	yes
ENSCHIG00000011185	703	792	704	1503	1865	1348	3.96	4.75	4.04	9.39	10.56	7.85	1.12459	7.12e-18	2.08e-16	yes
ENSCHIG00000016987	15	57	46	506	779	328	0.43	1.8	1.39	16.51	23.22	10.13	3.78382	6.64e-18	1.95e-16	yes
ENSCHIG00000012699	507	489	515	232	218	209	3.05	3.15	3.16	1.54	1.33	1.31	-1.16301	6.42e-18	1.89e-16	yes
ENSCHIG00000009421	46	50	53	179	264	209	4.9	5.72	5.79	21.12	28.41	23.34	2.15075	4.65e-18	1.37e-16	yes
ENSCHIG00000013683	271	303	256	569	635	603	4.62	5.55	4.48	10.75	10.95	10.79	1.1491	4.46e-18	1.32e-16	yes
ENSCHIG00000022705	493	456	416	902	1150	868	13.2	13.11	11.42	26.75	31.17	24.42	1.12588	3.27e-18	9.77e-17	yes
ENSCHIG00000000385	37	26	89	1066	1308	952	0.56	0.41	1.36	17.68	19.79	14.94	4.49144	2.69e-18	8.05e-17	yes
ENSCHIG00000014506	89	98	108	434	591	317	2.55	3.04	3.2	13.87	17.23	9.59	2.21074	2.3e-18	6.88e-17	yes
ENSCHIG00000011424	334	317	370	630	755	768	2.9	2.95	3.29	6.06	6.61	6.99	1.105	1.25e-18	3.81e-17	yes
ENSCHIG00000018936	498	309	479	1217	1487	1087	8.8	5.86	8.68	23.83	26.54	20.13	1.59482	4.45e-19	1.39e-17	yes
ENSCHIG00000014990	0	0	0	281	505	262	0	0	0	2.04	3.33	1.8	11.2228	4.05e-19	1.27e-17	yes
ENSCHIG00000017799	243	208	234	495	523	484	2.87	2.64	2.84	6.47	6.23	5.99	1.16242	4.06e-19	1.27e-17	yes
ENSCHIG00000022646	5	6	22	189	255	185	0.08	0.13	0.42	3.93	4.86	3.69	4.30812	2.93e-19	9.28e-18	yes
ENSCHIG00000027071	339	301	343	111	98	109	2.21	2.1	2.29	0.8	0.64	0.75	-1.59154	2.83e-19	9.01e-18	yes
ENSCHIG00000026425	225	174	204	467	639	503	1.56	1.29	1.44	3.59	4.47	3.66	1.44992	2.64e-19	8.43e-18	yes
ENSCHIG00000015523	235	230	286	593	765	591	6.96	7.31	8.67	19.54	22.88	18.37	1.40597	2.11e-19	6.85e-18	yes
ENSCHIG00000023553	374	321	366	124	132	129	2	1.95	1.99	0.68	0.75	0.72	-1.46613	8.55e-20	2.81e-18	yes
ENSCHIG00000019440	28	32	29	159	161	180	0.48	0.59	0.51	3.01	2.79	3.27	2.52118	6.52e-20	2.15e-18	yes
ENSCHIG00000002992	69	59	57	476	327	280	0.75	0.93	0.64	6.04	3.64	3.21	2.47406	5.02e-20	1.67e-18	yes
ENSCHIG00000007655	210	180	216	435	550	497	24.13	22.21	25.46	55.37	63.86	59.88	1.31879	4.43e-20	1.48e-18	yes
ENSCHIG00000011209	36	23	13	208	286	194	4.14	2.84	1.53	26.48	33.21	23.37	3.28692	4.1e-20	1.37e-18	yes
ENSCHIG00000010627	0	0	6	157	204	137	0	0	0.17	4.7	5.57	3.88	6.37912	3.75e-20	1.26e-18	yes
ENSCHIG00000011039	105	98	104	277	315	313	11.69	11.72	11.88	34.18	35.46	36.56	1.58945	2.99e-20	1.01e-18	yes
ENSCHIG00000020147	31	31	41	192	190	175	1.14	1.24	1.47	7.99	7.19	6.89	2.51916	2.44e-20	8.28e-19	yes
ENSCHIG00000009751	47	35	57	209	293	229	5.42	4.37	6.68	26.54	34	27.6	2.41996	1.62e-20	5.52e-19	yes
ENSCHIG00000018342	73	80	81	253	314	259	1.49	1.76	1.7	5.73	6.49	5.55	1.84394	1.61e-20	5.51e-19	yes
ENSCHIG00000022266	323	460	398	1288	2359	1349	3.93	6.05	5.06	18.8	31.47	18.63	2.1957	9.98e-21	3.44e-19	yes
ENSCHIG00000001027	90	71	86	260	340	278	2.23	1.89	2.18	7.12	8.5	7.21	1.85751	8.85e-21	3.07e-19	yes
ENSCHIG00000011930	67	65	66	248	244	239	1.78	1.86	1.8	7.32	6.57	6.68	1.91886	6.2e-21	2.19e-19	yes
ENSCHIG00000025486	231	205	218	473	543	476	5.77	5.5	5.58	13.09	13.7	12.46	1.21994	5.99e-21	2.12e-19	yes
ENSCHIG00000009479	269	209	214	513	634	568	30.89	25.78	25.17	65.34	73.64	68.44	1.34168	5.15e-21	1.84e-19	yes
ENSCHIG00000007182	274	259	268	604	725	563	2.66	2.74	2.59	6.43	7.02	5.66	1.25806	3.06e-21	1.09e-19	yes
ENSCHIG00000011727	114	100	108	338	384	302	4.34	4.09	4.22	14.27	14.78	12.06	1.70035	2.85e-21	1.02e-19	yes
ENSCHIG00000012713	389	382	305	772	1028	885	28.85	30.35	23.19	63.34	76.96	68.76	1.34338	2.75e-21	9.95e-20	yes
ENSCHIG00000016876	90	98	94	348	473	310	9.31	10.89	9.98	39.9	49.46	33.63	2.02688	2.76e-21	9.95e-20	yes
ENSCHIG00000008263	122	110	128	328	399	335	4.58	4.43	4.87	13.72	15.13	13.16	1.59773	2.54e-21	9.21e-20	yes
ENSCHIG00000015322	0	2	3	173	167	160	0	0.02	0.04	2.21	1.95	1.93	6.66534	2.47e-21	9e-20	yes
ENSCHIG00000022668	19	20	40	310	499	220	0.15	0.16	0.29	1.94	2.85	1.3	3.34341	2.26e-21	8.27e-20	yes
ENSCHIG00000025570	21	27	22	155	166	155	0.4	0.42	0.27	3.83	3.56	3.54	3.32589	1.83e-21	6.72e-20	yes
ENSCHIG00000014317	317	263	341	67	89	62	15.52	13.83	17.13	3.63	4.4	3.18	-2.05182	1.15e-21	4.28e-20	yes
ENSCHIG00000015138	242	203	254	558	564	595	2.51	2.26	2.95	6.41	5.91	6.47	1.28329	7.17e-22	2.7e-20	yes
ENSCHIG00000014117	4	5	5	112	116	129	0.04	0.05	0.05	1.15	1.08	1.25	4.63559	7.12e-22	2.69e-20	yes
ENSCHIG00000018588	98	117	109	318	453	395	1	1.27	1.13	3.58	4.65	4.21	1.87138	5.5e-22	2.1e-20	yes
ENSCHIG00000019315	28	8	13	174	277	278	0.64	0.13	0.23	3.43	5.1	5.58	3.81865	5.11e-22	1.96e-20	yes
ENSCHIG00000026543	62	94	98	389	485	355	1.44	2.33	2.34	10.02	11.39	8.65	2.2986	4.54e-22	1.75e-20	yes
ENSCHIG00000021149	478	412	502	1072	1065	934	9.16	8.49	9.86	22.76	20.63	18.78	1.17626	3.35e-22	1.29e-20	yes
ENSCHIG00000016317	23	18	14	154	171	143	0.21	0.18	0.13	1.54	1.55	1.35	3.09398	3e-22	1.16e-20	yes
ENSCHIG00000008714	17	24	84	3570	4322	3772	0.13	0.2	0.65	29.78	32.88	29.78	6.55959	2.81e-22	1.09e-20	yes
ENSCHIG00000015912	9	9	13	127	199	130	0.45	0.48	0.66	6.95	9.97	6.72	3.89413	2.39e-22	9.36e-21	yes
ENSCHIG00000027002	347	268	283	666	700	712	2.32	1.92	1.94	4.93	4.72	4.98	1.24325	2.2e-22	8.66e-21	yes
ENSCHIG00000010552	85	80	97	279	329	292	1.65	1.47	2.69	6.21	8.57	7.69	1.95139	2.07e-22	8.14e-21	yes
ENSCHIG00000027136	527	604	560	1131	1622	1562	8.22	11.51	9.57	20.28	25.96	26.31	1.30807	1.43e-22	5.69e-21	yes
ENSCHIG00000024275	476	522	487	1003	1261	1002	9.4	11.07	9.88	21.95	25.19	20.77	1.16193	1.26e-22	5.05e-21	yes
ENSCHIG00000007963	699	716	797	279	336	328	11.4	12.55	13.35	5.04	5.55	5.61	-1.20318	1.07e-22	4.3e-21	yes
ENSCHIG00000006854	477	430	438	149	187	147	19.44	18.82	18.31	6.73	7.7	6.28	-1.44971	8.18e-23	3.3e-21	yes
ENSCHIG00000017083	378	340	366	119	105	111	4.52	4.36	4.76	1.76	1.29	1.39	-1.61921	7.68e-23	3.11e-21	yes
ENSCHIG00000026695	4	3	13	152	187	154	0.13	0.1	0.38	4.83	5.39	4.58	4.60064	3.66e-23	1.5e-21	yes
ENSCHIG00000025609	137	125	145	466	677	435	6.23	6.11	6.77	23.56	31.21	20.81	1.98368	2.87e-23	1.18e-21	yes
ENSCHIG00000021048	1338	1171	1381	579	582	668	25.49	23.96	26.99	12.22	11.2	13.34	-1.05619	2.71e-23	1.12e-21	yes
ENSCHIG00000024104	1689	1645	1479	820	764	744	10.39	10.85	9.23	5.62	4.73	4.83	-1.00522	2.58e-23	1.07e-21	yes
ENSCHIG00000014461	355	314	333	694	954	769	5.91	5.42	5.41	12.63	14.93	12.28	1.25092	1.98e-23	8.34e-22	yes
ENSCHIG00000009173	255	242	283	745	912	637	29.31	29.89	33.3	94.87	105.87	76.69	1.5846	1.52e-23	6.47e-22	yes
ENSCHIG00000021972	113	89	91	383	377	321	0.41	0.35	0.34	1.53	1.38	1.22	1.90864	1.47e-23	6.31e-22	yes
ENSCHIG00000003444	289	228	248	615	644	590	2.87	2.43	2.52	6.76	6.46	6.14	1.30784	1.11e-23	4.77e-22	yes
ENSCHIG00000024483	138	128	173	501	490	454	2.08	2.08	2.64	8.34	7.42	7.1	1.74922	9.16e-24	3.97e-22	yes
ENSCHIG00000016223	745	714	732	344	370	352	10.64	11.02	10.88	5.44	5.32	5.26	-1.02234	8.39e-24	3.65e-22	yes
ENSCHIG00000015046	26	34	23	223	198	292	0.17	0.24	0.16	1.63	1.32	2.02	3.12421	6.55e-24	2.86e-22	yes
ENSCHIG00000017956	242	249	212	646	635	592	3.14	3.47	2.82	9.28	8.33	8.05	1.44419	8.39e-25	3.82e-23	yes
ENSCHIG00000011916	326	305	314	669	921	756	12.18	12.2	12.02	27.64	34.72	29.59	1.33691	7.09e-25	3.25e-23	yes
ENSCHIG00000008480	399	385	399	98	81	114	8.23	8.53	8.45	2.25	1.69	2.47	-1.9756	5.27e-25	2.44e-23	yes
ENSCHIG00000021312	1114	1015	1143	2117	2092	2504	9.24	9.13	9.35	20.53	18.04	20.79	1.09856	2.53e-25	1.19e-23	yes
ENSCHIG00000015863	226	220	254	614	614	714	12.21	12.77	14.08	36.76	33.53	40.46	1.50354	2.05e-25	9.75e-24	yes
ENSCHIG00000012755	43	40	23	224	286	285	0.65	0.67	0.37	3.88	4.6	4.71	2.96435	5.62e-26	2.69e-24	yes
ENSCHIG00000010063	400	325	813	10991	13786	11302	6.46	5.49	13.06	192.45	220.09	187.29	4.58398	3.06e-26	1.48e-24	yes
ENSCHIG00000002435	179	157	367	1542	1829	1510	5.76	5.39	12.05	54.91	59.6	50.94	2.8342	2.33e-26	1.13e-24	yes
ENSCHIG00000016517	81	82	187	1998	2466	2150	6.29	6.86	14.87	171.84	193.41	174.98	4.26904	1.65e-26	8.06e-25	yes
ENSCHIG00000022660	2486	2315	2305	4506	4456	5582	18.21	18.2	17.31	36.53	32.94	42.83	1.06383	1.52e-26	7.46e-25	yes
ENSCHIG00000004276	2118	1908	1966	3707	3734	4541	31.73	31.59	30.92	64.03	57.92	72.92	1.0481	2.88e-27	1.42e-25	yes
ENSCHIG00000021299	30	44	40	232	269	234	0.88	1.17	1.03	5.22	5.67	5.15	2.38067	2.27e-27	1.13e-25	yes
ENSCHIG00000014693	0	0	0	1186	1446	1322	0	0	0	36.87	41.01	38.91	15.2486	2.27e-27	1.13e-25	yes
ENSCHIG00000012768	253	248	264	12	30	10	16.85	17.76	18.03	0.9	1.99	0.69	-3.87813	1.66e-27	8.39e-26	yes
ENSCHIG00000023789	202	215	195	582	648	531	0.61	0.7	0.6	1.94	1.97	1.68	1.54928	1.49e-27	7.53e-26	yes
ENSCHIG00000023220	14	13	17	183	200	151	0.27	0.27	0.34	3.9	3.89	3.05	3.62272	1.43e-27	7.26e-26	yes
ENSCHIG00000010887	22	17	26	180	209	180	0.84	0.7	1.02	7.66	8.11	7.25	3.16867	1.29e-27	6.57e-26	yes
ENSCHIG00000009676	73	55	75	282	400	334	7.76	6.3	8.14	33.26	43.06	37.36	2.35635	7.75e-28	3.98e-26	yes
ENSCHIG00000016771	39	17	22	244	253	258	0.95	0.45	0.55	6.61	6.25	6.61	3.31971	7.05e-28	3.63e-26	yes
ENSCHIG00000017316	3	1	3	184	253	219	0.04	0.01	0.04	2.54	3.23	2.95	6.59826	6.95e-28	3.6e-26	yes
ENSCHIG00000025204	81	96	204	1132	1255	1045	1.97	2.5	6.55	36.84	37.06	32.07	3.26546	4.79e-28	2.5e-26	yes
ENSCHIG00000010084	240	192	204	566	580	616	4.77	4.11	4.17	12.48	11.68	12.87	1.50464	4.6e-28	2.41e-26	yes
ENSCHIG00000025768	89	42	57	464	559	392	0.54	0.27	0.36	3.13	3.45	2.51	2.95777	1.11e-28	5.87e-27	yes
ENSCHIG00000018279	575	571	612	1194	1484	1190	17.05	18.19	18.62	39.23	44.48	37.01	1.16438	9e-29	4.78e-27	yes
ENSCHIG00000021773	5407	5290	4304	2078	2570	2402	58.48	61.44	47.75	24.9	28.09	27.25	-1.06323	7.71e-29	4.14e-27	yes
ENSCHIG00000009617	9	10	23	203	271	222	0.34	0.4	0.88	8.44	10.27	8.73	4.08221	6.48e-29	3.52e-27	yes
ENSCHIG00000010009	2	6	7	160	188	224	0.22	0.57	0.73	17.02	18.29	22.57	5.25092	3.5e-29	1.91e-27	yes
ENSCHIG00000016598	369	401	404	1284	1188	1710	5.11	5.96	5.71	20.02	17.05	25.27	1.89342	1.94e-29	1.08e-27	yes
ENSCHIG00000008363	77	89	80	362	497	355	10.8	13.41	11.51	56.27	70.47	52.23	2.32491	1.22e-29	6.84e-28	yes
ENSCHIG00000014432	35	45	11	587	463	650	0.89	1.24	0.3	16.8	12.09	17.61	4.2582	9.04e-30	5.1e-28	yes
ENSCHIG00000022254	8	7	5	183	163	175	0.14	0.1	0.06	3.3	2.62	2.75	4.853	4.76e-30	2.69e-28	yes
ENSCHIG00000022875	64	92	96	673	803	456	1.21	1.86	1.87	14.13	15.37	9.07	2.9649	3.86e-30	2.21e-28	yes
ENSCHIG00000009860	265	236	219	32	40	35	2.21	2.12	1.88	0.3	0.34	0.31	-2.70859	3.75e-30	2.15e-28	yes
ENSCHIG00000010054	43	48	63	274	378	322	4.53	5.5	6.89	32.31	40.64	35.94	2.68607	2.74e-30	1.59e-28	yes
ENSCHIG00000013241	43	48	63	274	378	322	4.53	5.5	6.89	32.31	40.64	35.94	2.68607	2.74e-30	1.59e-28	yes
ENSCHIG00000025384	72	81	108	419	474	400	1.46	1.75	2.24	9.35	9.66	8.46	2.33353	1.84e-30	1.08e-28	yes
ENSCHIG00000015894	1026	795	767	1915	2510	2102	24.26	20.18	18.6	50.19	59.98	52.13	1.36432	1.42e-30	8.42e-29	yes
ENSCHIG00000023281	613	565	628	198	237	228	10.23	9.55	10.15	3.47	3.95	3.52	-1.45198	1.3e-30	7.73e-29	yes
ENSCHIG00000022759	839	738	787	1406	1597	1399	5.91	6.38	6.28	30.03	34.69	30.62	2.36011	3.88e-31	2.34e-29	yes
MSTRG.14308	19	17	14	198	224	176	0.47	0.46	0.36	5.48	5.66	4.61	3.60991	2.22e-31	1.35e-29	yes
ENSCHIG00000010408	6	2	7	193	218	177	0.05	0.02	0.18	1.7	2.4	1.47	4.47768	1.02e-31	6.28e-30	yes
ENSCHIG00000012393	936	806	897	1684	1907	1604	14.88	13.76	14.62	29.65	30.63	26.73	1.00815	9.71e-32	6.04e-30	yes
ENSCHIG00000017120	654	597	577	1250	1397	1195	7.66	7.65	6.96	16.14	16.61	14.6	1.08826	3.39e-32	2.12e-30	yes
ENSCHIG00000016206	86	24	37	694	780	772	0.62	0.19	0.27	5.57	5.71	5.87	3.98911	2.79e-32	1.75e-30	yes
ENSCHIG00000001191	164	141	144	479	587	471	18.84	17.4	16.97	60.97	68.15	56.75	1.80452	1.54e-32	9.69e-31	yes
MSTRG.11063	858	750	813	326	320	322	7.63	7.96	10.24	2.99	3.17	3.04	-1.48934	7.76e-33	4.98e-31	yes
ENSCHIG00000000495	106	106	98	433	530	391	1.19	1.32	1.11	5.42	5.87	4.79	2.15121	7.8e-33	4.98e-31	yes
ENSCHIG00000016091	388	336	326	814	864	889	8.2	7.62	7.07	19.04	18.43	19.68	1.32004	7.51e-33	4.84e-31	yes
ENSCHIG00000021627	9	9	8	176	183	204	0.12	0.13	0.11	2.67	2.53	2.93	4.49719	2.76e-33	1.79e-31	yes
ENSCHIG00000019000	107	126	140	462	510	492	1.27	1.61	1.71	6.1	6.14	6.14	2.00157	2.28e-33	1.49e-31	yes
ENSCHIG00000010967	809	840	735	1567	1889	1659	92.93	103.64	86.62	199.46	219.36	199.85	1.1274	1.72e-33	1.13e-31	yes
ENSCHIG00000024271	88	99	102	395	419	479	2.53	3.06	3.01	12.59	12.19	14.46	2.18992	1.1e-33	7.28e-32	yes
ENSCHIG00000015372	259	277	240	708	756	820	7.93	9.11	7.52	24.01	23.37	26.29	1.58477	9.78e-34	6.55e-32	yes
ENSCHIG00000014590	4059	4054	4916	8253	9319	8265	207.79	222.9	258.17	468.11	482.17	443.7	1.01693	6.18e-34	4.17e-32	yes
ENSCHIG00000011781	194	168	179	523	579	516	2.26	2.1	2.14	6.74	6.81	6.29	1.6099	5.95e-34	4.03e-32	yes
ENSCHIG00000022836	1518	1445	1414	683	679	726	24.74	25.29	23.64	12.33	11.18	12.41	-1.03629	2.6e-34	1.77e-32	yes
ENSCHIG00000007984	66	59	67	306	460	378	7.31	7.02	7.63	37.71	51.76	44.19	2.60562	1.12e-34	7.7e-33	yes
ENSCHIG00000025182	6	3	8	194	237	202	0.09	0.05	0.12	3.06	3.41	3.01	5.1883	6.64e-35	4.65e-33	yes
ENSCHIG00000007534	128	163	182	656	910	703	14.71	20.11	21.45	83.5	105.66	84.7	2.283	5.77e-35	4.09e-33	yes
ENSCHIG00000022223	241	198	238	600	716	685	12.48	11.01	12.62	34.37	37.44	37.17	1.59359	1.79e-35	1.28e-33	yes
ENSCHIG00000006730	85	89	69	366	524	452	9.07	10.17	7.59	43.2	56.4	50.54	2.48439	1.74e-35	1.26e-33	yes
ENSCHIG00000021532	1639	1455	1387	2581	2970	2675	12.31	12.06	10.21	22.63	24.84	21.9	1.00437	2.49e-36	1.82e-34	yes
ENSCHIG00000022013	184	190	278	1500	1402	2498	0.95	1.05	1.46	8.57	7.3	13.5	3.0855	2.16e-36	1.59e-34	yes
ENSCHIG00000018633	314	279	302	707	817	830	3.38	3.22	3.33	8.43	8.88	9.37	1.42589	1.39e-36	1.03e-34	yes
ENSCHIG00000012180	117	55	50	860	1038	708	0.93	0.47	0.41	7.62	8.39	5.94	3.60016	1.34e-36	9.96e-35	yes
ENSCHIG00000000147	1498	1517	1539	627	781	661	35.06	38.13	36.54	16.18	18.05	16.15	-1.12303	9.39e-37	7.04e-35	yes
ENSCHIG00000018986	4319	3908	4016	1833	2271	1739	67.84	65.91	64.7	31.9	36.05	28.63	-1.03898	4.25e-37	3.22e-35	yes
ENSCHIG00000026800	19	23	33	316	299	265	0.37	0.48	0.66	6.87	5.93	5.45	3.59528	3.77e-37	2.87e-35	yes
ENSCHIG00000020502	7	11	10	229	333	214	0.03	0.05	0.04	1.09	1.44	0.96	4.86212	3.61e-37	2.77e-35	yes
ENSCHIG00000018333	10	10	10	184	224	222	0.18	0.09	0.09	1.7	2.24	2.08	4.06369	3.48e-37	2.69e-35	yes
ENSCHIG00000017850	49	51	118	2968	3428	2617	1.85	2.05	4.57	124.3	130.96	103.73	5.40544	2.08e-38	1.68e-36	yes
ENSCHIG00000010723	74	80	84	371	501	403	7.88	9.15	9.18	43.78	53.92	45.01	2.4449	1.15e-38	9.48e-37	yes
ENSCHIG00000016095	18	18	18	241	266	213	1.16	1.25	1.19	17.24	17.36	14.42	3.7673	7e-39	5.82e-37	yes
ENSCHIG00000011087	11	9	24	268	335	292	0.17	0.13	0.38	4.17	4.8	4.32	4.28866	4.66e-39	3.9e-37	yes
ENSCHIG00000009596	195	197	257	751	851	785	8.02	8.68	10.83	34.2	35.35	33.82	1.90874	3.21e-39	2.7e-37	yes
ENSCHIG00000025469	18	24	19	227	262	285	0.23	0.41	0.32	5.24	5.58	5.69	4.10416	2.64e-39	2.24e-37	yes
ENSCHIG00000002577	63	64	68	358	446	342	6.71	7.32	7.43	42.24	48	38.2	2.58137	2.46e-39	2.1e-37	yes
ENSCHIG00000009359	552	464	528	120	126	138	35.64	32.17	34.97	8.58	8.22	9.34	-1.97523	8.42e-40	7.25e-38	yes
ENSCHIG00000018193	10	14	15	238	279	218	0.07	0.11	0.11	1.94	2.08	1.68	4.29684	5.37e-40	4.66e-38	yes
ENSCHIG00000011793	43	48	43	289	333	307	0.23	0.27	0.23	1.7	1.79	1.71	2.83254	2.91e-41	2.58e-39	yes
ENSCHIG00000000437	123	140	146	514	596	550	0.73	0.97	0.85	3.53	3.64	3.49	2.06364	9.24e-43	8.38e-41	yes
ENSCHIG00000020204	1123	1263	1251	3212	4890	3760	57.47	69.44	65.68	182.17	253.02	201.87	1.7259	8.74e-43	7.99e-41	yes
ENSCHIG00000026094	1161	1160	1102	2295	2599	2198	25.57	27.43	24.89	55.96	57.8	50.73	1.07849	7.76e-43	7.14e-41	yes
ENSCHIG00000013496	779	662	730	1576	1614	1717	15.62	14.24	14.99	34.92	32.6	36	1.20673	3.72e-43	3.48e-41	yes
ENSCHIG00000021855	110	120	129	473	567	508	2.96	3.43	3.57	14.42	15.8	14.72	2.17378	2.26e-43	2.13e-41	yes
ENSCHIG00000002331	13	16	12	252	271	237	0.11	0.14	0.1	2.23	2.15	1.95	4.17678	1.29e-43	1.23e-41	yes
ENSCHIG00000025662	1067	938	969	2213	2606	2076	12.63	11.92	11.77	29.02	31.17	25.77	1.2429	8.28e-44	7.92e-42	yes
ENSCHIG00000023192	1501	1395	1410	645	739	691	48.89	48.8	47.13	23.27	24.32	23.6	-1.02451	6.82e-44	6.58e-42	yes
ENSCHIG00000011929	661	630	721	1810	1715	1960	5.9	6.04	6.6	17.89	15.46	18.33	1.47896	3.01e-44	2.93e-42	yes
ENSCHIG00000021199	28	24	17	344	442	295	0.15	0.15	0.09	2.19	2.54	1.78	4.06111	5.44e-45	5.37e-43	yes
ENSCHIG00000026713	85	59	87	464	482	449	0.43	0.32	0.45	2.52	2.39	2.31	2.58896	5.05e-45	5.03e-43	yes
ENSCHIG00000014318	8	3	2	336	363	319	0.14	0.07	0.04	6.71	6.62	6.04	6.27575	4.44e-45	4.46e-43	yes
ENSCHIG00000018130	63	50	43	343	421	383	1.09	1	0.89	7.09	7.65	7.14	2.87623	2.71e-45	2.74e-43	yes
ENSCHIG00000022510	1928	1800	1699	770	822	719	33.13	33.2	29.93	14.65	14.26	12.95	-1.20136	9.66e-46	9.96e-44	yes
ENSCHIG00000012879	1818	1628	1800	718	847	704	24.23	23.29	24.61	10.6	11.4	9.83	-1.18021	1.01e-46	1.06e-44	yes
ENSCHIG00000018094	150	181	189	697	913	778	2.6	3.37	3.35	13.37	15.99	14.14	2.22261	4.99e-47	5.28e-45	yes
ENSCHIG00000022711	2158	1786	2036	746	765	844	29.72	26.47	28.94	11.43	10.92	12.21	-1.30056	4.16e-47	4.43e-45	yes
ENSCHIG00000016403	510	459	451	1800	2805	1833	3.87	3.75	3.51	14.15	20.25	13.88	2.11697	4.07e-47	4.38e-45	yes
ENSCHIG00000024360	1451	1375	1324	513	630	559	27.67	28.16	25.9	10.84	12.14	11.18	-1.25856	1.17e-47	1.27e-45	yes
ENSCHIG00000026552	16	14	19	250	322	289	0.68	0.64	0.82	11.71	13.76	12.82	4.16128	5.86e-48	6.42e-46	yes
ENSCHIG00000004603	33	31	24	292	393	355	2.3	2.32	1.72	22.59	27.73	25.99	3.58932	3.56e-49	3.97e-47	yes
ENSCHIG00000018745	1288	1226	1262	2461	3158	2675	29.09	31.63	30.52	65.06	74.88	66.99	1.1814	9.81e-50	1.11e-47	yes
ENSCHIG00000010972	4	7	19	424	505	389	0.09	0.16	0.42	10.06	10.93	8.74	5.47161	6.63e-50	7.54e-48	yes
ENSCHIG00000017476	1125	984	1039	1926	2223	2042	19.96	18.75	18.92	37.88	39.88	38	1.00624	2.42e-50	2.78e-48	yes
ENSCHIG00000025761	125	135	111	534	627	575	2.68	3.11	2.44	12.73	13.59	12.94	2.2541	1.27e-50	1.48e-48	yes
ENSCHIG00000009097	369	309	362	1026	1184	998	13.75	12.36	13.83	42.35	44.57	38.99	1.65649	1.03e-51	1.23e-49	yes
ENSCHIG00000020974	2075	1976	1986	903	1061	930	15.21	15.55	14.94	7.33	7.83	7.15	-1.0345	1.76e-52	2.14e-50	yes
ENSCHIG00000009432	21	20	23	300	425	340	0.26	0.26	0.29	4.07	5.26	4.36	4.07906	1.42e-53	1.75e-51	yes
ENSCHIG00000008771	4	6	13	392	370	442	0.04	0.07	0.14	4.41	3.8	4.71	5.69153	5.39e-54	6.7e-52	yes
ENSCHIG00000017627	4	13	17	354	442	410	0.11	0.36	0.44	10.08	11.48	11.05	5.1633	3.54e-54	4.45e-52	yes
ENSCHIG00000012379	278	259	255	777	860	844	3.12	3.13	2.95	9.83	10.05	10.23	1.71054	5.76e-55	7.31e-53	yes
ENSCHIG00000018294	63	66	150	1529	1832	1670	0.59	0.64	1.74	17.75	19.55	18.87	4.24126	4.34e-55	5.57e-53	yes
ENSCHIG00000013492	687	640	714	1498	1656	1533	4.61	4.62	4.92	11.15	11.24	10.8	1.22995	9.3e-56	1.21e-53	yes
MSTRG.6855	1327	1228	1173	2590	2661	2621	10.68	11.48	10.67	22.4	22	22.66	1.03044	1.61e-56	2.1e-54	yes
ENSCHIG00000004685	1297	1053	1225	2659	3268	2821	16.71	15.4	17.44	39.9	45.98	39.7	1.34165	4.1e-57	5.43e-55	yes
ENSCHIG00000011608	334	372	327	1079	1358	1256	38.37	45.84	38.53	137.32	157.72	151.38	1.8628	1.16e-57	1.56e-55	yes
ENSCHIG00000013597	1308	1184	1236	2334	2854	2588	14.32	13.92	13.89	28.32	31.59	29.72	1.08913	5.02e-58	6.81e-56	yes
MSTRG.11151	230	221	209	721	860	799	2.04	2.11	1.91	7.1	7.73	7.45	1.87836	3.87e-58	5.31e-56	yes
ENSCHIG00000015638	94	69	168	1704	1733	1652	1.66	1.31	3.04	33.32	30.91	30.58	3.9796	3.18e-59	4.46e-57	yes
ENSCHIG00000019291	29	28	25	349	370	411	0.63	0.46	0.59	5.98	6.74	7.06	3.55751	2.68e-59	3.8e-57	yes
ENSCHIG00000019289	893	842	905	227	257	210	34.41	34.84	35.77	9.69	10.01	8.49	-1.89741	2.48e-61	3.57e-59	yes
ENSCHIG00000001922	309	289	323	956	1031	951	2.76	2.78	2.96	9.48	9.32	8.92	1.70539	7.06e-62	1.03e-59	yes
ENSCHIG00000017665	197	216	215	762	904	842	2.49	2.57	2.8	11.21	11.97	11.08	2.12392	5.81e-62	8.55e-60	yes
ENSCHIG00000014095	9	5	5	456	544	431	0.08	0.05	0.05	4.67	5.08	4.17	6.27302	1.8e-62	2.67e-60	yes
ENSCHIG00000016960	92	74	66	520	674	577	0.55	0.5	0.38	3.98	4.86	4.31	3.20098	1.2e-62	1.81e-60	yes
ENSCHIG00000022988	15726	14259	14903	30082	37465	29196	480.04	467.42	466.63	1017.33	1155.71	934.57	1.13593	6.06e-63	9.25e-61	yes
ENSCHIG00000025868	1108	1128	1026	2403	2909	2651	17.17	18.77	16.31	41.25	45.55	43.08	1.31368	5.18e-64	8.11e-62	yes
ENSCHIG00000019936	587	583	556	1654	1780	1986	4.85	5.58	4.39	16.04	17.18	16.78	1.75438	6.48e-65	1.04e-62	yes
ENSCHIG00000023698	1240	1208	1149	2376	2655	2546	15.69	18.72	16.57	34.86	38.47	35.98	1.10042	2.08e-67	3.44e-65	yes
ENSCHIG00000024785	14217	13110	11917	25746	27182	25775	105.97	105.13	90.57	212.28	203.87	200.59	1.03169	8.23e-68	1.38e-65	yes
ENSCHIG00000026003	23	16	23	371	483	430	0.2	0.15	0.2	3.54	4.2	3.88	4.40103	1.88e-68	3.19e-66	yes
ENSCHIG00000024066	81	61	61	512	621	611	0.86	0.7	0.67	6.05	6.7	6.84	3.135	8.37e-71	1.44e-68	yes
ENSCHIG00000017926	1263	1295	1529	274	283	246	10.79	11.89	13.36	2.6	2.45	2.21	-2.31156	2.97e-73	5.34e-71	yes
ENSCHIG00000022362	255	202	219	881	1021	944	4.85	4.22	4.37	18.61	19.81	18.94	2.09351	3.33e-74	6.08e-72	yes
ENSCHIG00000015058	4466	4151	4192	8640	10394	8507	49.89	49.41	47.42	106.3	115.27	97.8	1.12216	2.67e-74	4.94e-72	yes
ENSCHIG00000025796	47	32	40	480	563	473	0.56	0.41	0.49	6.39	6.84	5.96	3.71631	1.68e-74	3.17e-72	yes
ENSCHIG00000009758	236	204	225	942	1236	1014	26.24	24.45	25.67	116.25	139.12	118.38	2.29118	2.11e-75	4.04e-73	yes
ENSCHIG00000020996	1361	1217	1341	3356	4008	3244	8.43	8.63	8.54	24.02	27.42	22.48	1.52982	1.61e-77	3.13e-75	yes
ENSCHIG00000012778	18	10	8	573	535	616	0.87	0.6	0.44	34.69	29.56	35.31	5.70392	1.18e-78	2.33e-76	yes
ENSCHIG00000019437	82	82	101	1222	1552	935	0.85	0.9	1.07	13.97	16.18	10.11	3.83558	5.81e-79	1.17e-76	yes
ENSCHIG00000026734	422	424	488	1453	1607	1580	8.69	9.37	10.31	33.14	33.44	34.11	1.82748	8.96e-80	1.83e-77	yes
ENSCHIG00000015227	3020	3042	3263	1177	1298	1267	41.57	44.96	46.06	17.95	18.06	18.28	-1.28821	7.74e-81	1.61e-78	yes
ENSCHIG00000015154	347	313	329	1324	1454	1203	6.92	6.73	6.74	29.35	29.04	24.95	2.03115	3.56e-81	7.66e-79	yes
ENSCHIG00000023628	168	153	179	810	1035	909	4.78	5.08	5.22	25.49	29.7	27.08	2.44773	4.59e-82	1.01e-79	yes
ENSCHIG00000020858	1225	1133	1184	2564	2908	2586	44.31	44	43.95	102.77	106.31	98.11	1.21575	3.47e-86	7.9e-84	yes
ENSCHIG00000000946	326	297	323	1377	1623	1282	20.95	20.5	21.3	98.06	105.43	86.41	2.20787	1.75e-87	4.06e-85	yes
ENSCHIG00000014910	1064	958	1054	2563	2909	3018	19.51	18.87	19.83	52.07	53.91	58.04	1.49453	3.14e-89	7.43e-87	yes
MSTRG.2562	2	3	12	1076	1412	1058	0.05	0.09	0.34	32.52	38.93	30.27	7.72735	2.58e-90	6.22e-88	yes
ENSCHIG00000020423	447	426	465	1600	1995	1638	5.56	5.72	5.86	22.2	25.93	20.55	2.00252	6.02e-92	1.48e-89	yes
ENSCHIG00000014252	346	334	380	1359	1725	1542	13.76	14.26	15.5	59.86	69.31	64.29	2.15228	1.21e-94	3.11e-92	yes
ENSCHIG00000003573	15	24	49	1217	1435	1464	0.34	0.59	1.15	30.98	33.32	35.28	5.5812	3.67e-95	9.63e-93	yes
ENSCHIG00000011442	234	209	214	979	1088	1116	1.89	1.81	1.77	8.76	8.88	9.45	2.30815	4.4e-98	1.21e-95	yes
ENSCHIG00000010812	46	58	41	746	975	758	0.66	0.89	0.6	11.85	14.12	11.39	4.11909	1.55e-99	4.35e-97	yes
ENSCHIG00000023057	99	87	77	769	929	770	2.59	2.44	2.07	22.28	24.55	21.11	3.25837	5.52e-100	1.58e-97	yes
ENSCHIG00000024115	2581	2347	2419	745	770	661	26.99	26.35	25.95	8.63	8.14	7.25	-1.7229	4.45e-101	1.31e-98	yes
ENSCHIG00000027120	172	160	161	955	1058	919	1.79	1.85	1.72	10.79	10.81	9.75	2.54816	1.07e-105	3.39e-103	yes
ENSCHIG00000019789	81	86	105	861	934	860	1.11	1.27	1.48	13.1	12.95	12.39	3.31594	1.03e-111	3.35e-109	yes
ENSCHIG00000024129	477	484	552	2378	2377	2224	4.45	4.85	5.37	24.82	22.67	21.94	2.24269	3.91e-115	1.31e-112	yes
ENSCHIG00000008067	6112	5579	6081	2736	2929	2787	34.16	33.49	34.87	16.94	16.55	16.34	-1.04082	4.87e-117	1.68e-114	yes
ENSCHIG00000018272	51	80	61	991	1115	1042	1.62	2.72	1.99	34.98	35.91	34.82	4.06176	5.71e-125	2.02e-122	yes
ENSCHIG00000026232	68	44	51	1195	1661	1167	0.62	0.43	0.48	12.11	15.35	11.19	4.65886	6.27e-128	2.29e-125	yes
ENSCHIG00000017250	252	286	322	1918	2304	2348	2.21	2.69	2.9	18.65	20.44	21.62	2.96039	1.65e-131	6.22e-129	yes
ENSCHIG00000012243	1648	1649	1596	3953	4331	4069	23.05	22.3	22.28	61.02	63.94	54.89	1.41106	1.29e-137	5.2e-135	yes
ENSCHIG00000009694	353	307	354	1926	1896	2072	13.21	12.33	13.59	79.83	71.68	81.29	2.57274	1.03e-142	4.27e-140	yes
ENSCHIG00000026509	113	101	122	1134	1194	1325	0.47	0.45	0.52	5.24	5.04	5.8	3.48113	7.19e-143	3.1e-140	yes
ENSCHIG00000022544	19469	17955	19348	40239	41062	42069	157.09	155.58	160.14	359.72	334.82	355.96	1.15174	8.1e-158	3.62e-155	yes
ENSCHIG00000024990	24516	22844	23790	43610	48729	49409	339.38	339.61	337.82	668.86	681.71	717.26	1.02407	1.43e-158	6.61e-156	yes
ENSCHIG00000019988	724	744	1091	51795	64234	49602	14.29	15.76	22.09	1132.13	1280.73	1026.25	6.0435	1.27e-164	6.12e-162	yes
ENSCHIG00000016948	181	138	154	1372	1504	1364	1.28	1.05	1.12	10.76	10.76	10.13	3.19754	2.7e-170	1.36e-167	yes
ENSCHIG00000022767	3026	2699	2924	7573	7911	8178	41.18	39.54	39.18	97.31	97.65	90.13	1.24959	1.82e-176	9.55e-174	yes
ENSCHIG00000025155	4017	3585	3734	10455	12940	11027	131.12	125.67	125.03	378.1	426.85	377.45	1.63075	5.46e-177	2.99e-174	yes
ENSCHIG00000018025	6308	5780	5877	14958	17959	15318	198.55	195.85	190.18	525.21	574.71	507.5	1.45927	1.28e-181	7.34e-179	yes
ENSCHIG00000024945	21408	19615	21114	6957	7962	6664	1774.78	1746.3	1795.5	638.97	667.05	579.34	-1.49566	9.89e-184	5.96e-181	yes
ENSCHIG00000023248	3703	3478	3674	1147	1239	1149	105.03	105.63	106.54	36.12	35.81	34.09	-1.58106	1.17e-184	7.45e-182	yes
ENSCHIG00000003341	15377	14393	13292	40794	48790	43227	598.28	601.35	530.49	1758.47	1918.18	1763.68	1.65282	1.75e-195	1.17e-192	yes
ENSCHIG00000000097	2828	2510	2680	7049	7633	7716	63.5	60.54	61.68	175.27	173.07	181.59	1.51267	1.05e-214	7.45e-212	yes
ENSCHIG00000005312	16586	16192	16613	32763	35474	33137	170.74	179	175.54	366.93	362.36	352.32	1.04202	1.6e-223	1.2e-220	yes
ENSCHIG00000026117	9103	8621	8721	16996	18819	18547	53.47	52.28	51.6	107.95	116.51	108.73	1.08237	8.2e-224	6.6e-221	yes
ENSCHIG00000018645	1641	1624	1626	4719	5148	4856	74.82	79.52	76.05	238.39	237.21	232.19	1.61924	6.2e-228	5.34e-225	yes
ENSCHIG00000025700	118	114	131	1829	2243	1875	7.76	8.05	8.83	133.18	148.98	129.23	4.06143	6.78e-253	6.29e-250	yes
ENSCHIG00000021751	525	509	707	7428	8080	7619	12.62	13.14	17.43	197.82	196.28	192.05	3.7625	5.14e-258	5.17e-255	yes
ENSCHIG00000008416	10063	9670	11113	43007	53060	45063	72.89	75.22	82.57	345.14	388.41	342.3	2.22151	2.67e-261	2.93e-258	yes
ENSCHIG00000023003	10609	9942	10377	3789	4010	4001	243.13	244.67	243.94	96.22	92.87	96.14	-1.35921	2.59e-275	3.13e-272	yes
ENSCHIG00000009563	2460	2341	2329	8276	8859	9132	50.63	51.74	49.16	188.71	184.25	197.07	1.91143	0	0	yes
ENSCHIG00000014376	72	95	101	7002	8076	7379	1.05	1.53	2.1	122.31	136.44	120.27	6.33962	0	0	yes
ENSCHIG00000015146	241	319	331	8120	10377	9022	6.89	9.89	9.93	260.69	303.42	272.42	4.96897	0	0	yes
ENSCHIG00000015243	442	430	392	3146	3286	3201	5.76	6.02	5.24	45.45	43.3	43.77	2.96091	0	0	yes
ENSCHIG00000018339	19299	18310	18758	33840	37419	35374	270.51	270.09	264.46	543.01	570.27	530.81	1.03012	0	0	yes
ENSCHIG00000020512	893	1041	1154	75539	90509	83576	6.71	8.41	8.9	629.12	687.57	658.82	6.36185	0	0	yes
ENSCHIG00000021331	851	791	860	7703	9579	7956	23.46	22.99	23.72	232.05	263.12	225.61	3.36063	0	0	yes
ENSCHIG00000023943	3571	3344	3670	12858	13949	13193	26.42	26.57	27.85	105.4	104.3	102.36	1.94868	0	0	yes

## Sheet: GM-VS-DM5
id	GM-1_count	GM-2_count	GM-3_count	DM5-1_count	DM5-2_count	DM5-3_count	GM-1_fpkm	GM-2_fpkm	GM-3_fpkm	DM5-1_fpkm	DM5-2_fpkm	DM5-3_fpkm	log2(fc)	PValue	FDR	significant
ENSCHIG00000024779	2	4	3	14	10	18	0.02	0.07	0.05	0.23	0.15	0.22	2.09954	0.0152577	0.049885	yes
ENSCHIG00000018429	133	50	142	69	45	33	1	0.36	1.09	0.52	0.31	0.23	-1.20872	0.0152509	0.049885	yes
ENSCHIG00000020649	73	93	20	263	119	98	0.91	1.1	0.26	3.28	1.36	1.16	1.35336	0.0150895	0.0494634	yes
ENSCHIG00000026367	0	1	0	25	10	0	0	0.03	0	1.35	0.47	0	5.92283	0.0149058	0.0488996	yes
ENSCHIG00000002096	27	12	19	7	3	6	1.16	0.49	0.84	0.3	0.12	0.24	-1.91561	0.0147756	0.0485105	yes
ENSCHIG00000024695	0	0	0	5	2	11	0	0	0	0.17	0.06	0.36	7.61961	0.0147556	0.0484572	yes
ENSCHIG00000017224	22	15	10	34	37	45	1.12	0.72	0.52	1.72	1.71	2.16	1.24406	0.0146068	0.0480441	yes
ENSCHIG00000015395	52	44	45	15	21	32	1.1	0.87	0.97	0.31	0.39	0.63	-1.14439	0.0146	0.0480342	yes
ENSCHIG00000024865	4	5	0	15	24	12	0.34	0.42	0	1.26	1.8	0.96	2.40312	0.0145707	0.0479504	yes
ENSCHIG00000010130	17	35	30	57	77	45	1.7	3.26	3.08	5.59	6.97	4.24	1.06319	0.0145215	0.047851	yes
ENSCHIG00000008844	6	5	2	17	34	9	0.3	0.24	0.1	0.86	1.56	0.43	2.15482	0.0145209	0.047851	yes
ENSCHIG00000024623	15	11	17	32	37	35	0.51	0.35	0.59	1.08	1.14	1.12	1.2038	0.0144452	0.0476494	yes
ENSCHIG00000010613	1	0	0	2	17	6	0.11	0	0	0.22	1.67	0.61	4.50635	0.0144405	0.0476464	yes
ENSCHIG00000012166	0	0	0	3	6	8	0	0	0	0.02	0.03	0.04	4.90689	0.0144087	0.047579	yes
ENSCHIG00000017181	32	41	40	22	17	11	0.95	1.15	1.22	0.65	0.46	0.31	-1.22529	0.0142815	0.0472208	yes
ENSCHIG00000021480	39	21	28	10	15	3	0.53	0.28	0.4	0.14	0.19	0.04	-1.70941	0.0142534	0.0471405	yes
ENSCHIG00000022862	19	32	21	45	49	57	0.22	0.34	0.25	0.51	0.51	0.61	1.00888	0.0141879	0.0469485	yes
ENSCHIG00000018108	20	6	9	26	52	32	0.5	0.14	0.23	0.65	1.19	0.76	1.57942	0.0141061	0.0466902	yes
ENSCHIG00000021247	171	93	74	77	11	15	4.78	2.47	2.13	2.15	0.27	0.4	-1.73389	0.0140883	0.0466434	yes
ENSCHIG00000025534	18	11	10	39	30	32	0.66	0.38	0.37	1.41	0.99	1.1	1.31166	0.0140879	0.0466434	yes
ENSCHIG00000025435	9	12	3	21	24	35	0.5	0.59	0.15	1.09	1.17	1.77	1.70044	0.0140527	0.0465867	yes
ENSCHIG00000012130	8	9	3	15	26	29	0.61	0.65	0.24	1.14	1.8	2.08	1.74272	0.0140453	0.0465745	yes
ENSCHIG00000006644	3	4	2	14	11	17	0.06	0.08	0.04	0.3	0.21	0.34	2.23947	0.0140064	0.04647	yes
ENSCHIG00000019320	1	0	0	7	5	9	0.02	0	0	0.13	0.08	0.16	4.20945	0.0136896	0.0455754	yes
ENSCHIG00000012535	15	32	22	6	10	7	3.05	6.15	4.59	1.21	1.84	1.34	-1.65133	0.0136292	0.0454221	yes
ENSCHIG00000011241	22	47	60	18	8	0	0.34	0.68	0.94	0.27	0.11	0	-2.36678	0.0133978	0.0447697	yes
ENSCHIG00000021157	18	18	13	38	48	30	0.22	0.28	0.22	0.56	0.63	0.43	1.16993	0.0132643	0.0443589	yes
ENSCHIG00000019663	4	3	1	14	13	14	0.07	0.05	0.02	0.25	0.26	0.29	2.51457	0.0132424	0.0442973	yes
ENSCHIG00000009614	17	13	9	40	35	27	0.77	0.53	0.4	1.75	1.41	1.14	1.3388	0.0129526	0.0433856	yes
ENSCHIG00000011116	40	76	83	6	44	4	1.17	2.11	2.51	0.18	1.17	0.12	-1.97775	0.01293	0.0433215	yes
ENSCHIG00000022109	10	21	3	28	39	47	0.28	0.56	0.09	0.79	1	1.25	1.70877	0.0128925	0.0432305	yes
ENSCHIG00000011485	0	0	0	4	6	7	0	0	0	0.15	0.2	0.25	7.64386	0.0128196	0.0430318	yes
ENSCHIG00000014820	0	0	0	6	7	4	0	0	0	0.58	0.62	0.37	9.03159	0.0127682	0.0428935	yes
ENSCHIG00000021577	0	0	0	5	10	3	0	0	0	0.27	0.49	0.15	8.24476	0.0126976	0.0427135	yes
ENSCHIG00000014187	15	27	23	42	45	57	0.09	0.16	0.17	0.26	0.29	0.38	1.14684	0.0126655	0.0426285	yes
ENSCHIG00000025768	41	65	0	464	559	392	0.28	0.42	0	3.13	3.45	2.51	3.69885	0.0125563	0.0422834	yes
ENSCHIG00000022749	1	1	2	12	12	7	0.06	0.05	0.12	0.67	0.61	0.37	2.84276	0.0125078	0.0421314	yes
ENSCHIG00000013856	13	13	12	27	34	34	0.2	0.19	0.19	0.41	0.47	0.49	1.24005	0.0122847	0.0414577	yes
ENSCHIG00000022001	52	50	71	18	18	41	0.54	0.49	0.75	0.19	0.17	0.41	-1.20895	0.0122197	0.0412934	yes
ENSCHIG00000017996	26	27	82	11	16	0	0.98	0.93	3.12	0.42	0.53	0	-2.40456	0.0122085	0.0412669	yes
ENSCHIG00000017963	119	97	56	17	58	47	1.04	0.81	0.51	0.15	0.46	0.39	-1.23879	0.0122016	0.0412546	yes
ENSCHIG00000022107	0	0	0	0	21	10	0	0	0	0	0.39	0.18	7.56986	0.0121602	0.0411258	yes
ENSCHIG00000011903	0	0	0	5	6	6	0	0	0	0.67	0.68	0.71	9.42347	0.0120866	0.0409098	yes
ENSCHIG00000000293	9	10	28	43	49	43	0.53	0.51	1.59	2.39	2.49	2.29	1.44691	0.0120795	0.0408967	yes
ENSCHIG00000021175	6	3	1	18	15	16	0.09	0.04	0.02	0.28	0.21	0.23	2.26303	0.0120492	0.0408179	yes
ENSCHIG00000012592	1	0	0	7	10	5	0.04	0	0	0.3	0.39	0.2	4.47573	0.0119436	0.0405128	yes
ENSCHIG00000017585	34	35	29	16	15	5	0.38	0.36	0.33	0.17	0.15	0.05	-1.53201	0.0119149	0.0404264	yes
ENSCHIG00000000472	34	42	16	81	81	49	2.23	2.7	1.06	5.32	4.7	2.92	1.11121	0.0118411	0.0402088	yes
ENSCHIG00000023713	11	25	6	32	54	39	0.23	0.5	0.12	0.67	1.05	0.77	1.55061	0.0116877	0.039752	yes
ENSCHIG00000027247	30	21	11	52	56	43	0.37	0.24	0.14	0.63	0.62	0.5	1.22239	0.0116655	0.0397088	yes
ENSCHIG00000014355	1	0	0	7	12	4	0.01	0	0	0.06	0.09	0.03	4.16993	0.0116163	0.0395734	yes
ENSCHIG00000016497	107	54	54	23	44	35	0.94	0.45	0.49	0.2	0.35	0.28	-1.17955	0.0114833	0.0391523	yes
ENSCHIG00000016777	7	11	6	24	23	26	0.09	0.13	0.08	0.3	0.27	0.31	1.55254	0.0114817	0.0391523	yes
ENSCHIG00000015583	15	19	20	35	48	40	0.45	0.55	0.62	1.05	1.31	1.13	1.10723	0.0114448	0.0390526	yes
ENSCHIG00000018400	4	11	4	37	4	65	0.05	0.11	0.04	0.4	0.04	0.67	2.47249	0.0114404	0.0390483	yes
ENSCHIG00000015799	26	5	0	0	0	0	0.61	0.11	0	0	0	0	-7.90689	0.0113217	0.0387376	yes
ENSCHIG00000025184	2	23	8	46	94	16	0.02	0.28	0.11	0.6	1.13	0.2	2.23491	0.0111954	0.0383682	yes
ENSCHIG00000025069	13	13	14	34	26	44	0.11	0.1	0.12	0.29	0.19	0.34	1.31316	0.0110947	0.0381166	yes
ENSCHIG00000020083	0	0	0	0	38	2	0	0	0	0	2.65	0.16	9.87139	0.0108598	0.0374644	yes
ENSCHIG00000005765	0	0	0	4	5	9	0	0	0	0.08	0.1	0.18	6.90689	0.0108297	0.0374002	yes
ENSCHIG00000014935	33	27	39	16	10	14	1.35	1.04	1.64	0.65	0.37	0.54	-1.36923	0.0107865	0.0372817	yes
ENSCHIG00000008756	31	87	38	118	81	155	0.56	1.49	0.7	2.1	1.33	2.62	1.1375	0.0107725	0.0372434	yes
ENSCHIG00000022466	74	83	27	26	30	21	1.86	1.95	0.69	0.66	0.68	0.48	-1.30599	0.0107076	0.0370701	yes
ENSCHIG00000013506	0	0	0	9	4	5	0	0	0	0.13	0.05	0.07	6.38082	0.0105154	0.036484	yes
ENSCHIG00000019912	3	9	6	23	23	19	0.16	0.45	0.33	1.2	1.11	0.91	1.77633	0.0104672	0.0363476	yes
ENSCHIG00000016911	2	0	0	11	11	8	0.05	0	0	0.36	0.31	0.25	4.20163	0.0104224	0.0362323	yes
ENSCHIG00000009699	19	17	24	5	9	3	2.97	2.51	3.85	0.78	1.28	0.44	-1.89995	0.0103888	0.0361353	yes
ENSCHIG00000013583	2	7	5	15	27	17	0.04	0.12	0.09	0.27	0.44	0.29	2	0.0103641	0.0360692	yes
ENSCHIG00000024057	16	9	10	18	45	46	0.4	0.22	0.25	0.45	1.03	1.09	1.56268	0.0103475	0.0360314	yes
ENSCHIG00000019549	6	7	10	29	16	33	0.12	0.13	0.2	0.57	0.29	0.62	1.7176	0.0102595	0.0357548	yes
ENSCHIG00000026514	34	31	18	49	76	56	2.27	1.98	1.23	3.28	4.6	3.5	1.05425	0.0101431	0.0354081	yes
ENSCHIG00000009711	3	3	1	15	11	14	0.12	0.11	0.04	0.58	0.39	0.51	2.45457	0.0100959	0.0352706	yes
ENSCHIG00000014736	20	17	21	39	42	50	1.37	0.94	1.2	2.58	2.29	2.7	1.10882	0.0100837	0.0352398	yes
ENSCHIG00000004189	7	3	1	22	21	13	0.16	0.07	0.02	0.51	0.44	0.29	2.31034	0.0100575	0.035158	yes
ENSCHIG00000027062	1	3	1	13	11	11	0.08	0.23	0.08	1.05	0.83	0.82	2.79141	0.00991341	0.0346832	yes
ENSCHIG00000021249	2	3	3	28	13	7	0.03	0.05	0.05	0.44	0.19	0.11	2.50901	0.00985703	0.0344955	yes
ENSCHIG00000020579	3	8	9	30	18	25	0.07	0.19	0.23	0.74	0.41	0.58	1.81992	0.00982584	0.0344151	yes
ENSCHIG00000019389	0	5	1	16	9	23	0	0.05	0.01	0.18	0.09	0.24	3.08746	0.00978044	0.0342656	yes
ENSCHIG00000015921	0	0	0	8	5	5	0	0	0	0.13	0.07	0.08	6.54432	0.00975877	0.0342087	yes
ENSCHIG00000022914	0	0	0	8	5	5	0	0	0	1.31	0.68	0.81	9.86625	0.00975877	0.0342087	yes
ENSCHIG00000026550	1	3	0	6	15	17	0.03	0.09	0	0.19	0.44	0.52	3.26053	0.0097579	0.0342087	yes
ENSCHIG00000014572	24	14	6	39	44	45	0.21	0.12	0.05	0.34	0.36	0.38	1.50696	0.00974467	0.0341879	yes
ENSCHIG00000020263	11	15	10	3	1	2	1.18	1.52	1.1	0.32	0.1	0.2	-2.61566	0.00972862	0.0341411	yes
ENSCHIG00000025769	14	18	26	49	44	44	1.89	2.27	3.53	6.59	5.37	5.61	1.19206	0.00972232	0.0341285	yes
ENSCHIG00000002571	91	172	192	83	103	41	3.67	5.91	7.31	2.97	3.54	1.56	-1.06553	0.00970913	0.0341107	yes
ENSCHIG00000023361	14	20	20	31	45	56	0.83	1.13	1.22	1.83	2.43	3.13	1.21655	0.00952645	0.0335157	yes
ENSCHIG00000024632	1	4	8	22	26	15	0.01	0.05	0.11	0.29	0.32	0.19	2.23447	0.00951208	0.0334839	yes
ENSCHIG00000025659	50	68	40	112	91	88	2.01	2.61	1.81	5.52	3.33	6.06	1.21339	0.00949669	0.0334391	yes
ENSCHIG00000021259	3	3	8	13	56	11	0.1	0.08	0.25	0.4	1.55	0.3	2.38752	0.00949124	0.0334293	yes
ENSCHIG00000024906	36	61	41	12	5	27	1.46	2.37	1.73	0.51	0.2	1.03	-1.676	0.00945352	0.0333289	yes
ENSCHIG00000020965	135	137	126	78	99	35	6.24	5.93	5.8	3.4	3.92	1.47	-1.03166	0.00943683	0.0332842	yes
ENSCHIG00000024465	0	0	0	10	3	6	0	0	0	0.38	0.1	0.21	7.84549	0.00937645	0.0330898	yes
ENSCHIG00000021172	3	1	0	14	10	12	0.08	0.03	0	0.37	0.24	0.3	3.04836	0.00937309	0.0330872	yes
ENSCHIG00000018375	31	24	61	13	10	0	0.24	0.17	0.49	0.1	0.07	0	-2.40439	0.00930725	0.0328732	yes
ENSCHIG00000011286	39	27	12	55	65	73	0.59	0.39	0.19	0.83	0.89	1.04	1.23816	0.00923556	0.0326661	yes
ENSCHIG00000017834	66	104	20	140	132	198	3.25	4.85	1.04	6.88	5.94	9.25	1.27182	0.00919854	0.0325533	yes
ENSCHIG00000018471	21	13	12	49	34	37	0.2	0.11	0.1	0.53	0.32	0.31	1.50043	0.00917454	0.0324866	yes
ENSCHIG00000026290	65	25	68	157	94	119	0.49	0.26	0.55	1.5	0.8	0.87	1.28597	0.00900687	0.0319648	yes
ENSCHIG00000008262	46	52	48	29	16	23	5.62	6.01	6.03	3.52	1.77	2.65	-1.15327	0.00885924	0.0315185	yes
ENSCHIG00000011796	11	6	17	28	50	30	0.5	0.26	0.79	1.25	2.04	1.27	1.55677	0.00881314	0.0313747	yes
ENSCHIG00000011685	2	0	1	18	7	9	0.17	0	0.09	1.48	0.53	0.7	3.38171	0.00876769	0.0312305	yes
ENSCHIG00000026040	20	54	60	87	96	123	0.4	0.93	1.14	1.53	1.59	2.11	1.0823	0.00876262	0.0312213	yes
ENSCHIG00000025884	0	0	0	38	0	2	0	0	0	0.25	0	0.08	6.78136	0.00874494	0.0311672	yes
ENSCHIG00000015307	21	14	11	60	28	42	0.18	0.11	0.09	0.48	0.35	0.32	1.59756	0.00872892	0.0311189	yes
ENSCHIG00000020278	3	6	5	26	17	15	0.06	0.12	0.11	0.54	0.32	0.29	1.98751	0.00872054	0.0310978	yes
ENSCHIG00000024758	59	88	111	33	18	57	0.68	0.94	1.38	0.4	0.19	0.64	-1.2863	0.00863045	0.030794	yes
ENSCHIG00000024864	34	16	29	7	7	11	0.64	0.29	0.56	0.13	0.12	0.2	-1.72732	0.00861101	0.0307333	yes
MSTRG.14739	44	34	26	11	19	11	2.38	1.74	1.44	0.59	0.93	0.56	-1.4185	0.00858268	0.030641	yes
ENSCHIG00000000241	138	167	121	96	108	72	3.93	3.27	3.72	1.8	2.18	1.14	-1.09276	0.00853056	0.0304635	yes
ENSCHIG00000019492	15	22	25	38	59	48	0.29	0.45	0.5	0.81	1.07	0.92	1.17509	0.00850019	0.0303637	yes
ENSCHIG00000024177	40	18	17	65	59	60	0.81	0.21	0.15	1.2	0.64	0.55	1.0305	0.00845636	0.0302157	yes
ENSCHIG00000024673	27	62	31	64	103	95	1.19	2.64	1.43	2.87	4.23	4.04	1.08261	0.00834721	0.0298682	yes
ENSCHIG00000016185	17	4	7	31	32	36	0.31	0.07	0.13	0.55	0.52	0.61	1.71989	0.00834216	0.029867	yes
ENSCHIG00000012979	6	12	12	36	23	33	0.03	0.07	0.07	0.21	0.12	0.18	1.58496	0.00833502	0.0298584	yes
ENSCHIG00000022882	0	1	0	4	9	12	0	0.01	0	0.03	0.06	0.08	4.08746	0.00832436	0.0298288	yes
ENSCHIG00000012863	51	52	42	25	28	18	1.39	1.37	1.23	0.7	0.73	0.48	-1.06282	0.00832008	0.0298219	yes
ENSCHIG00000017003	34	3	0	0	0	0	0.67	0.06	0	0	0	0	-7.92679	0.00831602	0.0298158	yes
ENSCHIG00000014378	44	38	22	77	72	67	1.99	1.63	1.02	3.47	2.96	2.86	1.00155	0.00831266	0.0298123	yes
ENSCHIG00000008369	1	0	0	9	12	4	0.01	0	0	0.13	0.16	0.05	5.08746	0.0082677	0.0296765	yes
ENSCHIG00000019379	45	44	58	11	28	25	0.61	0.57	0.81	0.15	0.35	0.32	-1.27907	0.00823439	0.0295822	yes
ENSCHIG00000009678	0	0	0	7	2	12	0	0	0	0.06	0.02	0.09	5.82443	0.00814007	0.0292852	yes
ENSCHIG00000021552	231	177	168	90	144	32	7.68	5.56	5.74	2.96	4.33	0.99	-1.19678	0.0081093	0.0291949	yes
ENSCHIG00000023759	26	27	20	51	49	55	1.25	1.19	1.02	2.44	2.17	2.49	1.03705	0.00808653	0.0291342	yes
ENSCHIG00000024321	17	15	25	45	44	47	0.31	0.28	0.49	0.78	0.67	0.76	1.03302	0.008059	0.0290433	yes
ENSCHIG00000023383	8	5	6	27	18	23	0.06	0.03	0.05	0.2	0.12	0.16	1.77761	0.00800463	0.0288888	yes
ENSCHIG00000023964	0	0	0	8	4	7	0	0	0	0.16	0.09	0.13	6.98489	0.00795852	0.0287471	yes
ENSCHIG00000026976	23	11	8	35	40	48	0.43	0.19	0.15	0.65	0.67	0.84	1.4881	0.00795358	0.0287455	yes
ENSCHIG00000023808	118	120	176	34	87	90	3.45	3.34	5.32	0.98	2.31	2.5	-1.06456	0.00794905	0.0287455	yes
ENSCHIG00000012823	48	44	54	20	24	28	0.39	0.34	0.45	0.16	0.18	0.21	-1.10128	0.00790013	0.0285772	yes
ENSCHIG00000022458	13	19	18	36	43	41	0.36	0.49	0.51	0.98	1.07	1.06	1.19331	0.00788776	0.0285489	yes
ENSCHIG00000011836	1	7	1	19	19	16	0.01	0.09	0.01	0.27	0.23	0.21	2.69032	0.00785556	0.0284626	yes
ENSCHIG00000016380	0	0	0	21	13	0	0	0	0	1.09	0.62	0	9.15482	0.00782596	0.0283742	yes
ENSCHIG00000006081	15	8	19	54	34	35	0.37	0.19	0.49	1.34	0.77	0.82	1.48051	0.00776534	0.0281788	yes
ENSCHIG00000023684	11	10	19	42	36	33	0.44	0.38	0.79	1.69	1.32	1.26	1.40718	0.0077273	0.0280656	yes
ENSCHIG00000019178	34	66	40	117	114	66	0.32	0.6	0.39	1.12	1	0.6	1.05404	0.00769728	0.0279883	yes
ENSCHIG00000010300	1	3	0	24	9	8	0.04	0.11	0	0.91	0.31	0.29	3.33151	0.00766669	0.0278932	yes
ENSCHIG00000014548	1	2	0	8	11	14	0.03	0.05	0	0.22	0.28	0.37	3.44294	0.00758621	0.0276404	yes
ENSCHIG00000013224	10	13	16	3	2	2	0.18	0.22	0.29	0.05	0.03	0.03	-2.64909	0.0075738	0.0276055	yes
ENSCHIG00000014773	53	50	156	14	7	48	2.71	2.43	8.28	0.71	0.34	2.34	-1.98503	0.0075163	0.0274254	yes
ENSCHIG00000023480	25	26	18	3	10	7	0.45	0.45	0.34	0.05	0.16	0.12	-1.9098	0.00749317	0.0273489	yes
ENSCHIG00000024495	15	11	20	5	2	1	0.6	0.41	0.84	0.2	0.07	0.04	-2.57719	0.0074127	0.0271024	yes
ENSCHIG00000011897	30	41	17	6	2	13	2.88	3.69	1.69	0.54	0.22	1.17	-2.09754	0.00735397	0.0269267	yes
ENSCHIG00000021419	10	18	9	43	29	34	0.23	0.39	0.21	0.97	0.6	0.72	1.46416	0.00719133	0.0264081	yes
ENSCHIG00000021029	0	1	0	12	6	7	0	0.01	0	0.15	0.07	0.08	4.90689	0.00707755	0.0260054	yes
ENSCHIG00000018116	24	16	33	4	1	10	1.98	0.82	0.66	0.45	0.13	0.43	-1.77642	0.00707211	0.0259931	yes
ENSCHIG00000014143	12	5	11	37	37	21	0.4	0.16	0.38	1.24	1.13	0.67	1.69334	0.00701409	0.0258024	yes
ENSCHIG00000007513	16	13	12	34	41	32	0.44	0.34	0.34	0.94	1.03	0.84	1.32707	0.00673009	0.024874	yes
ENSCHIG00000017730	23	21	32	44	77	56	0.52	0.45	0.75	0.99	1.58	1.2	1.13216	0.00656034	0.0242823	yes
ENSCHIG00000005605	0	1	1	8	11	11	0	0.04	0.05	0.37	0.46	0.48	3.8635	0.00654145	0.0242425	yes
ENSCHIG00000026646	12	23	21	75	65	26	0.19	0.34	0.33	1.14	0.91	0.38	1.49855	0.00654093	0.0242425	yes
ENSCHIG00000015742	1	1	1	12	13	7	0.01	0.01	0.01	0.09	0.09	0.05	2.9386	0.00644872	0.0239608	yes
ENSCHIG00000003161	34	33	33	73	87	50	0.42	0.4	0.42	0.91	0.99	0.59	1.00581	0.00642986	0.0239049	yes
ENSCHIG00000011770	16	34	59	67	105	119	0.14	0.28	0.54	0.59	0.85	0.99	1.33985	0.00639535	0.0238118	yes
ENSCHIG00000014118	9	0	14	67	45	24	0.11	0	0.19	0.86	0.54	0.29	2.49399	0.00637426	0.0237543	yes
ENSCHIG00000012437	1	1	2	7	15	14	0.01	0.01	0.02	0.07	0.13	0.14	3.08746	0.0063717	0.0237518	yes
ENSCHIG00000020062	12	0	6	65	54	11	0.12	0	0.07	0.67	0.5	0.11	2.75207	0.00630794	0.023556	yes
ENSCHIG00000026740	411	391	429	242	85	290	3.63	3.26	3.89	2.12	0.68	2.4	-1.05177	0.00627218	0.0234364	yes
ENSCHIG00000014716	41	52	50	18	30	11	1.68	2.02	2.11	0.74	1.12	0.43	-1.34319	0.00615464	0.0230382	yes
ENSCHIG00000014313	55	85	76	38	44	20	3.52	5	5.1	2.34	2.49	1.16	-1.1851	0.00610434	0.0229045	yes
ENSCHIG00000019690	4	6	2	19	10	36	0.2	0.29	0.12	0.98	0.46	1.75	2.38668	0.00601421	0.0225865	yes
ENSCHIG00000015516	8	9	2	35	21	23	0.24	0.26	0.06	1.06	0.58	0.66	2.03814	0.00591666	0.0222667	yes
ENSCHIG00000025143	6	21	11	39	43	35	0.03	0.09	0.06	0.17	0.18	0.15	1.47393	0.00575195	0.0216922	yes
ENSCHIG00000026480	72	15	57	0	18	4	2.96	0.59	2.42	0	0.69	0.16	-2.8122	0.00571129	0.0215518	yes
ENSCHIG00000016712	7	11	13	37	22	41	0.31	0.46	0.59	1.61	0.87	1.69	1.61644	0.00567886	0.0214423	yes
ENSCHIG00000000181	80	67	81	40	49	21	2.43	1.91	2.51	1.21	1.34	0.6	-1.12075	0.00559778	0.0211616	yes
ENSCHIG00000015723	3	0	0	2	29	27	0.22	0	0	0.18	2.15	2.08	4.3252	0.00559408	0.0211539	yes
ENSCHIG00000018579	82	74	56	24	40	43	4	3.42	2.81	1.17	1.77	1.98	-1.05608	0.00556889	0.0210713	yes
ENSCHIG00000006565	0	0	0	11	5	5	0	0	0	0.21	0.09	0.09	7.02237	0.00545493	0.020665	yes
ENSCHIG00000013878	35	20	23	4	7	11	0.34	0.18	0.23	0.04	0.06	0.1	-1.90689	0.00538757	0.0204529	yes
ENSCHIG00000016194	13	7	5	30	22	39	0.97	0.49	0.38	2.21	1.48	2.72	1.80062	0.00526266	0.0200331	yes
ENSCHIG00000022188	0	2	6	14	29	18	0	0.06	0.18	0.4	0.84	0.53	2.88264	0.00524168	0.0199714	yes
ENSCHIG00000005257	9	4	7	0	0	0	0.36	0.14	0.29	0	0	0	-8.04075	0.00507864	0.0194093	yes
ENSCHIG00000007959	10	21	14	1	0	4	0.97	1.95	1.47	0.12	0	0.34	-3.25452	0.00506352	0.0193689	yes
ENSCHIG00000025658	49	53	55	31	23	17	1.5	1.56	1.73	0.94	0.64	0.49	-1.21039	0.00501319	0.019188	yes
ENSCHIG00000000665	127	106	107	261	358	115	1.91	1.51	1.65	3.9	4.87	1.63	1.03653	0.00500835	0.0191753	yes
ENSCHIG00000013968	57	48	64	23	22	34	1.12	0.89	1.3	0.45	0.39	0.63	-1.17102	0.00500572	0.0191711	yes
ENSCHIG00000025506	18	21	20	44	65	37	0.2	0.23	0.23	0.5	0.67	0.39	1.24101	0.00494337	0.0189843	yes
ENSCHIG00000004298	3	0	0	9	20	14	0.17	0	0	0.5	1.01	0.73	3.71989	0.00486464	0.0187162	yes
ENSCHIG00000016502	81	72	82	49	18	34	1.74	1.47	1.83	1.05	0.35	0.68	-1.27684	0.00485929	0.0187128	yes
ENSCHIG00000014925	2	4	0	13	17	17	0.4	0.76	0	2.59	3.09	3.21	2.93806	0.00482731	0.0186125	yes
ENSCHIG00000025623	0	0	0	9	5	7	0	0	0	0.32	0.16	0.23	7.88671	0.00479086	0.0184946	yes
ENSCHIG00000009028	26	23	21	50	60	47	0.46	0.38	0.38	0.87	0.96	0.78	1.09717	0.00471961	0.0182508	yes
ENSCHIG00000013063	12	0	0	17	58	61	0.23	0	0	0.31	0.96	1.05	3.33442	0.00468662	0.0181534	yes
ENSCHIG00000016802	11	10	2	29	33	29	0.22	0.19	0.04	0.58	0.6	0.56	1.95109	0.00463923	0.0179809	yes
ENSCHIG00000020925	13	17	8	27	53	36	0.39	0.46	0.24	0.78	1.43	0.99	1.55374	0.00460388	0.0178549	yes
ENSCHIG00000015177	173	269	227	53	155	137	3.31	4.87	4.46	1.02	2.69	2.47	-1.03232	0.0045886	0.0178012	yes
ENSCHIG00000014961	275	179	230	59	164	136	3.19	1.97	2.74	0.68	1.73	1.48	-1.02208	0.0045118	0.0175303	yes
ENSCHIG00000021459	19	22	23	50	47	50	0.18	0.19	0.22	0.46	0.4	0.44	1.13972	0.0045103	0.0175298	yes
ENSCHIG00000011931	8	14	13	1	2	1	0.19	0.32	0.32	0.02	0.04	0.02	-3.37504	0.00450973	0.0175298	yes
ENSCHIG00000006676	0	0	0	8	6	7	0	0	0	0.77	0.53	0.65	9.3443	0.00450296	0.0175121	yes
ENSCHIG00000011545	0	0	0	8	6	7	0	0	0	0.52	0.36	0.43	8.77039	0.00450296	0.0175121	yes
ENSCHIG00000010435	33	49	36	89	95	61	1.01	1.43	1.13	2.74	2.65	1.78	1.00605	0.00447414	0.0174162	yes
ENSCHIG00000012624	0	0	0	12	30	0	0	0	0	0.35	0.8	0	8.58246	0.00444847	0.0173216	yes
ENSCHIG00000023888	7	12	3	0	0	0	0.28	0.47	0.14	0	0	0	-8.2127	0.00443325	0.0172677	yes
ENSCHIG00000022962	41	66	43	25	21	20	3.46	5.28	3.71	2.1	1.61	1.56	-1.24027	0.0043785	0.0170844	yes
ENSCHIG00000020131	0	1	0	13	9	6	0	0.06	0	0.78	0.5	0.34	4.75489	0.00437382	0.0170732	yes
ENSCHIG00000021782	3	11	10	20	35	40	0.03	0.1	0.1	0.19	0.31	0.36	1.9027	0.00433061	0.0169368	yes
ENSCHIG00000019340	164	168	143	87	117	43	3.76	3.63	3.37	1.97	2.44	0.92	-1.01347	0.00429153	0.0168041	yes
ENSCHIG00000026727	2	0	9	36	27	20	0.06	0	0.47	1.52	1.13	0.7	2.6601	0.00426372	0.016704	yes
ENSCHIG00000018673	7	5	3	21	21	22	0.12	0.08	0.05	0.34	0.31	0.34	1.9855	0.00425132	0.0166623	yes
ENSCHIG00000017491	0	0	5	10	26	27	0	0	0.11	0.21	0.47	0.5	3.42321	0.00424148	0.0166341	yes
ENSCHIG00000016106	17	24	20	48	42	57	0.73	0.97	0.88	2.04	1.63	2.3	1.21036	0.00422505	0.0165748	yes
ENSCHIG00000010326	0	1	3	11	33	7	0	0.01	0.04	0.14	0.38	0.08	3.58496	0.00408677	0.0160875	yes
ENSCHIG00000017496	10	10	11	33	30	30	0.25	0.23	0.31	0.81	0.67	0.72	1.47758	0.00406946	0.0160344	yes
ENSCHIG00000013048	0	0	0	7	5	10	0	0	0	0.11	0.11	0.12	6.82443	0.00397562	0.0157089	yes
ENSCHIG00000017824	0	0	0	0	21	21	0	0	0	0	0.38	0.4	8.02237	0.00392908	0.0155397	yes
MSTRG.15410	14	21	16	52	40	40	0.51	0.72	0.6	1.88	1.32	1.37	1.32035	0.00392447	0.0155263	yes
ENSCHIG00000020848	46	52	51	24	11	24	1.63	1.74	1.85	0.84	0.35	0.8	-1.39128	0.00391389	0.0154894	yes
ENSCHIG00000025962	0	5	0	48	7	17	0.02	0.22	0	2.13	0.27	0.72	3.70044	0.00390568	0.0154617	yes
ENSCHIG00000019281	34	23	31	59	62	74	2.29	1.47	2.15	3.95	3.79	4.69	1.0726	0.00386072	0.0152982	yes
ENSCHIG00000002743	0	0	0	9	5	8	0	0	0	0.18	0.09	0.15	7.12928	0.00382478	0.0151701	yes
ENSCHIG00000025987	20	18	19	37	48	57	1.58	1.35	1.56	2.89	3.39	4.21	1.22423	0.00382312	0.0151683	yes
ENSCHIG00000000979	106	88	212	34	88	48	1.37	1.08	2.81	0.43	1.03	0.58	-1.36649	0.0038001	0.0151008	yes
ENSCHIG00000024345	3	2	3	26	10	16	0.05	0.03	0.05	0.43	0.15	0.25	2.6746	0.00379391	0.0150809	yes
ENSCHIG00000013108	0	0	2	14	13	10	0	0	0.24	1.65	1.4	1.12	4.11894	0.00379204	0.0150783	yes
ENSCHIG00000016719	75	224	150	250	259	516	0.92	2.62	1.9	3.06	2.9	5.99	1.13533	0.0037407	0.0148929	yes
ENSCHIG00000014445	6	3	9	30	27	20	0.08	0.04	0.14	0.45	0.37	0.29	2.09398	0.00370138	0.0147551	yes
ENSCHIG00000021209	14	31	36	66	70	66	0.66	1.42	1.79	3.22	3.11	3.03	1.27417	0.00366044	0.0146058	yes
ENSCHIG00000015394	64	49	52	31	20	22	1.09	0.78	0.89	0.52	0.3	0.35	-1.23816	0.00358075	0.0143287	yes
ENSCHIG00000013508	25	18	19	47	48	55	0.9	0.61	0.7	1.67	1.56	1.85	1.20078	0.00352758	0.0141384	yes
ENSCHIG00000019051	279	40	225	59	65	56	2.53	0.35	2.17	0.54	0.7	0.48	-1.55387	0.00349649	0.0140317	yes
ENSCHIG00000005138	3	6	9	21	37	21	0.05	0.09	0.14	0.33	0.53	0.31	2.06301	0.00348625	0.0139951	yes
ENSCHIG00000019930	2	1	0	13	21	7	0.1	0.05	0	0.56	0.82	0.3	3.48543	0.00346935	0.0139361	yes
ENSCHIG00000020653	8	27	27	44	73	71	0.05	0.16	0.18	0.2	0.33	0.35	1.17403	0.00344011	0.0138319	yes
ENSCHIG00000007459	0	4	8	20	23	39	0	0.05	0.1	0.24	0.25	0.44	2.63227	0.00343935	0.0138319	yes
ENSCHIG00000010565	4	1	4	14	16	27	0.17	0.04	0.18	0.6	0.63	1.1	2.57878	0.00343542	0.0138219	yes
ENSCHIG00000023673	96	129	85	11	37	62	8.3	10.59	7.54	0.97	2.92	5.04	-1.56544	0.00341421	0.013741	yes
ENSCHIG00000020142	32	47	34	19	8	9	0.49	0.64	0.54	0.29	0.11	0.13	-1.65578	0.00340502	0.0137215	yes
ENSCHIG00000019072	11	15	10	27	37	44	0.3	0.38	0.28	0.72	0.9	1.11	1.50779	0.0033997	0.0137088	yes
ENSCHIG00000020729	71	61	43	16	16	35	0.76	0.54	0.38	0.14	0.12	0.28	-1.63743	0.00335322	0.0135388	yes
ENSCHIG00000013633	0	1	0	12	9	8	0	0	0	0.06	0.04	0.04	5.54432	0.00329881	0.0133534	yes
ENSCHIG00000023927	12	24	20	42	48	57	0.28	0.53	0.48	0.97	1.01	1.25	1.32416	0.00328347	0.0132999	yes
ENSCHIG00000008581	13	14	19	2	3	3	0.39	0.39	0.58	0.06	0.08	0.08	-2.62803	0.00328242	0.0132999	yes
ENSCHIG00000015830	54	72	54	20	27	36	0.5	0.62	0.56	0.18	0.21	0.33	-1.22239	0.00327633	0.0132795	yes
ENSCHIG00000016892	0	0	0	0	40	9	0	0	0	0	1.71	0.41	9.46489	0.00323276	0.013141	yes
ENSCHIG00000005111	0	0	0	4	12	8	0	0	0	0.16	0.45	0.31	8.26053	0.00320059	0.0130313	yes
ENSCHIG00000012666	0	0	4	27	16	12	0	0	0.25	1.76	0.96	0.74	3.79077	0.00316624	0.0129021	yes
ENSCHIG00000021239	58	62	76	23	35	37	1.07	1.08	1.44	0.42	0.59	0.64	-1.12152	0.00312547	0.0127502	yes
ENSCHIG00000001109	62	78	71	41	38	29	1.07	1.28	1.26	0.71	0.6	0.47	-1.02012	0.00309107	0.012618	yes
ENSCHIG00000011090	36	74	43	156	106	88	1.59	3.1	1.86	6.86	4.26	3.69	1.177	0.00306902	0.0125402	yes
ENSCHIG00000021146	74	34	72	95	160	170	3.35	1.46	3.34	4.29	6.55	7.21	1.14713	0.00300343	0.0123042	yes
ENSCHIG00000014176	339	260	488	218	52	164	3.64	2.67	5.43	2.33	0.51	1.66	-1.38344	0.00294435	0.0120897	yes
ENSCHIG00000025444	47	41	71	24	19	22	2.3	1.86	3.51	1.15	0.84	0.99	-1.36391	0.00293776	0.0120666	yes
ENSCHIG00000023641	1	1	0	8	14	14	0.06	0.06	0	0.51	0.82	0.85	4.18322	0.00292964	0.0120372	yes
ENSCHIG00000017215	55	21	22	78	95	90	2.72	0.98	1.12	3.84	4.26	4.19	1.35038	0.00286654	0.0118165	yes
ENSCHIG00000018246	9	1	8	34	40	21	0.29	0.03	0.27	1.1	1.18	0.64	2.30718	0.0028082	0.0116102	yes
ENSCHIG00000020735	0	1	1	7	19	12	0	0.01	0.02	0.1	0.26	0.17	4.14296	0.0027807	0.0115041	yes
ENSCHIG00000017279	23	23	28	63	64	47	0.78	0.79	1.01	2.19	1.85	1.58	1.1232	0.00278036	0.0115041	yes
ENSCHIG00000015236	16	16	11	41	47	33	0.1	0.1	0.07	0.26	0.27	0.2	1.43494	0.00276442	0.0114481	yes
ENSCHIG00000022942	0	0	0	15	3	8	0	0	0	0.22	0.04	0.11	6.94642	0.00276328	0.0114471	yes
ENSCHIG00000022634	25	53	38	15	14	6	0.63	1.26	0.98	0.38	0.32	0.14	-1.77259	0.00272127	0.0112976	yes
ENSCHIG00000012817	27	39	22	97	65	56	0.57	0.79	0.47	2.06	1.25	1.11	1.2722	0.00267814	0.0111473	yes
ENSCHIG00000019259	54	29	55	120	82	120	0.88	0.45	0.91	1.93	1.2	1.83	1.14684	0.00264707	0.0110347	yes
ENSCHIG00000006085	0	0	0	11	8	5	0	0	0	0.15	0.1	0.07	6.73697	0.00263401	0.0109876	yes
ENSCHIG00000002545	7	5	4	23	26	20	0.31	0.21	0.18	1.03	1.06	0.85	2.07039	0.0026263	0.010959	yes
ENSCHIG00000007347	4	8	13	40	43	21	0.04	0.07	0.12	0.35	0.34	0.17	1.9027	0.00259214	0.010852	yes
ENSCHIG00000020548	36	22	25	62	80	56	1.6	0.93	1.14	2.75	3.23	2.35	1.18254	0.00258035	0.0108067	yes
ENSCHIG00000014072	5	3	8	27	24	22	0.14	0.07	0.19	0.79	0.51	0.56	2.21723	0.00246755	0.0103654	yes
ENSCHIG00000026691	0	15	71	551	1125	947	0	0.06	0.25	2.1	4	3.48	4.94969	0.00246218	0.0103463	yes
ENSCHIG00000025514	41	57	29	104	80	92	1.41	1.85	1.02	3.55	2.47	2.95	1.0675	0.00244443	0.010282	yes
ENSCHIG00000015013	6	3	3	17	22	23	0.15	0.08	0.06	0.38	0.56	0.52	2.33184	0.00243628	0.0102537	yes
ENSCHIG00000011352	1	4	3	12	29	16	0.02	0.08	0.07	0.23	0.39	0.27	2.38827	0.00239973	0.0101109	yes
ENSCHIG00000025273	15	25	21	3	4	6	0.08	0.13	0.12	0.02	0.02	0.03	-2.23704	0.00238285	0.0100599	yes
ENSCHIG00000026015	19	27	16	6	3	4	0.31	0.42	0.33	0.1	0.06	0.06	-2.26849	0.00237196	0.0100201	yes
ENSCHIG00000026664	0	0	0	6	9	9	0	0	0	0.07	0.08	0.09	6.32193	0.00235861	0.00996765	yes
ENSCHIG00000020056	7	6	13	44	37	22	0.06	0.09	0.12	0.39	0.3	0.18	1.68806	0.00235728	0.00996537	yes
ENSCHIG00000027074	4	8	5	24	31	19	0.03	0.06	0.03	0.16	0.18	0.15	2.02975	0.00235104	0.00994233	yes
ENSCHIG00000023585	23	4	8	0	0	1	0.6	0.11	0.23	0	0	0.02	-5.55459	0.00233933	0.00989948	yes
ENSCHIG00000017276	0	0	0	13	5	7	0	0	0	0.16	0.06	0.08	6.64386	0.00233451	0.0098824	yes
ENSCHIG00000013442	2	2	2	14	15	16	0.02	0.02	0.02	0.15	0.15	0.17	2.96963	0.00231466	0.00980166	yes
ENSCHIG00000015554	57	32	45	15	6	19	2.61	1.42	2.11	0.7	0.24	0.81	-1.81088	0.00231453	0.00980166	yes
ENSCHIG00000025689	29	18	23	59	60	53	0.59	0.34	0.45	1.19	1.1	1.01	1.2578	0.00219865	0.00935448	yes
ENSCHIG00000026123	10	22	0	70	48	73	0.3	0.62	0	2.07	1.3	2.04	2.55592	0.00218582	0.00930618	yes
ENSCHIG00000018666	21	13	17	52	44	44	1.11	0.65	0.92	2.73	2.11	2.19	1.39129	0.00218393	0.00930445	yes
ENSCHIG00000001988	73	58	71	25	38	35	1.89	1.42	1.89	0.65	0.89	0.86	-1.11548	0.00216744	0.00923733	yes
ENSCHIG00000020232	39	61	34	85	116	84	0.33	0.49	0.3	0.73	0.9	0.68	1.04439	0.00213752	0.00912836	yes
ENSCHIG00000007995	51	59	30	66	137	138	1.99	2.16	1.2	2.54	4.81	5.01	1.20807	0.00208984	0.00894296	yes
ENSCHIG00000018892	6	2	0	32	21	16	0.06	0.01	0	0.27	0.18	0.13	3.05063	0.00207774	0.00890255	yes
ENSCHIG00000023544	20	19	16	5	3	2	0.54	0.49	0.45	0.13	0.07	0.05	-2.5656	0.00204101	0.00875783	yes
ENSCHIG00000006578	0	0	0	11	4	11	0	0	0	0.34	0.11	0.32	8.00375	0.00202801	0.00870797	yes
ENSCHIG00000023549	0	0	0	11	8	6	0	0	0	0.3	0.16	0.09	7.51833	0.0019569	0.00842856	yes
ENSCHIG00000021718	32	43	25	52	89	109	0.37	0.48	0.3	0.6	0.94	1.2	1.25254	0.00195214	0.0084109	yes
ENSCHIG00000025721	104	114	88	65	55	37	8.2	8.52	7.11	5.1	3.96	2.78	-1.00911	0.00194649	0.00839234	yes
ENSCHIG00000019954	1	2	0	19	15	9	0.03	0.06	0	0.65	0.47	0.29	3.96963	0.00194178	0.0083749	yes
ENSCHIG00000024636	184	181	207	0	13	0	3.51	3.4	3.82	0	0.36	0	-4.89751	0.00193464	0.00834982	yes
ENSCHIG00000001102	25	15	18	37	70	58	0.33	0.19	0.24	0.49	0.83	0.71	1.41741	0.0019269	0.00832496	yes
ENSCHIG00000022058	58	93	83	44	28	34	6.93	10.52	10.19	5.23	3.04	3.83	-1.19175	0.00188475	0.00815126	yes
ENSCHIG00000021369	2	6	0	27	18	21	0.04	0.14	0	0.54	0.3	0.37	2.74894	0.00185142	0.00801813	yes
ENSCHIG00000013849	34	36	35	65	71	89	1.67	1.67	1.77	3.17	3.16	4.11	1.03073	0.001841	0.00797577	yes
ENSCHIG00000022709	28	38	21	5	7	11	0.74	0.71	0.58	0.2	0.16	0.32	-1.57787	0.00184065	0.00797577	yes
ENSCHIG00000025908	36	105	113	202	238	173	1.97	4.98	5.86	10.1	10.84	8.19	1.18524	0.00183596	0.00796215	yes
ENSCHIG00000018901	75	97	36	319	271	72	0.74	0.91	0.37	3.13	2.43	0.7	1.63181	0.00183063	0.00794178	yes
ENSCHIG00000007139	77	85	76	145	282	110	1.83	1.92	1.87	3.44	6.11	2.46	1.09559	0.00182415	0.0079164	yes
ENSCHIG00000006732	1	0	3	18	18	12	0.04	0	0.11	0.64	0.59	0.41	3.45066	0.0018238	0.0079164	yes
ENSCHIG00000002971	70	78	88	41	45	23	10.94	11.53	14.13	6.37	6.38	3.38	-1.1821	0.00182304	0.0079164	yes
ENSCHIG00000004885	38	34	27	61	72	90	0.83	0.7	0.61	1.31	1.41	1.84	1.09142	0.00181874	0.00790109	yes
ENSCHIG00000018369	0	0	0	10	13	4	0	0	0	0.13	0.16	0.05	6.82443	0.00180132	0.00783893	yes
ENSCHIG00000019791	7	3	7	36	24	21	0.11	0.04	0.11	0.54	0.33	0.3	2.16993	0.00179046	0.00779972	yes
ENSCHIG00000015772	33	34	36	7	13	14	2.01	1.96	2.25	0.42	0.72	0.8	-1.68086	0.00174329	0.00760222	yes
ENSCHIG00000019616	19	16	10	41	49	41	0.31	0.25	0.17	0.66	0.72	0.63	1.46123	0.00171825	0.00750602	yes
ENSCHIG00000023942	23	19	17	51	57	44	0.89	0.7	0.68	1.97	2.01	1.61	1.30016	0.00169302	0.00740352	yes
ENSCHIG00000024980	161	132	210	79	70	114	1.31	1.01	1.75	0.64	0.51	0.87	-1.01067	0.00168879	0.0073876	yes
ENSCHIG00000000624	0	0	8	120	57	194	0	0	0.36	5.26	2.33	8.09	5.44478	0.00167346	0.00733072	yes
ENSCHIG00000006202	3	3	1	9	28	21	0.15	0.14	0.05	0.44	1.24	0.97	2.96239	0.00165774	0.00727127	yes
ENSCHIG00000024175	30	45	24	13	3	5	0.32	0.45	0.25	0.14	0.03	0.05	-2.21299	0.00165221	0.00725025	yes
ENSCHIG00000009638	176	169	175	72	135	51	7.03	6.39	7.17	2.87	4.89	1.93	-1.08738	0.00163385	0.00717717	yes
ENSCHIG00000021352	60	88	62	26	43	20	2.42	3.38	2.59	1.03	1.59	0.76	-1.31165	0.00159873	0.00703518	yes
MSTRG.15794	28	32	12	54	77	68	0.73	0.78	0.32	1.39	1.81	1.66	1.40911	0.00158556	0.00698457	yes
ENSCHIG00000019657	0	0	0	11	6	9	0	0	0	0.37	0.16	0.27	8.05889	0.00156218	0.00689122	yes
ENSCHIG00000018408	0	2	0	12	22	11	0	0.04	0	0.25	0.42	0.22	4.47573	0.00151398	0.00669988	yes
ENSCHIG00000018244	22	38	23	7	8	7	0.66	1.32	0.72	0.17	0.24	0.24	-2.05445	0.00147891	0.0065584	yes
ENSCHIG00000020614	21	32	29	8	3	8	1.37	1.98	1.93	0.52	0.19	0.49	-2.1375	0.00146295	0.00649476	yes
ENSCHIG00000017201	18	48	57	133	87	124	1.45	3.53	4.58	10.4	6.23	9.17	1.43229	0.0014329	0.00637007	yes
ENSCHIG00000019678	1	3	2	20	14	16	0.04	0.1	0.07	0.72	0.46	0.55	3.04231	0.00142446	0.00633479	yes
ENSCHIG00000018749	24	9	19	45	57	62	0.48	0.18	0.4	0.91	1.05	1.17	1.5621	0.00142319	0.00633361	yes
ENSCHIG00000006964	0	0	0	13	6	8	0	0	0	0.39	0.17	0.23	8.04075	0.00137929	0.00616005	yes
ENSCHIG00000000814	53	50	43	15	8	24	0.53	0.47	0.44	0.15	0.07	0.22	-1.71049	0.00137822	0.00615743	yes
ENSCHIG00000022689	20	28	30	55	67	65	0.45	0.6	0.69	1.23	1.37	1.38	1.19368	0.00137227	0.00613959	yes
ENSCHIG00000022875	0	21	0	673	803	456	0.01	0.42	0	14.13	15.37	9.07	6.487	0.00136336	0.00611057	yes
ENSCHIG00000023586	0	68	32	1012	801	1022	0	0.6	0.33	9.44	6.82	9.02	4.76462	0.00131567	0.00591159	yes
ENSCHIG00000021908	0	0	0	15	6	7	0	0	0	0.42	0.15	0.18	7.96578	0.0012907	0.00581809	yes
ENSCHIG00000020747	0	0	0	11	10	6	0	0	0	0.56	0.46	0.3	8.78136	0.00128546	0.00579863	yes
ENSCHIG00000000173	36	26	19	2	5	9	0.34	0.23	0.18	0.02	0.04	0.08	-2.42146	0.001277	0.00576668	yes
ENSCHIG00000019793	19	16	27	48	69	53	0.49	0.41	0.72	1.26	1.66	1.32	1.38807	0.0012721	0.00574658	yes
ENSCHIG00000014749	16	15	18	3	2	0	0.51	0.45	0.61	0.11	0.06	0	-3.20716	0.00127125	0.00574658	yes
ENSCHIG00000010741	19	10	13	58	38	42	0.47	0.3	0.37	1.56	0.84	1.07	1.6059	0.00124935	0.00566213	yes
ENSCHIG00000018278	46	114	48	14	23	30	1.69	4	1.8	0.52	0.77	1.03	-1.69084	0.00123815	0.00561743	yes
ENSCHIG00000013793	34	16	37	173	63	71	0.95	0.42	1.05	2.21	1.59	1.85	1.22324	0.00121695	0.00552924	yes
ENSCHIG00000017436	14	12	13	1	1	0	0.26	0.23	0.21	0.02	0.02	0	-4.12928	0.00119041	0.00542628	yes
ENSCHIG00000019111	7	12	5	37	31	28	0.1	0.16	0.07	0.52	0.4	0.37	1.96683	0.00117056	0.00534355	yes
ENSCHIG00000014186	35	30	39	78	83	69	0.88	0.71	1	1.94	1.88	1.63	1.0733	0.00116324	0.0053159	yes
ENSCHIG00000021527	0	0	0	11	8	8	0	0	0	0.55	0.36	0.38	8.74819	0.00115811	0.00529441	yes
ENSCHIG00000017740	57	45	64	21	16	27	0.46	0.35	0.53	0.17	0.12	0.21	-1.42223	0.00114941	0.00526418	yes
ENSCHIG00000007947	6	14	13	51	30	42	0.13	0.29	0.29	1.09	0.59	0.86	1.83894	0.00111501	0.00511409	yes
ENSCHIG00000026053	8	7	9	23	41	31	0.15	0.13	0.18	0.44	0.71	0.56	1.89429	0.0011013	0.00505671	yes
ENSCHIG00000017957	12	13	11	32	36	50	0.12	0.12	0.11	0.31	0.31	0.45	1.61218	0.00105828	0.00488236	yes
ENSCHIG00000025312	25	27	30	77	53	74	0.98	0.99	1.26	2.99	1.88	2.73	1.23447	0.00105671	0.00487693	yes
ENSCHIG00000000736	0	0	0	13	7	8	0	0	0	0.46	0.23	0.27	8.32193	0.00104855	0.00484282	yes
ENSCHIG00000021462	0	0	0	11	13	5	0	0	0	0.31	0.37	0.15	8.11201	0.00104569	0.00483491	yes
ENSCHIG00000012454	185	196	154	50	95	122	5.63	5.48	4.44	1.47	2.48	3.38	-1.08503	0.00101177	0.00468496	yes
ENSCHIG00000018389	3	1	2	16	17	19	0.07	0.02	0.05	0.35	0.34	0.39	2.94753	0.00100697	0.00466618	yes
ENSCHIG00000026675	30	39	38	73	93	70	1.74	2.13	2.26	4.2	4.88	3.81	1.07229	0.00100525	0.00465991	yes
ENSCHIG00000008065	22	30	36	6	10	7	1.2	1.55	2.02	0.33	0.49	0.36	-2.0152	0.00100294	0.00465263	yes
ENSCHIG00000022083	76	95	106	54	29	38	0.47	0.56	0.71	0.33	0.17	0.25	-1.21412	0.000991234	0.00460344	yes
ENSCHIG00000022797	40	65	50	87	116	121	1.27	1.95	1.62	2.75	3.34	3.62	1.00446	0.000974412	0.00453368	yes
ENSCHIG00000022697	87	92	119	42	59	53	1.95	1.94	2.73	0.93	1.18	1.11	-1.03977	0.000970595	0.00451927	yes
ENSCHIG00000006876	0	38	15	396	411	373	0	0.42	0.18	4.61	4.36	4.11	4.44626	0.000951421	0.00443656	yes
ENSCHIG00000012117	6	6	17	0	0	0	0.51	0.45	1.41	0	0	0	-9.62571	0.000947512	0.00441997	yes
ENSCHIG00000008360	0	0	1	8	16	14	0	0	0.02	0.11	0.21	0.19	4.67243	0.000939757	0.00439193	yes
ENSCHIG00000003956	5	4	0	22	20	31	0.07	0.09	0	0.27	0.21	0.53	2.65821	0.000921311	0.00431374	yes
ENSCHIG00000010656	0	0	0	10	8	10	0	0	0	0.12	0.09	0.11	6.73697	0.000902859	0.00423364	yes
ENSCHIG00000023559	20	9	6	39	60	41	0.11	0.05	0.03	0.22	0.3	0.22	1.96153	0.00089508	0.00420187	yes
ENSCHIG00000025090	12	13	18	74	42	36	0.36	0.37	0.52	2.37	1.07	1.13	1.87027	0.000882667	0.00415756	yes
ENSCHIG00000016051	4	12	0	32	45	40	0.18	0.52	0	1.48	1.91	1.76	2.87915	0.000876549	0.00413338	yes
ENSCHIG00000011103	0	1	0	6	25	12	0	0.03	0	0.18	0.67	0.34	5.30986	0.000872778	0.00411714	yes
ENSCHIG00000018360	9	10	7	40	34	26	0.12	0.13	0.1	0.55	0.43	0.34	1.91511	0.000859787	0.00406043	yes
ENSCHIG00000024355	3	4	1	26	17	18	0.03	0.04	0.01	0.25	0.16	0.17	2.85798	0.000847807	0.00400544	yes
ENSCHIG00000025629	24	32	26	72	67	58	0.27	0.34	0.3	0.81	0.68	0.62	1.2133	0.000845103	0.00399788	yes
ENSCHIG00000010420	14	23	23	50	61	53	0.89	1.38	1.49	3.15	3.5	3.16	1.38352	0.000837	0.00396174	yes
ENSCHIG00000013760	3	19	6	49	90	25	0.09	0.55	0.19	1.5	2.52	0.72	2.5137	0.0008322	0.0039405	yes
ENSCHIG00000021112	41	38	24	6	8	13	1.71	1.5	1.03	0.25	0.3	0.51	-2	0.000816458	0.00386742	yes
ENSCHIG00000024276	51	68	56	25	23	27	1.75	2.2	1.97	0.85	0.71	0.87	-1.28464	0.000768894	0.00365864	yes
ENSCHIG00000017670	315	380	339	192	224	77	16.95	19.32	18.7	10.25	10.9	3.92	-1.13268	0.000766178	0.0036471	yes
ENSCHIG00000007169	3	10	2	30	28	29	0.05	0.17	0.04	0.54	0.46	0.5	2.52838	0.000761163	0.00362679	yes
ENSCHIG00000012983	4	4	1	17	19	31	0.11	0.1	0.03	0.46	0.47	0.79	2.8413	0.000747859	0.003568	yes
ENSCHIG00000021840	33	23	30	62	77	70	0.47	0.33	0.44	0.87	0.98	0.95	1.17509	0.000737156	0.00352495	yes
ENSCHIG00000027112	0	0	0	14	9	7	0	0	0	0.47	0.28	0.22	8.33688	0.000712906	0.00341939	yes
ENSCHIG00000010454	0	0	0	10	9	10	0	0	0	0.2	0.17	0.19	7.54432	0.000711201	0.00341252	yes
ENSCHIG00000025168	41	38	38	92	71	102	0.37	0.33	0.36	0.84	0.59	0.87	1.11757	0.000710615	0.00341101	yes
ENSCHIG00000024400	45	68	49	16	28	14	1.39	1.53	1.39	0.57	0.57	0.45	-1.43866	0.000708672	0.00340298	yes
ENSCHIG00000009485	89	107	135	46	51	66	1.58	1.63	2.44	0.62	0.73	1.06	-1.22922	0.000695923	0.00334687	yes
ENSCHIG00000009207	29	37	19	67	81	66	0.29	0.34	0.19	0.65	0.7	0.61	1.25716	0.000695318	0.00334524	yes
ENSCHIG00000023866	34	22	17	74	76	55	0.71	0.43	0.36	1.5	1.4	1.06	1.40054	0.000689586	0.0033202	yes
ENSCHIG00000005720	80	83	53	24	33	36	9.49	9.32	6.46	2.83	3.55	4.02	-1.28084	0.000686777	0.00330921	yes
ENSCHIG00000023662	2	0	2	13	22	18	0.05	0	0.05	0.31	0.48	0.4	3.57289	0.000679064	0.00327832	yes
ENSCHIG00000023700	9	13	21	59	48	42	0.15	0.2	0.35	0.95	0.7	0.64	1.70992	0.000670173	0.00323788	yes
ENSCHIG00000012885	25	38	40	54	105	146	0.32	0.48	0.53	0.8	1.27	1.77	1.52968	0.000667717	0.00322726	yes
ENSCHIG00000010630	14	14	8	37	37	51	0.24	0.22	0.14	0.62	0.57	0.81	1.73697	0.000658305	0.00318666	yes
ENSCHIG00000017717	67	72	83	38	36	25	1.76	1.78	2.24	0.99	0.85	0.62	-1.23241	0.00064775	0.00313919	yes
ENSCHIG00000017814	2	11	0	26	51	41	0.18	1.02	0	2.46	4.34	3.64	3.12102	0.000644105	0.00312635	yes
ENSCHIG00000009039	31	60	42	103	103	94	0.93	1.71	1.3	3.08	2.81	2.66	1.11773	0.000640097	0.00310929	yes
ENSCHIG00000025814	0	1	2	12	20	18	0	0.06	0.13	0.73	1.11	1.04	3.922	0.000634662	0.00308647	yes
ENSCHIG00000012100	0	0	3	17	18	21	0	0	0.12	0.66	0.64	0.77	4.10852	0.000632699	0.00307811	yes
ENSCHIG00000026648	0	0	0	11	11	8	0	0	0	0.49	0.45	0.32	8.71425	0.000606443	0.00295953	yes
ENSCHIG00000000484	24	34	32	76	77	63	1.6	2.14	2.19	5.04	4.65	3.95	1.20174	0.00059946	0.00293	yes
ENSCHIG00000012552	121	167	138	68	73	23	3.16	4.12	3.69	1.77	1.74	0.56	-1.43046	0.000598499	0.00292644	yes
ENSCHIG00000023838	14	48	49	7	0	0	0.26	0.87	0.98	0.13	0	0	-4.02066	0.000578788	0.00283557	yes
ENSCHIG00000020304	0	0	1	15	10	16	0	0	0.04	0.65	0.36	0.65	5.37504	0.000550985	0.00270885	yes
ENSCHIG00000013748	86	91	73	38	46	42	0.85	0.86	0.75	0.38	0.41	0.39	-1.05987	0.000532158	0.00262244	yes
ENSCHIG00000009151	52	55	55	19	22	25	1.32	1.32	1.43	0.48	0.51	0.6	-1.356	0.000518371	0.00256454	yes
ENSCHIG00000009974	39	61	59	110	109	115	0.91	1.35	1.42	2.59	2.34	2.56	1.02526	0.000516561	0.00255659	yes
ENSCHIG00000011829	63	73	53	29	26	26	1.88	2.06	1.62	0.86	0.7	0.73	-1.27974	0.000514929	0.00255137	yes
ENSCHIG00000015996	12	9	8	37	34	37	0.2	0.14	0.16	0.62	0.52	0.59	1.79077	0.000509383	0.00252803	yes
ENSCHIG00000020313	84	48	52	24	18	23	0.74	0.42	0.48	0.22	0.14	0.2	-1.5502	0.000504851	0.00250737	yes
ENSCHIG00000008710	43	45	31	11	16	9	1.68	1.66	1.25	0.43	0.57	0.33	-1.78707	0.000477764	0.00238522	yes
ENSCHIG00000026268	28	12	41	82	84	103	1.35	0.57	2.08	4.01	3.72	4.74	1.64039	0.000477089	0.00238279	yes
ENSCHIG00000012226	6	6	3	24	28	27	0.04	0.04	0.02	0.16	0.17	0.17	2.32193	0.000469294	0.00234666	yes
ENSCHIG00000010919	42	40	35	11	13	14	1.74	1.57	1.49	0.45	0.49	0.55	-1.68772	0.000460685	0.00230819	yes
ENSCHIG00000019970	5	3	2	16	26	29	0.27	0.15	0.11	0.85	1.26	1.45	2.74781	0.000458118	0.00229716	yes
ENSCHIG00000002467	11	15	16	30	86	49	0.25	0.3	0.36	0.64	1.68	0.99	1.86289	0.000455517	0.00228503	yes
ENSCHIG00000013269	3	2	1	18	18	21	0.07	0.04	0.02	0.39	0.36	0.44	3.19438	0.000442012	0.00222083	yes
ENSCHIG00000010390	86	74	58	33	35	25	1.47	1.25	1.02	0.53	0.51	0.4	-1.37697	0.000441693	0.00222011	yes
ENSCHIG00000021302	19	83	120	212	367	228	0.24	1.02	1.58	2.63	4.23	2.67	1.74659	0.00042263	0.00213538	yes
ENSCHIG00000023241	8	11	7	33	31	40	0.23	0.3	0.21	0.95	0.82	1.09	1.95042	0.000418684	0.0021163	yes
ENSCHIG00000011686	0	1	0	17	11	15	0	0.02	0	0.34	0.2	0.28	5.35755	0.000409783	0.00207297	yes
ENSCHIG00000004109	141	132	149	47	99	62	16.68	14.83	18.22	5.53	10.69	6.95	-1.10186	0.0004054	0.00205245	yes
ENSCHIG00000014109	8	6	6	33	32	26	0.19	0.13	0.14	0.77	0.68	0.57	2.13465	0.000398312	0.00201819	yes
ENSCHIG00000006323	0	0	0	12	14	7	0	0	0	0.16	0.17	0.09	7.12928	0.000392637	0.00199184	yes
ENSCHIG00000015261	5	21	22	0	1	0	0.16	0.69	0.78	0	0.03	0	-5.76377	0.00038919	0.00197595	yes
ENSCHIG00000022179	59	84	25	153	139	166	0.81	1.11	0.35	2.08	1.72	2.14	1.38777	0.000388956	0.00197556	yes
ENSCHIG00000013324	114	92	152	248	199	326	1.98	1.5	2.69	4.27	3.12	5.31	1.04149	0.00038273	0.00194629	yes
ENSCHIG00000019681	58	98	76	149	218	132	3.25	5.18	4.37	8.3	11.07	6.93	1.03892	0.000382072	0.00194373	yes
ENSCHIG00000019397	6	8	7	22	48	31	0.13	0.16	0.14	0.47	0.86	0.61	2.17365	0.000380696	0.00193752	yes
ENSCHIG00000012659	5	21	9	47	50	51	0.15	0.61	0.29	1.44	1.4	1.48	2.04064	0.000379111	0.00193023	yes
ENSCHIG00000015658	14	27	27	58	74	63	0.06	0.11	0.12	0.24	0.28	0.25	1.40881	0.000378358	0.00192717	yes
ENSCHIG00000014020	115	120	100	31	70	22	2.07	2.03	1.84	0.56	1.14	0.37	-1.52083	0.000369581	0.00188591	yes
ENSCHIG00000003345	0	0	0	17	14	5	0	0	0	0.37	0.28	0.1	7.96578	0.000354638	0.00181517	yes
ENSCHIG00000016840	55	84	65	100	207	166	7.72	11.11	9.41	13.99	26.35	21.96	1.14149	0.000354543	0.00181517	yes
ENSCHIG00000005813	81	51	76	135	192	132	2.07	1.22	1.99	3.43	4.44	3.17	1.06413	0.000352022	0.00180472	yes
ENSCHIG00000016808	2	7	1	32	25	23	0.02	0.05	0.01	1.3	1.12	1.06	5.44294	0.00034614	0.00177901	yes
ENSCHIG00000017811	52	31	19	93	105	95	3.11	1.78	1.14	5.55	5.69	5.34	1.45921	0.000340001	0.00175166	yes
ENSCHIG00000023004	15	24	15	60	51	52	0.52	0.79	0.54	2.07	1.61	1.7	1.54008	0.000329696	0.00170066	yes
ENSCHIG00000013813	6	8	12	33	35	42	0.15	0.19	0.32	0.85	0.82	1.02	2.02707	0.000322868	0.00166817	yes
ENSCHIG00000016643	114	145	123	76	64	42	1.58	1.9	1.75	1.05	0.8	0.55	-1.12378	0.000320485	0.00165654	yes
ENSCHIG00000027001	78	87	28	275	121	213	0.57	0.6	0.21	1.99	0.8	1.46	1.62279	0.000319796	0.00165434	yes
ENSCHIG00000016447	93	117	104	56	35	53	1.01	1.2	1.16	0.61	0.34	0.54	-1.17744	0.00031207	0.00161637	yes
ENSCHIG00000011486	69	84	122	216	199	170	2.23	2.58	4.48	8.29	6.22	5.45	1.10336	0.000311601	0.00161526	yes
ENSCHIG00000014364	0	0	0	15	11	8	0	0	0	0.17	0.13	0.09	7.02237	0.000306038	0.00158774	yes
ENSCHIG00000008334	53	45	40	13	12	19	2.08	1.67	1.59	0.51	0.43	0.69	-1.71197	0.000296293	0.00154044	yes
ENSCHIG00000014688	16	19	14	41	76	46	0.23	0.26	0.21	0.59	1	0.63	1.66513	0.000294967	0.00153534	yes
ENSCHIG00000016231	175	124	101	72	58	44	5.4	3.62	3.21	2.2	1.63	1.26	-1.26469	0.000274597	0.00143587	yes
ENSCHIG00000005571	9	17	9	36	55	42	0.07	0.13	0.07	0.29	0.39	0.34	1.91754	0.000266551	0.00139702	yes
ENSCHIG00000016005	194	181	119	56	66	103	2.17	1.91	1.37	0.63	0.67	1.08	-1.19529	0.000264621	0.00138832	yes
ENSCHIG00000004163	0	0	0	18	6	13	0	0	0	0.43	0.13	0.29	8.14636	0.000255862	0.00134461	yes
ENSCHIG00000016178	0	0	0	16	9	10	0	0	0	0.28	0.15	0.17	7.64386	0.00025251	0.00132755	yes
ENSCHIG00000016684	19	18	20	48	70	51	0.78	0.7	0.85	1.96	2.61	1.98	1.49116	0.0002501	0.00131653	yes
ENSCHIG00000020616	221	264	133	56	111	107	5.17	5.93	4.2	1.27	2.32	2.35	-1.365	0.000241572	0.00127484	yes
ENSCHIG00000012464	0	9	0	150	157	306	0	0.19	0	2.29	2.46	5.34	5.73078	0.000240991	0.00127231	yes
ENSCHIG00000021644	152	145	110	51	85	34	1.43	1.29	1.06	0.48	0.72	0.3	-1.33342	0.000237641	0.00125673	yes
ENSCHIG00000009696	20	8	9	39	58	56	1.82	0.71	0.84	3.5	4.67	4.72	1.93543	0.000234467	0.00124047	yes
ENSCHIG00000009247	0	0	0	17	11	8	0	0	0	0.21	0.13	0.09	7.16323	0.000230831	0.00122277	yes
ENSCHIG00000026961	257	285	174	131	149	86	6.61	6.93	4.61	3.35	3.47	2.08	-1.02809	0.000230262	0.00122027	yes
ENSCHIG00000019029	0	0	0	6	13	19	0	0	0	0.1	0.19	0.29	7.59495	0.000229476	0.00121662	yes
ENSCHIG00000022952	154	124	149	63	38	81	1.54	1.17	1.53	0.62	0.35	0.77	-1.28498	0.000228409	0.00121249	yes
ENSCHIG00000024617	86	120	76	44	40	44	1.52	2.01	1.38	0.77	0.64	0.73	-1.19811	0.000221837	0.0011806	yes
ENSCHIG00000008870	116	180	183	64	85	92	4.67	6.87	7.58	2.56	3.1	3.49	-1.06324	0.000221068	0.001177	yes
ENSCHIG00000018609	20	17	36	75	83	68	0.22	0.45	0.41	1.48	1.12	1.39	1.88536	0.000218883	0.00116586	yes
ENSCHIG00000026163	23	16	18	2	0	2	0.08	0.05	0.07	0.01	0	0.01	-3.32193	0.000217836	0.00116078	yes
ENSCHIG00000016127	0	0	0	14	11	10	0	0	0	0.29	0.21	0.21	7.88671	0.00021732	0.00115858	yes
ENSCHIG00000008824	35	36	26	72	85	78	2.61	2.56	1.95	5.31	5.74	5.44	1.21164	0.000210454	0.00112573	yes
ENSCHIG00000018463	44	45	34	84	106	88	0.59	0.57	0.47	1.12	1.29	1.11	1.1107	0.000207512	0.00111046	yes
ENSCHIG00000011272	72	114	105	46	13	17	0.74	1.12	1.11	0.47	0.12	0.17	-1.96639	0.000206723	0.00110672	yes
ENSCHIG00000026186	33	9	25	2	2	0	0.84	0.22	0.66	0.06	0.05	0.01	-3.8413	0.000205853	0.00110252	yes
ENSCHIG00000019247	99	160	217	303	342	376	1.78	2.73	4.01	5.41	5.57	6.37	1.02601	0.000199495	0.00106984	yes
ENSCHIG00000011713	95	117	79	252	341	134	2.89	3.52	2.11	7.99	10.14	3.78	1.36266	0.000198678	0.00106591	yes
ENSCHIG00000021206	77	59	82	11	33	26	1.1	0.84	1.29	0.17	0.45	0.36	-1.72068	0.000197049	0.00105763	yes
ENSCHIG00000026493	18	15	16	52	57	45	1.89	1.45	1.73	5.33	5.3	4.4	1.56779	0.000190342	0.00102337	yes
ENSCHIG00000007288	79	79	83	31	34	43	0.81	0.72	0.85	0.3	0.32	0.36	-1.28011	0.000188744	0.00101521	yes
ENSCHIG00000020668	98	152	94	60	44	47	1.33	1.95	1.32	0.81	0.55	0.6	-1.23078	0.000181473	0.000977358	yes
ENSCHIG00000015211	47	53	38	102	105	95	0.89	0.95	0.74	1.91	1.8	1.69	1.06559	0.000175622	0.000948281	yes
ENSCHIG00000022348	46	55	36	133	97	99	0.47	0.53	0.38	1.35	0.9	0.95	1.2134	0.000173659	0.000939295	yes
ENSCHIG00000009140	16	12	15	51	51	43	0.58	0.41	0.56	1.85	1.69	1.48	1.69542	0.000173248	0.000937479	yes
MSTRG.7604	2388	2333	2981	1469	781	979	6.62	6.12	8.44	4.02	1.96	2.49	-1.32227	0.000172637	0.000934573	yes
ENSCHIG00000015827	2	9	5	32	42	26	0.03	0.14	0.09	0.53	0.63	0.41	2.59418	0.000172281	0.000933048	yes
ENSCHIG00000010440	1	2	0	29	22	12	0.15	0.33	0	4.05	2.81	1.54	4.12928	0.000168771	0.000916799	yes
ENSCHIG00000021798	115	141	91	54	62	57	1	1.16	0.82	0.47	0.49	0.47	-1.0593	0.000167676	0.000911639	yes
ENSCHIG00000007036	12	15	22	63	54	50	0.68	0.8	1.28	3.54	2.76	2.66	1.69883	0.000163995	0.000892784	yes
ENSCHIG00000009595	50	43	44	86	108	111	1	0.82	0.91	1.71	1.96	2.09	1.07717	0.000160989	0.000878319	yes
ENSCHIG00000023287	7	22	4	40	78	62	0.31	0.89	0.2	1.76	3.12	2.56	2.40988	0.000160086	0.00087415	yes
ENSCHIG00000005606	0	0	0	11	16	10	0	0	0	0.19	0.25	0.16	7.64386	0.000159122	0.000869266	yes
ENSCHIG00000019216	12	6	8	44	35	38	1.04	0.49	0.71	3.78	2.75	3.09	2.10254	0.000158827	0.00086803	yes
ENSCHIG00000022390	40	44	32	87	107	80	1.47	1.84	1.07	2.83	3.89	2.43	1.06284	0.000153948	0.000842461	yes
ENSCHIG00000017433	32	31	38	7	4	10	1.16	1.06	1.41	0.25	0.13	0.34	-2.3339	0.000151976	0.00083203	yes
MSTRG.14443	8	17	6	49	36	57	0.32	0.64	0.25	1.95	1.31	2.15	2.16062	0.000143665	0.000790658	yes
ENSCHIG00000009302	130	172	192	58	108	56	3.76	4.69	5.69	1.66	2.83	1.53	-1.23195	0.000142626	0.000785628	yes
ENSCHIG00000016004	41	45	39	90	88	107	1.17	1.21	1.14	2.55	2.27	2.86	1.12553	0.000142227	0.000784661	yes
ENSCHIG00000006539	108	147	134	40	73	69	13.83	17.8	17.62	5.09	8.48	8.31	-1.17051	0.000140941	0.000778051	yes
ENSCHIG00000015239	91	78	66	33	29	36	2.02	1.63	1.5	0.74	0.59	0.77	-1.29418	0.000139772	0.000772273	yes
ENSCHIG00000023315	21	12	19	44	120	56	0.46	0.22	0.41	0.95	2.23	1.05	1.95633	0.000137664	0.000761969	yes
ENSCHIG00000025775	72	56	57	172	106	172	0.81	0.58	0.72	2	1.36	1.71	1.26474	0.000135176	0.000749848	yes
ENSCHIG00000021901	1	1	1	12	23	25	0.03	0.03	0.03	0.39	0.69	0.77	4.36146	0.000132112	0.000733495	yes
ENSCHIG00000020792	0	0	0	8	16	15	0	0	0	1.48	2.78	2.56	11.1506	0.000129881	0.000721747	yes
ENSCHIG00000016050	53	91	60	154	131	172	0.44	0.79	0.6	1.32	1.11	1.32	1.03505	0.000128528	0.000714542	yes
ENSCHIG00000017236	203	151	307	535	483	414	3.07	2.16	4.76	8.02	6.6	5.88	1.03707	0.000125856	0.000700618	yes
ENSCHIG00000025668	0	0	0	19	5	20	0	0	0	0.41	0.1	0.41	8.26053	0.000125345	0.000698082	yes
ENSCHIG00000026030	8	21	10	0	0	0	0.22	0.58	0.3	0	0	0	-8.51833	0.00012194	0.000680321	yes
ENSCHIG00000011546	0	0	0	7	15	19	0	0	0	0.29	0.56	0.74	9.04985	0.000119081	0.000665553	yes
ENSCHIG00000024122	310	223	485	895	621	758	1.83	1.24	2.94	5.25	3.33	4.21	1.08958	0.00011842	0.000662149	yes
ENSCHIG00000025660	0	0	0	12	14	12	0	0	0	0.75	0.79	0.71	9.55075	0.000114107	0.000639171	yes
ENSCHIG00000026546	0	0	0	9	12	19	0	0	0.03	0.7	0.83	1.3	6.5597	0.000112013	0.00062828	yes
ENSCHIG00000026710	270	233	493	693	899	617	2.53	2.08	4.75	6.42	7.6	5.4	1.05296	0.000111509	0.000625733	yes
ENSCHIG00000015782	134	164	118	45	81	73	1.64	1.9	1.48	0.55	0.9	0.84	-1.13234	0.00010817	0.000607808	yes
ENSCHIG00000026726	0	0	0	10	13	16	0	0	0	0.15	0.17	0.22	7.49185	0.000106824	0.000600515	yes
ENSCHIG00000011984	67	58	52	110	125	150	5.44	4.41	4.33	8.88	9.16	11.45	1.05637	0.000104807	0.000589966	yes
ENSCHIG00000007153	10	5	4	33	47	29	0.45	0.27	0.19	1.72	2.42	1.47	2.62406	0.000104105	0.000586276	yes
ENSCHIG00000019696	1051	758	347	5399	4351	1862	8.54	5.82	2.9	43.63	32.07	14.24	2.38153	0.000103545	0.000583646	yes
ENSCHIG00000008356	0	0	0	12	11	16	0	0	0	0.26	0.22	0.33	8.07682	0.000103095	0.000581373	yes
ENSCHIG00000023029	7	1	5	30	38	30	0.25	0.03	0.19	1.08	1.14	1.02	2.78526	0.000100955	0.000569561	yes
ENSCHIG00000015662	89	64	48	152	161	145	0.56	0.38	0.31	0.95	0.93	0.87	1.1375	9.88658e-05	0.000558273	yes
ENSCHIG00000025996	33	50	35	98	94	92	3.25	4.7	3.61	9.7	8.47	8.65	1.21417	9.87086e-05	0.000557635	yes
ENSCHIG00000020852	3	0	0	25	22	23	0.03	0	0	0.24	0.19	0.21	4.41504	9.49528e-05	0.000538109	yes
ENSCHIG00000025939	9	22	17	63	69	47	0.96	2.16	1.83	6.47	6.45	4.54	1.81855	9.27747e-05	0.00052719	yes
ENSCHIG00000022186	19	16	24	71	59	58	0.14	0.09	0.15	0.5	0.34	0.37	1.67094	9.22134e-05	0.000524474	yes
ENSCHIG00000010987	103	82	96	34	52	36	13.19	9.93	12.63	4.33	6.04	4.34	-1.28115	9.10173e-05	0.000517905	yes
ENSCHIG00000014360	27	23	11	65	75	65	1.75	1.38	0.73	4.14	4.37	3.93	1.68831	8.92085e-05	0.000508302	yes
ENSCHIG00000014476	0	0	0	20	34	3	0	0	0	0.53	0.84	0.07	8.90689	8.24638e-05	0.000471366	yes
ENSCHIG00000026110	62	43	63	15	22	15	0.58	0.38	0.61	0.14	0.19	0.13	-1.77106	7.90006e-05	0.000452187	yes
ENSCHIG00000022834	133	135	162	75	83	55	5.23	5.01	6.53	2.92	2.93	2.03	-1.08962	7.89465e-05	0.000452083	yes
ENSCHIG00000010780	11	13	13	49	42	47	0.28	0.19	0.21	1.17	0.52	0.95	1.95693	7.7381e-05	0.000443522	yes
ENSCHIG00000016698	0	1	7	40	30	37	0	0.03	0.26	1.41	0.97	1.24	3.64186	7.59754e-05	0.000436659	yes
ENSCHIG00000024283	19	17	13	57	112	41	1.36	1.09	1.01	4.01	6.81	2.88	1.98533	7.23788e-05	0.000417373	yes
ENSCHIG00000018157	27	59	45	155	92	144	0.34	0.68	0.57	1.92	1.04	1.7	1.5513	7.22932e-05	0.000417211	yes
MSTRG.9181	30	24	39	88	82	87	0.78	0.59	1.04	2.27	1.93	2.12	1.39089	7.17995e-05	0.000414743	yes
ENSCHIG00000026814	0	0	0	9	23	12	0	0	0	0.25	0.49	0.29	8.42347	7.17281e-05	0.000414521	yes
ENSCHIG00000016350	6	20	9	62	46	55	0.11	0.34	0.17	1.11	0.75	0.93	2.16993	6.95726e-05	0.000402804	yes
ENSCHIG00000015618	36	19	34	124	66	123	1.34	0.65	1.29	4.57	2.22	4.3	1.75749	6.95103e-05	0.000402628	yes
ENSCHIG00000026375	95	105	102	47	50	51	1.49	1.56	1.64	0.73	0.71	0.75	-1.09866	6.90802e-05	0.000400506	yes
ENSCHIG00000019080	0	0	2	20	28	21	0	0	0.08	0.68	0.87	0.68	4.8009	6.83253e-05	0.000396495	yes
ENSCHIG00000021104	29	18	14	66	77	62	0.21	0.12	0.1	0.47	0.5	0.41	1.68226	6.6043e-05	0.000383782	yes
ENSCHIG00000014998	21	8	13	0	0	0	0.27	0.1	0.18	0	0	0	-7.51833	6.6016e-05	0.000383782	yes
ENSCHIG00000020759	122	153	170	60	84	80	6.53	7.75	9.35	3.19	4.08	4.03	-1.0643	6.50171e-05	0.000379046	yes
ENSCHIG00000016305	103	40	142	328	305	272	2.81	1.04	3.99	8.94	7.58	7	1.58496	6.38139e-05	0.000372722	yes
ENSCHIG00000015913	0	0	0	11	18	13	0	0	0	0.25	0.33	0.24	8.09452	6.31336e-05	0.000369263	yes
ENSCHIG00000006212	12	12	12	38	44	66	0.2	0.19	0.2	0.63	0.66	1.03	1.97534	6.25565e-05	0.000366227	yes
ENSCHIG00000012416	11	0	5	50	51	48	0.14	0	0.07	0.64	0.6	0.58	3.11548	6.18313e-05	0.000362488	yes
ENSCHIG00000026476	0	0	0	3	15	48	0.02	0	0	0.11	0.58	1.91	7.02237	6.08278e-05	0.000357438	yes
ENSCHIG00000023150	86	101	70	29	33	42	1.29	1.32	1.07	0.39	0.41	0.63	-1.36369	6.04473e-05	0.000355534	yes
ENSCHIG00000017674	80	78	71	24	40	24	2.66	1.96	2.2	0.69	0.99	0.58	-1.59345	6.04305e-05	0.000355534	yes
ENSCHIG00000022208	8	7	5	52	32	30	0.31	0.25	0.2	1.99	1.12	1.09	2.46632	6.03832e-05	0.00035549	yes
ENSCHIG00000011800	0	0	0	127	5	357	0	0	0	3.29	0.12	8.76	11.9861	6.00944e-05	0.000354142	yes
MSTRG.13517	1924	1855	2149	1080	555	687	3.36	3.07	3.86	1.88	0.88	1.13	-1.4034	5.91075e-05	0.000348796	yes
ENSCHIG00000021952	113	144	148	60	79	67	2.05	2.48	2.76	1.08	1.3	1.17	-1.0381	5.60437e-05	0.000331805	yes
ENSCHIG00000018188	2	0	0	24	22	24	0.19	0	0	2.28	1.92	2.16	5.06496	5.53468e-05	0.000327988	yes
ENSCHIG00000017421	23	11	20	59	61	78	1.98	0.89	1.77	5.05	4.76	6.31	1.79666	5.46213e-05	0.000324147	yes
ENSCHIG00000010994	100	119	109	56	57	44	3.5	3.92	3.9	1.94	1.81	1.46	-1.11952	5.44964e-05	0.000323558	yes
ENSCHIG00000014779	137	147	125	47	68	81	0.99	1.01	0.93	0.34	0.45	0.55	-1.12867	5.31166e-05	0.000316112	yes
ENSCHIG00000003679	68	88	65	142	186	135	2.4	2.94	2.36	4.98	5.95	4.48	1.00094	5.28704e-05	0.000314918	yes
ENSCHIG00000023527	0	0	0	24	15	8	0	0	0	0.52	0.31	0.16	8.36632	5.11799e-05	0.000305453	yes
ENSCHIG00000020109	0	0	1	18	31	14	0	0	0.05	0.9	1.41	0.66	5.89239	4.9811e-05	0.000297565	yes
ENSCHIG00000017890	48	42	31	126	112	85	0.98	0.89	0.67	3.16	2.55	2.02	1.60564	4.94474e-05	0.000295534	yes
ENSCHIG00000023384	14	12	17	49	60	48	0.8	0.65	0.99	2.77	3.09	2.57	1.78865	4.7062e-05	0.000282349	yes
ENSCHIG00000022193	35	43	53	95	117	110	1.09	1.26	1.69	2.91	3.3	3.21	1.22137	4.4172e-05	0.000265899	yes
ENSCHIG00000014172	80	98	79	36	42	30	3.22	3.73	3.27	1.44	1.53	1.14	-1.31418	4.25638e-05	0.000256832	yes
ENSCHIG00000012214	30	39	28	6	5	7	2.61	3.21	2.5	0.52	0.39	0.57	-2.49099	4.218e-05	0.000254639	yes
ENSCHIG00000004934	51	76	78	132	155	175	2.3	3.29	3.67	6	6.42	7.5	1.10513	4.15348e-05	0.000250864	yes
ENSCHIG00000000205	62	48	49	117	122	119	0.67	0.45	0.48	1.23	1.14	1.14	1.1334	4.12831e-05	0.000249464	yes
ENSCHIG00000018306	290	531	394	169	168	257	3.66	6.34	5.1	2.13	1.92	3.05	-1.08866	4.07826e-05	0.000246557	yes
ENSCHIG00000017943	17	26	24	71	61	77	0.48	0.7	0.7	2.01	1.58	2.07	1.59007	4.06779e-05	0.000246043	yes
ENSCHIG00000022798	52	58	54	132	123	108	4.67	4.89	5.02	11.79	10.04	9.17	1.08828	4.04176e-05	0.000244704	yes
ENSCHIG00000018195	12	12	19	0	0	0	1.28	1.21	2.09	0	0	0	-10.5762	3.65296e-05	0.000222556	yes
ENSCHIG00000013414	60	68	85	177	230	125	0.77	0.81	1.12	2.24	2.65	1.5	1.24286	3.60926e-05	0.000220214	yes
ENSCHIG00000008305	0	0	0	23	16	9	0	0	0	0.45	0.29	0.17	8.24476	3.60124e-05	0.00021989	yes
ENSCHIG00000026454	17	21	15	72	48	69	0.16	0.19	0.14	0.67	0.41	0.61	1.78617	3.5767e-05	0.000218545	yes
ENSCHIG00000025932	53	53	54	98	131	135	0.31	0.3	0.33	0.58	0.71	0.75	1.11784	3.40697e-05	0.000208884	yes
ENSCHIG00000012581	0	2	2	34	26	17	0	0.16	0.17	2.78	1.93	1.33	4.19401	3.32243e-05	0.000204399	yes
ENSCHIG00000014101	44	129	41	284	282	177	1.4	3.62	1.35	7.28	6.77	4.38	1.53269	3.2967e-05	0.000202915	yes
ENSCHIG00000007586	32	36	41	99	93	87	1.9	1.98	2.49	5.78	4.96	4.81	1.28755	3.22869e-05	0.000199118	yes
ENSCHIG00000012748	8	10	18	56	330	24	0.1	0.13	0.25	0.73	3.86	0.31	3.35168	3.20996e-05	0.000198255	yes
ENSCHIG00000013511	2	0	10	44	50	53	0.06	0	0.24	1.07	1.11	1.22	3.5025	3.20736e-05	0.000198192	yes
ENSCHIG00000019785	51	59	52	117	138	106	0.78	0.86	0.82	1.79	1.92	1.53	1.09091	3.11006e-05	0.000192652	yes
ENSCHIG00000012485	56	47	78	145	187	128	2.26	1.8	3.22	5.79	6.83	4.85	1.26287	3.1082e-05	0.000192632	yes
ENSCHIG00000009914	32	75	55	5	9	16	0.49	1.11	0.88	0.08	0.12	0.23	-2.52793	3.10558e-05	0.000192564	yes
ENSCHIG00000010178	1	6	2	71	14	43	0.03	0.25	0.1	3.23	0.6	1.87	3.90689	2.93206e-05	0.000182705	yes
ENSCHIG00000025739	72	99	79	208	175	154	1.48	1.92	1.66	4.23	3.24	2.97	1.04491	2.90071e-05	0.000180931	yes
ENSCHIG00000011939	31	26	29	67	87	87	6	4.76	5.77	12.89	15.27	15.85	1.41274	2.86007e-05	0.000178485	yes
ENSCHIG00000017954	12	0	12	65	82	67	0.32	0	0.34	1.74	2.02	1.72	3.05364	2.83997e-05	0.000177319	yes
ENSCHIG00000007351	38	35	40	85	104	93	3.74	3.23	4.05	8.31	9.29	8.62	1.25054	2.80343e-05	0.000175298	yes
ENSCHIG00000009924	66	48	68	132	135	165	3.27	2.23	3.44	6.45	6.05	7.66	1.17315	2.78021e-05	0.000174192	yes
ENSCHIG00000016308	0	0	1	20	17	30	0	0	0.03	0.15	0.12	0.21	4	2.67342e-05	0.000168171	yes
ENSCHIG00000020673	18	40	21	69	111	90	2.79	5.8	3.32	10.43	15.3	12.84	1.69531	2.63455e-05	0.000166059	yes
ENSCHIG00000017560	39	42	42	84	107	112	0.34	0.35	0.38	0.73	0.86	0.94	1.24153	2.59351e-05	0.000163787	yes
ENSCHIG00000009433	142	175	198	12	68	52	2.17	2.53	3.12	0.19	0.94	0.74	-2.06413	2.57236e-05	0.00016269	yes
ENSCHIG00000008209	0	1	5	34	25	37	0	0.08	0.34	2.21	1.5	2.24	3.82443	2.52948e-05	0.000160238	yes
ENSCHIG00000026063	388	283	278	95	194	161	3.54	2.45	2.62	0.86	1.61	1.39	-1.15741	2.49592e-05	0.000158272	yes
ENSCHIG00000010425	168	139	166	380	383	238	3.42	2.83	3.44	7.98	7.24	4.57	1.0302	2.48595e-05	0.000157823	yes
ENSCHIG00000000206	92	170	58	261	320	290	0.38	0.67	0.25	1.08	1.2	1.13	1.39126	2.35704e-05	0.000150222	yes
ENSCHIG00000010175	50	74	54	13	19	21	0.62	1.07	0.85	0.2	0.25	0.17	-2.03449	2.34678e-05	0.00014972	yes
ENSCHIG00000010897	380	310	402	110	249	149	4.6	3.56	5.26	1.32	2.74	1.7	-1.22024	2.28721e-05	0.00014644	yes
ENSCHIG00000001352	1	0	0	17	26	24	0.02	0	0	0.3	0.44	0.41	5.84549	2.27531e-05	0.000145752	yes
ENSCHIG00000007908	0	0	0	15	30	9	0	0	0	0.23	0.42	0.13	8.02237	2.25232e-05	0.000144353	yes
ENSCHIG00000011698	4	6	2	32	36	27	0.2	0.28	0.1	1.57	1.61	1.25	2.93318	2.25222e-05	0.000144353	yes
ENSCHIG00000008107	102	80	83	34	37	37	2.23	1.61	1.81	0.7	0.62	0.78	-1.42786	2.25055e-05	0.000144353	yes
ENSCHIG00000006052	0	0	0	8	21	24	0	0	0	0.39	0.76	0.89	9.40939	2.21383e-05	0.000142241	yes
ENSCHIG00000026584	32	25	28	67	95	84	1.3	0.96	1.17	2.71	3.5	3.21	1.45752	2.20404e-05	0.000141692	yes
ENSCHIG00000018402	142	146	115	59	76	43	1.86	1.81	1.55	0.77	0.9	0.53	-1.24655	2.19814e-05	0.000141385	yes
ENSCHIG00000023624	56	42	58	123	125	124	3.91	2.78	4.2	8.63	7.98	8.19	1.18734	2.1548e-05	0.000138886	yes
ENSCHIG00000019303	47	46	44	89	118	142	1.38	1.28	1.33	2.6	3.14	3.92	1.27563	2.12232e-05	0.000137209	yes
ENSCHIG00000021804	146	143	183	318	297	272	1.41	1.3	2.19	4.04	3.26	3.19	1.09816	2.06605e-05	0.000133709	yes
ENSCHIG00000016850	46	48	44	87	130	123	0.81	0.8	0.79	1.52	2.08	2.04	1.23266	2.05905e-05	0.000133324	yes
ENSCHIG00000010494	56	62	57	116	129	133	1.06	1.12	1.11	2.23	2.38	2.36	1.08307	2.05587e-05	0.000133187	yes
ENSCHIG00000008205	9	12	7	40	43	48	0.35	0.44	0.28	1.53	1.5	1.74	2.15638	2.01875e-05	0.000130985	yes
ENSCHIG00000026102	53	66	71	117	158	158	1.12	1.32	1.54	2.45	3.02	3.13	1.11157	1.94148e-05	0.000126297	yes
ENSCHIG00000022966	3	2	4	22	37	29	0.09	0.06	0.13	0.67	1.04	0.84	3.187	1.90142e-05	0.000123819	yes
ENSCHIG00000020774	2	2	1	28	29	19	0.03	0.02	0.01	0.32	0.35	0.21	3.87447	1.88752e-05	0.000123041	yes
ENSCHIG00000024648	189	195	183	71	126	92	5.89	5.73	5.86	2.18	3.54	2.7	-1.05381	1.87823e-05	0.000122562	yes
ENSCHIG00000016328	34	86	101	272	162	427	0.24	0.58	0.74	1.99	1.08	2.93	1.94342	1.83409e-05	0.000119993	yes
ENSCHIG00000017603	121	98	59	29	35	25	3.34	2.55	1.66	0.8	0.86	0.68	-1.68997	1.8082e-05	0.000118361	yes
ENSCHIG00000006747	0	0	0	11	23	17	0	0	0	0.42	0.79	0.61	9.24476	1.73787e-05	0.000113935	yes
ENSCHIG00000025878	1	2	2	24	29	22	0.01	0.02	0.02	0.27	0.3	0.23	4	1.72743e-05	0.00011331	yes
ENSCHIG00000019173	0	2	0	23	62	17	0	0.03	0.01	0.52	1.28	0.36	5.75489	1.69657e-05	0.000111344	yes
ENSCHIG00000022969	0	0	1	24	23	22	0	0	0.01	0.42	0.44	0.39	6.96578	1.60758e-05	0.000105669	yes
ENSCHIG00000024860	19	23	13	77	64	58	0.24	0.29	0.18	1	0.75	0.72	1.79862	1.58197e-05	0.000104148	yes
ENSCHIG00000023771	236	204	214	120	58	52	7.11	5.94	6.67	3.58	1.53	1.51	-1.57476	1.56102e-05	0.000102985	yes
ENSCHIG00000025845	23	13	18	57	84	62	2.69	1.44	2.16	6.63	8.91	6.82	1.82979	1.54808e-05	0.000102238	yes
ENSCHIG00000015029	118	132	108	61	41	32	4.4	4.66	4.13	2.25	1.39	1.12	-1.47041	1.50288e-05	9.9462e-05	yes
ENSCHIG00000013634	6	9	13	63	53	36	0.1	0.14	0.24	1.09	0.86	0.61	2.41504	1.50142e-05	9.94178e-05	yes
ENSCHIG00000015928	0	0	0	16	22	13	0	0	0	0.16	0.21	0.12	7.35168	1.42807e-05	9.46605e-05	yes
ENSCHIG00000026002	72	95	64	162	167	159	3.31	4.13	3.02	7.4	6.96	6.87	1.02122	1.40446e-05	9.33414e-05	yes
ENSCHIG00000011353	67	57	77	132	183	149	1.06	0.92	1.24	2.01	2.51	2.31	1.08482	1.33769e-05	8.9092e-05	yes
ENSCHIG00000023908	0	4	2	21	38	34	0	0.06	0.02	0.21	0.39	0.34	3.55459	1.32615e-05	8.84639e-05	yes
ENSCHIG00000014436	23	8	11	60	70	68	0.68	0.22	0.33	1.75	1.87	1.88	2.16077	1.30019e-05	8.6824e-05	yes
ENSCHIG00000008787	0	42	30	1553	1845	1498	0	1.36	1.06	53.02	57.44	48.4	6.03661	1.27105e-05	8.50138e-05	yes
ENSCHIG00000015891	11	18	17	102	83	40	0.29	0.45	0.46	2.69	1.99	1	2.24286	1.26459e-05	8.46714e-05	yes
ENSCHIG00000023849	8	13	5	34	58	54	0.18	0.27	0.1	0.73	1.14	1.08	2.42321	1.20529e-05	8.09163e-05	yes
ENSCHIG00000006391	116	120	146	57	66	52	1.28	1.25	1.65	0.71	0.65	0.58	-1.10745	1.19796e-05	8.05104e-05	yes
ENSCHIG00000011584	32	25	48	87	134	116	1.38	0.95	2	3.55	5.11	4.55	1.60919	1.18738e-05	7.9842e-05	yes
ENSCHIG00000014304	179	170	173	97	63	82	13.44	12.06	13.3	7.25	4.26	5.76	-1.16779	1.15686e-05	7.80398e-05	yes
ENSCHIG00000009362	23	57	58	110	195	170	0.38	0.89	0.98	1.81	2.93	2.65	1.71565	1.1376e-05	7.69057e-05	yes
ENSCHIG00000027118	146	134	113	56	73	51	2.13	1.85	1.69	0.81	0.97	0.7	-1.19301	1.13249e-05	7.66015e-05	yes
ENSCHIG00000020727	128	157	159	64	76	80	4.46	5.37	6.55	2.58	2.67	2.68	-1.04654	1.00209e-05	6.81478e-05	yes
ENSCHIG00000011011	99	69	67	20	30	26	0.66	0.45	0.48	0.12	0.2	0.15	-1.75829	9.87934e-06	6.72576e-05	yes
ENSCHIG00000018848	6	3	6	47	36	30	0.06	0.03	0.06	0.49	0.34	0.3	2.91329	9.80137e-06	6.6799e-05	yes
ENSCHIG00000020201	99	94	90	35	47	29	2.63	2.36	2.46	0.92	1.13	0.73	-1.42216	9.68347e-06	6.60483e-05	yes
ENSCHIG00000020877	24	13	11	79	71	57	0.29	0.15	0.14	0.97	0.78	0.66	2.05491	9.66122e-06	6.59511e-05	yes
MSTRG.7672	23	29	16	72	86	68	0.61	0.73	0.44	1.91	2.08	1.7	1.67655	9.49473e-06	6.49202e-05	yes
ENSCHIG00000004710	3	3	3	28	26	35	0.21	0.2	0.22	1.99	1.69	2.36	3.26112	9.42155e-06	6.45602e-05	yes
ENSCHIG00000014943	499	714	620	394	219	234	17.12	23.21	21.83	13.64	6.95	7.54	-1.14388	8.80281e-06	6.05512e-05	yes
ENSCHIG00000013546	83	88	55	163	163	206	1.43	1.43	0.97	2.79	2.55	3.34	1.18035	8.684e-06	5.97666e-05	yes
ENSCHIG00000009348	114	103	136	53	48	32	1.69	1.45	2.07	0.8	0.66	0.46	-1.44018	8.35458e-06	5.7594e-05	yes
MSTRG.7605	3420	3519	4022	2114	1306	1597	8.05	7.92	9.79	4.99	2.79	3.63	-1.17483	8.32321e-06	5.74092e-05	yes
ENSCHIG00000021003	0	2	0	29	30	29	0	0.02	0	0.24	0.23	0.23	5.12928	8.21442e-06	5.66899e-05	yes
ENSCHIG00000008913	1	2	0	25	25	32	0.01	0.03	0	0.36	0.33	0.43	4.80735	8.14348e-06	5.6262e-05	yes
ENSCHIG00000026818	0	3	2	24	30	33	0	0.11	0.08	0.9	1.02	1.17	4.02354	8.06038e-06	5.57185e-05	yes
ENSCHIG00000025020	99	104	107	229	321	174	3.31	3.27	3.64	7.56	9.65	5.42	1.14684	7.49638e-06	5.2106e-05	yes
ENSCHIG00000022874	48	92	71	16	20	22	0.62	1.13	0.94	0.21	0.24	0.27	-1.90154	7.19234e-06	5.01312e-05	yes
ENSCHIG00000017691	43	48	51	101	150	112	0.31	0.33	0.37	0.72	0.97	0.75	1.27253	7.11671e-06	4.96316e-05	yes
ENSCHIG00000019952	6	3	8	45	42	34	0.17	0.08	0.24	1.3	1.13	0.96	2.79043	7.09891e-06	4.95349e-05	yes
ENSCHIG00000023836	53	58	64	116	185	134	1.61	1.68	1.99	3.52	5.11	3.84	1.23985	7.06512e-06	4.93539e-05	yes
ENSCHIG00000024618	73	77	66	21	31	20	1.92	1.94	1.79	0.54	0.73	0.5	-1.6745	6.9625e-06	4.87181e-05	yes
ENSCHIG00000013804	13	11	8	53	48	48	0.15	0.12	0.1	0.61	0.5	0.52	2.13927	6.74285e-06	4.73656e-05	yes
ENSCHIG00000026712	0	0	0	18	42	9	0	0	0	0.36	0.76	0.17	8.74819	6.60449e-06	4.65236e-05	yes
MSTRG.14516	0	0	2	36	25	32	0	0	0.14	2.49	1.58	2.1	5.46177	6.60427e-06	4.65236e-05	yes
ENSCHIG00000020978	85	119	107	32	51	28	1.01	1.32	1.2	0.35	0.57	0.34	-1.48624	6.22544e-06	4.39766e-05	yes
ENSCHIG00000024130	22	20	3	76	84	134	0.84	0.72	0.11	2.89	2.93	4.84	2.67429	6.17457e-06	4.36535e-05	yes
ENSCHIG00000012377	206	201	186	83	130	91	15.29	14.11	14.19	6.13	8.75	6.36	-1.03721	5.84816e-06	4.14277e-05	yes
ENSCHIG00000024507	66	96	65	209	322	140	1.78	2.46	1.82	5.63	7.92	3.58	1.49914	5.66893e-06	4.02488e-05	yes
ENSCHIG00000020567	0	3	2	32	28	29	0	0.17	0.12	1.91	1.52	1.64	4.12786	5.52086e-06	3.92196e-05	yes
ENSCHIG00000015392	1	0	2	24	31	31	0.03	0	0.06	0.53	0.61	0.72	4.36923	5.16835e-06	3.68315e-05	yes
ENSCHIG00000013257	14	32	14	0	0	0	0.43	0.96	0.45	0	0	0	-9.26053	4.41189e-06	3.17177e-05	yes
ENSCHIG00000016533	126	149	108	47	63	31	3.95	4.42	3.48	1.47	1.79	0.92	-1.50331	4.3629e-06	3.14194e-05	yes
ENSCHIG00000016122	480	808	656	385	294	212	13.99	22.25	19.65	11.16	7.77	5.83	-1.17458	4.31422e-06	3.10866e-05	yes
ENSCHIG00000023574	44	57	50	13	4	9	1.16	1.42	1.36	0.34	0.1	0.22	-2.57766	4.17789e-06	3.01388e-05	yes
ENSCHIG00000012546	14	33	14	0	0	0	0.6	1.35	0.61	0	0	0	-9.73697	4.12088e-06	2.97445e-05	yes
ENSCHIG00000021074	0	0	0	14	21	25	0	0	0	0.58	0.8	0.98	9.61961	3.92504e-06	2.84289e-05	yes
ENSCHIG00000026307	0	1	0	22	28	36	0	0.01	0	0.29	0.33	0.44	6.72792	3.91854e-06	2.83981e-05	yes
ENSCHIG00000009583	0	0	2	30	42	27	0	0	0.03	0.43	0.51	0.35	5.42626	3.91452e-06	2.83854e-05	yes
ENSCHIG00000012435	15	12	5	83	51	54	0.27	0.2	0.09	1.46	0.82	0.9	2.50553	3.9129e-06	2.83854e-05	yes
ENSCHIG00000011612	65	78	64	185	181	130	1.32	1.5	1.34	3.74	3.34	2.48	1.20043	3.81172e-06	2.76718e-05	yes
ENSCHIG00000017472	8	6	3	69	35	39	0.09	0.06	0.03	1.29	0.61	0.72	3.8635	2.98828e-06	2.19344e-05	yes
ENSCHIG00000021204	171	114	108	308	346	253	1.5	0.95	0.98	2.69	2.75	2.1	1.13636	2.95734e-06	2.172e-05	yes
ENSCHIG00000011344	0	0	0	13	28	23	0	0	0	0.11	0.21	0.18	7.38082	2.86337e-06	2.1079e-05	yes
ENSCHIG00000025785	133	102	111	293	269	210	3.29	2.4	2.82	7.21	6.05	4.91	1.09433	2.74928e-06	2.02985e-05	yes
ENSCHIG00000019932	10	4	12	69	60	42	0.13	0.05	0.17	0.91	0.72	0.52	2.61891	2.70791e-06	2.00048e-05	yes
ENSCHIG00000015574	2	11	0	71	74	44	0.18	0.84	0	5.85	5.6	3.47	3.87061	2.59307e-06	1.91902e-05	yes
ENSCHIG00000024688	101	106	111	249	230	190	7.45	7.36	8.43	18.29	15.51	13.19	1.01574	2.55315e-06	1.8906e-05	yes
ENSCHIG00000010329	169	168	157	80	75	91	1.94	1.83	1.85	0.91	0.79	0.99	-1.06296	2.5441e-06	1.885e-05	yes
ENSCHIG00000015303	24	33	38	104	91	100	0.39	0.5	0.63	1.66	1.33	1.51	1.56585	2.50127e-06	1.85546e-05	yes
ENSCHIG00000009677	130	143	104	57	31	37	1.89	1.97	1.56	0.83	0.41	0.51	-1.63094	2.46213e-06	1.82857e-05	yes
ENSCHIG00000016253	0	1	0	50	27	22	0	0.01	0	0.43	0.36	0.17	6.58496	2.44806e-06	1.8192e-05	yes
ENSCHIG00000015107	110	120	106	42	47	54	3.79	3.91	3.75	1.44	1.47	1.75	-1.29695	2.4394e-06	1.81383e-05	yes
ENSCHIG00000015071	80	123	75	267	182	306	0.37	0.54	0.36	1.24	0.77	1.34	1.39933	2.41927e-06	1.801e-05	yes
ENSCHIG00000021573	170	185	150	64	94	87	9.94	10.23	9.01	3.72	4.99	4.79	-1.11202	2.39828e-06	1.78854e-05	yes
ENSCHIG00000024070	317	303	194	123	88	131	8.53	7.71	5.36	3.3	2.14	3.33	-1.30038	2.39224e-06	1.7851e-05	yes
ENSCHIG00000019014	212	325	273	143	134	94	4.47	6.48	5.91	2.99	2.56	1.86	-1.18606	2.37815e-06	1.77564e-05	yes
MSTRG.4925	135	127	126	50	70	54	4.88	4.34	4.67	1.81	2.3	1.83	-1.22551	2.37544e-06	1.77467e-05	yes
MSTRG.13515	546	491	613	305	127	181	2.45	2.08	2.82	1.36	0.52	0.76	-1.47721	2.27545e-06	1.70199e-05	yes
ENSCHIG00000015009	9	6	6	39	46	45	0.13	0.08	0.09	0.57	0.62	0.63	2.6009	2.25351e-06	1.68783e-05	yes
ENSCHIG00000022731	12	13	6	45	74	51	0.47	0.52	0.24	1.88	2.71	1.93	2.40621	2.23766e-06	1.67871e-05	yes
ENSCHIG00000020738	3	0	4	31	45	33	0.03	0	0.04	0.32	0.43	0.33	3.94753	2.1887e-06	1.64296e-05	yes
ENSCHIG00000011414	40	51	56	120	148	116	3.23	3.94	4.68	9.68	10.94	8.9	1.31681	2.13019e-06	1.6e-05	yes
ENSCHIG00000016531	67	68	73	18	20	25	1.17	1.12	1.31	0.31	0.34	0.4	-1.77761	2.11382e-06	1.58865e-05	yes
ENSCHIG00000013995	0	2	1	31	34	28	0	0.05	0.03	0.81	0.81	0.69	4.85175	2.05668e-06	1.54755e-05	yes
ENSCHIG00000009461	38	37	52	122	141	103	3.59	3.31	5.05	11.47	12.09	9.16	1.45316	2.0062e-06	1.51228e-05	yes
ENSCHIG00000019148	0	0	1	25	33	34	0	0	0.06	0.64	0.77	0.82	5.21594	2.00436e-06	1.5118e-05	yes
ENSCHIG00000022728	0	0	0	18	27	19	0	0	0	0.13	0.18	0.13	7.1964	1.92549e-06	1.45406e-05	yes
ENSCHIG00000024833	204	200	165	84	82	108	5.03	4.51	4.26	2.24	1.86	2.19	-1.13354	1.92245e-06	1.45263e-05	yes
ENSCHIG00000016215	17	12	18	54	67	90	0.61	0.41	0.69	1.95	2.2	3.07	2.078	1.91846e-06	1.45049e-05	yes
ENSCHIG00000020405	2	2	3	46	45	19	0.06	0.06	0.1	1.46	1.3	0.57	3.91995	1.89682e-06	1.43754e-05	yes
ENSCHIG00000014241	187	183	126	662	956	242	3.36	3.11	2.33	11.82	15.56	4.08	1.83794	1.80797e-06	1.37439e-05	yes
ENSCHIG00000020806	61	83	72	129	245	213	0.91	1.18	1.11	1.93	3.34	3.01	1.37156	1.8007e-06	1.36969e-05	yes
ENSCHIG00000014895	0	2	0	44	20	64	0	0.03	0	0.81	0.34	1.11	6.23522	1.77205e-06	1.34871e-05	yes
ENSCHIG00000023364	5	20	19	66	89	88	0.04	0.16	0.17	0.56	0.69	0.71	2.40526	1.6265e-06	1.24093e-05	yes
ENSCHIG00000005488	35	42	40	5	8	5	2.63	2.99	3.09	0.37	0.55	0.35	-2.77784	1.61824e-06	1.23538e-05	yes
ENSCHIG00000021667	12	15	11	76	76	42	0.3	0.36	0.28	1.9	1.74	1	2.30339	1.57136e-06	1.20251e-05	yes
ENSCHIG00000008514	80	82	67	19	28	11	0.84	0.81	0.72	0.2	0.27	0.1	-2.05585	1.56447e-06	1.19797e-05	yes
ENSCHIG00000011906	89	86	92	28	39	26	1	0.98	1.08	0.29	0.44	0.31	-1.55695	1.47237e-06	1.13017e-05	yes
ENSCHIG00000010363	96	107	83	186	347	207	3.02	3.18	2.67	5.48	9.52	5.86	1.23373	1.45001e-06	1.11439e-05	yes
ENSCHIG00000023375	106	91	83	188	202	200	2.19	1.77	1.77	3.87	3.78	3.89	1.01004	1.27099e-06	9.8281e-06	yes
ENSCHIG00000010827	89	70	76	171	271	168	2.26	1.68	1.98	4.31	6.22	3.99	1.29437	1.25497e-06	9.7162e-06	yes
ENSCHIG00000007274	147	140	103	41	54	58	2.34	2.11	1.69	0.65	0.78	0.87	-1.4166	1.19222e-06	9.24742e-06	yes
ENSCHIG00000025891	3	4	4	33	37	36	0.03	0.03	0.04	0.3	0.31	0.31	3.20163	1.18449e-06	9.19313e-06	yes
ENSCHIG00000026998	74	81	49	156	226	158	0.42	0.43	0.28	0.88	1.15	0.84	1.34473	1.17238e-06	9.10476e-06	yes
ENSCHIG00000026118	136	118	117	45	57	55	8.62	7.11	7.6	2.83	3.3	3.27	-1.31145	1.07313e-06	8.36493e-06	yes
ENSCHIG00000008367	33	34	32	87	131	90	2.38	2.32	2.38	6.25	8.59	6.12	1.56582	1.06657e-06	8.32411e-06	yes
ENSCHIG00000011694	200	128	163	358	332	434	4.04	2.45	3.39	7.2	6.08	8.27	1.1251	1.064e-06	8.30924e-06	yes
ENSCHIG00000013892	107	85	104	35	39	27	2.61	1.96	2.6	0.85	0.86	0.62	-1.62164	1.02213e-06	7.99715e-06	yes
ENSCHIG00000020192	1	0	2	28	45	31	0.02	0	0.05	0.63	0.92	0.66	4.98055	9.18368e-07	7.20323e-06	yes
ENSCHIG00000010672	0	0	0	40	27	13	0	0	0	1.66	1.01	0.5	10.0453	8.67282e-07	6.81529e-06	yes
ENSCHIG00000018361	47	52	54	11	12	10	5.72	5.9	6.74	1.28	1.36	1.1	-2.29546	8.15219e-07	6.43833e-06	yes
ENSCHIG00000015544	95	78	75	180	186	186	0.79	0.61	0.64	1.48	1.4	1.45	1.0858	7.46288e-07	5.91623e-06	yes
ENSCHIG00000000703	33	59	37	114	158	122	2	3.43	2.35	6.95	8.73	7.04	1.54612	7.45418e-07	5.91623e-06	yes
ENSCHIG00000024802	15	22	18	60	74	97	0.3	0.42	0.39	1.22	1.37	1.88	2.00972	7.37108e-07	5.85451e-06	yes
ENSCHIG00000010465	214	253	239	88	143	120	4.45	4.97	5.1	1.82	2.7	2.35	-1.07966	7.20493e-07	5.72979e-06	yes
ENSCHIG00000016352	59	93	112	198	265	241	0.4	0.59	0.78	1.33	1.63	1.54	1.34618	7.16639e-07	5.70274e-06	yes
ENSCHIG00000026690	0	0	0	6	35	80	0	0	0	0.09	0.5	1.2	9.22078	7.07385e-07	5.63266e-06	yes
ENSCHIG00000020292	10	10	10	46	52	61	0.09	0.13	0.14	0.61	0.61	0.54	2.28951	7.03444e-07	5.60838e-06	yes
ENSCHIG00000023089	93	123	117	46	34	27	1.49	2.08	1.96	1.07	0.54	0.24	-1.57975	6.87113e-07	5.48514e-06	yes
ENSCHIG00000025883	90	105	70	187	196	215	1.55	1.71	1.24	3.21	3.06	3.49	1.11696	6.57618e-07	5.25635e-06	yes
ENSCHIG00000020615	9	15	10	79	47	65	0.06	0.09	0.07	0.52	0.28	0.41	2.45943	6.54813e-07	5.23726e-06	yes
ENSCHIG00000011696	238	273	316	133	166	131	5.18	5.63	7.06	2.89	3.29	2.69	-1.01053	6.34433e-07	5.07748e-06	yes
ENSCHIG00000003296	0	4	2	40	37	34	0	0.06	0.03	0.58	0.49	0.47	4.09686	6.20704e-07	4.97393e-06	yes
ENSCHIG00000026088	63	67	60	19	16	12	4.45	4.48	4.36	1.34	1.03	0.8	-2.06779	6.20307e-07	4.97392e-06	yes
ENSCHIG00000021617	4	3	6	34	43	44	0.04	0.03	0.07	0.37	0.46	0.46	3.20387	5.95771e-07	4.78633e-06	yes
ENSCHIG00000026879	162	162	102	317	293	412	1.97	1.86	1.21	3.76	3.35	4.82	1.2431	5.92115e-07	4.76304e-06	yes
ENSCHIG00000017651	42	40	25	107	111	115	0.36	0.29	0.23	0.88	0.81	1.03	1.62803	5.34615e-07	4.30877e-06	yes
ENSCHIG00000009052	378	359	269	149	145	68	11.97	10.75	8.76	4.71	4.16	2.04	-1.52878	5.27778e-07	4.25639e-06	yes
ENSCHIG00000012453	5	4	4	37	43	37	0.08	0.06	0.07	0.61	0.65	0.58	3.13124	5.12644e-07	4.13965e-06	yes
ENSCHIG00000016998	80	92	79	20	34	22	6.41	6.97	6.5	1.59	2.47	1.66	-1.79723	5.0683e-07	4.09533e-06	yes
ENSCHIG00000003416	0	2	0	30	48	47	0	0.1	0	1.66	2.44	2.49	6.04221	5.04941e-07	4.08268e-06	yes
ENSCHIG00000014678	38	37	50	6	3	6	1.12	1.03	1.52	0.18	0.08	0.17	-3.09337	4.80979e-07	3.89897e-06	yes
ENSCHIG00000011711	0	0	0	19	43	20	0	0	0	0.99	1.98	0.97	10.359	4.70007e-07	3.81248e-06	yes
ENSCHIG00000014828	51	122	76	246	240	245	0.97	1.58	1	3.24	3.5	3.87	1.57953	4.62684e-07	3.75793e-06	yes
ENSCHIG00000022649	24	13	27	115	80	96	0.74	0.41	0.88	3.65	2.25	2.8	2.09954	4.21548e-07	3.43491e-06	yes
ENSCHIG00000013457	0	0	0	41	48	10	0	0	0	1.1	1.19	0.26	9.73132	4.16722e-07	3.39999e-06	yes
ENSCHIG00000017260	64	67	77	142	196	169	0.56	0.56	0.7	1.24	1.63	1.4	1.2303	3.96227e-07	3.23697e-06	yes
ENSCHIG00000025875	0	0	1	49	32	35	0	0	0.03	1.23	0.73	0.83	6.53916	3.91916e-07	3.20383e-06	yes
ENSCHIG00000002547	197	192	193	73	107	101	7.61	7	7.65	2.82	3.75	3.68	-1.11883	3.87555e-07	3.17024e-06	yes
ENSCHIG00000010274	170	171	168	82	81	86	21.14	20.09	21.38	10.11	9.12	9.99	-1.09944	3.61291e-07	2.96311e-06	yes
ENSCHIG00000022890	121	108	92	24	44	36	7.26	6.1	5.66	1.41	2.4	2.02	-1.70595	3.46205e-07	2.84494e-06	yes
ENSCHIG00000021234	103	113	122	36	51	40	5.07	5.27	6.18	1.76	2.28	1.85	-1.48787	3.43862e-07	2.82753e-06	yes
ENSCHIG00000009389	65	56	60	3	15	4	4.54	3.7	4.3	0.21	0.95	0.26	-3.14257	3.27648e-07	2.70304e-06	yes
ENSCHIG00000002001	110	147	115	247	350	238	0.89	1.14	0.97	2.01	2.59	1.83	1.09986	3.09695e-07	2.55661e-06	yes
ENSCHIG00000027070	98	91	75	179	221	190	3.08	2.7	2.42	5.59	6.29	5.61	1.09283	3.03521e-07	2.50893e-06	yes
ENSCHIG00000019065	0	0	0	24	25	28	0	0	0	3.96	3.76	4.37	11.9766	3.00266e-07	2.48366e-06	yes
ENSCHIG00000010654	16	23	19	69	77	80	0.27	0.34	0.33	1.17	1.19	1.27	1.94924	2.87813e-07	2.38693e-06	yes
ENSCHIG00000009805	22	35	31	116	100	91	0.21	0.32	0.31	1.11	0.87	0.83	1.74211	2.75398e-07	2.29001e-06	yes
ENSCHIG00000019230	117	92	85	29	17	31	2.29	1.7	1.72	0.56	0.3	0.57	-1.99748	2.723e-07	2.26574e-06	yes
ENSCHIG00000015129	97	99	111	210	212	240	1.18	1.14	1.39	2.54	2.34	2.75	1.04026	2.68184e-07	2.23445e-06	yes
ENSCHIG00000013493	86	95	77	205	241	166	0.76	0.81	0.71	1.82	1.95	1.39	1.17834	2.61413e-07	2.17948e-06	yes
ENSCHIG00000017360	3	1	4	32	63	34	0.14	0.04	0.19	1.45	2.61	1.46	3.89907	2.536e-07	2.11715e-06	yes
MSTRG.8416	73	80	71	24	16	19	2.92	3.02	2.92	0.95	0.58	0.71	-1.98381	2.41556e-07	2.02197e-06	yes
ENSCHIG00000018349	450	397	410	136	242	230	10.3	8.6	9.64	3.09	5.03	4.96	-1.12562	2.36551e-07	1.98404e-06	yes
ENSCHIG00000027143	73	99	83	190	192	190	0.98	1.35	1.3	2.39	2.64	2.77	1.1035	2.34552e-07	1.96858e-06	yes
ENSCHIG00000005050	0	1	1	30	55	50	0	0.04	0.04	1.11	1.86	1.75	5.88264	2.19148e-07	1.84298e-06	yes
ENSCHIG00000022674	10	6	11	46	71	56	0.31	0.17	0.35	1.4	1.98	1.62	2.59074	2.17651e-07	1.83284e-06	yes
MSTRG.15176	69	104	104	206	227	223	1.63	2.32	2.52	4.83	4.85	4.95	1.17709	2.15617e-07	1.81693e-06	yes
ENSCHIG00000014130	0	0	0	40	21	25	0	0	0	3.08	1.5	1.85	11.0656	2.12889e-07	1.79756e-06	yes
ENSCHIG00000003822	61	122	58	252	237	235	2.88	5.46	2.8	11.89	10.21	10.48	1.54824	2.11478e-07	1.78684e-06	yes
ENSCHIG00000009860	96	119	90	32	40	35	0.89	1.05	0.86	0.3	0.34	0.31	-1.55943	2.10057e-07	1.77602e-06	yes
ENSCHIG00000022907	335	368	295	145	216	134	13.4	13.94	12.09	5.77	7.82	5.03	-1.08244	2.03131e-07	1.72094e-06	yes
ENSCHIG00000021818	11	9	7	49	53	63	0.29	0.22	0.19	1.29	1.27	1.56	2.55722	1.74665e-07	1.48678e-06	yes
ENSCHIG00000021090	41	48	41	4	8	5	0.75	0.86	0.79	0.08	0.14	0.09	-2.95269	1.71556e-07	1.4613e-06	yes
ENSCHIG00000013774	94	82	103	229	205	216	3.59	2.96	4.04	8.69	7.1	7.76	1.15302	1.6714e-07	1.42659e-06	yes
ENSCHIG00000024381	178	172	170	87	81	73	2.62	2.38	2.52	1.28	0.99	1	-1.20144	1.62628e-07	1.3909e-06	yes
ENSCHIG00000012349	0	0	0	27	31	25	0	0	0	0.42	0.43	0.36	8.65583	1.50231e-07	1.28751e-06	yes
ENSCHIG00000021631	73	49	56	13	10	9	2.25	1.43	1.77	0.4	0.28	0.26	-2.53552	1.48348e-07	1.27342e-06	yes
ENSCHIG00000023878	0	0	0	52	521	2489	0	0	0	0.36	3.31	16.43	12.7099	1.47457e-07	1.26719e-06	yes
ENSCHIG00000016620	0	1	0	39	42	46	0	0.01	0	0.31	0.36	0.41	6.75489	1.33937e-07	1.15415e-06	yes
ENSCHIG00000000495	9	10	51	433	530	391	0.12	0.12	0.7	5.42	5.87	4.79	4.09646	1.33717e-07	1.15305e-06	yes
ENSCHIG00000015557	0	0	0	29	26	29	0	0	0	1.03	0.84	0.98	9.89178	1.32986e-07	1.14832e-06	yes
ENSCHIG00000022266	71	109	281	1288	2359	1349	0.85	1.3	4.07	18.8	31.47	18.63	3.46952	1.29212e-07	1.1165e-06	yes
ENSCHIG00000026101	1	0	0	51	36	44	0.01	0	0	0.31	0.22	0.29	6.35755	1.27128e-07	1.09924e-06	yes
ENSCHIG00000013526	91	77	42	223	214	208	1.6	1.26	0.7	2.89	2.72	2.61	1.20726	1.23478e-07	1.06841e-06	yes
ENSCHIG00000006935	573	435	420	198	207	281	7	5.81	5.78	2.87	2.75	3.33	-1.05457	1.21361e-07	1.05299e-06	yes
ENSCHIG00000006685	83	106	84	182	226	200	6.37	7.69	6.62	13.88	15.72	14.43	1.09025	1.18201e-07	1.027e-06	yes
ENSCHIG00000013536	3	0	1	26	69	46	0.22	0.02	0.16	2.74	6.71	4.62	5.13648	1.17683e-07	1.02391e-06	yes
ENSCHIG00000014253	14	26	18	79	80	86	0.1	0.18	0.13	0.56	0.52	0.58	2.01749	1.17562e-07	1.02356e-06	yes
ENSCHIG00000016673	8	8	4	49	62	44	0.12	0.1	0.06	0.7	0.76	0.56	2.85086	9.90905e-08	8.70571e-07	yes
ENSCHIG00000012174	17	9	12	67	62	83	0.19	0.09	0.13	0.68	0.58	0.87	2.37716	9.4905e-08	8.36134e-07	yes
ENSCHIG00000023260	0	0	0	22	37	31	0	0	0	1.39	2.17	1.85	10.8165	9.25781e-08	8.16206e-07	yes
ENSCHIG00000013168	131	109	105	229	267	342	1.23	0.97	1.01	2.14	2.28	3.03	1.21467	9.05786e-08	7.99698e-07	yes
ENSCHIG00000005794	182	250	227	432	414	570	9.01	11.71	11.23	21.11	18.46	26.21	1.04183	8.9294e-08	7.8891e-07	yes
ENSCHIG00000027271	0	1	0	49	44	42	0	0.03	0	1.75	1.43	1.43	7.26366	8.19957e-08	7.29037e-07	yes
ENSCHIG00000014057	91	126	96	287	257	213	1.48	1.59	1.41	3.93	2.98	2.56	1.07987	8.14314e-08	7.24532e-07	yes
ENSCHIG00000018205	88	64	64	224	188	180	0.37	0.25	0.28	0.93	0.71	0.71	1.38466	8.11999e-08	7.22983e-07	yes
ENSCHIG00000018192	67	84	64	161	175	181	0.95	1.14	0.93	2.28	2.26	2.42	1.20454	7.98875e-08	7.11802e-07	yes
ENSCHIG00000021127	38	91	66	250	235	184	1.02	2.33	1.85	6.75	5.79	4.72	1.73085	7.7528e-08	6.91268e-07	yes
ENSCHIG00000012895	56	65	29	4	0	4	0.42	0.46	0.22	0.03	0	0.03	-4.1964	7.71853e-08	6.88701e-07	yes
ENSCHIG00000018537	0	0	0	23	33	35	0	0	0	0.57	0.74	0.82	9.47168	7.66874e-08	6.84744e-07	yes
ENSCHIG00000016480	186	172	117	313	397	350	7.71	6.73	5.01	12.93	14.94	13.66	1.09438	7.33072e-08	6.55492e-07	yes
ENSCHIG00000025880	1205	1301	1046	709	701	433	4.55	4.65	4.07	2.68	2.39	1.54	-1.00545	6.04334e-08	5.4308e-07	yes
ENSCHIG00000014127	203	163	114	54	30	44	21.04	15.98	12.18	5.51	2.84	4.29	-1.96066	5.77334e-08	5.20303e-07	yes
ENSCHIG00000008646	0	0	0	25	34	34	0	0	0	0.57	0.71	0.73	9.38802	5.55118e-08	5.0136e-07	yes
ENSCHIG00000020260	137	165	106	41	57	37	2.8	3.2	2.23	0.83	1.05	0.7	-1.67352	5.45225e-08	4.92779e-07	yes
ENSCHIG00000008597	173	195	151	67	76	84	4.4	4.69	3.95	1.69	1.75	2.01	-1.25862	5.01877e-08	4.55564e-07	yes
ENSCHIG00000014532	0	3	1	35	118	33	0	0.12	0.05	1.46	4.42	1.29	5.39837	4.9919e-08	4.53452e-07	yes
ENSCHIG00000009871	2	14	10	92	97	56	0.03	0.21	0.16	1.44	1.37	0.85	3.19377	4.97347e-08	4.52104e-07	yes
ENSCHIG00000013596	0	0	0	27	37	30	0	0	0	0.33	0.42	0.45	8.64386	4.83728e-08	4.4036e-07	yes
ENSCHIG00000020902	7	3	2	35	62	58	0.11	0.04	0.03	0.53	0.86	0.83	3.62449	4.59915e-08	4.19593e-07	yes
ENSCHIG00000016592	242	227	239	120	129	119	3.95	3.37	4.1	1.97	1.75	1.63	-1.09395	4.3629e-08	3.99198e-07	yes
ENSCHIG00000026797	151	183	130	44	54	69	4.9	5.55	4.19	1.39	1.55	2.07	-1.54703	4.34755e-08	3.98083e-07	yes
ENSCHIG00000018672	97	83	78	189	202	214	3.85	3.27	3.15	7.17	7.11	7.94	1.11342	4.2893e-08	3.93321e-07	yes
ENSCHIG00000006785	190	282	219	427	730	483	2.47	3.54	3.03	5.75	8.95	6.25	1.21256	3.99013e-08	3.6669e-07	yes
ENSCHIG00000024434	0	0	0	26	36	35	0	0	0	0.14	0.18	0.18	7.38082	3.70146e-08	3.40659e-07	yes
ENSCHIG00000025051	32	64	46	163	202	133	0.36	0.76	0.41	1.4	1.58	1.08	1.40795	3.50048e-08	3.22398e-07	yes
ENSCHIG00000012991	4	2	2	41	43	41	0.12	0.06	0.06	1.2	1.15	1.14	3.86212	3.44313e-08	3.17348e-07	yes
ENSCHIG00000019405	1	16	10	93	79	114	0.04	0.5	0.34	3.12	2.41	3.6	3.37504	3.42707e-08	3.16099e-07	yes
ENSCHIG00000026763	25	18	22	85	116	78	1.45	0.99	1.31	4.91	6.11	4.26	2.02668	3.41986e-08	3.15666e-07	yes
ENSCHIG00000017278	98	137	92	224	302	250	1.93	2.54	1.85	4.38	5.38	4.61	1.18506	3.2137e-08	2.97073e-07	yes
ENSCHIG00000025697	41	34	34	111	112	127	1.33	1.04	1.13	3.57	3.28	4.08	1.64287	3.14151e-08	2.90613e-07	yes
ENSCHIG00000026036	34	47	41	3	4	2	2.13	2.78	2.63	0.19	0.23	0.12	-3.80353	2.96394e-08	2.74388e-07	yes
ENSCHIG00000004169	151	222	236	440	431	496	3.29	4.53	5.27	9.81	8.58	10.34	1.13409	2.77729e-08	2.57868e-07	yes
ENSCHIG00000019488	47	58	38	142	150	129	0.36	0.42	0.3	1.09	1.05	0.94	1.5119	2.76706e-08	2.57108e-07	yes
ENSCHIG00000009887	120	111	124	38	47	42	1.35	1.43	1.84	0.65	0.54	0.48	-1.46804	2.74226e-08	2.54992e-07	yes
ENSCHIG00000019161	40	45	34	1	3	1	1.32	1.39	1.14	0.03	0.09	0.03	-4.68182	2.55836e-08	2.38597e-07	yes
ENSCHIG00000021129	121	107	75	234	330	241	4.04	3.36	2.58	7.76	9.99	7.58	1.34374	2.51373e-08	2.34957e-07	yes
ENSCHIG00000021214	7	0	0	620	773	684	0.06	0	0	5.15	5.85	5.37	8.09188	2.20036e-08	2.06433e-07	yes
ENSCHIG00000013444	325	350	256	70	159	83	8.57	8.72	6.93	1.83	3.79	2.07	-1.65514	2.05647e-08	1.93222e-07	yes
ENSCHIG00000009940	4	5	2	42	48	47	0.06	0.07	0.03	0.58	0.6	0.61	3.48382	1.81412e-08	1.70962e-07	yes
ENSCHIG00000012652	0	0	0	45	29	34	0	0	0	1.26	0.74	0.9	9.91687	1.70339e-08	1.60768e-07	yes
ENSCHIG00000020118	256	237	184	102	85	96	5.54	4.85	4.11	2.21	1.68	1.96	-1.30954	1.65892e-08	1.56688e-07	yes
ENSCHIG00000020431	6	6	5	41	72	49	0.07	0.07	0.06	0.58	1.04	0.64	3.49825	1.58112e-08	1.4979e-07	yes
ENSCHIG00000022452	182	177	176	315	382	462	4.91	4.66	5.03	8.44	9.87	12.28	1.06709	1.54013e-08	1.46237e-07	yes
ENSCHIG00000008397	28	21	34	112	102	116	3.97	2.75	5	15.71	13.04	15.5	1.9167	1.48411e-08	1.41452e-07	yes
ENSCHIG00000020547	310	423	448	758	1106	729	3.71	4.78	5.51	9.02	12.07	8.2	1.06498	1.38183e-08	1.32204e-07	yes
ENSCHIG00000026086	7	16	3	93	68	78	0.21	0.5	0.08	3.48	2.28	3.08	3.48412	1.34112e-08	1.28603e-07	yes
ENSCHIG00000019457	181	174	126	317	360	350	6.65	6.06	4.76	11.58	12	12.09	1.02983	1.31799e-08	1.26577e-07	yes
ENSCHIG00000015194	125	173	173	47	33	58	3.68	4.8	5.23	1.37	0.89	1.61	-1.82482	1.30965e-08	1.25873e-07	yes
ENSCHIG00000025914	199	196	218	69	108	78	3.5	3.26	3.94	1.21	1.72	1.29	-1.3423	1.23889e-08	1.1926e-07	yes
ENSCHIG00000000515	60	85	57	192	174	189	1.81	2	1.47	6.02	5.14	5.46	1.65431	1.19806e-08	1.15677e-07	yes
ENSCHIG00000015980	0	0	0	39	32	38	0	0	0	0.4	0.3	0.37	8.47843	1.13165e-08	1.09434e-07	yes
ENSCHIG00000021658	92	99	87	183	244	225	9.7	9.91	9.47	19.2	23.37	22.39	1.15952	9.21606e-09	8.96038e-08	yes
ENSCHIG00000023577	206	255	229	90	117	68	4.26	4.99	4.86	1.85	2.2	1.32	-1.39372	9.05166e-09	8.80734e-08	yes
ENSCHIG00000023485	192	119	122	31	47	40	4.66	2.73	3.04	0.75	1.05	0.91	-1.94437	8.19318e-09	7.99057e-08	yes
ENSCHIG00000025819	99	128	107	236	244	272	1.55	1.76	1.64	3.49	3.3	4.12	1.14015	8.11169e-09	7.91724e-08	yes
ENSCHIG00000025555	217	241	219	433	611	400	2.98	3.13	3.1	5.92	7.62	5.17	1.02254	7.81621e-09	7.64664e-08	yes
ENSCHIG00000014954	36	54	44	150	141	132	0.3	0.4	0.36	1.17	1.02	0.97	1.57586	6.92282e-09	6.78455e-08	yes
ENSCHIG00000025675	16	25	14	86	120	76	0.34	0.39	0.28	1.7	2.19	1.45	2.40248	6.92057e-09	6.78455e-08	yes
ENSCHIG00000021545	460	277	338	61	125	32	6.22	3.6	4.71	0.88	1.58	0.43	-2.32989	6.48031e-09	6.37442e-08	yes
ENSCHIG00000020302	8	12	8	61	86	54	0.06	0.09	0.07	0.49	0.63	0.41	2.79796	5.64498e-09	5.59208e-08	yes
ENSCHIG00000012022	18	10	15	89	86	70	0.46	0.2	0.39	2.27	2.12	1.67	2.52893	5.48777e-09	5.44063e-08	yes
ENSCHIG00000018119	222	215	192	95	74	92	14.1	12.91	12.53	6	4.26	5.5	-1.32705	5.45737e-09	5.41476e-08	yes
ENSCHIG00000021915	29	18	9	133	172	85	0.54	0.32	0.18	2.46	2.91	1.5	2.72373	5.27349e-09	5.24058e-08	yes
ENSCHIG00000015653	96	100	95	26	33	21	3.39	3.35	3.47	0.92	1.05	0.71	-1.92968	5.26822e-09	5.23949e-08	yes
ENSCHIG00000009814	1	1	23	1481	1542	1374	0.01	0.03	0.23	13.95	13.33	12.26	7.19421	5.22683e-09	5.20243e-08	yes
ENSCHIG00000021925	58	40	39	182	155	141	1.03	0.64	0.69	3.22	2.4	2.34	1.75398	5.12018e-09	5.10032e-08	yes
ENSCHIG00000019664	58	76	57	159	173	182	1.28	1.59	1.3	3.51	3.5	3.81	1.37558	5.09366e-09	5.07792e-08	yes
ENSCHIG00000025670	34	37	25	100	124	121	0.82	0.86	0.63	2.44	2.71	2.79	1.78125	4.94081e-09	4.92945e-08	yes
ENSCHIG00000017140	135	126	108	247	284	270	2.2	1.95	1.81	4.01	4.2	4.15	1.05229	4.42462e-09	4.43909e-08	yes
ENSCHIG00000006698	366	287	333	65	115	145	6.01	4.47	5.63	1.07	1.71	2.24	-1.6822	4.42424e-09	4.43909e-08	yes
ENSCHIG00000014618	254	258	249	102	135	79	3.96	3.81	4	1.59	1.9	1.16	-1.33981	4.36933e-09	4.39413e-08	yes
ENSCHIG00000010328	339	302	281	127	176	117	7.51	6.33	6.39	2.79	3.53	2.44	-1.20749	4.18566e-09	4.22292e-08	yes
ENSCHIG00000014068	9	2	13	65	97	90	1.09	0.23	1.62	7.84	10.67	10.28	3.29168	4.11874e-09	4.16208e-08	yes
ENSCHIG00000013841	164	174	191	59	75	40	1.03	1.03	1.24	0.37	0.43	0.24	-1.66588	4.09861e-09	4.1471e-08	yes
ENSCHIG00000015573	111	180	158	323	382	351	9.11	14	13.37	26.36	28.42	27.09	1.16623	4.08855e-09	4.14155e-08	yes
ENSCHIG00000010632	1	2	1	39	55	51	0.04	0.07	0.04	1.43	1.83	1.77	5.06752	3.85699e-09	3.91014e-08	yes
ENSCHIG00000012691	127	119	140	42	31	43	1.91	1.69	2.17	0.63	0.42	0.62	-1.78872	3.72741e-09	3.78793e-08	yes
ENSCHIG00000008956	0	0	0	66	55	24	0	0	0	2.56	1.92	0.86	10.7977	3.53648e-09	3.5968e-08	yes
ENSCHIG00000025057	259	273	274	132	120	142	20.44	20.38	22.22	10.36	8.59	10.55	-1.09555	3.4915e-09	3.55393e-08	yes
ENSCHIG00000016188	68	39	49	163	177	220	1.57	0.85	1.16	3.75	3.71	4.79	1.77475	3.40175e-09	3.46538e-08	yes
ENSCHIG00000019334	60	57	58	163	152	184	0.45	0.41	0.45	1.22	1.04	1.31	1.44636	3.28448e-09	3.35406e-08	yes
ENSCHIG00000023730	0	0	0	59	23	73	0	0.03	0	5.06	1.82	5.86	8.73019	3.00117e-09	3.07473e-08	yes
ENSCHIG00000006615	26	13	52	179	234	182	0.6	0.3	1.25	4.17	4.96	3.99	2.60936	2.94133e-09	3.01588e-08	yes
ENSCHIG00000026647	327	324	375	745	618	893	2.03	1.9	2.39	4.6	3.49	5.22	1.07451	2.9166e-09	2.99541e-08	yes
ENSCHIG00000020427	164	205	136	374	470	336	1.55	1.83	1.32	3.51	4.02	2.99	1.1624	2.78285e-09	2.86038e-08	yes
ENSCHIG00000019044	80	73	83	176	294	219	1.85	1.8	2.57	4.19	6.88	5.49	1.41272	2.74452e-09	2.82329e-08	yes
ENSCHIG00000013432	76	76	72	231	190	188	0.71	0.68	0.7	3.42	2.77	2.91	2.12236	2.50884e-09	2.58932e-08	yes
ENSCHIG00000024373	260	302	374	564	725	731	6.38	6.99	8.59	13.85	15.86	16.24	1.06519	2.48131e-09	2.563e-08	yes
ENSCHIG00000017086	13	19	23	108	87	90	0.17	0.29	0.5	2.07	1.53	1.6	2.43741	2.28691e-09	2.3739e-08	yes
ENSCHIG00000014279	1	0	0	78	77	55	0.01	0	0	0.84	0.75	0.56	7.74819	2.05549e-09	2.13897e-08	yes
ENSCHIG00000011218	240	225	292	45	23	79	4.64	4.1	5.79	0.85	0.4	1.43	-2.43873	2.02219e-09	2.10606e-08	yes
ENSCHIG00000008918	4	4	11	60	76	63	0.17	0.16	0.49	2.59	3	2.58	3.31664	1.88547e-09	1.97019e-08	yes
ENSCHIG00000015608	30	50	33	137	129	191	0.43	0.68	0.48	1.94	1.67	2.57	1.95858	1.86621e-09	1.95169e-08	yes
ENSCHIG00000006433	9	6	10	64	94	54	0.18	0.11	0.2	1.24	1.67	0.99	2.99262	1.85223e-09	1.93867e-08	yes
ENSCHIG00000016621	26	24	20	97	97	96	0.35	0.3	0.28	1.3	1.18	1.21	1.98832	1.83436e-09	1.92462e-08	yes
ENSCHIG00000003853	80	75	71	227	197	186	0.64	0.57	0.59	1.81	1.43	1.4	1.36613	1.81891e-09	1.91016e-08	yes
ENSCHIG00000022450	76	81	65	7	14	16	1.87	1.88	1.64	0.17	0.31	0.37	-2.66475	1.79712e-09	1.88885e-08	yes
ENSCHIG00000014396	2	3	0	43	84	46	0.04	0.05	0	0.8	1.43	0.81	5.078	1.71984e-09	1.80914e-08	yes
ENSCHIG00000018312	432	543	403	251	196	204	2.26	2.68	2.16	1.3	0.93	1	-1.13628	1.47388e-09	1.5543e-08	yes
ENSCHIG00000005396	102	149	115	263	307	282	5.76	7.96	6.67	14.76	15.72	14.98	1.15674	1.31248e-09	1.38876e-08	yes
ENSCHIG00000021035	518	605	617	237	374	271	10.89	12.02	13.32	4.96	7.13	5.36	-1.05396	1.30309e-09	1.37998e-08	yes
ENSCHIG00000019116	81	85	65	15	14	17	6.39	6.34	5.27	1.18	1	1.26	-2.38752	1.26961e-09	1.34565e-08	yes
ENSCHIG00000026654	446	415	433	78	75	183	5.89	5.2	5.84	0.94	0.89	2.25	-2.05294	1.25447e-09	1.33074e-08	yes
ENSCHIG00000013121	97	116	116	235	329	249	1.2	1.11	1.33	3.97	3.02	2.49	1.38095	1.13803e-09	1.20925e-08	yes
ENSCHIG00000000501	0	0	1	61	82	77	0	0	0.02	0.99	1.22	1.18	7.40514	1.11242e-09	1.18404e-08	yes
ENSCHIG00000007627	47	59	33	154	162	152	0.51	0.61	0.36	1.65	1.58	1.58	1.70044	1.10612e-09	1.17833e-08	yes
ENSCHIG00000018766	4	7	10	64	68	60	0.14	0.23	0.35	2.19	2.12	1.94	3.11779	1.04677e-09	1.11794e-08	yes
ENSCHIG00000025411	1	1	1	83	51	52	0.03	0.02	0.03	2.08	1.17	1.24	5.81057	1.01053e-09	1.08016e-08	yes
ENSCHIG00000022096	391	391	377	194	232	161	6.89	6.51	7.61	3.5	3.77	3.15	-1.01172	8.35355e-10	9.00566e-09	yes
ENSCHIG00000011975	174	214	184	80	85	71	9.78	11.35	10.62	4.43	4.35	3.75	-1.34137	7.78319e-10	8.4124e-09	yes
ENSCHIG00000013059	0	0	0	80	48	35	0	0	0	8.34	4.57	3.46	12.4138	7.54684e-10	8.16395e-09	yes
ENSCHIG00000024217	26	25	30	101	107	116	0.23	0.21	0.28	0.9	0.87	0.98	1.93336	7.50153e-10	8.12192e-09	yes
ENSCHIG00000015224	168	157	195	43	72	55	3.18	2.82	3.81	0.82	1.23	0.98	-1.69494	7.46362e-10	8.08784e-09	yes
ENSCHIG00000013042	70	90	79	16	18	16	1.05	1.28	1.22	0.24	0.25	0.23	-2.30175	7.35819e-10	7.98046e-09	yes
ENSCHIG00000000839	10	11	14	77	98	62	0.33	0.34	0.47	2.52	2.93	1.92	2.69263	7.32307e-10	7.94923e-09	yes
ENSCHIG00000024484	81	102	75	197	228	252	5.08	6.29	5.2	13.1	13.68	15.42	1.34867	7.29785e-10	7.92869e-09	yes
ENSCHIG00000009059	3	0	1	56	71	47	0.07	0	0.03	1.39	1.6	1.1	5.35403	6.98591e-10	7.6095e-09	yes
ENSCHIG00000019901	19	33	17	123	133	93	0.65	1.14	0.57	4.3	4.35	3.14	2.3207	6.95863e-10	7.58635e-09	yes
ENSCHIG00000023795	319	644	358	1068	1161	1168	3.04	6.72	3.5	10.82	11.25	11.36	1.33406	6.73121e-10	7.34478e-09	yes
ENSCHIG00000019256	9	6	8	67	95	52	0.13	0.08	0.12	0.94	1.22	0.69	3.11042	6.55619e-10	7.17247e-09	yes
ENSCHIG00000024112	33	36	39	133	153	110	0.84	0.87	1.02	3.36	3.53	2.63	1.80206	6.55399e-10	7.17247e-09	yes
ENSCHIG00000017356	157	143	148	46	45	59	1.91	1.65	1.85	0.56	0.49	0.68	-1.64486	6.4328e-10	7.04975e-09	yes
ENSCHIG00000011720	101	97	86	214	229	245	2.21	2.08	1.98	4.76	4.59	5.16	1.21051	6.01668e-10	6.60523e-09	yes
ENSCHIG00000018324	22	16	24	90	99	112	0.35	0.29	0.48	0.85	1.52	1.62	1.83289	5.99254e-10	6.58446e-09	yes
ENSCHIG00000011430	248	246	221	102	126	106	4.87	4.57	4.46	1.99	2.25	1.96	-1.16474	5.43682e-10	5.98955e-09	yes
ENSCHIG00000010590	171	167	158	42	50	69	6.33	5.86	6.03	1.56	1.68	2.42	-1.68665	5.39881e-10	5.95288e-09	yes
ENSCHIG00000018758	0	0	0	53	43	52	0	0	0	0.46	0.34	0.43	8.67948	5.24293e-10	5.79116e-09	yes
ENSCHIG00000012113	2	2	0	56	52	60	0.05	0.05	0	1.4	1.19	1.42	5.32553	5.06493e-10	5.59946e-09	yes
ENSCHIG00000011455	6	4	1	62	64	51	0.12	0.26	0.08	2.47	2.41	1.9	3.88158	4.98515e-10	5.51611e-09	yes
ENSCHIG00000020163	64	100	55	244	269	201	1.21	1.78	1.06	4.56	4.58	3.56	1.64883	4.93822e-10	5.46899e-09	yes
ENSCHIG00000013620	34	33	20	112	120	137	1.34	1.23	0.81	4.34	4.26	5.01	2.00957	4.60077e-10	5.10425e-09	yes
ENSCHIG00000023109	0	0	0	68	40	51	0	0	0	1.62	0.87	1.15	10.2448	4.4492e-10	4.94046e-09	yes
ENSCHIG00000002858	0	0	1	62	109	83	0	0	0.06	2.77	4.93	3.77	7.57869	4.36878e-10	4.86403e-09	yes
ENSCHIG00000014184	175	214	196	354	490	396	11.18	12.98	12.86	22.52	28.43	23.86	1.01493	4.26931e-10	4.76172e-09	yes
ENSCHIG00000011172	546	569	454	255	310	206	55.46	54.72	47.36	25.79	28.57	19.66	-1.08973	4.02312e-10	4.4991e-09	yes
ENSCHIG00000024286	297	203	287	52	95	89	2.71	1.7	2.74	0.5	0.7	0.7	-1.91194	3.89081e-10	4.36277e-09	yes
ENSCHIG00000020021	0	0	0	59	77	34	0	0	0	1.85	2.18	0.99	10.7085	3.77004e-10	4.23489e-09	yes
ENSCHIG00000007694	156	128	170	29	54	32	2.78	2.15	3.11	0.51	0.88	0.54	-2.05859	2.98215e-10	3.37396e-09	yes
ENSCHIG00000008480	236	294	229	98	81	114	5.43	6.41	5.4	2.25	1.69	2.47	-1.42736	2.96325e-10	3.35862e-09	yes
ENSCHIG00000014123	338	362	324	153	188	194	7.53	7.63	7.42	3.39	3.8	4.07	-1.00384	2.71891e-10	3.09003e-09	yes
ENSCHIG00000012617	0	0	0	38	62	67	0	0	0	1.1	1.63	1.84	10.573	2.45755e-10	2.80059e-09	yes
ENSCHIG00000015774	176	187	150	61	52	66	2.13	2.13	1.86	0.73	0.57	0.75	-1.57791	2.34626e-10	2.67618e-09	yes
ENSCHIG00000007673	300	255	255	100	139	101	38.39	30.84	33.48	12.79	16.14	12.16	-1.32172	2.32985e-10	2.65988e-09	yes
ENSCHIG00000011209	446	504	428	208	286	194	57.14	61.02	56.29	26.48	33.21	23.37	-1.07059	2.13658e-10	2.44811e-09	yes
ENSCHIG00000012316	36	26	32	125	123	124	0.32	0.22	0.3	1.12	1	1.05	1.91602	2.09775e-10	2.40582e-09	yes
ENSCHIG00000024051	27	33	24	107	143	104	2.21	2.55	2.01	8.69	10.6	8	2.01114	2.08039e-10	2.38808e-09	yes
ENSCHIG00000018527	101	132	94	238	286	293	4.34	5.36	4.15	10.17	11.15	11.85	1.25999	2.07672e-10	2.38605e-09	yes
ENSCHIG00000025448	66	63	61	187	184	168	2.85	2.57	2.73	8.03	7.21	6.82	1.43656	2.06071e-10	2.36982e-09	yes
ENSCHIG00000012195	59	55	72	223	238	165	2.07	1.83	2.59	7.73	7.53	5.42	1.67195	1.75892e-10	2.03766e-09	yes
ENSCHIG00000024266	290	316	282	124	144	87	35.72	36.81	35.68	15.19	16.09	10.08	-1.38753	1.74595e-10	2.0245e-09	yes
ENSCHIG00000010008	248	178	192	35	62	69	7.44	4.95	5.94	1.04	1.53	1.87	-2.04558	1.53492e-10	1.78473e-09	yes
ENSCHIG00000017124	0	0	0	65	52	51	0	0	0	2.2	1.52	1.47	10.7566	1.49632e-10	1.74146e-09	yes
ENSCHIG00000026793	189	177	171	57	80	62	6.89	6.13	6.39	2.14	2.7	2.07	-1.49004	1.40182e-10	1.63754e-09	yes
ENSCHIG00000010015	14	18	16	83	83	100	0.32	0.39	0.37	1.88	1.71	2.14	2.4075	1.37288e-10	1.60523e-09	yes
ENSCHIG00000012062	9	5	11	68	76	74	0.09	0.05	0.11	0.66	0.66	0.68	3	1.33748e-10	1.56675e-09	yes
ENSCHIG00000011070	102	95	105	251	247	322	3.53	3.11	3.73	8.63	7.75	10.48	1.37304	1.3266e-10	1.55544e-09	yes
ENSCHIG00000011562	3	0	4	70	55	62	0.05	0	0.07	1.11	0.79	0.93	4.5597	1.24028e-10	1.45831e-09	yes
ENSCHIG00000014088	9	3	16	79	120	112	0.1	0.03	0.18	0.87	1.21	1.17	3.3901	1.1667e-10	1.37695e-09	yes
MSTRG.8415	194	188	146	61	67	55	4.63	4.25	3.58	1.45	1.45	1.24	-1.5896	1.09226e-10	1.29517e-09	yes
ENSCHIG00000017127	1	1	3	58	56	60	0.01	0.01	0.03	0.48	0.42	0.47	4.7761	1.08519e-10	1.28921e-09	yes
ENSCHIG00000018984	0	0	0	61	42	97	0	0	0	0.6	0.37	0.89	9.27612	9.54263e-11	1.13689e-09	yes
ENSCHIG00000018433	31	34	30	155	109	153	0.94	0.98	0.95	4.72	3.02	4.41	2.08183	9.1172e-11	1.0893e-09	yes
ENSCHIG00000010386	305	348	282	144	168	127	47.68	51.45	45.29	22.38	23.82	18.68	-1.15442	9.06539e-11	1.08414e-09	yes
ENSCHIG00000010139	423	473	294	162	153	110	10.02	10.6	7.15	3.82	3.28	2.45	-1.53995	9.01932e-11	1.07966e-09	yes
ENSCHIG00000022718	8	15	18	85	123	84	0.1	0.17	0.22	1.01	1.34	0.95	2.75161	8.52915e-11	1.02391e-09	yes
ENSCHIG00000024116	186	220	158	394	490	380	2.74	3.08	2.41	5.75	6.64	5.29	1.10315	7.52045e-11	9.07141e-10	yes
MSTRG.11059	118	123	125	265	393	286	3.23	3.33	3.74	7.54	10.52	7.7	1.32249	6.71786e-11	8.12667e-10	yes
ENSCHIG00000006854	330	322	330	149	187	147	14.99	13.83	15.4	6.73	7.7	6.28	-1.09437	6.1223e-11	7.43482e-10	yes
ENSCHIG00000013481	30	32	22	105	123	132	0.44	0.43	0.35	1.31	1.46	1.66	1.86043	6.07911e-11	7.38949e-10	yes
ENSCHIG00000005524	15	28	18	104	104	112	0.4	0.7	0.49	2.75	2.51	2.8	2.34175	5.82328e-11	7.08537e-10	yes
ENSCHIG00000023258	717	572	626	1380	1161	1540	7.72	5.73	7.05	16.36	12.71	16.74	1.16004	4.96712e-11	6.06123e-10	yes
ENSCHIG00000010109	220	289	256	102	120	90	4.2	5.21	5.02	1.92	2.08	1.61	-1.363	4.91305e-11	6.00108e-10	yes
ENSCHIG00000011171	2	0	1	114	76	59	0.02	0	0.01	0.87	0.53	0.42	5.92283	4.40566e-11	5.4023e-10	yes
ENSCHIG00000012556	443	425	412	238	229	203	9.67	8.81	9.29	5.04	4.55	4.18	-1.012	4.10082e-11	5.05313e-10	yes
ENSCHIG00000023933	22	32	25	136	115	112	0.66	0.9	0.76	4.03	3.13	3.16	2.15325	3.70143e-11	4.57443e-10	yes
ENSCHIG00000012884	66	55	58	183	186	175	2.01	1.59	1.83	5.56	5.15	5.05	1.53724	3.54911e-11	4.39482e-10	yes
ENSCHIG00000011320	145	120	115	286	358	295	2.22	1.76	1.82	4.34	4.97	4.24	1.22417	3.46419e-11	4.29389e-10	yes
ENSCHIG00000016162	209	215	255	90	86	72	19.63	19.12	24.61	8.42	7.37	6.33	-1.51822	3.30522e-11	4.10494e-10	yes
ENSCHIG00000009157	203	249	213	85	73	93	3.91	4.54	4.22	1.63	1.28	1.69	-1.46171	3.24639e-11	4.03585e-10	yes
ENSCHIG00000025120	97	114	97	283	245	269	0.75	0.83	0.76	2.17	1.71	1.95	1.31699	3.04967e-11	3.80257e-10	yes
ENSCHIG00000017794	59	76	54	174	227	185	1.76	2.15	1.66	5.17	6.15	5.2	1.56846	2.68719e-11	3.35725e-10	yes
ENSCHIG00000014517	13	19	17	98	109	81	0.15	0.2	0.2	1.09	1.11	0.85	2.47131	2.66689e-11	3.33521e-10	yes
ENSCHIG00000019165	0	0	0	60	72	62	0	0	0	0.64	0.7	0.62	9.35168	2.59588e-11	3.24963e-10	yes
ENSCHIG00000017481	152	159	183	390	386	352	2.34	2.31	2.89	5.97	5.39	5.1	1.12633	2.56843e-11	3.21846e-10	yes
ENSCHIG00000019370	436	394	348	173	190	206	5.29	4.52	4.34	2.08	2.09	2.35	-1.11786	2.27768e-11	2.85697e-10	yes
ENSCHIG00000019419	180	144	161	46	58	44	2.89	2.28	2.65	0.83	0.84	0.66	-1.74684	2.21312e-11	2.78155e-10	yes
ENSCHIG00000009664	29	21	20	101	138	110	0.65	0.46	0.46	2.46	3	2.49	2.34019	2.1935e-11	2.75964e-10	yes
ENSCHIG00000024900	0	0	0	57	71	70	0	0	0	2.62	2.96	3.04	11.4885	2.19206e-11	2.75964e-10	yes
ENSCHIG00000018158	20	28	17	103	124	101	0.46	0.61	0.39	2.34	2.54	2.16	2.26961	2.1009e-11	2.65109e-10	yes
ENSCHIG00000017822	63	64	51	160	195	200	1.77	1.72	1.59	4.77	5.13	5.4	1.59063	1.82017e-11	2.31075e-10	yes
ENSCHIG00000002609	38	58	54	159	235	172	0.69	1	1.02	3.18	3.88	2.94	1.88364	1.81893e-11	2.31075e-10	yes
ENSCHIG00000016096	2	0	0	112	121	95	0.18	0	0	11.81	11.61	9.45	7.51263	1.31994e-11	1.68762e-10	yes
ENSCHIG00000000504	61	111	55	0	2	2	2.74	4.72	2.57	0	0.07	0.08	-6.06322	1.30036e-11	1.66597e-10	yes
ENSCHIG00000026636	302	473	342	122	169	141	10.83	16.05	12.6	4.35	5.51	4.77	-1.43219	1.23301e-11	1.5813e-10	yes
ENSCHIG00000016113	2	1	0	65	108	82	0.08	0.04	0	2.47	3.75	2.96	6.25739	8.99493e-12	1.16545e-10	yes
ENSCHIG00000012593	620	745	793	326	370	414	19.9	22.58	26.13	10.4	10.75	12.5	-1.02781	8.55786e-12	1.11226e-10	yes
ENSCHIG00000007711	72	77	69	8	10	11	1.29	1.31	1.27	0.14	0.16	0.19	-2.98148	8.30993e-12	1.08227e-10	yes
ENSCHIG00000008403	86	38	13	1349	2356	1173	0.91	0.38	0.14	14.18	22.58	11.67	5.08181	7.55131e-12	9.90647e-11	yes
ENSCHIG00000021183	24	35	27	108	200	142	1.07	1.35	1.11	4.51	7.88	5.45	2.33738	7.44637e-12	9.779e-11	yes
ENSCHIG00000018385	85	94	87	205	264	237	2.14	2.25	2.27	5.17	6.07	5.64	1.34172	7.18905e-12	9.48065e-11	yes
ENSCHIG00000015041	0	0	0	53	118	78	0	0	0	3.96	8.05	5.48	12.5093	6.72499e-12	8.8873e-11	yes
ENSCHIG00000025215	9	8	2	78	81	79	0.24	0.15	0.04	1.58	1.64	1.54	3.46855	5.57581e-12	7.43106e-11	yes
ENSCHIG00000025927	56	66	84	193	259	257	2.46	2.74	3.83	8.46	10.38	10.7	1.70987	5.32914e-12	7.10985e-11	yes
ENSCHIG00000004449	0	1	1	106	140	110	0	0.06	0.07	7.08	8.53	6.95	7.43911	4.7178e-12	6.32104e-11	yes
ENSCHIG00000011079	101	82	55	6	9	4	1.5	1.14	0.82	0.09	0.13	0.05	-3.67974	4.1831e-12	5.63464e-11	yes
ENSCHIG00000008343	120	114	110	265	288	335	1.99	1.94	1.57	4.04	4.38	4.23	1.20163	4.10505e-12	5.54733e-11	yes
ENSCHIG00000014174	340	363	317	155	137	167	6.58	6.66	6.31	2.99	2.41	3.04	-1.21185	3.52826e-12	4.77815e-11	yes
ENSCHIG00000006655	408	348	359	123	190	134	5.4	4.37	4.89	1.62	2.29	1.68	-1.39096	3.379e-12	4.58589e-11	yes
ENSCHIG00000023833	303	345	311	132	158	163	8.26	8.91	8.72	3.58	3.9	4.17	-1.15207	3.26638e-12	4.44263e-11	yes
ENSCHIG00000008263	127	165	155	328	399	335	5.28	6.46	6.58	13.72	15.13	13.16	1.19731	3.16103e-12	4.30399e-11	yes
ENSCHIG00000024497	143	151	143	303	336	363	3.04	3.02	3.19	6.83	6.86	7.88	1.2215	2.97532e-12	4.05993e-11	yes
ENSCHIG00000013947	206	154	158	379	503	448	1.49	1.04	1.16	2.74	3.27	3.01	1.28951	2.58409e-12	3.53374e-11	yes
ENSCHIG00000023012	347	301	335	128	123	152	9.7	7.96	9.62	3.56	3.12	3.99	-1.35428	2.33385e-12	3.19849e-11	yes
ENSCHIG00000000437	286	220	205	514	596	550	2	1.43	1.51	3.53	3.64	3.49	1.10962	2.30887e-12	3.16771e-11	yes
ENSCHIG00000014549	214	176	194	421	439	450	1.97	1.53	1.83	3.85	3.66	3.89	1.09683	1.9907e-12	2.74315e-11	yes
ENSCHIG00000007418	148	177	161	358	363	353	1.62	1.83	1.81	3.89	3.6	3.63	1.08002	1.94196e-12	2.67893e-11	yes
ENSCHIG00000024224	226	229	197	66	75	90	9.71	9.33	8.69	2.8	2.93	3.65	-1.56379	1.49058e-12	2.0653e-11	yes
ENSCHIG00000017304	183	184	155	345	418	388	1.38	1.31	1.2	2.59	2.86	2.75	1.07585	1.32905e-12	1.84556e-11	yes
ENSCHIG00000004522	80	91	92	272	241	243	0.66	0.71	0.77	2.2	1.8	1.86	1.45329	1.18351e-12	1.64604e-11	yes
ENSCHIG00000011930	90	80	58	248	244	239	2.67	2.25	1.77	7.32	6.57	6.68	1.62046	1.16946e-12	1.62934e-11	yes
ENSCHIG00000008715	7	6	2	85	80	67	0.16	0.13	0.05	1.96	1.68	1.46	3.90689	1.08168e-12	1.51206e-11	yes
ENSCHIG00000023240	0	2	0	124	152	128	0	0.06	0	3.97	4.44	3.88	7.67831	1.04504e-12	1.46411e-11	yes
ENSCHIG00000002557	357	345	399	165	141	156	12.42	11.32	14.03	5.66	4.39	5.14	-1.31412	8.99021e-13	1.26093e-11	yes
ENSCHIG00000022722	155	200	158	376	492	378	8.16	9.94	8.55	19.68	23.48	18.71	1.2151	8.5793e-13	1.20464e-11	yes
ENSCHIG00000024719	6	9	13	84	89	89	0.14	0.2	0.32	1.93	1.89	1.94	3.12553	8.4074e-13	1.18183e-11	yes
ENSCHIG00000025211	402	373	349	125	144	183	4.93	4.59	5.12	1.25	1.71	1.78	-1.62696	7.66435e-13	1.081e-11	yes
ENSCHIG00000017645	247	264	233	82	103	61	1.62	1.66	1.65	0.59	0.77	0.39	-1.49423	7.58451e-13	1.07094e-11	yes
ENSCHIG00000010205	159	201	172	385	402	385	1.99	2.44	2.23	4.99	4.71	4.69	1.11147	7.07885e-13	1.00066e-11	yes
ENSCHIG00000016921	118	125	115	259	324	299	1.04	1.04	1.04	2.27	2.59	2.48	1.23423	6.07671e-13	8.59967e-12	yes
ENSCHIG00000016940	524	518	520	271	237	275	4.2	3.93	4.28	2.16	1.72	2.07	-1.06054	5.99274e-13	8.49996e-12	yes
ENSCHIG00000011814	19	22	27	131	124	112	0.69	0.75	1	4.72	4.07	3.82	2.36962	5.19435e-13	7.38419e-12	yes
ENSCHIG00000023005	0	0	1	148	189	149	0	0	0.07	9.41	10.96	8.96	8.71081	5.04172e-13	7.17533e-12	yes
ENSCHIG00000007298	0	0	0	246	51	142	0	0	0	2.15	0.41	1.17	10.28	4.86265e-13	6.92831e-12	yes
ENSCHIG00000025486	230	274	209	473	543	476	6.4	7.21	5.97	13.09	13.7	12.46	1.00331	4.49975e-13	6.43311e-12	yes
ENSCHIG00000023229	96	105	93	268	271	243	4.25	4.39	4.22	11.78	10.87	10.11	1.34904	4.12705e-13	5.91372e-12	yes
ENSCHIG00000021702	136	134	143	366	466	313	3.66	3.42	3.95	9.8	11.39	7.93	1.40058	4.11867e-13	5.90844e-12	yes
ENSCHIG00000023627	859	1090	883	353	321	164	29.66	35.61	31.33	12.14	10.05	5.33	-1.81154	4.00658e-13	5.7542e-12	yes
ENSCHIG00000019707	85	78	67	9	6	7	0.5	0.43	0.4	0.05	0.03	0.04	-3.47032	3.81096e-13	5.47951e-12	yes
ENSCHIG00000018519	28	28	58	191	238	224	1.58	1.45	3.31	10.58	12.04	11.72	2.43734	3.3426e-13	4.81159e-12	yes
ENSCHIG00000016656	394	482	533	870	1119	994	4.17	4.81	5.76	9.1	10.65	9.92	1.00927	2.77078e-13	4.00221e-12	yes
ENSCHIG00000021502	354	330	372	132	172	121	3.79	3.34	4.08	1.4	1.67	1.21	-1.3891	2.60746e-13	3.77063e-12	yes
ENSCHIG00000014139	581	452	444	173	178	224	18.6	14.13	14.97	5.64	5.33	7.09	-1.40119	2.09199e-13	3.03919e-12	yes
ENSCHIG00000020787	32	29	38	190	189	129	0.45	0.4	0.56	2.39	2.69	1.86	2.29924	1.85309e-13	2.7109e-12	yes
ENSCHIG00000009477	56	55	46	224	232	163	3.31	3.08	2.79	13.17	12.44	9.07	1.91754	1.78434e-13	2.61641e-12	yes
ENSCHIG00000009421	516	457	511	179	264	209	61.23	51.29	62.3	21.12	28.41	23.34	-1.26247	1.5245e-13	2.24062e-12	yes
ENSCHIG00000013831	82	82	69	220	229	238	1.96	1.19	0.91	4.68	4.49	4.86	1.78896	1.37385e-13	2.02868e-12	yes
ENSCHIG00000017850	77	8	48	2968	3428	2617	3.24	0.31	2.08	124.3	130.96	103.73	5.99466	1.33452e-13	1.97293e-12	yes
ENSCHIG00000000527	6	5	5	78	69	87	0.12	0.11	0.09	1.37	1.11	1.45	3.61839	1.30091e-13	1.92776e-12	yes
ENSCHIG00000015503	93	114	111	12	22	17	1.03	1.2	1.4	0.14	0.22	0.27	-2.52655	1.22899e-13	1.82334e-12	yes
MSTRG.7606	1695	1802	1913	944	618	654	5.74	5.77	6.66	3.18	1.9	2.08	-1.34353	9.66209e-14	1.44027e-12	yes
ENSCHIG00000008189	209	221	173	446	462	549	10.77	10.72	9.13	22.75	21.55	26.51	1.20948	8.42082e-14	1.25673e-12	yes
ENSCHIG00000024782	583	548	580	83	214	97	12.11	10.77	12.38	1.71	4.03	1.89	-2.20828	7.84742e-14	1.17255e-12	yes
ENSCHIG00000018633	359	247	319	707	817	830	4.3	2.8	3.93	8.43	8.88	9.37	1.27433	7.02686e-14	1.05369e-12	yes
ENSCHIG00000015609	156	215	199	507	575	424	2.9	3.77	3.78	9.35	9.66	7.39	1.33703	6.89142e-14	1.03462e-12	yes
ENSCHIG00000019381	24	16	6	159	131	225	0.12	0.08	0.03	0.79	0.59	1.06	3.40718	6.74107e-14	1.01447e-12	yes
ENSCHIG00000021059	0	0	0	82	166	127	0	0	0	1.53	2.82	2.24	11.1011	6.16735e-14	9.3259e-13	yes
ENSCHIG00000023113	539	557	494	230	277	181	9.42	9.2	8.76	4.02	4.36	3	-1.26662	5.63009e-14	8.534e-13	yes
ENSCHIG00000027256	14	19	22	144	135	102	0.38	0.49	0.61	3.88	3.31	2.6	2.72571	5.12967e-14	7.80368e-13	yes
ENSCHIG00000025581	1012	1001	937	417	436	579	13.43	12.6	12.05	5.57	5.22	6.76	-1.11756	5.10158e-14	7.77033e-13	yes
ENSCHIG00000023861	25	32	31	157	132	146	0.46	0.56	0.59	2.89	2.22	2.54	2.2484	4.81798e-14	7.34727e-13	yes
MSTRG.2051	219	170	181	506	460	533	0.91	0.67	0.78	2.1	1.74	2.09	1.32925	4.45908e-14	6.80821e-13	yes
ENSCHIG00000016491	208	244	238	470	494	536	2.53	2.81	3.01	5.99	5.51	6.81	1.13278	4.45825e-14	6.80821e-13	yes
ENSCHIG00000024098	3	7	3	70	90	81	0.05	0.11	0.05	1.14	1.34	1.25	4.15071	4.16912e-14	6.39654e-13	yes
ENSCHIG00000016700	269	268	267	108	117	105	6.42	6.13	6.54	2.28	2.47	2.17	-1.46397	3.54854e-14	5.45106e-13	yes
ENSCHIG00000014117	0	0	0	112	116	129	0	0	0	1.15	1.08	1.25	10.1799	3.37066e-14	5.19048e-13	yes
ENSCHIG00000016724	48	67	40	191	232	192	2.08	2.74	1.78	8.21	9.1	7.81	1.9283	3.33295e-14	5.13871e-13	yes
ENSCHIG00000003903	1215	1195	1119	455	310	533	16.92	15.82	16.01	6.29	3.91	6.99	-1.50383	3.31635e-14	5.11939e-13	yes
ENSCHIG00000015018	268	247	213	525	535	604	6.77	5.9	5.53	13.19	12.26	14.36	1.12919	2.99416e-14	4.63339e-13	yes
ENSCHIG00000025427	269	297	268	107	129	105	5.12	5.23	5.23	1.99	2.21	1.87	-1.35993	2.2204e-14	3.47448e-13	yes
ENSCHIG00000022927	0	1	6	100	94	94	0	0.03	0.17	2.71	2.33	2.41	5.21917	2.20314e-14	3.45177e-13	yes
ENSCHIG00000005817	1026	1169	1705	3044	3493	3391	14.87	16.03	25.77	46.31	49.22	47.96	1.34029	2.12701e-14	3.33664e-13	yes
ENSCHIG00000016473	328	576	477	1146	1338	1127	1.53	2.55	2.3	5.35	5.72	5.02	1.33454	1.65735e-14	2.60639e-13	yes
ENSCHIG00000025924	228	300	258	77	75	99	3.96	5.26	4.86	1.34	1.22	1.69	-1.72811	1.59207e-14	2.51001e-13	yes
ENSCHIG00000018588	1060	1147	717	318	453	395	11.99	12.27	8.34	3.58	4.65	4.21	-1.38989	1.58456e-14	2.50129e-13	yes
ENSCHIG00000010497	98	144	135	334	368	395	3.39	4.68	4.73	11.43	11.49	12.79	1.48018	1.53614e-14	2.43097e-13	yes
ENSCHIG00000023166	30	33	30	203	145	153	1.41	1.47	1.45	9.48	6.18	6.77	2.37299	1.42089e-14	2.25142e-13	yes
ENSCHIG00000019098	198	216	209	67	77	58	2.14	2.22	2.32	0.72	0.75	0.59	-1.6972	1.29438e-14	2.05355e-13	yes
ENSCHIG00000023697	331	400	350	97	163	123	5.12	5.85	5.57	1.5	2.29	1.8	-1.56504	7.80516e-15	1.24932e-13	yes
ENSCHIG00000012103	462	506	438	225	217	243	3.16	3.28	3.08	1.53	1.35	1.57	-1.09716	7.22846e-15	1.15997e-13	yes
ENSCHIG00000012679	7	5	3	121	89	78	0.05	0.03	0.02	0.85	0.56	0.51	4.26303	6.69825e-15	1.07625e-13	yes
ENSCHIG00000006583	202	213	120	675	561	583	3.31	3.17	2.03	9.63	7.86	7.68	1.56447	6.55912e-15	1.05525e-13	yes
ENSCHIG00000021724	406	429	372	191	191	194	3.53	3.53	3.32	1.65	1.51	1.59	-1.12781	6.52092e-15	1.05044e-13	yes
ENSCHIG00000022410	0	0	0	111	197	139	0	0	0	0.93	1.5	1.1	10.2005	6.01872e-15	9.73284e-14	yes
ENSCHIG00000011193	6	7	3	90	84	84	0.26	0.28	0.13	3.85	3.28	3.4	3.9742	5.93234e-15	9.6055e-14	yes
ENSCHIG00000007738	273	255	242	91	84	97	7.86	6.94	7.16	2.62	2.21	2.62	-1.55957	5.65693e-15	9.17137e-14	yes
ENSCHIG00000014461	209	362	262	694	954	769	3.82	5.94	4.73	12.63	14.93	12.28	1.45916	5.21031e-15	8.45819e-14	yes
ENSCHIG00000014377	6	1	2	82	101	88	0.1	0.02	0.03	1.3	1.46	1.32	4.76553	4.67075e-15	7.59207e-14	yes
ENSCHIG00000022172	9	50	19	777	749	701	0.1	0.52	0.22	8.26	7.29	7.04	4.74915	4.00658e-15	6.52093e-14	yes
ENSCHIG00000023343	225	229	228	73	90	70	2.65	2.55	2.76	0.85	0.96	0.78	-1.61982	3.96658e-15	6.47257e-14	yes
ENSCHIG00000017163	31	45	19	180	304	186	0.85	1.24	0.55	5.14	7.74	4.86	2.7484	3.19384e-15	5.22518e-14	yes
ENSCHIG00000026905	704	696	780	312	420	329	9.76	9.13	11.1	4.3	5.28	4.29	-1.11251	3.10148e-15	5.08731e-14	yes
ENSCHIG00000025818	357	458	381	765	876	1003	18.08	21.94	19.83	38.53	40.24	47.81	1.08063	2.93456e-15	4.8261e-14	yes
ENSCHIG00000016038	127	174	128	0	0	0	1.5	1.95	1.56	0	0	0	-10.7056	2.56086e-15	4.22811e-14	yes
ENSCHIG00000011768	8	7	17	111	129	111	0.12	0.1	0.27	1.71	1.81	1.62	3.39091	2.43795e-15	4.03577e-14	yes
ENSCHIG00000025485	59	57	56	194	245	190	2.18	1.99	2.12	7.11	8.19	6.59	1.79914	2.40816e-15	3.99171e-14	yes
ENSCHIG00000004376	14	8	8	96	104	109	0.74	0.4	0.43	5.04	4.98	5.41	3.2969	2.26637e-15	3.7666e-14	yes
ENSCHIG00000023122	505	510	402	150	98	161	7.21	6.82	5.34	2.31	1.42	2.47	-1.64348	2.13485e-15	3.56214e-14	yes
ENSCHIG00000025570	28	14	28	155	166	155	0.27	0.22	0.47	3.83	3.56	3.54	3.50912	1.95773e-15	3.27529e-14	yes
ENSCHIG00000019356	10	0	1	3003	3861	2706	1.04	0	0.09	325.83	382.02	277.8	9.76861	1.90496e-15	3.19126e-14	yes
ENSCHIG00000018029	58	67	37	249	301	207	1.06	1.17	0.7	4.54	5	3.57	2.1617	1.75407e-15	2.95025e-14	yes
ENSCHIG00000007984	782	845	728	306	460	378	97.05	99.16	92.82	37.71	51.76	44.19	-1.11265	1.54597e-15	2.60722e-14	yes
ENSCHIG00000008917	1	0	0	270	312	266	0.08	0	0	22.27	23.47	20.77	9.69936	1.35135e-15	2.28512e-14	yes
ENSCHIG00000012197	147	116	113	376	354	400	1.36	1.02	1.08	3.47	2.98	3.5	1.52392	1.29998e-15	2.20121e-14	yes
ENSCHIG00000023028	16	25	14	153	131	122	0.61	0.91	0.54	5.92	4.61	4.46	2.86328	1.28431e-15	2.17761e-14	yes
ENSCHIG00000002992	34	45	8	476	327	280	0.42	0.51	0.19	6.04	3.64	3.21	3.52468	1.28191e-15	2.17648e-14	yes
ENSCHIG00000012768	167	140	171	12	30	10	12.39	9.83	13.03	0.9	1.99	0.69	-3.29959	1.2003e-15	2.04066e-14	yes
ENSCHIG00000005289	49	25	30	226	188	247	0.45	0.21	0.27	2.08	1.64	2.22	2.67516	9.85191e-16	1.67722e-14	yes
ENSCHIG00000022576	221	221	201	447	478	478	2.09	1.98	1.96	4.21	4.11	4.26	1.0609	8.48292e-16	1.44612e-14	yes
ENSCHIG00000015322	0	0	0	173	167	160	0	0	0	2.21	1.95	1.93	10.9873	7.26177e-16	1.24131e-14	yes
ENSCHIG00000013679	344	403	316	729	964	722	9.57	10.66	8.86	20.4	24.68	19.22	1.1443	6.73652e-16	1.15466e-14	yes
ENSCHIG00000015379	195	191	157	502	606	423	6.29	5.29	3.85	10.28	13.72	9.4	1.11411	5.0317e-16	8.67176e-15	yes
ENSCHIG00000023530	0	0	0	199	219	137	0	0	0	7.52	7.56	4.88	12.6999	4.65403e-16	8.07619e-15	yes
ENSCHIG00000008841	513	614	524	149	171	243	6.19	7.01	6.5	1.79	1.87	2.76	-1.61755	4.35151e-16	7.56166e-15	yes
MSTRG.7791	30910	30737	35679	12285	9025	9354	82.44	77.29	96.45	32.54	21.73	23.65	-1.71709	4.34925e-16	7.56166e-15	yes
ENSCHIG00000019581	17	9	10	134	108	126	0.55	0.27	0.33	4.3	3.16	3.83	3.29534	3.94496e-16	6.87417e-15	yes
ENSCHIG00000019577	42	49	39	160	218	183	0.19	0.21	0.18	0.71	0.89	0.77	2.03076	3.5569e-16	6.20657e-15	yes
ENSCHIG00000008721	12	10	15	99	127	109	0.23	0.18	0.3	1.9	2.22	1.98	3.10292	3.44224e-16	6.01484e-15	yes
ENSCHIG00000013798	10	5	4	97	100	101	0.27	0.14	0.11	3.29	3.23	2.83	4.16838	3.05198e-16	5.34034e-15	yes
ENSCHIG00000024017	0	0	2	235	285	253	0	0	0.07	7.65	8.47	7.8	8.41665	2.98675e-16	5.23347e-15	yes
ENSCHIG00000022106	473	553	493	237	278	233	9.3	10.28	9.96	4.63	4.96	4.31	-1.08758	2.699e-16	4.73586e-15	yes
ENSCHIG00000025345	166	141	141	6	22	6	5.25	4.21	4.57	0.18	0.62	0.17	-3.85439	2.6932e-16	4.73228e-15	yes
ENSCHIG00000025005	76	98	87	5	6	3	3.41	4.14	3.98	0.21	0.25	0.13	-4.28853	2.60607e-16	4.58558e-15	yes
ENSCHIG00000020194	59	41	49	237	204	240	1.41	1.17	1.01	3.28	2.7	3.56	1.41001	2.41645e-16	4.2579e-15	yes
ENSCHIG00000010234	236	274	218	72	88	64	28.03	30.79	26.58	8.53	9.45	7.19	-1.76253	2.17933e-16	3.84546e-15	yes
ENSCHIG00000010009	0	0	0	160	188	224	0	0	0	17.02	18.29	22.57	14.2358	2.14852e-16	3.79643e-15	yes
ENSCHIG00000014797	1	0	0	324	382	309	0.04	0	0	10.25	11.05	9.3	9.57932	2.04436e-16	3.61746e-15	yes
ENSCHIG00000020731	624	725	726	327	390	311	19.23	21.15	22.99	10.03	10.9	9.02	-1.08124	1.81535e-16	3.22129e-15	yes
ENSCHIG00000004603	0	1	0	292	393	355	0	0.07	0	22.59	27.73	25.99	10.0903	1.70868e-16	3.03628e-15	yes
ENSCHIG00000008470	284	270	243	80	98	97	1.75	1.57	1.54	0.49	0.55	0.56	-1.60288	1.657e-16	2.94861e-15	yes
ENSCHIG00000021348	91	119	125	7	15	11	5.56	6.88	7.85	0.43	0.83	0.63	-3.42431	1.63328e-16	2.91464e-15	yes
ENSCHIG00000023220	30	41	24	183	200	151	0.64	0.83	0.53	3.9	3.89	3.05	2.43829	1.4884e-16	2.66482e-15	yes
ENSCHIG00000021889	105	162	113	458	475	364	2.88	3.96	3.18	11.55	10.58	7.47	1.56271	1.37625e-16	2.46998e-15	yes
ENSCHIG00000022144	3	1	3	103	120	85	0.04	0.03	0.02	2.76	2.75	1.67	6.31792	1.19488e-16	2.14754e-15	yes
ENSCHIG00000011323	208	327	253	665	817	658	2.15	3.21	2.7	6.84	7.67	6.42	1.37672	1.18306e-16	2.12934e-15	yes
MSTRG.11971	2146	2164	2542	1060	696	851	3.23	3.08	3.93	1.58	0.95	1.2	-1.45697	1.11937e-16	2.02049e-15	yes
ENSCHIG00000010084	262	303	253	566	580	616	5.81	6.37	5.76	12.48	11.68	12.87	1.04551	1.01096e-16	1.83006e-15	yes
ENSCHIG00000000353	420	332	324	106	132	125	17.53	13.09	13.88	4.39	4.99	4.91	-1.6388	9.87657e-17	1.79045e-15	yes
ENSCHIG00000026695	0	2	1	152	187	154	0	0.07	0.02	4.83	5.39	4.58	7.36146	9.81878e-17	1.78254e-15	yes
ENSCHIG00000022041	221	217	230	455	563	519	7.37	6.81	7.86	14.99	17.06	16.23	1.1313	8.65896e-17	1.57653e-15	yes
ENSCHIG00000020657	408	347	321	110	135	136	5.49	4.42	4.44	1.47	1.65	1.72	-1.56797	6.52401e-17	1.19823e-15	yes
ENSCHIG00000025590	338	399	352	717	896	707	6.28	6.99	6.68	13.23	15.2	12.39	1.03289	5.53859e-17	1.02322e-15	yes
ENSCHIG00000012523	196	201	197	463	514	430	6.81	6.6	7.03	15.99	16.19	14.06	1.17775	3.761e-17	6.96864e-16	yes
ENSCHIG00000017316	0	0	0	184	253	219	0	0	0	2.54	3.23	2.95	11.5051	3.71395e-17	6.89163e-16	yes
MSTRG.1265	61	79	51	242	246	246	1.82	2.23	1.56	7.19	6.66	6.91	1.88773	3.65709e-17	6.79613e-16	yes
ENSCHIG00000011217	624	594	618	291	332	268	8.98	8.1	9.14	4.17	4.33	3.64	-1.1109	3.32348e-17	6.19448e-16	yes
ENSCHIG00000017627	0	0	1	354	442	410	0.01	0	0.03	10.08	11.48	11.05	9.6711	2.96554e-17	5.53553e-16	yes
ENSCHIG00000019428	941	1160	1035	453	625	485	25.93	30.23	29.29	12.4	15.61	12.58	-1.07396	2.11417e-17	3.97585e-16	yes
ENSCHIG00000027224	319	305	320	109	125	123	6.75	6.1	6.96	2.29	2.4	2.45	-1.47223	1.52954e-17	2.88936e-16	yes
ENSCHIG00000008000	0	0	2	458	320	297	0	0	0.05	14.42	9.2	8.85	9.34296	1.46716e-17	2.77568e-16	yes
ENSCHIG00000004734	0	0	0	192	296	246	0	0	0	8.77	12.31	10.63	13.3677	1.32507e-17	2.51444e-16	yes
ENSCHIG00000025257	526	586	560	268	262	283	31.1	32.77	34.01	15.75	14.05	15.75	-1.10356	1.31011e-17	2.4898e-16	yes
ENSCHIG00000021226	5	0	0	128	146	129	0.29	0	0	7.95	8.3	7.63	6.36361	9.45032e-18	1.80417e-16	yes
ENSCHIG00000021130	392	493	447	863	1109	899	2.79	3.32	3.27	6.11	7.16	6.03	1.04094	8.14876e-18	1.56758e-16	yes
ENSCHIG00000013440	0	0	0	234	284	233	0	0	0	2.15	2.37	2.02	11.0901	6.62186e-18	1.28366e-16	yes
ENSCHIG00000023494	0	9	4	144	125	244	0	0.06	0.02	0.65	0.52	1.26	4.92481	6.37099e-18	1.23694e-16	yes
ENSCHIG00000025011	1038	1034	979	422	566	565	20.31	19.14	19.68	8.22	10.04	10.4	-1.04485	4.26131e-18	8.31187e-17	yes
ENSCHIG00000013180	705	761	747	1499	1854	1331	8.89	9.08	9.67	18.8	21.21	15.79	1.01351	3.99884e-18	7.81201e-17	yes
ENSCHIG00000009946	185	194	147	431	576	470	6.82	6.76	5.57	15.8	19.26	16.31	1.42358	3.49199e-18	6.83247e-17	yes
ENSCHIG00000010817	1033	994	1023	496	594	443	75.65	68.85	76.97	36.12	39.45	30.53	-1.06169	3.25841e-18	6.38537e-17	yes
ENSCHIG00000014039	299	328	276	667	716	606	4.22	4.44	3.63	9.65	9.12	7.7	1.10687	2.44263e-18	4.80919e-17	yes
ENSCHIG00000026753	209	331	265	0	0	0	6.38	9.55	8.31	0	0	0	-12.9801	2.33391e-18	4.60233e-17	yes
ENSCHIG00000024545	596	643	478	1255	1704	1229	10.45	10.67	8.62	21.9	27.12	20.3	1.22087	1.7267e-18	3.43185e-17	yes
ENSCHIG00000025298	448	562	512	171	205	130	4.5	4.95	5.21	1.61	1.8	1.31	-1.63503	1.69714e-18	3.37844e-17	yes
ENSCHIG00000020222	0	9	1	152	160	133	0	0.36	0.06	6.68	6.4	5.52	5.46877	1.63224e-18	3.25956e-17	yes
ENSCHIG00000016534	77	117	74	343	363	313	0.81	1.15	0.78	3.5	3.42	3.02	1.85907	1.56626e-18	3.13775e-17	yes
ENSCHIG00000012061	209	186	203	503	564	470	2.01	1.7	2	4.82	4.92	4.26	1.29386	1.41085e-18	2.83092e-17	yes
MSTRG.13522	848	829	1039	237	104	128	1.8	1.66	2.26	0.5	0.2	0.26	-2.57491	1.35564e-18	2.72449e-17	yes
ENSCHIG00000015752	215	231	218	55	64	69	7.53	7.66	7.85	1.92	2.03	2.28	-1.88684	1.24826e-18	2.51673e-17	yes
ENSCHIG00000023593	25	17	18	164	187	131	0.28	0.26	0.21	2.44	2.11	1.56	3.02621	1.11356e-18	2.24875e-17	yes
ENSCHIG00000011185	697	717	753	1503	1865	1348	4.38	4.24	4.82	9.39	10.56	7.85	1.04855	1.0666e-18	2.15738e-17	yes
ENSCHIG00000012112	321	425	384	116	140	140	50.18	62.84	61.67	18.03	19.85	20.6	-1.57878	1.02383e-18	2.07419e-17	yes
ENSCHIG00000007371	516	500	460	175	180	223	11.23	10.28	10.28	3.79	3.55	4.58	-1.41519	9.77498e-19	1.98353e-17	yes
ENSCHIG00000007834	403	441	441	178	187	153	47.82	49.5	53.77	21	20.13	17.09	-1.37582	9.7203e-19	1.97562e-17	yes
ENSCHIG00000018068	164	230	221	618	584	567	2.51	3.05	3.16	7.55	6.6	6.9	1.27142	7.17562e-19	1.46791e-17	yes
ENSCHIG00000026984	390	396	410	860	819	842	9.11	8.74	9.84	19.96	17.35	18.5	1.01116	6.56495e-19	1.34517e-17	yes
ENSCHIG00000024734	315	367	259	766	1113	810	19.99	22.03	16.88	48.38	64.12	48.39	1.44974	5.15601e-19	1.06515e-17	yes
ENSCHIG00000014135	26	16	32	182	234	172	0.26	0.15	0.33	1.8	2.11	1.61	2.89907	4.98039e-19	1.03056e-17	yes
ENSCHIG00000023573	591	585	622	207	246	283	13.09	12.26	14.17	4.56	4.95	5.9	-1.35872	4.45429e-19	9.24742e-18	yes
ENSCHIG00000012230	4	7	5	101	106	141	0.02	0.04	0.03	0.58	0.56	0.77	4.4075	4.35729e-19	9.06101e-18	yes
ENSCHIG00000015877	203	243	259	57	62	45	6.62	7.55	8.74	1.77	1.84	1.41	-2.19022	4.15223e-19	8.66321e-18	yes
MSTRG.13840	1	3	2	148	142	111	0.09	0.23	0.11	10.17	9.16	8.06	5.99317	4.0364e-19	8.43554e-18	yes
ENSCHIG00000010972	2	0	0	424	505	389	0.05	0	0	10.06	10.93	8.74	9.21578	3.00259e-19	6.30644e-18	yes
ENSCHIG00000024275	538	514	444	1003	1261	1002	11.84	10.7	10.04	21.95	25.19	20.77	1.05964	2.90003e-19	6.10122e-18	yes
ENSCHIG00000009617	0	1	2	203	271	222	0	0.04	0.09	8.44	10.27	8.73	7.72163	2.7231e-19	5.74821e-18	yes
ENSCHIG00000017799	168	220	195	495	523	484	2.21	2.73	2.63	6.47	6.23	5.99	1.3039	2.06004e-19	4.37054e-18	yes
ENSCHIG00000006730	889	957	914	366	524	452	105.49	107.47	111.37	43.2	56.4	50.54	-1.11115	1.88595e-19	4.01475e-18	yes
ENSCHIG00000017941	759	926	867	423	464	398	5.59	6.45	6.56	3.1	3.1	2.76	-1.05373	1.86492e-19	3.9767e-18	yes
ENSCHIG00000003854	6	7	1	114	134	112	0.13	0.14	0.02	2.38	2.54	2.21	4.61978	1.80029e-19	3.8454e-18	yes
ENSCHIG00000014318	0	0	0	336	363	319	0	0	0	6.71	6.62	6.04	12.6566	1.6156e-19	3.45678e-18	yes
ENSCHIG00000011916	262	342	309	669	921	756	10.89	13.44	13.19	27.64	34.72	29.59	1.29319	1.57019e-19	3.36535e-18	yes
ENSCHIG00000020799	23	16	12	148	153	148	0.32	0.21	0.17	2.02	1.9	1.9	3.05559	1.53661e-19	3.299e-18	yes
ENSCHIG00000016095	1	1	1	241	266	213	0.07	0.07	0.07	17.24	17.36	14.42	7.86684	1.28426e-19	2.76665e-18	yes
ENSCHIG00000013433	314	277	298	64	100	73	4.16	3.46	4.04	0.86	1.2	0.92	-1.96818	1.20666e-19	2.60394e-18	yes
ENSCHIG00000011658	466	539	543	177	241	202	72.85	79.69	87.21	27.51	34.17	29.72	-1.39126	1.06019e-19	2.2918e-18	yes
ENSCHIG00000001958	189	226	190	470	505	495	1.6	1.81	1.65	3.96	3.87	3.94	1.21791	1.04294e-19	2.2584e-18	yes
ENSCHIG00000014095	0	2	0	456	544	431	0	0.02	0	4.67	5.08	4.17	9.44294	9.21668e-20	2.00268e-18	yes
ENSCHIG00000026389	728	819	884	359	409	390	20.21	21.49	25.21	9.89	10.28	10.19	-1.14005	8.74649e-20	1.9038e-18	yes
ENSCHIG00000011729	302	298	329	698	711	691	1.53	1.43	1.71	3.52	3.27	3.35	1.11856	7.65682e-20	1.6724e-18	yes
ENSCHIG00000012633	31	37	33	191	244	166	0.76	0.88	0.85	4.73	5.51	3.89	2.50454	6.71266e-20	1.46873e-18	yes
ENSCHIG00000009523	8	6	3	113	176	110	0.36	0.25	0.14	5.07	7.19	4.67	4.49655	6.5725e-20	1.44057e-18	yes
ENSCHIG00000009239	217	270	193	28	31	50	2.8	3.3	2.57	0.36	0.37	0.61	-2.6938	5.62674e-20	1.23759e-18	yes
ENSCHIG00000015912	2	5	0	127	199	130	0.09	0.28	0	6.95	9.97	6.72	5.99756	3.66942e-20	8.09912e-19	yes
ENSCHIG00000026351	706	743	704	351	332	370	7.38	7.35	7.56	3.65	3.15	3.64	-1.09427	3.65497e-20	8.0814e-19	yes
ENSCHIG00000011793	98	90	72	289	333	307	0.58	0.5	0.44	1.7	1.79	1.71	1.77444	2.80773e-20	6.25205e-19	yes
ENSCHIG00000018089	5	13	8	115	139	134	0.08	0.2	0.13	1.83	2.02	2	3.83474	2.80197e-20	6.25029e-19	yes
ENSCHIG00000019737	26	14	27	231	199	177	0.32	0.16	0.34	2.82	2.21	2.04	3.10801	2.62351e-20	5.87303e-19	yes
ENSCHIG00000009676	727	857	711	282	400	334	86.28	96.19	86.73	33.26	43.06	37.36	-1.2437	2.61132e-20	5.85615e-19	yes
ENSCHIG00000008771	0	0	0	392	370	442	0	0	0	4.41	3.8	4.71	12.0724	2.58292e-20	5.80281e-19	yes
ENSCHIG00000026596	249	256	236	74	72	68	2.83	2.75	2.75	0.84	0.74	0.73	-1.85042	2.47146e-20	5.56232e-19	yes
ENSCHIG00000021518	4	0	2	217	180	125	0.04	0	0.02	1.92	1.45	1.05	6.20294	2.39234e-20	5.3939e-19	yes
ENSCHIG00000021373	191	166	162	456	571	461	1.07	0.94	1.03	3.04	3.56	2.81	1.63012	2.17239e-20	4.91273e-19	yes
ENSCHIG00000016292	13	8	10	119	131	159	0.32	0.19	0.25	2.86	2.88	3.62	3.62244	1.65205e-20	3.74495e-19	yes
ENSCHIG00000026092	1	0	1	796	542	479	0.01	0	0.01	6.65	4.13	3.78	9.50779	1.5373e-20	3.49112e-19	yes
ENSCHIG00000026653	184	155	131	512	573	456	2.27	1.81	1.66	6.29	6.42	5.3	1.64968	1.15938e-20	2.64242e-19	yes
ENSCHIG00000019166	4	5	7	117	158	107	0.15	0.18	0.28	4.47	5.5	3.87	4.50389	8.14042e-21	1.86888e-19	yes
ENSCHIG00000024398	62	52	51	224	254	284	0.93	0.73	0.78	3.31	3.43	3.98	2.13535	5.79655e-21	1.34303e-19	yes
ENSCHIG00000020623	62	42	60	254	320	261	0.8	0.5	0.74	3.16	4.03	3.15	2.3416	5.59961e-21	1.29979e-19	yes
ENSCHIG00000016876	943	1016	879	348	473	310	108.76	110.8	104.1	39.9	49.46	33.63	-1.39594	3.399e-21	7.94849e-20	yes
MSTRG.11968	2861	2814	3153	1395	1032	1218	5.12	4.64	5.75	2.88	2.11	2.25	-1.09914	2.96296e-21	6.96767e-20	yes
ENSCHIG00000013053	83	100	92	295	319	310	1.76	2	2.01	6.22	6.14	6.19	1.68478	2.59939e-21	6.12413e-20	yes
ENSCHIG00000023553	347	393	327	124	132	129	1.96	2.13	1.89	0.68	0.75	0.72	-1.47581	2.52939e-21	5.97041e-20	yes
ENSCHIG00000018090	316	322	316	102	105	112	4.79	4.62	4.92	1.54	1.44	1.6	-1.64562	1.53914e-21	3.65356e-20	yes
ENSCHIG00000018472	0	11	11	4805	4006	3915	0	0.01	0.01	5.46	4.15	4.21	9.43254	1.15267e-21	2.74135e-20	yes
ENSCHIG00000022780	0	0	0	474	471	798	0	0	0	5.55	5.04	8.85	12.6618	1.03363e-21	2.46289e-20	yes
ENSCHIG00000019315	0	1	3	174	277	278	0	0.02	0.05	3.43	5.1	5.58	7.65515	1.0186e-21	2.43169e-20	yes
ENSCHIG00000020147	33	27	23	192	190	175	1.39	1.09	1	7.99	7.19	6.89	2.66493	8.64073e-22	2.06671e-20	yes
ENSCHIG00000014432	0	0	0	587	463	650	0	0	0	16.8	12.09	17.61	13.92	5.91674e-22	1.4233e-20	yes
ENSCHIG00000010160	528	882	816	1968	2517	2505	3.91	6.17	6.2	14.47	16.88	17.44	1.58348	5.57804e-22	1.34439e-20	yes
ENSCHIG00000024454	743	692	664	1395	1496	1732	7.08	6.79	6.79	13.65	13.23	16.76	1.07881	5.26943e-22	1.27245e-20	yes
ENSCHIG00000012408	240	209	183	581	717	569	7.06	5.81	5.53	16.98	19.12	15.74	1.49436	5.25169e-22	1.27061e-20	yes
ENSCHIG00000015138	233	239	199	558	564	595	2.69	2.62	2.36	6.41	5.91	6.47	1.29267	5.11828e-22	1.24071e-20	yes
ENSCHIG00000013239	478	460	524	1014	1081	1054	10.8	9.82	12.19	22.78	22.19	22.43	1.03861	4.88099e-22	1.18777e-20	yes
ENSCHIG00000011588	499	546	454	995	1361	1098	5.36	5.6	5.04	10.65	13.3	11.18	1.13463	3.88844e-22	9.4807e-21	yes
ENSCHIG00000020482	779	815	740	358	445	376	4.12	4.08	4.02	1.88	2.13	1.87	-1.05536	3.65454e-22	8.94509e-21	yes
ENSCHIG00000016598	463	497	395	1284	1188	1710	7.15	7.22	6.24	20.02	17.05	25.27	1.59681	3.46953e-22	8.5088e-21	yes
ENSCHIG00000009751	595	609	604	209	293	229	76.12	73.78	79.42	26.54	34	27.6	-1.37949	3.09821e-22	7.613e-21	yes
MSTRG.11793	1016	959	880	440	378	415	20.09	17.93	17.87	8.65	6.79	7.72	-1.27095	2.6253e-22	6.47626e-21	yes
ENSCHIG00000020993	38	61	47	340	328	238	0.32	0.49	0.41	2.85	2.5	1.89	2.56911	2.12912e-22	5.27293e-21	yes
ENSCHIG00000011843	39	38	33	180	263	218	1.15	1.06	1	5.3	7.06	6.07	2.52141	2.01841e-22	5.0185e-21	yes
ENSCHIG00000022922	14	44	40	318	442	301	0.21	0.66	0.69	4.91	6.38	4.47	3.33665	1.86785e-22	4.65334e-21	yes
ENSCHIG00000014721	326	408	396	82	110	118	13.28	15.72	16.58	3.32	4.07	4.53	-1.93502	1.37523e-22	3.46035e-21	yes
ENSCHIG00000002155	10	4	10	134	147	148	0.06	0.02	0.06	0.75	0.75	0.78	4.02554	1.07581e-22	2.71784e-21	yes
ENSCHIG00000007655	993	1003	890	435	550	497	127.12	121.44	117.05	55.37	63.86	59.88	-1.02946	9.20085e-23	2.33379e-21	yes
ENSCHIG00000017764	849	1018	904	439	499	407	16	17.95	17.41	8.14	8.43	7.24	-1.10908	8.20705e-23	2.08592e-21	yes
ENSCHIG00000023479	20	29	3	324	368	347	0.46	0.63	0.07	7.42	7.69	7.52	4.28604	5.1312e-23	1.31211e-21	yes
ENSCHIG00000017076	1227	1283	1167	598	638	485	83.11	82.22	82.09	40.27	39.18	30.9	-1.16488	4.72984e-23	1.21441e-21	yes
ENSCHIG00000022375	555	549	515	186	248	221	12.04	11.28	11.48	4.01	4.89	4.51	-1.37578	4.27558e-23	1.10002e-21	yes
ENSCHIG00000025944	533	472	532	179	155	143	7.11	5.42	7.7	2.53	2.02	1.53	-1.73435	2.96287e-23	7.6385e-22	yes
ENSCHIG00000013518	4987	5193	4710	2524	3091	2179	128.08	126.16	124.28	64.46	72	52.68	-1.00092	2.90721e-23	7.5104e-22	yes
ENSCHIG00000024027	66	84	81	285	312	306	1.29	1.56	1.63	5.56	5.55	5.65	1.90345	2.64768e-23	6.85401e-22	yes
ENSCHIG00000019190	277	324	299	704	759	660	12.62	14.04	14.19	31.91	31.45	28.12	1.16312	2.56326e-23	6.64915e-22	yes
ENSCHIG00000021673	170	172	182	514	493	496	4.08	3.89	4.48	12.22	10.7	11.17	1.4532	2.22158e-23	5.77473e-22	yes
ENSCHIG00000020183	19	24	16	245	189	171	0.18	0.22	0.15	2.17	1.54	1.46	3.23266	2.03547e-23	5.30193e-22	yes
ENSCHIG00000023182	27	19	22	178	203	167	1.96	1.3	1.64	12.85	13.36	11.41	2.94065	1.92045e-23	5.01268e-22	yes
MSTRG.10667	51	74	59	2512	1060	1216	0.08	0.1	0.09	3.68	1.41	1.68	4.64812	1.44472e-23	3.78667e-22	yes
ENSCHIG00000025554	427	404	420	899	1161	929	9.78	8.77	9.12	19.5	25.51	20.29	1.23876	1.00213e-23	2.63761e-22	yes
ENSCHIG00000016760	78	77	73	267	346	298	2.57	2.4	2.54	8.74	11.51	11.12	2.0625	9.74787e-24	2.57103e-22	yes
ENSCHIG00000020725	176	192	179	473	496	483	9.99	10.33	10.43	26.67	25.54	25.78	1.3427	8.51089e-24	2.25422e-22	yes
ENSCHIG00000011982	551	639	511	231	236	221	12.56	12.56	11.91	4.97	4.33	4.72	-1.40121	7.02903e-24	1.8696e-22	yes
ENSCHIG00000019440	18	21	15	159	161	180	0.35	0.38	0.3	3.01	2.79	3.27	3.13846	6.4555e-24	1.72069e-22	yes
ENSCHIG00000022481	158	196	140	508	531	487	2.73	3.21	2.49	8.73	8.33	7.92	1.56717	5.35964e-24	1.43163e-22	yes
ENSCHIG00000011108	2736	2750	2761	798	687	1138	21.68	20.61	22.48	6.29	4.94	8.49	-1.71567	4.8747e-24	1.30765e-22	yes
ENSCHIG00000017519	0	1	1	768	1177	1011	0	0.03	0.04	24.68	34.53	30.73	10.3274	4.52404e-24	1.21618e-22	yes
ENSCHIG00000018909	1418	1408	1410	527	555	708	17.41	16.35	17.79	6.44	6.18	8.18	-1.30939	4.35197e-24	1.17242e-22	yes
ENSCHIG00000011883	804	754	644	280	330	308	10.13	8.99	8.34	3.51	3.77	3.66	-1.32772	3.52608e-24	9.51967e-23	yes
ENSCHIG00000022254	1	7	1	183	163	175	0.01	0.12	0.03	3.3	2.62	2.75	5.75989	3.4968e-24	9.46091e-23	yes
ENSCHIG00000017264	685	755	785	1765	1901	2472	6.57	6.84	7.75	16.83	16.55	22.32	1.39634	2.14512e-24	5.81634e-23	yes
MSTRG.14308	20	31	25	198	224	176	0.56	0.82	0.72	5.48	5.66	4.61	2.90689	1.6769e-24	4.55659e-23	yes
ENSCHIG00000015994	355	438	366	115	91	102	4.58	5.34	4.85	1.47	1.06	1.24	-1.97003	9.6124e-25	2.62329e-23	yes
ENSCHIG00000008137	2039	1953	1700	807	1056	797	107.98	97.82	92.49	42.49	50.72	39.72	-1.16605	9.16543e-25	2.50674e-23	yes
ENSCHIG00000010408	0	6	1	193	218	177	0	0.09	0.04	1.7	2.4	1.47	5.42109	7.9787e-25	2.18693e-23	yes
ENSCHIG00000005501	643	759	616	216	301	258	76.36	85.17	75.05	25.5	32.36	28.78	-1.44922	7.59536e-25	2.0864e-23	yes
ENSCHIG00000017530	47	65	63	295	284	286	0.84	1.1	1.14	5.2	4.59	4.77	2.24101	4.33316e-25	1.19814e-23	yes
ENSCHIG00000021627	1	2	4	176	183	204	0.02	0.03	0.06	2.67	2.53	2.93	6.20768	4.08595e-25	1.13228e-23	yes
ENSCHIG00000023170	93	74	86	328	378	332	2.13	1.52	2.06	7.28	8.67	7.53	2.03987	3.851e-25	1.06952e-23	yes
MSTRG.11989	466	464	382	143	131	134	5.61	5.4	4.62	1.63	1.39	1.51	-1.78673	3.64832e-25	1.01548e-23	yes
ENSCHIG00000013038	288	275	352	886	1032	844	2.11	1.9	2.64	6.42	6.83	5.79	1.51761	2.36166e-25	6.58803e-24	yes
ENSCHIG00000014506	37	9	24	434	591	317	1.18	0.28	0.8	13.87	17.23	9.59	4.17028	2.2358e-25	6.2508e-24	yes
ENSCHIG00000002209	4	7	0	176	177	164	0.05	0.08	0	1.99	1.83	1.75	5.42109	2.00055e-25	5.60556e-24	yes
ENSCHIG00000019059	660	790	615	215	297	247	24.97	28.31	23.88	8.07	10.2	8.8	-1.51116	1.50508e-25	4.22665e-24	yes
ENSCHIG00000016293	483	422	404	962	1068	1018	3.67	3.03	3.15	7.27	7.36	7.28	1.15339	1.19368e-25	3.36719e-24	yes
ENSCHIG00000012350	790	784	821	246	269	337	7.3	6.84	7.8	2.27	2.25	2.93	-1.55825	1.01781e-25	2.87755e-24	yes
ENSCHIG00000015372	286	264	295	708	756	820	9.74	8.52	10.32	24.01	23.37	26.29	1.36607	7.94643e-26	2.25675e-24	yes
ENSCHIG00000016901	15	19	18	182	206	155	0.26	0.27	0.28	2.75	2.83	2.21	3.26563	7.7812e-26	2.21483e-24	yes
ENSCHIG00000023954	67	45	58	297	355	293	1.55	0.99	1.38	6.76	7.39	6.35	2.3867	7.11295e-26	2.02921e-24	yes
ENSCHIG00000002331	1	2	2	252	271	237	0.01	0.02	0.02	2.23	2.15	1.95	6.98413	5.91255e-26	1.69444e-24	yes
ENSCHIG00000023042	189	236	214	610	765	587	5.39	6.37	6.27	17.3	19.79	15.76	1.5515	3.70401e-26	1.06636e-24	yes
ENSCHIG00000027169	962	1045	919	502	532	521	25.8	24.74	23.51	13.05	11.83	12.03	-1.00449	3.29405e-26	9.52699e-25	yes
ENSCHIG00000025802	471	486	431	149	164	178	10.5	10.25	9.88	3.3	3.32	3.74	-1.56392	3.12841e-26	9.06879e-25	yes
ENSCHIG00000010627	8	8	7	157	204	137	0.24	0.23	0.22	4.7	5.57	3.88	4.35806	2.02077e-26	5.88502e-25	yes
ENSCHIG00000027176	3	13	3	196	297	185	0.06	0.28	0.07	3.75	5.39	3.43	4.93822	1.54387e-26	4.50661e-25	yes
ENSCHIG00000021342	565	644	663	1234	1403	1391	3.62	3.89	4.36	7.88	8.16	8.41	1.04251	1.53132e-26	4.48037e-25	yes
ENSCHIG00000003573	0	0	2	1217	1435	1464	0	0	0.05	30.98	33.32	35.28	10.9597	1.43298e-26	4.20241e-25	yes
ENSCHIG00000024271	123	120	114	395	419	479	3.94	3.64	3.76	12.59	12.19	14.46	1.7909	1.3584e-26	3.99299e-25	yes
ENSCHIG00000013074	397	409	368	121	133	135	24.32	24.39	23.43	7.77	7.68	7.86	-1.62985	1.30537e-26	3.8461e-25	yes
ENSCHIG00000002772	516	460	517	150	139	161	3.06	2.58	3.16	0.89	0.75	0.9	-1.79268	1.26138e-26	3.72522e-25	yes
MSTRG.14999	220	232	186	34	36	33	2.57	2.56	2.24	0.4	0.38	0.36	-2.69263	6.42029e-27	1.91407e-25	yes
ENSCHIG00000013189	22	29	25	193	208	253	0.19	0.24	0.22	1.64	1.62	2.04	3.02748	4.62726e-27	1.38608e-25	yes
ENSCHIG00000014693	0	0	0	1186	1446	1322	0	0	0	36.87	41.01	38.91	15.2486	4.41617e-27	1.32601e-25	yes
MSTRG.6400	145	145	137	479	602	445	6.1	5.66	6.22	17.99	21.76	16.69	1.65032	2.79643e-27	8.4369e-26	yes
ENSCHIG00000009596	287	350	333	751	851	785	13.16	15.16	15.68	34.2	35.35	33.82	1.23224	2.3075e-27	6.97854e-26	yes
ENSCHIG00000026425	150	118	111	467	639	503	1.15	0.86	0.88	3.59	4.47	3.66	2.01983	2.08929e-27	6.34913e-26	yes
MSTRG.4535	91	104	85	354	373	343	0.91	0.99	0.88	3.53	3.39	3.24	1.86974	1.47974e-27	4.51859e-26	yes
MSTRG.12600	574	562	582	1606	1364	1492	1.1	1.02	1.15	3.06	2.37	2.69	1.31219	1.32819e-27	4.06568e-26	yes
ENSCHIG00000001922	469	459	446	956	1031	951	4.68	4.33	4.57	9.48	9.32	8.92	1.02944	1.25715e-27	3.85761e-26	yes
ENSCHIG00000003808	1650	1868	1664	767	983	743	55.08	58.98	57.07	25.65	29.76	23.34	-1.11974	6.94267e-28	2.14083e-26	yes
ENSCHIG00000020448	428	450	408	146	151	134	12	11.94	11.76	4.07	3.84	3.54	-1.64058	6.67576e-28	2.06358e-26	yes
ENSCHIG00000010943	9	7	5	169	192	148	0.55	0.41	0.32	10.31	10.68	8.55	4.52845	5.56198e-28	1.72353e-26	yes
ENSCHIG00000016301	64	49	38	313	321	309	1.59	1.13	0.96	7.68	7.2	7.17	2.583	4.10502e-28	1.28152e-26	yes
ENSCHIG00000022272	370	409	348	828	971	834	6.55	6.85	6.33	14.58	15.6	13.9	1.15973	2.78296e-28	8.70956e-27	yes
ENSCHIG00000017909	204	152	198	651	701	757	3.57	2.52	3.57	11.34	11.13	12.48	1.8552	2.24173e-28	7.05082e-27	yes
ENSCHIG00000005276	151	177	143	495	617	486	2.45	2.72	2.39	8	9.09	7.43	1.6975	2.11207e-28	6.65965e-27	yes
ENSCHIG00000025182	6	0	3	194	237	202	0.1	0	0.05	3.06	3.41	3.01	5.98185	1.8173e-28	5.74458e-27	yes
ENSCHIG00000022668	15	26	18	310	499	220	0.13	0.21	0.16	1.94	2.85	1.3	3.60644	1.7079e-28	5.41235e-27	yes
ENSCHIG00000022666	939	1065	930	409	497	488	23.94	25.68	24.23	10.21	11.81	12.32	-1.10471	1.44267e-28	4.58339e-27	yes
ENSCHIG00000022274	884	866	903	384	432	366	11.66	10.81	12.24	5.04	5.16	4.54	-1.23561	1.35871e-28	4.32758e-27	yes
ENSCHIG00000008856	308	357	284	72	81	65	5.93	7.27	5.89	1.28	1.54	1.32	-2.20511	9.79427e-29	3.13541e-27	yes
ENSCHIG00000006418	24	24	24	222	228	188	0.62	0.59	0.64	5.74	5.37	4.6	3.08609	7.46674e-29	2.40253e-27	yes
ENSCHIG00000002069	1092	1090	1034	519	487	503	25.5	25.72	25.39	12.8	11.43	11.68	-1.09315	6.81762e-29	2.19929e-27	yes
ENSCHIG00000008062	488	478	488	166	156	155	4.17	3.87	4.29	1.41	1.21	1.25	-1.67177	5.54456e-29	1.79322e-27	yes
ENSCHIG00000025700	1	0	1	1829	2243	1875	0.07	0	0.08	133.18	148.98	129.23	11.4213	4.03842e-29	1.31285e-27	yes
MSTRG.10781	16	17	14	251	216	178	0.17	0.17	0.15	2.67	2.09	1.79	3.74064	2.979e-29	9.73474e-28	yes
ENSCHIG00000025067	2981	3623	3396	1493	1961	1686	107.69	123.81	126.07	53.64	64.26	57.31	-1.02914	2.3972e-29	7.85395e-28	yes
ENSCHIG00000022646	3	9	12	189	255	185	0.08	0.22	0.28	3.93	4.86	3.69	4.42742	1.9001e-29	6.2579e-28	yes
ENSCHIG00000026694	26	27	25	248	207	243	0.31	0.3	0.31	2.92	2.24	2.7	3.09482	1.83838e-29	6.07051e-28	yes
ENSCHIG00000026211	224	259	224	720	706	638	4.38	4.79	4.5	14	12.52	11.74	1.48482	1.17068e-29	3.87587e-28	yes
ENSCHIG00000001756	26	36	18	224	296	247	0.99	1.29	0.7	8.44	10.17	8.81	3.20184	1.00017e-29	3.32007e-28	yes
ENSCHIG00000026552	3	21	10	250	322	289	0.14	0.94	0.48	11.71	13.76	12.82	4.61735	3.80306e-30	1.26913e-28	yes
ENSCHIG00000016746	301	266	276	709	819	815	2.56	2.2	2.46	6.25	6.56	6.79	1.44078	2.83241e-30	9.50255e-29	yes
ENSCHIG00000025985	1015	1249	992	355	488	398	14.25	16.59	14.31	4.96	6.21	5.26	-1.45839	1.85918e-30	6.25412e-29	yes
ENSCHIG00000009070	1	3	2	489	368	282	0.01	0.02	0.01	4.11	2.82	2.24	7.84078	1.63246e-30	5.52096e-29	yes
ENSCHIG00000026141	30	6	25	2101	2161	1938	0.06	0.01	0.06	4.26	3.98	3.71	6.52236	1.42637e-30	4.83698e-29	yes
ENSCHIG00000018333	6	2	3	184	224	222	0.09	0.03	0.03	1.7	2.24	2.08	5.32673	1.04269e-30	3.54541e-29	yes
ENSCHIG00000019384	177	208	185	538	649	555	6.78	7.54	7.28	20.46	22.53	19.98	1.54363	5.67235e-31	1.94452e-29	yes
ENSCHIG00000021525	643	689	610	167	217	136	13.24	13.4	12.89	3.41	4.05	2.63	-1.97002	3.43627e-31	1.1812e-29	yes
ENSCHIG00000026725	353	336	362	855	1042	881	8.46	7.61	8.91	20.61	22.85	19.86	1.34189	3.15842e-31	1.08866e-29	yes
ENSCHIG00000010887	8	4	7	180	209	180	0.34	0.16	0.31	7.66	8.11	7.25	4.82882	1.59602e-31	5.51635e-30	yes
ENSCHIG00000002856	1181	1257	1262	2353	2615	2867	52.89	53.25	58.07	104.79	106.22	120.85	1.01503	1.49702e-31	5.18843e-30	yes
ENSCHIG00000022795	373	341	363	845	1042	983	6.02	5.19	6	13.54	15.23	14.91	1.34373	1.44208e-31	5.01182e-30	yes
ENSCHIG00000003384	45	51	45	267	290	266	0.45	0.48	0.46	2.65	2.62	2.49	2.48097	7.96378e-32	2.78312e-30	yes
ENSCHIG00000024104	212	264	250	820	764	744	1.47	1.69	1.79	5.62	4.73	4.83	1.61667	7.02796e-32	2.47672e-30	yes
ENSCHIG00000024459	635	806	812	183	253	193	52.04	60.65	70.71	16.15	19.75	15.38	-1.83853	6.01241e-32	2.12478e-30	yes
ENSCHIG00000018863	14	16	16	199	194	206	0.53	0.16	0.53	7.03	7.44	4.46	3.95572	5.54272e-32	1.96431e-30	yes
ENSCHIG00000015894	121	79	45	1915	2510	2102	3.19	1.96	1.22	50.19	59.98	52.13	4.67123	3.49515e-32	1.24568e-30	yes
ENSCHIG00000024426	1754	1758	1639	3878	3565	4284	12.76	12.1	12.25	28.05	23.53	29.34	1.12469	3.29344e-32	1.18048e-30	yes
ENSCHIG00000026377	336	352	324	753	880	842	2.37	2.39	2.37	5.42	5.79	5.71	1.24676	2.97258e-32	1.06852e-30	yes
ENSCHIG00000012755	37	33	28	224	286	285	0.62	0.52	0.5	3.88	4.6	4.71	3.00768	2.50468e-32	9.02907e-31	yes
ENSCHIG00000019936	791	722	708	1654	1780	1986	7.8	6.02	7.41	16.04	17.18	16.78	1.23582	2.40591e-32	8.6979e-31	yes
ENSCHIG00000021681	449	514	352	87	88	96	18.57	20.12	14.96	3.57	3.31	3.73	-2.33815	1.83151e-32	6.6596e-31	yes
ENSCHIG00000026297	1120	1106	992	425	518	411	11.97	10.73	9.96	4.59	4.59	4.24	-1.28314	1.36092e-32	4.96282e-31	yes
ENSCHIG00000018578	22	30	21	266	243	229	0.76	0.97	0.74	9.08	7.57	7.4	3.28345	7.59486e-33	2.80208e-31	yes
ENSCHIG00000023722	1368	1410	1313	666	619	601	15.26	12.44	18.09	5.93	6.78	5.07	-1.36478	5.61392e-33	2.08344e-31	yes
ENSCHIG00000011289	63	70	49	302	385	362	0.6	0.63	0.48	2.85	3.31	3.23	2.45713	5.29412e-33	1.97057e-31	yes
ENSCHIG00000022332	830	963	841	372	393	394	17.04	18.18	17.04	6.9	7.59	7.17	-1.27067	3.47605e-33	1.30544e-31	yes
MSTRG.2562	0	3	0	1076	1412	1058	0	0.09	0	32.52	38.93	30.27	10.1424	3.44023e-33	1.29585e-31	yes
ENSCHIG00000025728	503	488	453	142	159	151	17.59	16.14	16.27	4.94	5.04	4.97	-1.74178	2.17879e-33	8.23163e-32	yes
ENSCHIG00000016645	1058	1124	1017	490	475	433	18.29	18.56	18.52	8.57	7.52	7.3	-1.24321	1.94339e-33	7.3644e-32	yes
ENSCHIG00000024691	191	291	249	838	916	873	1.21	1.74	1.62	5.3	5.32	5.22	1.79331	1.64866e-33	6.26642e-32	yes
ENSCHIG00000008359	68	65	74	383	382	337	3.5	3.14	3.9	19.6	17.83	16.34	2.35093	1.60311e-33	6.11175e-32	yes
ENSCHIG00000007841	40	41	26	262	293	289	2.86	2.78	1.91	18.66	19.03	19.48	2.92071	1.17743e-33	4.5025e-32	yes
ENSCHIG00000000464	885	1010	857	1850	2200	1819	11.94	12.89	11.88	24.81	26.93	23.1	1.02764	1.02585e-33	3.9348e-32	yes
ENSCHIG00000013360	851	923	864	392	424	404	22.03	22.6	22.98	10.09	9.97	9.84	-1.17709	6.61187e-34	2.54385e-32	yes
ENSCHIG00000011378	126	163	143	486	556	517	4.92	6.02	5.73	18.86	19.68	18.99	1.78706	4.67416e-34	1.80385e-32	yes
ENSCHIG00000021149	366	396	373	1072	1065	934	7.81	8	8.19	22.76	20.63	18.78	1.37318	4.25202e-34	1.65107e-32	yes
MSTRG.13524	1676	1753	1980	403	235	232	4.17	4.34	5.16	1.06	0.54	0.52	-2.68888	2.95025e-34	1.15271e-32	yes
ENSCHIG00000023632	816	938	824	223	286	317	6.53	7.08	6.76	1.77	2.07	2.38	-1.71146	1.47847e-34	5.79457e-33	yes
ENSCHIG00000016589	38	42	37	495	338	356	0.59	0.61	0.59	7.62	4.74	5.18	3.29262	6.92665e-35	2.72326e-33	yes
ENSCHIG00000019601	123	144	111	472	521	469	8.38	9.25	7.73	31.91	32.12	30.01	1.89072	3.16516e-35	1.25618e-33	yes
ENSCHIG00000020502	11	15	8	229	333	214	0.05	0.07	0.04	1.09	1.44	0.96	4.44708	2.52877e-35	1.00679e-33	yes
ENSCHIG00000018342	27	32	36	253	314	259	0.62	0.69	0.84	5.73	6.49	5.55	3.04704	1.71912e-35	6.86613e-34	yes
ENSCHIG00000015898	227	192	202	732	1041	788	2.01	1.6	1.83	6.42	8.34	6.55	1.96985	1.1103e-35	4.44863e-34	yes
ENSCHIG00000014984	339	377	322	58	39	54	3.6	3.79	3.52	0.61	0.38	0.54	-2.83405	1.09908e-35	4.41773e-34	yes
ENSCHIG00000018193	5	4	4	238	279	218	0.04	0.03	0.03	1.94	2.08	1.68	5.83289	8.87452e-36	3.57854e-34	yes
ENSCHIG00000019665	1020	1121	992	339	463	349	24.67	25.64	24.66	8.16	10.15	7.95	-1.51345	8.21257e-36	3.32226e-34	yes
ENSCHIG00000022362	354	386	388	881	1021	944	7.67	7.93	8.69	18.61	19.81	18.94	1.23968	3.53614e-36	1.43975e-34	yes
ENSCHIG00000025523	298	284	254	759	817	807	9.83	8.86	8.61	24.89	24.44	25.05	1.44601	3.04322e-36	1.24308e-34	yes
ENSCHIG00000026543	45	61	65	389	485	355	1.15	1.5	1.73	10.02	11.39	8.65	2.77884	1.31227e-36	5.43081e-35	yes
ENSCHIG00000013492	643	789	694	1498	1656	1533	4.81	5.58	5.33	11.15	11.24	10.8	1.07815	1.20609e-36	5.00788e-35	yes
ENSCHIG00000018294	2	0	1	1529	1832	1670	0.02	0	0.02	17.75	19.55	18.87	10.4556	5.36429e-37	2.24961e-35	yes
ENSCHIG00000016329	436	509	410	70	101	102	8.78	9.68	8.47	1.4	1.84	1.93	-2.38098	3.28669e-37	1.39225e-35	yes
ENSCHIG00000017004	216	214	142	761	916	844	3.42	3.13	2.33	11.97	13.29	12.79	2.09926	2.7912e-37	1.19038e-35	yes
ENSCHIG00000026391	286	422	370	1260	1258	1393	11.06	15.48	14.75	48.52	44.19	50.8	1.79729	2.6045e-37	1.11453e-35	yes
ENSCHIG00000021810	625	587	500	1463	1667	1812	20.14	17.86	16.54	46.84	48.67	54.9	1.46351	2.25875e-37	9.69877e-36	yes
ENSCHIG00000021972	26	8	11	383	377	321	0.1	0.03	0.05	1.53	1.38	1.22	4.52007	1.98731e-37	8.56243e-36	yes
ENSCHIG00000026733	2	0	2	1529	964	962	0.02	0	0.01	12.74	7.33	7.58	9.8481	1.86251e-37	8.0523e-36	yes
ENSCHIG00000012317	946	975	960	2076	2139	2406	31.31	30.78	33.15	66.93	62.79	73.3	1.09198	1.46512e-37	6.35608e-36	yes
ENSCHIG00000012710	146	162	188	652	670	645	1.79	1.89	2.38	7.96	7.46	7.46	1.9167	6.46708e-38	2.82508e-36	yes
ENSCHIG00000015250	1	1	1	1760	1911	1815	0.01	0.01	0.01	19.3	19.11	18.67	10.8938	6.29016e-38	2.75737e-36	yes
ENSCHIG00000026624	33	32	26	263	322	261	1.95	1.82	1.58	15.64	17.47	14.68	3.1591	4.23264e-38	1.86192e-36	yes
ENSCHIG00000009912	1	3	2	938	613	519	0.01	0.04	0.03	13.28	7.91	6.95	8.45841	3.68974e-38	1.63453e-36	yes
ENSCHIG00000014308	351	432	408	78	86	84	6.37	7.41	7.6	1.41	1.41	1.43	-2.33073	2.82218e-38	1.25462e-36	yes
ENSCHIG00000006481	19	28	19	434	317	301	0.78	1.08	0.8	17.63	11.74	11.58	3.94437	2.40143e-38	1.07136e-36	yes
ENSCHIG00000013683	182	161	165	569	635	603	3.46	2.89	3.22	10.75	10.95	10.79	1.7634	2.11238e-38	9.4576e-37	yes
ENSCHIG00000011375	144	183	124	647	782	619	1.6	1.93	1.42	7.16	7.89	6.48	2.12085	1.34738e-38	6.05405e-37	yes
ENSCHIG00000027136	3524	3653	3583	1131	1622	1562	62.66	62.2	64.5	20.28	25.96	26.31	-1.38408	1.32935e-38	5.99445e-37	yes
ENSCHIG00000016771	18	12	8	244	253	258	0.49	0.31	0.22	6.61	6.25	6.61	4.25461	1.2015e-38	5.43742e-37	yes
ENSCHIG00000009758	2391	2649	2152	942	1236	1014	296.7	310.93	274.43	116.25	139.12	118.38	-1.2388	1.15413e-38	5.24192e-37	yes
ENSCHIG00000022510	1536	1777	1530	770	822	719	29.41	32.17	30.1	14.65	14.26	12.95	-1.13103	9.88796e-39	4.50726e-37	yes
ENSCHIG00000000385	0	2	2	1066	1308	952	0	0.03	0.03	17.68	19.79	14.94	9.77066	3.98638e-39	1.82373e-37	yes
ENSCHIG00000011424	208	217	214	630	755	768	2.01	1.99	2.12	6.06	6.61	6.99	1.68366	2.8715e-39	1.31848e-37	yes
ENSCHIG00000025469	13	17	8	227	262	285	0.36	0.35	0.12	5.24	5.58	5.69	4.31408	2.52911e-39	1.16981e-37	yes
ENSCHIG00000023628	292	335	306	810	1035	909	9.24	10.03	9.94	25.49	29.7	27.08	1.4939	2.21481e-39	1.02821e-37	yes
ENSCHIG00000018268	2142	2129	2003	737	776	941	32.98	31	31.68	11.28	10.84	13.63	-1.41997	1.52389e-39	7.12718e-38	yes
ENSCHIG00000016855	790	831	802	228	314	274	17.77	17.68	18.54	5.1	6.41	5.8	-1.64109	1.22926e-39	5.77063e-38	yes
ENSCHIG00000010552	31	39	39	279	329	292	1.27	1.17	0.99	6.21	8.57	7.69	2.71172	1.02535e-39	4.83144e-38	yes
ENSCHIG00000011087	4	2	6	268	335	292	0.07	0.03	0.09	4.17	4.8	4.32	6.1282	8.79437e-40	4.15947e-38	yes
ENSCHIG00000026800	2	6	11	316	299	265	0.04	0.12	0.25	6.87	5.93	5.45	5.47613	6.01066e-40	2.8644e-38	yes
ENSCHIG00000012778	2	2	2	573	535	616	0.11	0.03	0.13	34.69	29.56	35.31	8.52646	5.72173e-40	2.73707e-38	yes
ENSCHIG00000009525	313	363	331	852	1042	924	12.74	14.02	14.06	36.14	39.73	36.62	1.46245	2.92012e-40	1.40221e-38	yes
ENSCHIG00000010553	1466	1620	1391	701	745	751	139.05	145.72	135.57	65.9	64.15	67.21	-1.09146	1.813e-40	8.77281e-39	yes
ENSCHIG00000024365	98	86	85	406	503	456	2.35	2.09	1.9	8.36	9.92	10.45	2.18	9.62652e-41	4.69423e-39	yes
ENSCHIG00000026003	3	4	1	371	483	430	0.03	0.04	0.01	3.54	4.2	3.88	7.18239	6.21388e-41	3.0419e-39	yes
ENSCHIG00000018986	650	779	672	1833	2271	1739	11.37	12.89	12.09	31.9	36.05	28.63	1.40977	3.096e-41	1.52151e-39	yes
ENSCHIG00000020419	88	83	57	645	740	492	1.09	0.97	0.73	7.62	8.06	5.59	2.93048	2.37351e-41	1.18028e-39	yes
ENSCHIG00000026752	440	490	392	1285	1353	1160	24.99	26.33	22.9	72.62	69.77	62.07	1.46194	1.96355e-41	9.80293e-40	yes
ENSCHIG00000009432	4	2	5	300	425	340	0.05	0.03	0.07	4.07	5.26	4.36	6.51202	1.73104e-41	8.6766e-40	yes
ENSCHIG00000025320	1754	1810	1547	652	822	659	130.81	127.67	118.53	48.35	55.6	46.25	-1.32772	1.60686e-41	8.08635e-40	yes
ENSCHIG00000000946	3568	3601	2953	1377	1623	1282	255.54	243.93	217.29	98.06	105.43	86.41	-1.30593	1.28236e-41	6.47924e-40	yes
ENSCHIG00000016526	446	461	445	1066	1178	1064	8.01	8	8.06	17.95	18.34	17.05	1.14798	6.6542e-42	3.38933e-40	yes
ENSCHIG00000017605	907	961	918	1933	2181	2334	10.51	10.49	10.92	22.23	22.89	25.49	1.14541	4.21021e-42	2.1532e-40	yes
ENSCHIG00000015539	664	709	643	215	206	186	13.85	14.05	14.33	4.55	3.82	3.58	-1.82126	1.8696e-42	9.63991e-41	yes
ENSCHIG00000019953	294	279	263	834	895	813	14.32	12.84	13.13	40.34	39.52	37.28	1.53974	1.07057e-42	5.54273e-41	yes
ENSCHIG00000016987	4	9	3	506	779	328	0.12	0.29	0.11	16.51	23.22	10.13	6.58323	6.0568e-43	3.16185e-41	yes
ENSCHIG00000001027	18	26	17	260	340	278	0.5	0.68	0.48	7.12	8.5	7.21	3.78168	5.69127e-43	2.99589e-41	yes
ENSCHIG00000021379	412	455	452	93	84	86	7.02	7.35	7.91	1.58	1.3	1.39	-2.38344	1.89149e-43	9.99868e-42	yes
ENSCHIG00000017489	792	956	832	2131	2677	2098	24.87	28.4	26.85	66.54	76.26	62.01	1.35405	1.51882e-43	8.06258e-42	yes
ENSCHIG00000025330	44	73	46	416	485	418	0.85	1.34	0.92	8.02	8.52	7.62	2.95763	1.37565e-43	7.33351e-42	yes
ENSCHIG00000021199	6	5	3	344	442	295	0.04	0.03	0.02	2.19	2.54	1.78	6.17659	1.05936e-43	5.69567e-42	yes
ENSCHIG00000017113	371	433	312	1150	1410	1447	3.1	3.84	3.11	9.7	13.09	12.16	1.7981	8.73409e-44	4.73636e-42	yes
ENSCHIG00000011717	1381	1385	1295	593	679	594	19.71	18.7	18.99	8.42	8.79	7.98	-1.1882	5.24966e-44	2.87156e-42	yes
ENSCHIG00000014798	442	472	352	1324	1449	1257	29.82	30.12	24.4	88.81	88.66	79.81	1.60905	3.96911e-44	2.19979e-42	yes
ENSCHIG00000024649	732	685	615	1593	1748	1725	18.06	15.98	15.6	39.09	39.11	40.06	1.25239	3.88342e-44	2.16183e-42	yes
ENSCHIG00000022759	573	573	604	1406	1597	1399	3.67	3.82	3.98	30.03	34.69	30.62	3.05522	1.4346e-44	8.05743e-43	yes
ENSCHIG00000017120	474	460	476	1250	1397	1195	6.13	5.64	6.39	16.14	16.61	14.6	1.3826	7.02106e-45	3.97891e-43	yes
ENSCHIG00000012015	1655	1731	1890	474	520	625	108.96	107.79	127.8	31.01	31.04	38.71	-1.77379	4.94031e-45	2.8124e-43	yes
ENSCHIG00000021831	788	815	731	263	273	242	49.46	48.39	47.14	16.42	15.54	14.3	-1.64812	2.41722e-45	1.40143e-43	yes
ENSCHIG00000008758	3229	3139	2772	1388	1644	1464	46.4	42.36	41.35	19.61	21.83	20.51	-1.07056	2.06231e-45	1.2012e-43	yes
ENSCHIG00000024209	1819	1867	2009	793	843	837	33.72	32.74	38.26	14.62	14.17	14.61	-1.27077	5.62698e-46	3.30809e-44	yes
ENSCHIG00000023924	0	4	3	613	757	620	0	0.04	0.09	12.91	14.84	12.6	8.27791	2.90121e-46	1.7217e-44	yes
ENSCHIG00000016780	705	724	628	1489	1695	1564	11.07	10.77	10.68	22.49	24.58	23.48	1.11732	2.70596e-46	1.61345e-44	yes
ENSCHIG00000009097	356	333	346	1026	1184	998	14.78	13.07	14.76	42.35	44.57	38.99	1.56313	2.45972e-46	1.4736e-44	yes
ENSCHIG00000001851	1513	1807	1690	702	760	737	26	29.49	29.9	11.96	11.74	11.88	-1.263	2.31434e-46	1.39315e-44	yes
ENSCHIG00000022660	1706	1662	1634	4506	4456	5582	13.91	12.82	13.7	36.53	32.94	42.83	1.47386	2.13995e-46	1.29436e-44	yes
ENSCHIG00000009793	851	983	946	2054	2494	2120	6.9	7.54	7.88	16.56	18.34	16.17	1.19414	2.09985e-46	1.27624e-44	yes
ENSCHIG00000011819	672	665	678	148	194	188	16.48	15.42	17.08	3.61	4.31	4.34	-1.99823	1.45442e-46	8.88253e-45	yes
ENSCHIG00000017550	335	373	308	995	1034	971	7.39	7.78	6.98	21.82	20.69	20.16	1.50047	1.13315e-46	6.95423e-45	yes
ENSCHIG00000017688	1078	1048	1068	287	332	372	20.77	19.09	21.14	5.5	5.8	6.74	-1.75761	2.43391e-47	1.50843e-45	yes
ENSCHIG00000026372	2065	2206	1915	768	979	762	20.52	20.74	19.55	7.59	8.82	7.13	-1.36919	1.89803e-47	1.18214e-45	yes
ENSCHIG00000014252	499	474	531	1359	1725	1542	22.11	19.86	24.17	59.86	69.31	64.29	1.54844	1.56632e-47	9.80389e-46	yes
ENSCHIG00000003444	1467	1454	1343	615	644	590	16.22	15.21	15.26	6.76	6.46	6.14	-1.27003	1.41383e-47	8.89369e-46	yes
ENSCHIG00000013901	1767	1963	1656	765	907	841	62.08	65.23	59.74	26.72	28.93	27.86	-1.1634	4.09753e-48	2.60359e-46	yes
ENSCHIG00000011828	1437	1432	1327	2725	3411	3116	30.1	28.39	28.57	56.76	64.82	61.44	1.07192	2.22347e-48	1.42722e-46	yes
ENSCHIG00000013972	8	1	3	512	544	400	0.13	0.01	0.05	8.54	8.29	6.3	6.92762	1.28005e-48	8.2586e-47	yes
ENSCHIG00000023587	568	602	544	1315	1571	1373	7.47	7.58	7.39	17.71	19.42	17.77	1.29073	7.93509e-49	5.14594e-47	yes
ENSCHIG00000018551	3174	3316	2840	1382	1291	1384	127.31	125.8	117.03	55.12	46.96	52.24	-1.26215	2.13986e-49	1.41692e-47	yes
ENSCHIG00000012603	11	23	17	316	326	338	0.15	0.3	0.24	4.39	4.14	4.45	4.23355	1.82207e-49	1.21288e-47	yes
ENSCHIG00000004827	841	909	825	267	319	261	7.21	7.37	7.27	2.28	2.48	2.11	-1.66925	3.69155e-50	2.49696e-48	yes
ENSCHIG00000017736	772	798	795	214	269	245	29.1	28.47	30.8	8.04	9.21	8.68	-1.76893	3.66609e-50	2.49314e-48	yes
ENSCHIG00000025507	527	553	500	1212	1402	1318	25.43	25.31	24.82	58.18	61.5	59.81	1.24821	1.80282e-50	1.23942e-48	yes
ENSCHIG00000015700	587	601	633	138	159	137	9.08	8.79	10.06	2.12	2.23	1.99	-2.13926	9.86441e-51	6.81891e-49	yes
ENSCHIG00000016960	73	84	47	520	674	577	0.48	0.57	0.42	3.98	4.86	4.31	3.16117	9.2842e-51	6.45329e-49	yes
ENSCHIG00000023451	742	818	723	211	260	218	14.63	15.26	14.65	4.14	4.65	4.05	-1.79446	7.29316e-51	5.09751e-49	yes
ENSCHIG00000008916	495	545	497	91	108	115	20.64	21.49	21.29	3.77	4.08	4.51	-2.35926	1.40011e-51	9.84064e-50	yes
ENSCHIG00000021440	719	838	769	138	137	184	12.38	13.65	13.61	2.36	2.14	2.98	-2.40585	9.74846e-52	6.89019e-50	yes
ENSCHIG00000026713	48	38	58	464	482	449	0.27	0.2	0.33	2.52	2.39	2.31	3.17393	4.06337e-52	2.88821e-50	yes
ENSCHIG00000019752	793	873	728	133	191	124	38.69	40.51	36.64	6.22	8.47	5.61	-2.51258	1.64032e-52	1.17255e-50	yes
ENSCHIG00000025609	27	42	25	466	677	435	1.4	2.02	1.29	23.56	31.21	20.81	4.00421	9.47809e-53	6.81393e-51	yes
ENSCHIG00000023062	373	405	310	1242	1382	1178	3.73	3.83	3.19	12.36	12.54	11.09	1.74326	1.89307e-53	1.37669e-51	yes
ENSCHIG00000010571	1	6	0	1058	1048	910	0.07	0.61	0	106.22	95.94	86.45	8.72937	1.11995e-53	8.1919e-52	yes
ENSCHIG00000012343	2634	2516	2461	936	918	1053	41.9	37.87	40.28	14.82	13.28	15.79	-1.45167	2.28461e-54	1.68086e-52	yes
ENSCHIG00000018936	142	235	170	1217	1487	1087	2.8	4.37	3.44	23.83	26.54	20.13	2.7322	6.38995e-55	4.78524e-53	yes
ENSCHIG00000022013	146	163	168	1500	1402	2498	0.84	0.89	0.99	8.57	7.3	13.5	3.43266	4.88346e-55	3.67897e-53	yes
MSTRG.9728	876	848	699	161	159	126	14.23	13.03	11.67	2.6	2.34	1.93	-2.5025	3.64019e-55	2.75887e-53	yes
ENSCHIG00000011593	1787	1664	1678	671	722	680	54.8	48.28	52.88	20.46	20.09	19.62	-1.37406	2.91585e-55	2.22329e-53	yes
ENSCHIG00000002572	1023	1029	989	190	241	276	27.1	25.79	26.93	5.04	5.76	6.88	-2.17463	1.86006e-55	1.42692e-53	yes
ENSCHIG00000026699	625	735	653	1758	2139	1763	33.98	37.8	36.48	95.05	105.49	90.22	1.42533	1.32793e-55	1.02495e-53	yes
ENSCHIG00000021855	77	93	81	473	567	508	2.29	2.61	2.42	14.42	15.8	14.72	2.61808	1.49687e-56	1.16248e-54	yes
ENSCHIG00000019000	8	4	2	462	510	492	0.11	0.05	0.03	6.1	6.14	6.14	6.59599	1.08489e-56	8.47765e-55	yes
ENSCHIG00000025358	38	66	66	587	788	606	0.52	0.87	0.98	8.28	10.3	8.18	3.49712	3.86199e-57	3.03673e-55	yes
ENSCHIG00000022851	1403	1579	1392	129	237	238	37.82	40.27	38.56	3.47	5.79	6.03	-2.93153	6.17404e-58	4.88526e-56	yes
ENSCHIG00000020734	907	985	960	2482	2528	2278	5.04	5.18	5.48	13.71	12.75	11.92	1.28959	3.20831e-58	2.57094e-56	yes
ENSCHIG00000022836	1731	1805	1628	683	679	726	31.43	31	30.37	12.33	11.18	12.41	-1.36934	1.25242e-58	1.01004e-56	yes
ENSCHIG00000019291	20	22	16	349	370	411	0.34	0.36	0.41	5.98	6.74	7.06	4.15541	8.30341e-59	6.73969e-57	yes
ENSCHIG00000024886	498	550	519	89	78	87	4.16	4.34	4.45	0.74	0.59	0.68	-2.68768	2.8508e-59	2.32895e-57	yes
ENSCHIG00000024701	1	8	2	2736	2126	1845	0.01	0.1	0.03	35.04	24.83	22.36	9.19809	1.4169e-59	1.1651e-57	yes
ENSCHIG00000014910	1166	1251	1171	2563	2909	3018	23.83	24.18	24.58	52.07	53.91	58.04	1.17603	9.82613e-60	8.13306e-58	yes
ENSCHIG00000021312	657	671	637	2117	2092	2504	5.96	5.57	6.59	20.53	18.04	20.79	1.71191	8.05658e-60	6.71257e-58	yes
ENSCHIG00000026369	1126	1187	1068	2627	2945	2494	22.4	22.35	21.85	51.98	53.14	46.71	1.18886	5.81033e-60	4.87332e-58	yes
ENSCHIG00000026125	2275	2517	2386	1147	1265	1188	44.19	46.24	47.61	22.15	22.29	21.72	-1.06106	7.07442e-61	5.97337e-59	yes
ENSCHIG00000026509	328	309	288	1134	1194	1325	1.53	1.36	1.38	5.24	5.04	5.8	1.91296	1.75173e-61	1.49922e-59	yes
ENSCHIG00000025662	779	835	726	2213	2606	2076	10.27	10.42	9.84	29.02	31.17	25.77	1.49344	1.72621e-61	1.4875e-59	yes
MSTRG.2038	475	441	378	33	30	28	8.58	8	7.53	0.58	0.48	0.45	-3.99701	1.17965e-63	1.03784e-61	yes
ENSCHIG00000025296	407	496	494	1527	1746	1539	5.54	6.39	6.91	20.67	21.56	19.72	1.71731	6.26173e-64	5.58715e-62	yes
ENSCHIG00000016057	2145	2173	2041	408	578	598	13.56	12.99	13.25	2.56	3.31	3.56	-2.07744	2.40997e-64	2.1657e-62	yes
ENSCHIG00000022223	121	129	118	600	716	685	6.98	7.01	7.01	34.37	37.44	37.17	2.3756	2.85066e-66	2.63707e-64	yes
ENSCHIG00000011075	643	730	673	1643	1859	1783	5.8	6.23	6.24	14.75	15.22	15.15	1.30429	1.23497e-66	1.1509e-64	yes
ENSCHIG00000013756	46	41	58	1080	844	726	0.83	0.7	1.07	19.33	13.78	12.3	4.12643	1.29055e-67	1.21168e-65	yes
ENSCHIG00000023789	69	55	57	582	648	531	0.23	0.17	0.2	1.94	1.97	1.68	3.21981	2.34197e-68	2.23215e-66	yes
ENSCHIG00000020204	723	848	867	3212	4890	3760	41.26	45.78	50.82	182.17	253.02	201.87	2.20823	5.18185e-69	4.97655e-67	yes
ENSCHIG00000016798	1268	1348	1275	402	435	463	14.59	15.01	14.28	4.75	4.8	4.7	-1.6226	1.91504e-69	1.85332e-67	yes
ENSCHIG00000021532	1237	1319	1228	2581	2970	2675	10.85	10.83	10.91	22.63	24.84	21.9	1.08988	1.17845e-69	1.14931e-67	yes
ENSCHIG00000016206	109	137	135	694	780	772	0.87	1.03	1.1	5.57	5.71	5.87	2.51517	9.96371e-70	9.79324e-68	yes
ENSCHIG00000024483	10	8	13	501	490	454	0.17	0.13	0.22	8.34	7.42	7.1	5.45817	6.58535e-70	6.52364e-68	yes
ENSCHIG00000025204	2	3	5	1132	1255	1045	0.05	0.11	0.13	36.84	37.06	32.07	8.51339	3.63017e-70	3.6247e-68	yes
ENSCHIG00000011608	2932	3188	2776	1079	1358	1256	375.3	385.99	365.14	137.32	157.72	151.38	-1.33528	6.61651e-72	6.65939e-70	yes
ENSCHIG00000025796	38	40	28	480	563	473	0.51	0.51	0.39	6.39	6.84	5.96	3.76659	2.49802e-73	2.55509e-71	yes
MSTRG.8015	5639	5848	5657	1611	1336	1208	19.62	19.26	21.02	5.83	4.34	4.43	-2.03659	5.37032e-74	5.53803e-72	yes
ENSCHIG00000017665	78	68	102	762	904	842	1.03	0.87	1.27	11.21	11.97	11.08	3.43397	1.3261e-76	1.3903e-74	yes
ENSCHIG00000023873	2474	2621	2378	868	994	1043	39.77	39.75	39.23	13.84	14.46	15.74	-1.43104	9.61902e-77	1.01695e-74	yes
ENSCHIG00000012255	830	861	809	1975	2199	2032	5.48	5.49	5.63	13.09	13.27	12.82	1.23893	2.78863e-77	2.9732e-75	yes
ENSCHIG00000020817	117	112	109	671	752	755	1.05	0.95	1	5.96	6.09	6.35	2.61667	1.42464e-79	1.53191e-77	yes
ENSCHIG00000009359	706	848	772	120	126	138	50.79	57.7	57.06	8.58	8.22	9.34	-2.66294	1.1178e-79	1.21233e-77	yes
ENSCHIG00000007519	2126	2177	1997	4252	4843	4303	23.3	22.57	22.5	46.35	48.15	44.4	1.02261	1.07106e-79	1.17174e-77	yes
ENSCHIG00000023816	3772	3749	4107	1203	1390	1405	16.44	15.45	18.39	5.21	5.49	5.76	-1.61102	2.39203e-80	2.63984e-78	yes
ENSCHIG00000023965	1302	1362	1328	396	468	425	17.73	17.54	18.58	5.36	5.78	5.45	-1.69863	1.95952e-80	2.18165e-78	yes
ENSCHIG00000024066	45	45	32	512	621	611	0.54	0.51	0.39	6.05	6.7	6.84	3.76598	1.17168e-80	1.31615e-78	yes
ENSCHIG00000011175	846	1088	977	121	169	139	87.05	105.89	103.28	12.38	15.77	13.46	-2.83167	6.51597e-81	7.38535e-79	yes
ENSCHIG00000010534	4146	4346	3976	1856	2191	1873	62.16	61.63	61.25	27.67	29.79	26.43	-1.14127	2.7324e-81	3.12511e-79	yes
ENSCHIG00000012180	40	62	38	860	1038	708	0.36	0.52	0.35	7.62	8.39	5.94	4.15749	1.68837e-81	1.94875e-79	yes
ENSCHIG00000013177	65	72	55	702	766	613	0.33	0.34	0.35	3.66	3.62	3.02	3.336	1.24965e-81	1.45572e-79	yes
ENSCHIG00000023115	1165	1286	1256	259	335	265	46.73	48.79	51.76	10.33	12.19	10	-2.17916	9.73983e-83	1.1452e-80	yes
ENSCHIG00000018279	268	291	256	1194	1484	1190	8.86	9.09	8.69	39.23	44.48	37.01	2.18	4.7774e-83	5.72424e-81	yes
ENSCHIG00000009709	1443	1700	1508	245	366	300	39.65	44.54	42.64	6.59	9.24	7.99	-2.41265	1.01614e-84	1.24117e-82	yes
ENSCHIG00000023057	102	126	99	769	929	770	2.97	3.47	2.96	22.28	24.55	21.11	2.85353	1.59268e-85	1.96446e-83	yes
ENSCHIG00000009561	381	471	387	1592	1635	1650	15.56	18.2	16.24	64.66	60.57	63.43	1.91579	5.51169e-87	6.8656e-85	yes
MSTRG.4767	171	177	182	906	972	936	2.29	2.24	2.5	12.05	11.8	11.79	2.3419	2.01518e-90	2.5353e-88	yes
ENSCHIG00000013676	4422	4831	4429	2000	2403	2149	145.53	150.38	149.75	65.45	71.73	66.56	-1.12921	4.96099e-93	6.36879e-91	yes
ENSCHIG00000017068	2406	2718	2343	723	872	869	16.56	17.7	16.57	4.95	5.45	5.63	-1.66491	1.28289e-93	1.66393e-91	yes
ENSCHIG00000017469	1163	1254	1142	223	282	216	53.41	54.47	53.88	10.18	11.75	9.34	-2.371	1.30062e-96	1.7045e-94	yes
ENSCHIG00000020732	4150	4283	3808	1691	1908	1865	33.83	32.79	31.75	13.53	13.55	14.21	-1.25243	1.70727e-97	2.26096e-95	yes
ENSCHIG00000011255	12	4	8	2061	1422	1357	0.2	0.07	0.16	36.79	23.18	23.33	7.59784	5.17223e-98	6.92254e-96	yes
ENSCHIG00000024020	15686	15727	15407	3820	3657	4661	228.56	226.76	234.04	54.82	50.9	61.24	-2.04576	1.42289e-98	1.92487e-96	yes
ENSCHIG00000008714	0	5	4	3570	4322	3772	0	0.04	0.04	29.78	32.88	29.78	10.1743	5.51329e-99	7.53943e-97	yes
ENSCHIG00000015195	1572	1639	1563	422	515	480	12.16	11.99	12.42	3.25	3.61	3.49	-1.82103	5.04885e-100	6.98018e-98	yes
ENSCHIG00000010812	19	22	9	746	975	758	0.3	0.33	0.15	11.85	14.12	11.39	5.58188	2.00773e-102	2.80658e-100	yes
ENSCHIG00000019437	13	28	18	1222	1552	935	0.15	0.31	0.21	13.97	16.18	10.11	5.90904	3.47326e-104	4.90979e-102	yes
ENSCHIG00000008705	6442	6144	6178	1641	1679	1949	52.7	47.54	51.92	13.35	12.46	15.01	-1.89824	4.09777e-108	5.92575e-106	yes
ENSCHIG00000025868	5800	6017	5552	2403	2909	2651	100.14	98.25	98.48	41.25	45.55	43.08	-1.19265	4.69472e-109	6.86794e-107	yes
MSTRG.11151	36	58	47	721	860	799	0.36	0.54	0.48	7.1	7.73	7.45	4.01301	5.27621e-110	7.80941e-108	yes
ENSCHIG00000003341	10082	12409	12817	40794	48790	43227	437.07	508.82	570.87	1758.47	1918.18	1763.68	1.8427	2.19075e-110	3.28117e-108	yes
ENSCHIG00000025019	1742	1924	1831	289	358	248	28.7	29.98	30.99	4.73	5.35	3.85	-2.68643	6.99383e-112	1.06011e-109	yes
ENSCHIG00000022729	2362	2279	2082	5702	6170	6043	20.62	18.82	18.68	49.5	48.86	49.66	1.34869	1.38927e-112	2.13152e-110	yes
ENSCHIG00000014950	6745	6591	6833	17205	19869	16942	43.22	41.63	44.76	113.46	120.07	106.27	1.39051	8.45076e-114	1.32899e-111	yes
ENSCHIG00000011101	2211	2246	2004	548	675	583	32.37	31.1	30.15	7.98	8.96	8.03	-1.90662	7.73488e-115	1.2318e-112	yes
ENSCHIG00000017325	53	68	59	784	1028	869	0.32	0.45	0.44	5.7	6.66	5.9	3.91561	5.42659e-116	8.86648e-114	yes
ENSCHIG00000016403	145	160	141	1800	2805	1833	1.24	1.28	1.24	14.15	20.25	13.88	3.68262	7.45023e-117	1.23331e-114	yes
ENSCHIG00000018272	10	6	16	991	1115	1042	0.35	0.21	0.6	34.98	35.91	34.82	6.50984	6.38335e-121	1.07079e-118	yes
ENSCHIG00000022435	6877	7558	6619	3065	3396	3006	48.16	50.08	47.64	21.36	21.55	19.8	-1.21801	1.39972e-121	2.37971e-119	yes
ENSCHIG00000019789	44	55	64	861	934	860	0.68	0.8	1.01	13.1	12.95	12.39	3.94839	4.57315e-123	7.88148e-121	yes
ENSCHIG00000006678	867	855	815	2708	2822	2824	8.11	7.06	7.46	23.33	22.48	22.38	1.59132	2.11255e-123	3.69139e-121	yes
ENSCHIG00000015058	2895	3220	2768	8640	10394	8507	35.48	37.62	35.11	106.3	115.27	97.8	1.56139	7.1518e-124	1.26728e-121	yes
ENSCHIG00000022915	4567	4506	4291	936	1134	1222	71.35	66.58	68.87	14.55	16.06	17.94	-2.09069	4.63447e-124	8.32947e-122	yes
ENSCHIG00000010830	11086	10983	10388	22695	27144	24310	72.09	67.55	69.4	146.75	160.1	148.78	1.12408	1.21186e-124	2.20962e-122	yes
ENSCHIG00000002616	2087	2217	2072	182	159	243	17.06	17.14	17.4	1.48	1.18	1.87	-3.50979	6.70242e-126	1.24005e-123	yes
ENSCHIG00000017078	2079	2174	2064	6038	6322	6825	32.34	31.63	33.11	93.68	92.4	94.42	1.53075	7.52486e-127	1.41299e-124	yes
ENSCHIG00000020706	2073	2008	1909	437	477	399	14.76	13.52	13.96	3.09	3.08	2.67	-2.25649	4.29343e-129	8.1842e-127	yes
ENSCHIG00000015381	543	613	524	2196	2261	2299	12.52	12.92	12.18	50.63	48.74	47.84	1.9683	6.95702e-130	1.34656e-127	yes
ENSCHIG00000021009	4316	4409	4017	1671	1792	1759	80.58	76.53	78.93	30.79	30.41	31.36	-1.35057	5.16838e-130	1.01599e-127	yes
ENSCHIG00000011929	251	262	245	1810	1715	1960	2.49	2.46	2.5	17.89	15.46	18.33	2.79429	3.67365e-134	7.33623e-132	yes
ENSCHIG00000012379	32	35	34	777	860	844	0.42	0.42	0.46	9.83	10.05	10.23	4.53366	2.72864e-134	5.53694e-132	yes
ENSCHIG00000025722	1470	1530	1351	253	289	292	86.91	85.55	82.06	14.87	15.5	16.25	-2.44876	5.82872e-136	1.20215e-133	yes
ENSCHIG00000013597	618	676	650	2334	2854	2588	7.54	7.8	8.15	28.32	31.59	29.72	1.93193	1.31028e-137	2.74745e-135	yes
ENSCHIG00000002435	187	241	197	1542	1829	1510	6.77	8.13	7.36	54.91	59.6	50.94	2.89387	1.12373e-137	2.39621e-135	yes
ENSCHIG00000017035	883	997	880	2733	3057	2866	8.24	8.7	9.49	25.06	25.81	24.88	1.51907	5.07304e-140	1.10041e-137	yes
ENSCHIG00000011761	8	2	8	3330	3745	2925	0.07	0.01	0.09	29.12	28.59	22.81	8.88767	6.96635e-143	1.53761e-140	yes
ENSCHIG00000026232	31	37	31	1195	1661	1167	0.32	0.36	0.33	12.11	15.35	11.19	5.25804	7.81262e-145	1.75519e-142	yes
ENSCHIG00000024115	2999	3072	2797	745	770	661	34.94	33.85	33.48	8.63	8.14	7.25	-2.09007	9.48043e-147	2.16861e-144	yes
ENSCHIG00000027120	52	60	54	955	1058	919	0.58	0.64	0.62	10.79	10.81	9.75	4.09069	4.11555e-148	9.76937e-146	yes
ENSCHIG00000024360	2743	2873	2391	513	630	559	58.29	57.75	52.2	10.84	12.14	11.18	-2.30014	6.74489e-152	1.63187e-149	yes
ENSCHIG00000022544	16953	17952	15998	40239	41062	42069	152.42	152.65	147.77	359.72	334.82	355.96	1.214	3.03177e-156	7.47896e-154	yes
ENSCHIG00000020079	1816	1874	1737	267	352	282	59.05	57.63	58.03	8.63	10.38	8.63	-2.66013	3.54448e-157	8.91861e-155	yes
ENSCHIG00000017250	192	246	169	1918	2304	2348	1.87	2.28	1.7	18.65	20.44	21.62	3.37543	1.69937e-158	4.36323e-156	yes
ENSCHIG00000024129	275	330	337	2378	2377	2224	2.89	3.28	3.62	24.82	22.67	21.94	2.82618	3.25015e-159	8.51877e-157	yes
ENSCHIG00000013615	4228	4349	4031	1561	1751	1634	87.09	88.62	87.3	33.43	33.67	33.8	-1.38219	5.18517e-161	1.38797e-158	yes
ENSCHIG00000012734	2711	2814	2590	6676	7120	6643	109.19	107.19	107.17	267.35	260.08	251.8	1.26806	4.19871e-162	1.14835e-159	yes
ENSCHIG00000024990	20330	21755	19820	43610	48729	49409	313.59	317.39	314.09	668.86	681.71	717.26	1.12962	8.95358e-163	2.50322e-160	yes
ENSCHIG00000024945	31939	33538	26152	6957	7962	6664	2950.31	2930.15	2481.94	638.97	667.05	579.34	-2.14908	2.5236e-163	7.21578e-161	yes
ENSCHIG00000019310	1381	1569	1456	103	138	149	22.79	24.49	24.69	1.69	2.07	2.31	-3.56763	2.45199e-165	7.17408e-163	yes
ENSCHIG00000011235	170	126	149	2301	2208	2591	1.09	0.76	0.98	14.65	12.82	15.61	3.92814	1.68225e-165	5.03913e-163	yes
ENSCHIG00000026734	197	234	188	1453	1607	1580	4.52	5.08	4.43	33.14	33.44	34.11	2.84333	1.0076e-165	3.09186e-163	yes
ENSCHIG00000008338	1540	1778	1507	232	257	253	13.59	14.84	13.66	2.04	2.05	2.1	-2.76547	1.06949e-168	3.36381e-166	yes
ENSCHIG00000015154	57	46	56	1324	1454	1203	1.31	0.92	1.28	29.35	29.04	24.95	4.56947	5.29421e-173	1.7528e-170	yes
ENSCHIG00000024986	8114	8312	7765	16580	19269	18033	90.58	87.76	89.06	184.04	195.1	189.46	1.08841	3.5624e-173	1.21131e-170	yes
ENSCHIG00000016517	16	10	7	1998	2466	2150	1.4	0.79	0.6	171.84	193.41	174.98	7.59716	7.79655e-176	2.72468e-173	yes
ENSCHIG00000012150	2133	2277	1990	5804	6247	6112	18.43	18.61	17.67	49.86	48.96	49.7	1.44078	3.20272e-180	1.15124e-177	yes
ENSCHIG00000026869	17	10	15	2168	2565	1932	0.25	0.14	0.22	31.36	33.84	26.45	7.23118	5.74462e-181	2.12568e-178	yes
ENSCHIG00000022767	2541	2682	2497	7573	7911	8178	37.2	37.51	37.15	97.31	97.65	90.13	1.34972	1.3169e-192	5.02059e-190	yes
ENSCHIG00000016948	23	31	40	1372	1504	1364	0.18	0.23	0.32	10.76	10.76	10.13	5.43817	3.55878e-194	1.39916e-191	yes
ENSCHIG00000016273	2513	2523	2259	383	462	433	95.46	90.64	88.16	14.47	15.92	15.48	-2.57992	5.98768e-203	2.43003e-200	yes
ENSCHIG00000015243	493	424	431	3146	3286	3201	7.16	5.83	6.43	45.45	43.3	43.77	2.7706	5.38978e-209	2.33824e-206	yes
ENSCHIG00000004276	342	322	290	3707	3734	4541	5.85	5.6	5.2	64.03	57.92	72.92	3.54892	1.27388e-210	5.72384e-208	yes
ENSCHIG00000019061	9694	10413	9100	3707	4157	3860	300.53	310.86	287.79	111.98	115.51	106.12	-1.43045	3.1355e-212	1.46103e-209	yes
MSTRG.8006	24004	24952	23405	6190	5914	5482	44.11	43.37	44.19	11.31	9.86	9.48	-2.10297	1.78648e-223	8.64449e-221	yes
ENSCHIG00000023003	9674	10682	9807	3789	4010	4001	247.17	258	257.28	96.22	92.87	96.14	-1.41852	2.16021e-224	1.0871e-221	yes
ENSCHIG00000023670	1656	1783	1573	5506	6270	5584	35.4	36.39	34.81	118.02	123.41	114.79	1.74056	4.4782e-229	2.34751e-226	yes
ENSCHIG00000016532	11546	12377	11216	5030	5726	5342	115.76	119.55	118.04	50.64	54.4	48.7	-1.20061	3.69625e-229	2.02185e-226	yes
ENSCHIG00000015638	35	38	47	1704	1733	1652	0.69	0.71	0.95	33.32	30.91	30.58	5.33431	5.76266e-233	3.29545e-230	yes
ENSCHIG00000023432	2925	3146	2832	652	745	667	53.49	54.41	53.21	11.86	12.36	11.48	-2.17405	5.40947e-235	3.24079e-232	yes
ENSCHIG00000003108	5	6	8	14061	16995	14522	0.51	0.54	0.75	1337.12	1474.07	1307.06	11.1598	1.03735e-241	6.52548e-239	yes
ENSCHIG00000012570	105	115	104	1604	1848	1706	1.47	1.52	1.49	22.31	23.45	22.46	3.92862	2.38774e-260	1.6689e-257	yes
ENSCHIG00000017025	21027	23218	21678	8247	9408	8400	694.5	723.99	732.47	270.31	281.15	260.36	-1.40575	2.57019e-263	1.90209e-260	yes
ENSCHIG00000012879	3783	3983	3775	718	847	704	56.16	55.93	57.59	10.6	11.4	9.83	-2.41436	3.20487e-267	2.52003e-264	yes
ENSCHIG00000021331	12	14	7	7703	9579	7956	0.36	0.41	0.22	232.05	263.12	225.61	9.50791	2.16152e-289	1.81294e-286	yes
ENSCHIG00000005312	8931	9230	8644	32763	35474	33137	102.36	100.08	101.7	366.93	362.36	352.32	1.83037	0	0	yes
ENSCHIG00000008416	4031	4462	4228	43007	53060	45063	32.53	34.06	35.06	345.14	388.41	342.3	3.40379	0	0	yes
ENSCHIG00000009563	665	633	609	8276	8859	9132	15.24	13.73	14.34	188.71	184.25	197.07	3.71827	0	0	yes
ENSCHIG00000009892	16355	17590	17315	1632	1851	1925	1270.22	1292.12	1381.57	126.04	130.41	140.74	-3.31173	0	0	yes
ENSCHIG00000009909	6207	6081	5901	1109	1267	1220	29.67	27.48	28.59	5.19	5.51	5.56	-2.39864	0	0	yes
ENSCHIG00000010063	184	288	283	10991	13786	11302	3.3	4.74	5.05	192.45	220.09	187.29	5.51802	0	0	yes
ENSCHIG00000014376	33	32	24	7002	8076	7379	0.69	0.41	0.32	122.31	136.44	120.27	8.06024	0	0	yes
ENSCHIG00000015146	23	32	28	8120	10377	9022	0.79	0.98	0.97	260.69	303.42	272.42	8.2541	0	0	yes
ENSCHIG00000018339	11029	11688	10548	33840	37419	35374	173.55	173.81	175.56	543.01	570.27	530.81	1.65263	0	0	yes
ENSCHIG00000019988	79	88	69	51795	64234	49602	1.74	1.83	1.56	1132.13	1280.73	1026.25	9.38886	0	0	yes
ENSCHIG00000020512	67	88	72	75539	90509	83576	0.56	0.69	0.62	629.12	687.57	658.82	10.045	0	0	yes
ENSCHIG00000020858	18206	20442	19442	2564	2908	2586	733.87	779.34	805.14	102.77	106.31	98.11	-2.9159	0	0	yes
ENSCHIG00000021751	120	119	83	7428	8080	7619	3.21	3.01	2.28	197.82	196.28	192.05	6.10766	0	0	yes
ENSCHIG00000023943	2935	3064	2741	12858	13949	13193	24.2	23.89	23.22	105.4	104.3	102.36	2.12965	0	0	yes

## Sheet: GM-VS-DM1
id	GM-1_count	GM-2_count	GM-3_count	DM1-1_count	DM1-2_count	DM1-3_count	GM-1_fpkm	GM-2_fpkm	GM-3_fpkm	DM1-1_fpkm	DM1-2_fpkm	DM1-3_fpkm	log2(fc)	PValue	FDR	significant
ENSCHIG00000006407	32	32	22	11	19	12	5.9	5.7	4.31	1.81	3.39	2.13	-1.11805	0.0195317	0.0494241	yes
ENSCHIG00000015480	3	12	7	19	22	24	0.13	0.49	0.31	0.74	0.92	0.96	1.49426	0.0193132	0.0489413	yes
ENSCHIG00000023951	5	25	17	7	2	3	0.36	1.72	1.27	0.46	0.14	0.2	-2.06609	0.0191841	0.0486638	yes
ENSCHIG00000023277	10	15	6	4	1	2	0.27	0.38	0.17	0.1	0.03	0.05	-2.18763	0.0191465	0.0485895	yes
ENSCHIG00000013226	17	45	6	0	0	9	0.28	0.7	0.1	0	0	0.13	-3.05445	0.0191155	0.048531	yes
ENSCHIG00000016127	0	0	0	4	7	2	0	0	0	0.07	0.15	0.04	6.43741	0.0191013	0.0485234	yes
ENSCHIG00000025816	10	8	0	0	0	0	0.05	0.04	0	0	0	0	-4.90689	0.0190348	0.0484043	yes
ENSCHIG00000010096	4	7	8	16	20	20	0.16	0.26	0.33	0.57	0.77	0.73	1.46467	0.0190167	0.0483683	yes
ENSCHIG00000026818	0	3	2	2	15	22	0	0.11	0.08	0.05	0.53	0.75	2.80735	0.0187788	0.0478121	yes
ENSCHIG00000018652	59	62	15	20	0	15	0.81	0.8	0.21	0.24	0	0.19	-2.08153	0.0187235	0.0476811	yes
ENSCHIG00000024063	2	7	7	1	0	0	0.08	0.27	0.29	0.04	0	0	-4	0.0186086	0.0474373	yes
ENSCHIG00000015236	16	16	11	6	4	5	0.1	0.1	0.07	0.03	0.02	0.03	-1.75489	0.0185399	0.047281	yes
ENSCHIG00000023352	7	5	9	26	19	16	0.07	0.04	0.09	0.21	0.18	0.15	1.43296	0.0184559	0.0471353	yes
ENSCHIG00000025673	2	9	2	0	0	0	0.06	0.24	0.06	0	0	0	-6.90689	0.0183604	0.046911	yes
ENSCHIG00000026082	5	4	5	20	30	6	0.14	0.11	0.14	0.5	0.81	0.15	1.90442	0.0181512	0.0464242	yes
ENSCHIG00000013696	0	13	22	2	0	0	0	0.44	0.83	0.06	0	0	-4.40372	0.0178371	0.0457059	yes
ENSCHIG00000005327	29	43	40	9	25	20	0.2	0.28	0.29	0.06	0.17	0.13	-1.09686	0.017705	0.0453864	yes
ENSCHIG00000007307	1	2	1	9	11	6	0.02	0.04	0.02	0.16	0.19	0.1	2.49185	0.0174574	0.0448352	yes
ENSCHIG00000003722	0	1	0	5	3	10	0	0.01	0	0.04	0.03	0.08	3.90689	0.0174264	0.0447647	yes
ENSCHIG00000011926	0	1	0	4	14	2	0	0.02	0	0.08	0.31	0.04	4.42626	0.0171794	0.0442071	yes
ENSCHIG00000016686	19	18	12	5	7	6	0.71	0.64	0.46	0.17	0.25	0.21	-1.52257	0.0170434	0.0438995	yes
ENSCHIG00000000623	13	11	12	28	27	28	0.31	0.25	0.29	0.6	0.62	0.61	1.10631	0.0169875	0.0437736	yes
ENSCHIG00000018230	18	16	14	26	32	53	0.38	0.32	0.3	0.49	0.64	1.02	1.10434	0.0168789	0.0435392	yes
ENSCHIG00000024633	20	8	18	42	35	32	1.01	0.45	1.01	2.1	1.64	1.54	1.09603	0.0168673	0.0435273	yes
ENSCHIG00000012669	20	24	23	10	11	1	3.2	3.78	3.74	1.42	1.68	0.16	-1.71736	0.0168259	0.0434294	yes
ENSCHIG00000013068	0	0	1	12	3	4	0	0	0.04	0.39	0.1	0.13	3.9542	0.0167829	0.0433365	yes
ENSCHIG00000021819	7	6	8	21	16	23	0.26	0.2	0.29	0.72	0.56	0.78	1.45768	0.0164021	0.0424686	yes
ENSCHIG00000020779	16	11	15	28	35	32	0.44	0.29	0.42	0.69	0.93	0.81	1.07932	0.0163938	0.0424647	yes
ENSCHIG00000015750	8	2	5	24	12	19	0.15	0.04	0.1	0.42	0.23	0.33	1.75673	0.0162007	0.0420172	yes
ENSCHIG00000013513	5	2	5	0	0	0	0.05	0.02	0.04	0	0	0	-5.1964	0.0161586	0.0419168	yes
ENSCHIG00000012227	0	4	5	21	14	10	0	0.16	0.22	0.8	0.57	0.39	2.2115	0.0161277	0.0418542	yes
ENSCHIG00000016331	0	10	0	43	10	23	0	0.17	0	0.67	0.18	0.37	2.84327	0.0159582	0.041454	yes
ENSCHIG00000022927	0	1	6	13	16	13	0	0.03	0.17	0.32	0.42	0.33	2.41954	0.0159384	0.0414265	yes
ENSCHIG00000016745	3	0	18	0	0	0	0.13	0	0.75	0	0	0	-8.1964	0.0157422	0.0409569	yes
ENSCHIG00000013762	38	25	11	39	72	65	0.51	0.31	0.15	0.46	0.92	0.79	1.16164	0.0156775	0.0407972	yes
ENSCHIG00000025424	95	31	46	21	11	40	10.16	3.12	5.01	2.04	1.18	3.92	-1.35706	0.0156572	0.040753	yes
ENSCHIG00000001856	20	25	22	10	6	13	1.1	1.3	1.24	0.49	0.32	0.66	-1.30812	0.0155885	0.0405884	yes
ENSCHIG00000023420	11	5	7	2	0	1	0.32	0.14	0.21	0.05	0	0.03	-3.06609	0.0155376	0.040467	yes
ENSCHIG00000014257	15	6	16	5	2	0	0.75	0.15	0.58	0.05	0.02	0	-4.4021	0.0154791	0.0403624	yes
MSTRG.14516	0	0	2	3	9	15	0	0	0.14	0.19	0.6	0.96	3.64386	0.0154203	0.0402293	yes
ENSCHIG00000010326	0	1	3	13	6	11	0	0.01	0.04	0.15	0.07	0.13	2.80735	0.0152536	0.0398531	yes
ENSCHIG00000005158	13	2	16	3	0	0	0.44	0.07	0.56	0.09	0	0	-3.57154	0.0151919	0.0397003	yes
ENSCHIG00000018780	10	0	9	0	0	0	0.31	0	0.27	0	0	0	-7.59495	0.0151761	0.0396675	yes
ENSCHIG00000016500	6	3	14	28	27	20	0.17	0.08	0.41	0.71	0.73	0.52	1.57032	0.0150963	0.0394755	yes
ENSCHIG00000021036	25	0	22	0	0	3	0.52	0	0.47	0	0	0.06	-4.04439	0.0150241	0.0393034	yes
ENSCHIG00000021563	2	3	1	13	6	14	0.02	0.03	0.01	0.11	0.06	0.13	2.32193	0.0150061	0.0392728	yes
ENSCHIG00000017121	17	7	7	37	21	29	0.12	0.05	0.05	0.24	0.15	0.19	1.39855	0.0149605	0.0391784	yes
ENSCHIG00000026580	10	22	16	35	27	53	0.11	0.23	0.19	0.34	0.3	0.55	1.1669	0.0149538	0.0391774	yes
ENSCHIG00000021480	39	21	28	7	11	19	0.53	0.28	0.4	0.09	0.14	0.24	-1.36427	0.0149409	0.0391519	yes
ENSCHIG00000018360	9	10	7	1	2	2	0.12	0.13	0.1	0.01	0.03	0.03	-2.32193	0.0146979	0.0385967	yes
ENSCHIG00000013029	9	0	0	36	19	14	0.31	0	0	1.12	0.63	0.44	2.82059	0.0146662	0.0385299	yes
ENSCHIG00000015269	26	29	15	11	5	12	0.34	0.55	0.26	0.2	0.05	0.2	-1.35364	0.0146273	0.0384522	yes
ENSCHIG00000023337	33	16	17	56	33	62	0.99	0.45	0.51	1.46	0.93	1.66	1.05445	0.0145718	0.0383143	yes
ENSCHIG00000016820	64	107	115	67	70	39	1.58	3.1	2.89	1.26	1.53	0.75	-1.09654	0.0145615	0.0382955	yes
ENSCHIG00000007947	6	14	13	39	43	15	0.13	0.29	0.29	0.76	0.87	0.3	1.44271	0.014553	0.0382814	yes
ENSCHIG00000014628	32	30	34	17	10	0	0.3	0.27	0.33	0.15	0.09	0	-1.90689	0.0145463	0.0382718	yes
ENSCHIG00000016589	38	42	37	71	61	485	0.59	0.61	0.59	0.99	0.91	6.91	2.29918	0.0143564	0.0378042	yes
ENSCHIG00000018195	12	12	19	7	2	0	1.28	1.21	2.09	0.67	0.21	0	-2.37977	0.014348	0.0377997	yes
ENSCHIG00000018831	5	3	4	0	0	0	0.33	0.19	0.27	0	0	0	-8.04075	0.0143367	0.0377845	yes
ENSCHIG00000003854	6	7	1	13	22	19	0.13	0.14	0.02	0.25	0.45	0.37	1.88349	0.0142961	0.0376855	yes
ENSCHIG00000021302	19	83	120	283	193	318	0.24	1.02	1.58	3.16	2.31	3.67	1.6863	0.014148	0.0373608	yes
ENSCHIG00000020263	11	15	10	0	5	2	1.18	1.52	1.1	0	0.52	0.2	-2.39993	0.0139611	0.0369679	yes
ENSCHIG00000017886	11	5	7	29	16	24	0.38	0.16	0.25	0.89	0.53	0.75	1.45777	0.0139432	0.0369363	yes
ENSCHIG00000000245	2	4	2	12	13	11	0.15	0.29	0.16	0.83	0.96	0.78	2.09873	0.0137815	0.0365392	yes
ENSCHIG00000007892	54	28	32	13	20	22	4.4	2.13	2.71	0.99	1.54	1.68	-1.13407	0.0137089	0.0363903	yes
ENSCHIG00000021299	29	100	111	30	44	40	0.95	3.37	4.04	0.88	1.17	1.03	-1.44057	0.0135448	0.0360195	yes
ENSCHIG00000026704	7	8	3	21	13	26	0.23	0.12	0.09	0.47	0.41	0.69	1.83519	0.0135055	0.0359276	yes
ENSCHIG00000025085	12	27	16	38	54	34	0.3	0.64	0.41	0.85	1.3	0.78	1.11794	0.0135073	0.0359276	yes
ENSCHIG00000009335	4	8	13	1	2	0	0.03	0.06	0.11	0.01	0.02	0	-2.73697	0.0134372	0.0357795	yes
ENSCHIG00000013224	10	13	16	5	2	4	0.18	0.22	0.29	0.08	0.03	0.07	-1.9386	0.013081	0.0349037	yes
ENSCHIG00000014187	15	27	23	49	53	35	0.09	0.16	0.17	0.29	0.34	0.24	1.05063	0.0130829	0.0349037	yes
ENSCHIG00000010110	13	13	10	3	3	4	1.53	1.44	1.2	0.3	0.36	0.45	-1.90949	0.013046	0.0348202	yes
ENSCHIG00000011768	8	7	17	33	39	20	0.12	0.1	0.27	0.46	0.58	0.28	1.42968	0.0130292	0.0347979	yes
ENSCHIG00000019052	3	0	1	17	7	8	0.12	0	0.05	0.6	0.26	0.3	2.77052	0.0129777	0.0346893	yes
ENSCHIG00000020049	4	2	7	0	0	0	0.13	0.08	0.17	0	0	0	-6.98489	0.0129801	0.0346893	yes
ENSCHIG00000009249	0	0	8	13	43	13	0	0	0.11	0.15	0.54	0.16	2.94996	0.0129439	0.0346076	yes
ENSCHIG00000018207	5	5	4	15	13	21	0.12	0.1	0.09	0.28	0.26	0.4	1.60039	0.0129048	0.0345179	yes
ENSCHIG00000024623	15	11	17	36	25	41	0.51	0.35	0.59	1.1	0.82	1.28	1.14202	0.01271	0.0340261	yes
ENSCHIG00000014352	18	17	12	41	29	35	0.24	0.21	0.16	0.49	0.37	0.43	1.08049	0.0124196	0.0333352	yes
ENSCHIG00000018981	40	37	32	15	12	27	0.51	0.65	0.41	0.16	0.12	0.25	-1.5667	0.01241	0.0333168	yes
ENSCHIG00000015632	2169	14	350	0	23	0	24.2	0.15	4.02	0	0.26	0	-6.76971	0.0123647	0.0332167	yes
ENSCHIG00000013596	0	0	0	5	3	6	0	0	0	0.06	0.04	0.13	6.26053	0.0122446	0.0329657	yes
ENSCHIG00000013358	2	0	2	16	8	7	0.1	0	0.12	0.68	0.38	0.31	2.6386	0.0122313	0.0329469	yes
ENSCHIG00000026179	2	4	11	22	20	21	0.02	0.04	0.14	0.23	0.22	0.22	1.74416	0.012235	0.0329469	yes
ENSCHIG00000020925	13	17	8	38	22	36	0.39	0.46	0.24	1	0.63	0.96	1.24862	0.0121494	0.032745	yes
ENSCHIG00000026480	72	15	57	109	139	100	2.96	0.59	2.42	4.03	5.49	3.8	1.15779	0.0120905	0.0326074	yes
ENSCHIG00000017488	33	33	35	20	20	12	6.46	6.11	7.04	3.52	3.78	2.16	-1.05168	0.0119706	0.0323265	yes
ENSCHIG00000025411	1	1	1	0	2	56	0.03	0.02	0.03	0	0.05	1.3	4.07682	0.0119473	0.0322775	yes
ENSCHIG00000012447	10	10	13	38	18	32	0.28	0.27	0.39	0.97	0.52	0.81	1.2909	0.0118636	0.0320864	yes
ENSCHIG00000003416	0	2	0	0	27	18	0	0.1	0	0	1.46	0.93	4.57894	0.0118472	0.032056	yes
ENSCHIG00000026648	0	0	0	5	11	1	0	0	0	0.19	0.47	0.08	7.94642	0.0117421	0.0318203	yes
MSTRG.14145	11	17	20	45	41	27	0.59	0.86	1.1	2.16	2.11	1.33	1.13493	0.0116193	0.0315152	yes
ENSCHIG00000005126	12	0	9	0	0	0	1.05	0	0.78	0	0	0	-9.25267	0.0112756	0.0307311	yes
ENSCHIG00000010009	0	0	0	2	6	7	0	0	0	0.22	0.57	0.73	8.98489	0.0112638	0.0307058	yes
ENSCHIG00000025871	5	1	9	0	0	0	0.26	0.02	0.43	0	0	0	-7.88671	0.0112577	0.0306957	yes
ENSCHIG00000024345	3	2	3	10	11	17	0.05	0.03	0.05	0.15	0.18	0.26	2.1822	0.0111521	0.0304415	yes
ENSCHIG00000021617	4	3	6	21	10	20	0.04	0.03	0.07	0.21	0.11	0.2	1.89308	0.0110921	0.030311	yes
ENSCHIG00000014117	0	0	0	4	5	5	0	0	0	0.04	0.05	0.05	5.54432	0.0110847	0.0302975	yes
ENSCHIG00000016863	0	12	16	0	1	0	0	0.17	0.23	0	0.01	0	-5.32193	0.0110217	0.0301453	yes
ENSCHIG00000026869	17	10	15	41	14	331	0.25	0.14	0.22	0.53	0.19	4.42	3.07489	0.0110177	0.0301411	yes
ENSCHIG00000021324	0	0	0	29	0	2	0	0	0	0.95	0	0.08	8.42347	0.0109556	0.0299778	yes
ENSCHIG00000018917	7	2	6	1	57	45	0.44	0.09	0.37	0.07	3.31	2.49	2.70536	0.0109061	0.0298753	yes
ENSCHIG00000018471	21	13	12	60	35	25	0.2	0.11	0.1	0.45	0.35	0.22	1.31487	0.0108457	0.0297429	yes
ENSCHIG00000010972	2	0	0	4	7	19	0.05	0	0	0.09	0.16	0.42	3.74416	0.0107276	0.0294712	yes
ENSCHIG00000008274	13	30	23	10	5	9	0.65	1.46	1.21	0.48	0.27	0.45	-1.46815	0.0107057	0.0294174	yes
ENSCHIG00000024488	13	10	2	32	27	23	0.34	0.24	0.06	0.73	0.67	0.55	1.60733	0.0107024	0.0294148	yes
ENSCHIG00000026757	14	11	10	30	38	22	0.6	0.44	0.44	1.15	1.56	0.86	1.27033	0.010698	0.0294094	yes
ENSCHIG00000023278	19	23	25	8	4	13	0.21	0.23	0.27	0.07	0.04	0.13	-1.56478	0.0104691	0.0288507	yes
ENSCHIG00000011364	11	21	21	4	2	9	0.43	0.78	0.82	0.14	0.08	0.32	-1.91045	0.0104551	0.0288184	yes
ENSCHIG00000009412	6	21	5	2	0	2	0.11	0.35	0.09	0.03	0	0.03	-3.1964	0.010348	0.0285424	yes
ENSCHIG00000013063	12	0	0	98	125	110	0.23	0	0	1.62	2.21	1.85	4.62619	0.0100476	0.0278129	yes
ENSCHIG00000020022	0	0	0	0	5	22	0	0	0	0	0.09	0.39	7.32193	0.0100434	0.0278076	yes
ENSCHIG00000020795	1	0	0	9	7	4	0.02	0	0	0.15	0.13	0.07	4.12928	0.0100248	0.0277623	yes
ENSCHIG00000012082	44	35	60	5	16	31	1.54	1.16	2.16	0.17	0.53	1.01	-1.50696	0.00999608	0.0276889	yes
ENSCHIG00000015928	0	0	0	1	1	22	0	0	0	0.01	0.01	0.19	6.12928	0.00994563	0.0275553	yes
ENSCHIG00000009406	223	141	349	557	556	461	3.17	1.89	5.09	7.09	7.61	6.02	1.02954	0.00986294	0.0273384	yes
ENSCHIG00000007490	4	9	20	3	1	0	0.11	0.23	0.57	0.07	0.03	0	-3.18587	0.00960063	0.026695	yes
ENSCHIG00000017829	3	1	1	10	7	17	0.05	0.02	0.02	0.16	0.12	0.27	2.61143	0.00952814	0.0264994	yes
ENSCHIG00000013583	2	7	5	12	30	16	0.04	0.12	0.09	0.2	0.52	0.27	1.9855	0.00947944	0.0263758	yes
ENSCHIG00000019300	7	9	9	30	24	18	0.05	0.06	0.07	0.2	0.17	0.12	1.44478	0.00940739	0.0261989	yes
ENSCHIG00000013804	13	11	8	42	20	27	0.15	0.12	0.1	0.43	0.23	0.29	1.3604	0.00933152	0.026011	yes
ENSCHIG00000024588	101	89	100	63	56	11	0.83	0.67	0.83	0.46	0.43	0.08	-1.26427	0.00925512	0.025833	yes
ENSCHIG00000015869	38	47	39	20	29	16	1.2	1.4	1.26	0.57	0.88	0.46	-1.01503	0.00922909	0.0257661	yes
ENSCHIG00000026123	10	22	0	108	78	98	0.3	0.62	0	2.89	2.23	2.67	3.08192	0.00920783	0.0257183	yes
ENSCHIG00000005765	0	0	0	7	10	1	0	0	0	0.13	0.21	0.02	6.90689	0.00909298	0.025432	yes
ENSCHIG00000009337	0	0	0	4	4	7	0	0	0	0.11	0.13	0.23	7.29155	0.0090468	0.0253086	yes
ENSCHIG00000011614	94	69	92	13	39	63	3.48	2.4	3.51	0.44	1.38	2.13	-1.24927	0.00889049	0.024922	yes
ENSCHIG00000026914	26	34	43	59	68	68	0.69	0.87	1.19	1.43	1.77	3.28	1.23656	0.00882695	0.0247495	yes
ENSCHIG00000007525	18	17	8	3	5	3	0.79	0.7	0.36	0.12	0.21	0.12	-2.03953	0.00878608	0.024674	yes
ENSCHIG00000027218	26	18	20	10	7	8	0.76	0.5	0.62	0.27	0.22	0.24	-1.36476	0.00872316	0.0245084	yes
ENSCHIG00000010376	15	22	13	3	8	3	0.62	0.85	0.55	0.11	0.32	0.11	-1.90332	0.00867571	0.0243806	yes
ENSCHIG00000023019	7	5	1	15	27	15	0.43	0.3	0.05	0.84	1.64	0.89	2.1112	0.00861001	0.024207	yes
ENSCHIG00000021795	5	9	9	1	1	0	0.19	0.38	0.37	0.03	0.03	0	-3.96963	0.00850398	0.0239197	yes
ENSCHIG00000012142	0	0	0	6	5	4	0	0	0	0.14	0.12	0.09	6.86625	0.00849295	0.0238941	yes
ENSCHIG00000023556	12	9	11	37	27	22	0.27	0.21	0.26	0.75	0.59	0.47	1.29039	0.00844292	0.0237642	yes
ENSCHIG00000025209	7	13	12	1	2	3	0.23	0.4	0.4	0.03	0.06	0.09	-2.51658	0.00842899	0.0237304	yes
ENSCHIG00000012113	2	2	0	25	12	3	0.05	0.05	0	0.56	0.29	0.07	3.20163	0.00841096	0.023685	yes
ENSCHIG00000022945	2	3	0	13	8	14	0.06	0.08	0	0.32	0.2	0.34	2.61891	0.00839117	0.0236374	yes
ENSCHIG00000020304	0	0	1	4	9	8	0	0	0.04	0.16	0.38	0.32	4.42626	0.00825093	0.0232767	yes
ENSCHIG00000015360	9	6	4	18	20	25	0.15	0.09	0.06	0.27	0.31	0.37	1.66297	0.00820842	0.0231779	yes
ENSCHIG00000005379	9	0	6	16	20	46	0.55	0	0.38	0.84	1.16	2.5	2.27462	0.00815859	0.0230583	yes
ENSCHIG00000009873	17	9	15	34	37	31	0.22	0.09	0.18	0.33	0.39	0.31	1.07179	0.00813406	0.0230037	yes
ENSCHIG00000020558	43	36	15	189	78	31	0.3	0.23	0.11	1.27	0.55	0.19	1.65105	0.00813609	0.0230037	yes
ENSCHIG00000002743	0	0	0	5	5	5	0	0	0	0.09	0.1	0.09	6.54432	0.00813744	0.0230037	yes
ENSCHIG00000013878	35	20	23	11	12	9	0.34	0.18	0.23	0.09	0.11	0.08	-1.42146	0.00807818	0.0228751	yes
ENSCHIG00000019381	24	16	6	9	53	157	0.12	0.08	0.03	0.04	0.25	0.72	2.13465	0.00807949	0.0228751	yes
ENSCHIG00000003405	6	5	5	24	15	17	0.13	0.11	0.11	0.48	0.32	0.35	1.71621	0.00808085	0.0228751	yes
ENSCHIG00000012778	2	2	2	18	10	8	0.11	0.03	0.13	0.87	0.6	0.44	2.82254	0.00807012	0.0228718	yes
ENSCHIG00000013622	3	1	2	8	18	11	0.08	0.03	0.06	0.2	0.49	0.29	2.52725	0.00806612	0.02287	yes
ENSCHIG00000025884	0	0	0	2	16	2	0	0	0	0.08	0.11	0.07	6.43741	0.00796978	0.0226383	yes
ENSCHIG00000017899	8	13	25	43	35	44	0.45	0.69	1.44	2.17	1.89	2.27	1.29483	0.00788757	0.0224306	yes
ENSCHIG00000020753	8	2	11	1	0	0	0.47	0.09	0.68	0.03	0	0	-5.36923	0.00786052	0.0223691	yes
ENSCHIG00000024837	16	8	10	43	26	26	0.18	0.09	0.11	0.43	0.3	0.26	1.38143	0.0078587	0.022369	yes
ENSCHIG00000026657	52	29	33	99	102	49	0.37	0.19	0.24	0.62	0.68	0.31	1.00899	0.00780197	0.0222164	yes
ENSCHIG00000014248	3	19	8	0	0	2	0.31	1.66	0.79	0	0	0.21	-3.71621	0.00780328	0.0222164	yes
ENSCHIG00000023924	0	4	3	7	4	61	0	0.04	0.09	0.12	0.04	1.09	3.26534	0.00774734	0.0220876	yes
ENSCHIG00000020735	0	1	1	14	4	10	0	0.01	0.02	0.19	0.06	0.14	3.70044	0.00774512	0.0220863	yes
ENSCHIG00000010780	11	13	13	31	32	28	0.28	0.19	0.21	0.37	0.51	0.51	1.03148	0.00770592	0.0219999	yes
ENSCHIG00000024400	45	68	49	16	33	34	1.39	1.53	1.39	0.4	0.99	0.63	-1.09333	0.00770014	0.0219966	yes
ENSCHIG00000012922	29	54	43	10	28	15	1.01	1.78	1.54	0.31	0.94	0.48	-1.32359	0.00753189	0.0215827	yes
MSTRG.14443	8	17	6	21	42	32	0.32	0.64	0.25	0.75	1.62	1.18	1.55281	0.00745799	0.0214007	yes
ENSCHIG00000019354	15	9	7	34	22	32	0.14	0.08	0.07	0.29	0.2	0.28	1.40881	0.00741108	0.0212759	yes
ENSCHIG00000023220	30	41	24	14	13	17	0.64	0.83	0.53	0.27	0.27	0.34	-1.18442	0.00738503	0.0212061	yes
ENSCHIG00000023586	0	68	32	567	596	515	0	0.6	0.33	4.78	5.52	4.45	3.98734	0.0073162	0.0210279	yes
ENSCHIG00000008739	4	0	2	19	12	10	0.29	0	0.15	1.22	0.83	0.66	2.62272	0.007314	0.0210265	yes
ENSCHIG00000023059	16	17	23	47	39	38	0.25	0.25	0.39	0.69	0.59	0.52	1.01612	0.00717372	0.0206616	yes
ENSCHIG00000026303	10	9	8	26	34	19	0.31	0.27	0.26	0.73	1.02	0.55	1.45317	0.00712151	0.0205303	yes
ENSCHIG00000016988	0	8	17	0	0	0	0	0.06	0.14	0	0	0	-6.05889	0.00710814	0.0204965	yes
ENSCHIG00000013273	0	0	0	8	0	21	0	0	0	0.25	0	0.69	8.29155	0.00706931	0.0204036	yes
ENSCHIG00000003729	0	0	0	23	0	7	0	0	0	0.29	0	0.09	6.98489	0.00698324	0.020174	yes
ENSCHIG00000019617	54	44	33	16	25	25	10.24	7.87	6.43	2.77	4.61	4.44	-1.05391	0.00697288	0.0201488	yes
ENSCHIG00000023166	30	33	30	42	43	214	1.41	1.47	1.45	1.77	1.95	9.26	1.58385	0.00690995	0.0199903	yes
ENSCHIG00000022311	26	19	15	46	36	53	0.68	0.47	0.4	1.08	0.91	1.28	1.07702	0.00685829	0.0198594	yes
ENSCHIG00000014098	9	11	33	6	0	0	0.12	0.14	0.46	0.07	0	0	-3.36257	0.00682553	0.0197737	yes
ENSCHIG00000010178	1	6	2	18	29	7	0.03	0.25	0.1	0.75	1.31	0.29	2.62859	0.00676764	0.0196336	yes
ENSCHIG00000021172	3	1	0	24	8	7	0.08	0.03	0	0.58	0.21	0.17	3.12553	0.00668703	0.0194179	yes
ENSCHIG00000022025	3	4	8	0	0	0	0.16	0.22	0.48	0	0	0	-8.16323	0.00668056	0.0194037	yes
ENSCHIG00000010396	48	34	18	84	70	62	2.61	1.76	1.01	4.11	3.7	3.13	1.02393	0.00658641	0.0191572	yes
ENSCHIG00000010707	7	31	12	61	39	44	0.22	0.9	0.37	1.67	1.17	1.25	1.45679	0.00653813	0.0190258	yes
ENSCHIG00000004189	7	3	1	17	14	22	0.16	0.07	0.02	0.36	0.31	0.47	2.18903	0.00643979	0.0187749	yes
ENSCHIG00000010887	8	4	7	22	17	26	0.34	0.16	0.31	0.84	0.7	1.02	1.66015	0.0064154	0.0187082	yes
ENSCHIG00000003411	21	16	9	40	32	43	1.48	1.07	0.65	2.54	2.18	2.8	1.23266	0.00639427	0.0186554	yes
ENSCHIG00000013608	17	14	24	51	28	61	0.63	0.49	0.92	1.7	1	2.08	1.22844	0.00628716	0.0183949	yes
ENSCHIG00000009627	9	7	9	24	23	26	0.24	0.19	0.28	0.58	0.6	0.65	1.36595	0.0062748	0.0183674	yes
ENSCHIG00000010706	0	3	1	9	11	14	0	0.09	0.03	0.23	0.33	0.35	2.92283	0.00614458	0.0180075	yes
ENSCHIG00000019356	10	0	1	38	19	273	1.04	0	0.09	3.75	2.05	27.46	4.87939	0.0061203	0.0179491	yes
ENSCHIG00000021697	12	8	8	22	31	28	0.99	0.62	0.67	1.62	2.45	2.12	1.44091	0.00606635	0.0177993	yes
ENSCHIG00000023383	8	5	6	27	26	14	0.06	0.03	0.05	0.18	0.18	0.09	1.6845	0.00606071	0.017787	yes
ENSCHIG00000015522	59	34	34	23	19	20	5.96	3.25	3.53	2.08	1.85	1.86	-1.13773	0.00605669	0.0177794	yes
ENSCHIG00000021779	3	3	1	12	15	12	0.02	0.02	0.01	0.1	0.11	0.08	2.53605	0.00601601	0.0176809	yes
ENSCHIG00000012174	17	9	12	36	36	28	0.19	0.09	0.13	0.34	0.37	0.27	1.25716	0.00597386	0.0175779	yes
ENSCHIG00000026800	2	6	11	19	23	33	0.04	0.12	0.25	0.37	0.48	0.66	1.88085	0.00577565	0.0170841	yes
ENSCHIG00000003968	6	12	10	2	0	1	0.12	0.23	0.21	0.04	0	0.02	-3.22239	0.00570085	0.0168911	yes
ENSCHIG00000016435	10	17	16	37	33	35	0.71	1.14	1.17	2.36	2.26	2.29	1.19414	0.00568937	0.0168611	yes
ENSCHIG00000015215	67	120	55	40	29	2	1.07	1.74	0.9	0.56	0.45	0.02	-1.84877	0.0056766	0.0168313	yes
ENSCHIG00000020994	18	45	40	64	80	76	0.28	0.67	0.65	0.9	1.21	1.1	1.0045	0.00551366	0.0164111	yes
ENSCHIG00000016654	60	67	70	42	24	48	0.73	0.9	1.06	0.46	0.27	0.53	-1.09418	0.00536028	0.0160025	yes
ENSCHIG00000015314	17	19	15	29	48	46	1.17	1.26	1.06	1.8	3.19	2.92	1.18045	0.00536032	0.0160025	yes
ENSCHIG00000017066	48	31	40	3	19	0	0.77	0.46	0.66	0.05	0.29	0	-2.47478	0.00535445	0.0159987	yes
ENSCHIG00000009940	4	5	2	13	22	15	0.06	0.07	0.03	0.16	0.29	0.19	2	0.00531631	0.0158886	yes
ENSCHIG00000023361	14	20	20	44	37	41	0.83	1.13	1.22	2.35	2.12	2.25	1.07943	0.00528007	0.0157855	yes
ENSCHIG00000015451	3	5	2	18	12	17	0.18	0.28	0.12	0.95	0.68	0.92	2.13637	0.00515965	0.0154428	yes
ENSCHIG00000024130	22	20	3	79	38	40	0.84	0.72	0.11	2.72	1.4	1.43	1.73264	0.00514036	0.0153925	yes
ENSCHIG00000018547	7	1	1	16	21	16	0.06	0.01	0.01	0.12	0.16	0.12	2.32193	0.00513799	0.0153891	yes
ENSCHIG00000017519	0	1	1	0	15	38	0	0.03	0.04	0	0.46	1.14	4.51457	0.0051281	0.0153632	yes
ENSCHIG00000013813	6	8	12	37	32	17	0.15	0.19	0.32	0.86	0.79	0.4	1.63509	0.00505555	0.0151642	yes
ENSCHIG00000010374	7	18	8	2	0	2	0.84	2.05	0.96	0.21	0	0.22	-3.16245	0.00503099	0.0150978	yes
ENSCHIG00000008324	1	2	2	12	14	9	0.02	0.04	0.05	0.25	0.31	0.19	2.76939	0.00499136	0.0149898	yes
ENSCHIG00000010158	12	30	25	10	4	6	0.23	0.59	0.47	0.18	0.07	0.11	-1.8413	0.0049347	0.0148377	yes
ENSCHIG00000023480	25	26	18	7	4	12	0.45	0.45	0.34	0.11	0.07	0.2	-1.70627	0.00488033	0.0146813	yes
ENSCHIG00000020991	53	13	40	5	14	12	4.37	1.05	3.36	0.4	1.15	0.89	-1.84734	0.00485719	0.0146188	yes
ENSCHIG00000000510	15	20	27	8	1	7	0.31	0.39	0.47	0.14	0.01	0.08	-2.3468	0.00470634	0.0142201	yes
ENSCHIG00000018791	14	32	17	40	50	64	0.11	0.23	0.13	0.27	0.36	0.44	1.18688	0.00459397	0.0139077	yes
ENSCHIG00000021596	53	46	45	25	18	33	2.75	2.26	2.4	1.17	0.9	1.58	-1.02158	0.00458456	0.0138827	yes
ENSCHIG00000008581	13	14	19	5	4	3	0.39	0.39	0.58	0.13	0.11	0.08	-2.08746	0.00458344	0.0138827	yes
ENSCHIG00000004710	3	3	3	11	16	18	0.21	0.2	0.22	0.71	1.1	1.19	2.25154	0.00448707	0.0136141	yes
ENSCHIG00000017099	65	81	58	55	28	30	0.75	0.98	0.71	0.5	0.28	0.33	-1.13632	0.00439753	0.0133489	yes
ENSCHIG00000005530	8	9	8	31	22	23	0.1	0.11	0.1	0.35	0.27	0.27	1.52154	0.00437144	0.013286	yes
ENSCHIG00000013442	2	2	2	10	12	16	0.02	0.02	0.02	0.1	0.13	0.16	2.70044	0.0043463	0.0132259	yes
ENSCHIG00000021955	4	1	3	15	15	14	0.05	0.01	0.04	0.17	0.19	0.17	2.40599	0.00432742	0.0131749	yes
ENSCHIG00000024120	86	84	47	52	35	26	1.37	1.26	0.76	0.75	0.54	0.38	-1.02144	0.00426302	0.0129916	yes
ENSCHIG00000015658	14	27	27	54	53	46	0.06	0.11	0.12	0.2	0.21	0.18	1.02466	0.00416861	0.0127258	yes
ENSCHIG00000019072	11	15	10	36	26	34	0.3	0.38	0.28	0.87	0.67	0.84	1.30986	0.0041412	0.0126577	yes
ENSCHIG00000016634	55	55	47	20	38	20	4.1	3.88	3.6	1.34	2.73	1.37	-1.08996	0.00413751	0.0126496	yes
ENSCHIG00000023942	23	19	17	45	39	48	0.89	0.7	0.68	1.57	1.46	1.72	1.06524	0.00410486	0.012556	yes
ENSCHIG00000016493	27	84	35	122	100	104	0.18	0.52	0.23	0.71	0.63	0.63	1.08289	0.00410255	0.012552	yes
ENSCHIG00000024543	3	3	3	20	8	21	0.05	0.05	0.05	0.31	0.13	0.34	2.37851	0.00405344	0.0124232	yes
ENSCHIG00000008392	82	99	66	25	11	61	0.57	0.66	0.47	0.16	0.07	0.38	-1.47865	0.00403887	0.0123878	yes
ENSCHIG00000025090	12	13	18	34	31	47	0.36	0.37	0.52	0.99	0.96	1.24	1.35163	0.00395553	0.0121472	yes
ENSCHIG00000022151	2	4	1	13	16	13	0.02	0.04	0.01	0.11	0.13	0.11	2.32193	0.00386701	0.0119138	yes
ENSCHIG00000006318	3	2	0	13	15	11	0.05	0.03	0	0.2	0.25	0.18	2.97728	0.00380496	0.0117343	yes
ENSCHIG00000022587	18	16	14	4	4	5	0.45	0.38	0.36	0.09	0.1	0.12	-1.94062	0.00378111	0.0116753	yes
ENSCHIG00000024087	4	11	6	24	27	22	0.18	0.46	0.28	0.96	1.16	0.9	1.71484	0.00376654	0.0116332	yes
ENSCHIG00000021150	12	13	6	33	23	37	0.22	0.22	0.11	0.54	0.4	0.62	1.50404	0.00374701	0.0115787	yes
ENSCHIG00000025542	0	1	0	6	6	14	0	0.05	0	0.27	0.28	0.99	4.94486	0.00370626	0.0114625	yes
ENSCHIG00000008397	28	21	34	42	54	158	3.97	2.75	5	5.39	7.33	20.63	1.50871	0.00366733	0.0113608	yes
ENSCHIG00000022634	25	53	38	21	16	8	0.63	1.26	0.98	0.47	0.39	0.19	-1.45066	0.0036564	0.0113298	yes
ENSCHIG00000003296	0	4	2	14	11	19	0	0.06	0.03	0.18	0.15	0.26	2.71272	0.00361823	0.0112228	yes
ENSCHIG00000001878	5	13	11	28	23	44	0.06	0.15	0.14	0.32	0.28	0.52	1.67807	0.00360549	0.011193	yes
ENSCHIG00000014998	21	8	13	0	3	3	0.27	0.1	0.18	0	0.04	0.04	-2.78136	0.00357804	0.0111249	yes
ENSCHIG00000000506	66	21	53	6	0	20	3.82	1.17	3.13	0.32	0	1.08	-2.53605	0.00356594	0.0110911	yes
ENSCHIG00000019051	279	40	225	56	24	32	2.53	0.35	2.17	0.46	0.21	0.27	-2.42555	0.0035644	0.0110901	yes
ENSCHIG00000025345	166	141	141	0	22	2	5.25	4.21	4.57	0	0.67	0.07	-4.24485	0.00356472	0.0110901	yes
ENSCHIG00000013192	0	0	0	5	7	6	0	0	0	0.18	0.27	0.22	7.80305	0.0035437	0.0110359	yes
ENSCHIG00000018472	0	11	11	43	63	373	0	0.01	0.01	0.04	0.07	0.39	4.64386	0.00354044	0.0110285	yes
ENSCHIG00000026057	13	18	20	6	2	5	0.56	0.73	0.88	0.23	0.08	0.2	-2.08913	0.00353544	0.0110162	yes
ENSCHIG00000025908	36	105	113	158	223	174	1.97	4.98	5.86	7.13	10.84	8.07	1.02346	0.00353563	0.0110162	yes
ENSCHIG00000017830	0	1	0	10	6	9	0	0.01	0	0.12	0.08	0.12	5	0.00352675	0.0109941	yes
ENSCHIG00000013931	1	0	2	9	19	8	0.07	0	0.14	0.55	1.24	0.5	3.44689	0.00344104	0.0107405	yes
ENSCHIG00000004054	0	21	14	53	42	74	0	0.48	0.35	1.15	0.97	1.64	2.17955	0.00343402	0.0107239	yes
ENSCHIG00000010476	10	6	11	28	23	34	0.51	0.29	0.58	1.28	1.13	1.6	1.53893	0.00336985	0.0105422	yes
ENSCHIG00000009808	3	2	2	17	14	11	0.09	0.05	0.06	0.37	0.39	0.28	2.37851	0.00331999	0.0103941	yes
ENSCHIG00000022962	41	66	43	23	22	31	3.46	5.28	3.71	1.71	1.76	2.39	-1.08717	0.00329398	0.0103257	yes
ENSCHIG00000025122	5	7	0	23	17	25	0.14	0.19	0	0.58	0.46	0.65	2.35649	0.00329167	0.0103211	yes
ENSCHIG00000023132	15	11	13	47	32	28	0.4	0.28	0.36	1.12	0.82	0.69	1.33848	0.00327165	0.0102661	yes
ENSCHIG00000014688	16	19	14	38	37	42	0.23	0.26	0.21	0.49	0.52	0.56	1.16534	0.00326643	0.0102575	yes
ENSCHIG00000014934	13	10	11	0	3	0	0.54	0.39	0.49	0	0.11	0	-3.69032	0.00322854	0.0101514	yes
ENSCHIG00000017127	1	1	3	3	6	62	0.01	0.01	0.03	0.02	0.05	0.48	3.45943	0.00320972	0.0100974	yes
ENSCHIG00000024620	5	0	4	18	21	16	0.27	0	0.22	0.88	1.1	0.8	2.50423	0.00318827	0.010035	yes
ENSCHIG00000021838	206	272	198	191	175	129	3.93	5.23	3.64	2.14	2.17	0.95	-1.28301	0.00318447	0.0100256	yes
ENSCHIG00000023562	89	27	59	193	150	95	3.53	1.01	2.4	6.8	5.69	3.46	1.20055	0.00315328	0.00993242	yes
ENSCHIG00000019616	19	16	10	3	3	4	0.31	0.25	0.17	0.04	0.05	0.06	-2.28293	0.00313399	0.00987922	yes
ENSCHIG00000018925	64	62	60	39	17	40	1.31	1.22	1.28	0.73	0.34	0.76	-1.05795	0.00302354	0.00955783	yes
ENSCHIG00000020673	18	40	21	76	49	60	2.79	5.8	3.32	10.37	7.18	8.36	1.12134	0.00301637	0.00954034	yes
ENSCHIG00000022585	13	14	17	40	29	45	0.18	0.18	0.25	0.41	0.34	0.58	1.12455	0.00300649	0.00951608	yes
ENSCHIG00000021285	28	60	68	6	13	30	0.97	2	2.45	0.18	0.44	0.97	-1.76927	0.00297766	0.00942965	yes
ENSCHIG00000020248	18	28	23	54	44	53	2.68	3.95	3.52	7.23	6.33	7.28	1.03788	0.00297567	0.00942574	yes
ENSCHIG00000026328	16	21	9	0	4	3	0.87	1.23	0.57	0	0.24	0.17	-2.70314	0.00293783	0.00930827	yes
ENSCHIG00000023037	26	18	26	10	8	5	0.86	0.56	0.88	0.3	0.26	0.15	-1.69574	0.00289208	0.009168	yes
ENSCHIG00000013908	4	16	10	44	24	35	0.16	0.58	0.41	1.52	0.88	1.23	1.65834	0.0028804	0.00913363	yes
ENSCHIG00000014360	27	23	11	45	64	47	1.75	1.38	0.73	2.61	3.99	2.79	1.28252	0.00279606	0.00888864	yes
ENSCHIG00000006578	0	0	0	5	8	6	0	0	0	0.14	0.25	0.17	7.54432	0.0027952	0.0088882	yes
ENSCHIG00000019216	12	6	8	27	23	36	1.04	0.49	0.71	2.1	1.92	2.87	1.62101	0.00278041	0.00884344	yes
ENSCHIG00000023878	0	0	0	0	1658	253	0	0	0	0	11.2	1.63	12.0623	0.00274165	0.00874038	yes
ENSCHIG00000012568	9	6	6	21	28	24	0.14	0.09	0.1	0.3	0.41	0.33	1.65605	0.00273575	0.00872383	yes
ENSCHIG00000011409	0	19	8	34	52	55	0	1.2	0.55	2.04	3.41	3.41	2.33995	0.00269979	0.00862694	yes
ENSCHIG00000012403	21	20	19	54	40	43	1.71	1.51	1.56	3.86	3.11	3.16	1.08355	0.00269156	0.00860507	yes
ENSCHIG00000024495	15	11	20	5	2	0	0.6	0.41	0.84	0.18	0.08	0	-2.83094	0.00267202	0.00854923	yes
ENSCHIG00000012838	2	7	2	16	24	17	0.15	0.41	0.12	0.9	1.46	0.98	2.29624	0.00266594	0.00853419	yes
ENSCHIG00000020877	24	13	11	37	38	62	0.29	0.15	0.14	0.42	0.46	0.7	1.4458	0.00266469	0.0085324	yes
ENSCHIG00000025261	0	0	0	10	6	4	0	0	0	0.28	0.18	0.12	7.59495	0.002662	0.00852599	yes
ENSCHIG00000011540	19	21	13	3	1	7	1.16	1.21	0.81	0.16	0.06	0.39	-2.38215	0.00260781	0.00836541	yes
ENSCHIG00000014109	8	6	6	30	18	24	0.19	0.13	0.14	0.63	0.41	0.52	1.76184	0.00260495	0.00835964	yes
ENSCHIG00000018383	2	3	6	18	18	18	0.14	0.2	0.43	1.12	1.21	1.15	2.17616	0.00260534	0.00835964	yes
ENSCHIG00000026865	13	16	24	42	39	54	0.42	0.49	0.76	1.22	1.21	1.6	1.27093	0.00256543	0.00824868	yes
ENSCHIG00000010620	4	3	8	26	26	15	0.11	0.08	0.23	0.65	0.7	0.38	2.04231	0.00251052	0.00808896	yes
ENSCHIG00000011796	11	6	17	48	43	24	0.5	0.26	0.79	1.94	1.87	1	1.63377	0.00249452	0.00804159	yes
ENSCHIG00000018429	133	50	142	56	33	58	1	0.36	1.09	0.37	0.24	0.41	-1.26421	0.00238673	0.0077182	yes
ENSCHIG00000022680	3	7	10	23	22	33	0.08	0.18	0.28	0.57	0.58	0.84	1.88174	0.00237191	0.00767231	yes
ENSCHIG00000017082	5	8	10	17	33	36	0.11	0.2	0.27	0.4	0.81	0.82	1.80735	0.00234443	0.00758937	yes
ENSCHIG00000010329	169	168	157	45	135	42	1.94	1.83	1.85	0.47	1.36	0.45	-1.30154	0.00227983	0.00740735	yes
ENSCHIG00000026912	43	19	53	113	84	81	1.34	0.55	1.68	3.14	2.5	2.33	1.15866	0.00226791	0.00737055	yes
ENSCHIG00000014217	17	15	23	4	2	7	0.42	0.35	0.58	0.09	0.05	0.16	-2.16993	0.00226729	0.00737047	yes
ENSCHIG00000019887	1	2	2	12	15	12	0.04	0.11	0.07	0.45	0.5	0.37	2.58496	0.00223189	0.00726303	yes
ENSCHIG00000012214	30	39	28	16	14	10	2.61	3.21	2.5	1.25	1.17	0.8	-1.36952	0.00221226	0.00720293	yes
ENSCHIG00000026311	0	0	6	30	15	19	0	0	0.08	0.34	0.19	0.22	3.22882	0.00218457	0.0071184	yes
ENSCHIG00000017963	119	97	56	43	41	59	1.04	0.81	0.51	0.34	0.35	0.48	-1.01228	0.0021607	0.0070536	yes
ENSCHIG00000025745	29	17	15	44	58	51	0.3	0.17	0.16	0.41	0.58	0.48	1.22239	0.00215186	0.0070266	yes
ENSCHIG00000021900	31	60	47	20	25	16	1.71	3.09	2.61	0.97	1.33	0.83	-1.24331	0.00214675	0.00701546	yes
ENSCHIG00000025891	3	4	4	18	24	13	0.03	0.03	0.04	0.15	0.21	0.11	2.23266	0.00213751	0.00699083	yes
ENSCHIG00000010402	44	46	56	10	31	16	2.47	2.43	3.21	0.53	1.67	0.82	-1.42515	0.0021147	0.0069217	yes
ENSCHIG00000022301	37	35	25	11	17	9	0.71	0.64	0.49	0.19	0.31	0.16	-1.47917	0.00210457	0.00689038	yes
ENSCHIG00000016712	7	11	13	30	35	29	0.31	0.46	0.59	1.18	1.48	1.17	1.49374	0.00210011	0.00687757	yes
ENSCHIG00000020650	44	52	39	25	17	25	1.61	1.8	1.47	0.82	0.6	0.84	-1.11056	0.00209106	0.00685158	yes
ENSCHIG00000009120	48	53	44	19	29	25	1.34	1.3	1.18	0.44	0.8	0.6	-1.05387	0.00202352	0.00664787	yes
ENSCHIG00000009864	1	2	0	12	11	13	0.04	0.08	0	0.47	0.46	0.52	3.59495	0.00201653	0.00662841	yes
ENSCHIG00000022709	28	38	21	10	11	11	0.74	0.71	0.58	0.3	0.21	0.25	-1.41741	0.00195911	0.00644994	yes
ENSCHIG00000023922	111	174	77	12	19	79	5.66	8.2	3.93	0.61	0.98	3.66	-1.76068	0.00186974	0.00618367	yes
ENSCHIG00000011968	40	49	42	29	14	16	0.52	0.61	0.56	0.34	0.18	0.19	-1.25113	0.00186785	0.00617909	yes
ENSCHIG00000012369	32	29	48	13	18	12	2.51	2.15	3.87	0.92	1.36	0.87	-1.43719	0.00184602	0.00611176	yes
ENSCHIG00000026886	0	0	0	5	10	6	0	0	0	0.11	0.23	0.14	7.32193	0.00184363	0.00610549	yes
ENSCHIG00000009934	17	10	21	48	48	36	0.4	0.22	0.5	1.01	1.08	0.77	1.35252	0.00184255	0.00610353	yes
ENSCHIG00000012679	7	5	3	12	11	93	0.05	0.03	0.02	0.07	0.08	0.57	2.848	0.00184127	0.00610094	yes
ENSCHIG00000000527	6	5	5	19	28	19	0.12	0.11	0.09	0.3	0.48	0.31	1.76818	0.00181631	0.00603113	yes
ENSCHIG00000018352	9	6	8	21	55	21	0.88	0.55	0.77	1.75	4.92	1.83	1.94996	0.00179942	0.00597941	yes
ENSCHIG00000010491	12	8	2	0	0	0	0.16	0.09	0.02	0	0	0	-6.49185	0.00176261	0.00587015	yes
MSTRG.9181	30	24	39	87	67	55	0.78	0.59	1.04	2.02	1.67	1.31	1.05289	0.00174256	0.00580494	yes
ENSCHIG00000020813	3	1	1	14	10	19	0.04	0.01	0.02	0.14	0.1	0.17	2.5502	0.00172459	0.00575127	yes
ENSCHIG00000018297	19	26	23	62	70	37	0.37	0.47	0.46	1.07	1.29	0.66	1.21604	0.00171304	0.00571736	yes
ENSCHIG00000008065	22	30	36	3	13	9	1.2	1.55	2.02	0.15	0.68	0.45	-1.89785	0.0017068	0.00569807	yes
ENSCHIG00000016171	7	11	8	0	0	1	0.27	0.4	0.31	0	0	0.03	-5.02975	0.00170185	0.0056831	yes
ENSCHIG00000014118	9	0	14	74	47	24	0.11	0	0.19	0.86	0.58	0.3	2.53605	0.00169836	0.00567298	yes
ENSCHIG00000019709	9	8	13	41	19	46	0.52	0.44	0.77	2.13	1.06	2.46	1.70748	0.0016937	0.00566197	yes
ENSCHIG00000013222	10	8	12	30	47	24	0.45	0.34	0.56	1.22	2.06	1	1.66465	0.00168906	0.00564953	yes
ENSCHIG00000008042	24	20	10	2	2	6	0.51	0.4	0.22	0.04	0.04	0.12	-2.49825	0.00168205	0.00562759	yes
ENSCHIG00000020109	0	0	1	8	12	9	0	0	0.05	0.36	0.58	0.42	4.76553	0.00165915	0.00555999	yes
ENSCHIG00000022397	190	292	224	58	117	183	3.2	4.67	3.89	0.88	1.91	2.85	-1.06012	0.00165189	0.00553718	yes
ENSCHIG00000023593	25	17	18	42	53	51	0.28	0.26	0.21	0.55	0.66	0.77	1.40054	0.00163952	0.00549719	yes
ENSCHIG00000008771	0	0	0	4	6	13	0	0	0	0.04	0.07	0.14	6.38082	0.00158751	0.00533726	yes
ENSCHIG00000002331	1	2	2	13	16	12	0.01	0.02	0.02	0.11	0.14	0.1	2.80735	0.00157575	0.00530061	yes
ENSCHIG00000025312	25	27	30	52	76	56	0.98	0.99	1.26	1.88	2.84	2.02	1.06121	0.00152064	0.00512915	yes
ENSCHIG00000009617	0	1	2	9	10	23	0	0.04	0.09	0.34	0.4	0.88	3.63941	0.00150964	0.00509759	yes
ENSCHIG00000019315	0	1	3	28	8	13	0	0.02	0.05	0.64	0.13	0.23	3.8365	0.00150872	0.00509589	yes
ENSCHIG00000026141	30	6	25	96	70	324	0.06	0.01	0.06	0.18	0.31	0.61	3.08092	0.00149481	0.00505167	yes
ENSCHIG00000017890	48	42	31	74	106	74	0.98	0.89	0.67	1.57	2.39	1.65	1.14317	0.00146009	0.00494918	yes
ENSCHIG00000019954	1	2	0	14	11	13	0.03	0.06	0	0.43	0.36	0.41	3.73697	0.00145177	0.00492716	yes
ENSCHIG00000014797	1	0	0	4	4	37	0.04	0	0	0.11	0.12	1.08	5.03342	0.00144729	0.00491658	yes
ENSCHIG00000012478	81	78	58	51	34	21	1.41	1.28	1.03	0.8	0.57	0.34	-1.12131	0.00143873	0.00489151	yes
ENSCHIG00000013626	14	20	14	3	3	4	0.67	0.91	0.69	0.13	0.14	0.18	-2.3347	0.00140696	0.00479801	yes
ENSCHIG00000017627	0	0	1	4	13	17	0.01	0	0.03	0.11	0.36	0.44	4.50779	0.00139742	0.00476942	yes
ENSCHIG00000016051	4	12	0	44	35	22	0.18	0.52	0	1.84	1.6	0.96	2.65208	0.00136947	0.00468588	yes
ENSCHIG00000012130	8	9	3	22	34	25	0.61	0.65	0.24	1.51	2.5	1.76	1.94361	0.00135002	0.00462933	yes
ENSCHIG00000000839	10	11	14	37	31	34	0.33	0.34	0.47	1.09	0.98	1.03	1.44323	0.00131757	0.0045256	yes
ENSCHIG00000008642	2	0	2	14	12	16	0.19	0	0.2	1.19	1.1	1.4	3.24207	0.00125455	0.0043211	yes
ENSCHIG00000021946	13	5	5	40	30	23	0.24	0.09	0.1	0.66	0.53	0.39	1.87752	0.00124575	0.004292	yes
ENSCHIG00000011761	8	2	8	25	26	237	0.07	0.01	0.09	0.23	0.21	1.73	3.67409	0.00119911	0.00413939	yes
ENSCHIG00000011015	48	70	46	36	19	20	2.72	3.75	2.68	1.83	1.04	1.04	-1.2266	0.00119217	0.00411657	yes
ENSCHIG00000011814	19	22	27	40	53	116	0.69	0.75	1	1.3	1.85	3.87	1.52459	0.00118681	0.00410148	yes
MSTRG.6911	35	37	31	82	86	54	1.62	1.62	1.47	3.41	3.84	2.3	1.01977	0.00115908	0.00401575	yes
ENSCHIG00000012292	48	46	34	88	66	128	0.88	0.8	0.65	1.47	1.21	2.18	1.06063	0.00110269	0.00383111	yes
ENSCHIG00000023588	0	0	1	10	14	8	0	0	0.02	0.17	0.23	0.15	4.78136	0.00106258	0.0037042	yes
ENSCHIG00000027077	25	34	20	67	49	65	0.23	0.3	0.19	0.56	0.44	0.56	1.11548	0.00104847	0.00365916	yes
ENSCHIG00000014694	36	0	21	1	0	0	2.27	0	1.34	0.03	0	0	-6.91089	0.00104695	0.00365489	yes
ENSCHIG00000026927	52	48	66	99	108	102	0.4	0.52	0.61	0.85	1.22	1.03	1.01874	0.000998896	0.00349896	yes
ENSCHIG00000004220	35	47	26	9	14	16	1.9	2.41	1.45	0.44	0.73	0.8	-1.54787	0.0009579	0.00336871	yes
ENSCHIG00000009318	86	84	52	10	32	39	0.99	0.91	0.62	0.1	0.35	0.41	-1.55102	0.000954951	0.00335929	yes
ENSCHIG00000006252	4	4	1	19	19	17	0.08	0.07	0.02	0.33	0.36	0.31	2.55639	0.000951535	0.00334822	yes
ENSCHIG00000011103	0	1	0	7	10	17	0	0.03	0	0.19	0.29	0.46	4.96963	0.000949654	0.00334256	yes
ENSCHIG00000022604	0	2	1	9	14	20	0	0.01	0.01	0.05	0.08	0.11	3.58496	0.000939815	0.00331169	yes
ENSCHIG00000014246	15	18	9	51	28	51	0.47	0.54	0.29	1.45	0.85	1.49	1.54369	0.000902812	0.00318493	yes
ENSCHIG00000024370	19	26	29	7	6	9	0.35	0.56	0.6	0.13	0.11	0.17	-1.88085	0.000901803	0.00318228	yes
ENSCHIG00000025688	10	5	6	28	27	26	0.08	0.04	0.05	0.2	0.2	0.19	1.79518	0.000899663	0.00317563	yes
ENSCHIG00000027030	0	1	2	13	13	15	0	0.03	0.06	0.35	0.38	0.42	3.67557	0.00088602	0.00313104	yes
ENSCHIG00000008602	27	22	28	6	6	11	0.96	0.74	1.03	0.19	0.21	0.36	-1.84483	0.000884084	0.00312509	yes
ENSCHIG00000010729	25	28	26	7	10	9	0.49	0.52	0.53	0.13	0.19	0.16	-1.68182	0.000880865	0.00311638	yes
ENSCHIG00000010144	148	149	301	115	81	122	2.15	2.05	4.5	1.5	1.13	1.63	-1.03016	0.000880247	0.00311509	yes
ENSCHIG00000015647	29	20	12	4	0	5	2.88	1.91	1.21	0.4	0	0.47	-2.78588	0.000871888	0.0030877	yes
ENSCHIG00000010175	50	74	54	34	30	28	0.62	1.07	0.85	0.24	0.42	0.44	-1.20732	0.000858926	0.00304835	yes
ENSCHIG00000013856	13	13	12	36	39	34	0.2	0.19	0.19	0.49	0.58	0.48	1.41814	0.000851581	0.00302402	yes
ENSCHIG00000018666	21	13	17	51	40	45	1.11	0.65	0.92	2.42	2.03	2.19	1.30895	0.000847264	0.00301036	yes
ENSCHIG00000018287	35	73	52	17	16	30	4.39	8.63	6.67	1.95	1.95	3.4	-1.43149	0.000845602	0.00300537	yes
ENSCHIG00000023208	32	23	22	5	10	7	1.01	0.69	0.71	0.14	0.3	0.2	-1.91289	0.00083962	0.00298583	yes
ENSCHIG00000015554	57	32	45	22	18	14	2.61	1.42	2.11	0.9	0.78	0.59	-1.43555	0.000831029	0.00295867	yes
ENSCHIG00000010812	19	22	9	46	58	41	0.3	0.33	0.15	0.66	0.89	0.6	1.46279	0.00080548	0.0028735	yes
ENSCHIG00000022293	7	6	2	26	22	23	0.22	0.18	0.06	0.71	0.64	0.65	2.12029	0.000785282	0.00280873	yes
ENSCHIG00000009935	0	0	2	21	12	11	0	0	0.05	0.39	0.24	0.21	4.07039	0.000784268	0.00280591	yes
ENSCHIG00000022749	1	1	2	20	9	16	0.06	0.05	0.12	1.01	0.49	0.83	3.34062	0.000773088	0.00276911	yes
ENSCHIG00000009588	7	12	11	25	40	38	0.08	0.13	0.13	0.26	0.45	0.41	1.71989	0.000772825	0.00276897	yes
ENSCHIG00000019230	117	92	85	65	29	58	2.29	1.7	1.72	1.14	0.56	1.05	-1.05406	0.000768444	0.00275407	yes
ENSCHIG00000009523	8	6	3	27	20	29	0.36	0.25	0.14	1.08	0.87	1.23	2.08406	0.000726591	0.00261315	yes
ENSCHIG00000012249	0	1	0	9	12	13	0	0.03	0	0.26	0.38	0.39	5.10154	0.000713227	0.00256882	yes
ENSCHIG00000026514	34	31	18	86	66	53	2.27	1.98	1.23	5.15	4.25	3.28	1.21031	0.000704947	0.00254122	yes
ENSCHIG00000007995	51	59	30	90	86	153	1.99	2.16	1.2	3.12	3.22	5.44	1.13873	0.000697469	0.00251646	yes
ENSCHIG00000021199	6	5	3	28	24	17	0.04	0.03	0.02	0.15	0.15	0.09	2.11548	0.000679836	0.00245642	yes
ENSCHIG00000010540	6	8	14	31	26	57	0.28	0.35	0.7	1.35	1.24	2.6	1.96431	0.000674384	0.002441	yes
ENSCHIG00000024340	0	1	4	24	13	17	0	0.05	0.2	1.03	0.6	0.75	3.25096	0.00066781	0.00242003	yes
ENSCHIG00000013760	3	19	6	0	0	0	0.09	0.55	0.19	0	0.01	0	-6.37504	0.000643964	0.00233772	yes
ENSCHIG00000026546	0	0	0	16	1	20	0	0	0.03	1.08	0.07	1.4	6.40939	0.000640227	0.00232484	yes
ENSCHIG00000021239	58	62	76	30	32	40	1.07	1.08	1.44	0.5	0.57	0.68	-1.03663	0.000632253	0.00229723	yes
ENSCHIG00000026234	13	11	6	34	30	38	0.17	0.13	0.08	0.4	0.38	0.45	1.69459	0.000629598	0.00228825	yes
ENSCHIG00000007513	16	13	12	35	35	55	0.44	0.34	0.34	0.87	0.94	1.4	1.51907	0.000622783	0.00226415	yes
ENSCHIG00000021518	4	0	2	2	31	79	0.04	0	0.02	0.02	0.26	0.64	3.9386	0.000622472	0.00226368	yes
ENSCHIG00000010819	6	7	6	27	25	24	0.45	0.49	0.46	1.8	1.79	1.64	1.90138	0.000619982	0.00225595	yes
ENSCHIG00000026694	26	27	25	66	57	53	0.31	0.3	0.31	0.7	0.65	0.57	1.0614	0.000611341	0.00222972	yes
MSTRG.15410	14	21	16	48	40	47	0.51	0.72	0.6	1.56	1.4	1.57	1.30767	0.000596691	0.00218018	yes
ENSCHIG00000000472	34	42	16	68	84	78	2.23	2.7	1.06	3.91	5.31	4.55	1.2009	0.000595258	0.00217622	yes
ENSCHIG00000025790	33	29	11	62	70	69	1.44	1.1	0.29	2.83	3.17	3.04	1.67552	0.000582626	0.00213382	yes
ENSCHIG00000012848	4	3	4	28	22	14	0.08	0.05	0.08	0.48	0.4	0.25	2.42786	0.000574756	0.00210687	yes
ENSCHIG00000012981	22	29	19	4	3	9	0.24	0.29	0.21	0.04	0.03	0.09	-2.20945	0.000562676	0.00206933	yes
ENSCHIG00000006202	3	3	1	25	9	26	0.15	0.14	0.05	1.1	0.42	1.17	2.984	0.000544373	0.00200619	yes
ENSCHIG00000026101	1	0	0	9	14	13	0.01	0	0	0.06	0.1	0.09	4.64386	0.000537202	0.00198377	yes
ENSCHIG00000018246	9	1	8	42	19	44	0.29	0.03	0.27	1.23	0.6	1.32	2.41656	0.000535134	0.00197744	yes
ENSCHIG00000021207	682	459	383	282	117	108	45.86	29.18	26.47	17.01	7.6	6.67	-1.69831	0.000529218	0.00195733	yes
ENSCHIG00000020649	73	93	20	183	181	151	0.91	1.1	0.26	2.05	2.19	1.74	1.39745	0.000519455	0.0019264	yes
ENSCHIG00000019405	1	16	10	48	50	35	0.04	0.5	0.34	1.45	1.62	1.07	2.23406	0.000516211	0.00191495	yes
ENSCHIG00000025215	9	8	2	24	25	47	0.24	0.15	0.04	0.44	0.49	0.88	2.07358	0.000507353	0.00188491	yes
ENSCHIG00000012817	27	39	22	71	77	58	0.57	0.79	0.47	1.36	1.58	1.14	1.15673	0.00049815	0.00185406	yes
ENSCHIG00000008870	116	180	183	114	83	48	4.67	6.87	7.58	4.1	3.22	1.78	-1.07114	0.000497253	0.00185183	yes
ENSCHIG00000020398	80	85	80	16	52	30	3.19	3.24	3.31	0.57	1.99	1.1	-1.41208	0.000496649	0.00185014	yes
ENSCHIG00000009699	19	17	24	6	4	2	2.97	2.51	3.85	0.84	0.6	0.29	-2.43111	0.000490695	0.00182906	yes
ENSCHIG00000002945	8	8	5	42	19	30	0.15	0.13	0.1	0.7	0.35	0.53	2.05585	0.000489178	0.00182417	yes
ENSCHIG00000014126	1	2	3	20	12	20	0.05	0.08	0.14	0.77	0.5	0.81	2.94555	0.000487568	0.00181905	yes
ENSCHIG00000025444	47	41	71	21	9	26	2.3	1.86	3.51	0.91	0.4	1.16	-1.63472	0.000471065	0.0017612	yes
ENSCHIG00000022626	62	76	104	52	30	35	0.98	1.14	1.69	0.74	0.47	0.52	-1.13902	0.000466562	0.00174541	yes
ENSCHIG00000015350	6	18	4	0	0	0	0.41	1.23	0.32	0	0	0.01	-7.61471	0.000465025	0.00174019	yes
ENSCHIG00000013544	20	11	20	39	59	55	1.1	0.58	1.13	1.92	3.19	2.8	1.49311	0.00046048	0.0017237	yes
ENSCHIG00000017717	67	72	83	33	48	23	1.76	1.78	2.24	0.78	1.22	0.56	-1.17493	0.000451529	0.00169429	yes
ENSCHIG00000021764	22	27	29	10	3	7	2.38	2.77	3.23	0.97	0.31	0.7	-2.08145	0.000441171	0.00165744	yes
ENSCHIG00000012823	48	44	54	25	19	23	0.39	0.34	0.45	0.18	0.15	0.17	-1.23879	0.000440935	0.00165705	yes
ENSCHIG00000026110	62	43	63	26	18	30	0.58	0.38	0.61	0.22	0.16	0.26	-1.29462	0.000436465	0.00164076	yes
ENSCHIG00000007815	46	59	89	19	35	22	5.66	6.92	11.34	2.1	4.25	2.5	-1.43447	0.000425422	0.00160167	yes
ENSCHIG00000026457	33	37	50	21	9	10	0.3	0.32	0.47	0.17	0.08	0.08	-1.72379	0.000415222	0.00156517	yes
ENSCHIG00000018609	20	17	36	68	75	57	0.22	0.45	0.41	1.12	0.98	0.61	1.32726	0.000413875	0.00156152	yes
ENSCHIG00000018349	450	397	410	14	0	36	10.3	8.6	9.64	0.3	0	0.75	-4.76452	0.000410495	0.00154924	yes
ENSCHIG00000000624	0	0	8	291	136	114	0	0	0.36	11.14	5.56	4.75	5.89684	0.000408003	0.00154171	yes
ENSCHIG00000009432	4	2	5	21	20	23	0.05	0.03	0.07	0.26	0.26	0.29	2.43296	0.000405938	0.00153485	yes
ENSCHIG00000009931	81	59	54	36	31	28	7.57	5.21	5.18	3.02	2.79	2.41	-1.12758	0.000403987	0.00152841	yes
ENSCHIG00000019881	16	13	13	40	38	44	0.14	0.11	0.12	0.32	0.32	0.36	1.4344	0.000402867	0.0015251	yes
ENSCHIG00000016843	75	113	139	35	54	8	6.32	8.92	11.95	2.62	4.36	0.61	-1.8409	0.000401558	0.00152155	yes
ENSCHIG00000003161	34	33	33	100	73	58	0.42	0.4	0.42	1.13	0.88	0.67	1.11189	0.000389888	0.00148095	yes
ENSCHIG00000022186	19	16	24	49	48	59	0.14	0.09	0.15	0.27	0.3	0.34	1.25987	0.000389584	0.00148025	yes
ENSCHIG00000010213	7	16	7	31	35	46	0.05	0.11	0.05	0.2	0.24	0.31	1.8365	0.000384429	0.00146291	yes
ENSCHIG00000021051	15	22	14	3	3	2	0.34	0.47	0.32	0.06	0.07	0.04	-2.73272	0.000380308	0.00144946	yes
ENSCHIG00000009207	29	37	19	73	67	62	0.29	0.34	0.19	0.64	0.6	0.57	1.14229	0.000368029	0.00140786	yes
ENSCHIG00000025143	6	21	11	41	45	47	0.03	0.09	0.06	0.18	0.2	0.21	1.71272	0.000367341	0.00140566	yes
ENSCHIG00000025789	3	8	19	0	0	0	0.16	0.34	0.89	0	0	0	-8.85591	0.000366663	0.0014035	yes
ENSCHIG00000020607	58	44	43	21	21	22	3.33	2.39	2.54	1.08	1.16	1.16	-1.28061	0.000361965	0.00138775	yes
ENSCHIG00000011931	8	14	13	0	1	0	0.19	0.32	0.32	0	0.02	0	-5.37504	0.000359591	0.00137942	yes
ENSCHIG00000015177	173	269	227	26	73	11	3.31	4.87	4.46	0.45	1.34	0.19	-2.67442	0.000357169	0.00137055	yes
ENSCHIG00000000495	9	10	51	106	106	98	0.12	0.12	0.7	1.19	1.32	1.11	1.94526	0.00035636	0.00136787	yes
ENSCHIG00000015843	37	14	26	76	66	71	0.72	0.25	0.52	1.32	1.22	1.26	1.35069	0.00035523	0.00136396	yes
ENSCHIG00000023927	12	24	20	68	50	43	0.28	0.53	0.48	1.42	1.12	0.92	1.4234	0.000353699	0.0013585	yes
ENSCHIG00000021107	70	35	58	15	2	21	1.73	0.84	1.48	0.32	0.05	0.47	-2.26946	0.000347929	0.001338	yes
ENSCHIG00000026785	12	8	9	40	31	31	0.11	0.07	0.08	0.34	0.26	0.28	1.75899	0.000347566	0.00133702	yes
ENSCHIG00000009664	29	21	20	49	59	75	0.65	0.46	0.46	1.06	1.36	1.59	1.35284	0.000344434	0.0013269	yes
ENSCHIG00000008213	24	18	17	5	3	0	0.32	0.22	0.23	0.06	0.04	0	-2.94486	0.000344615	0.0013269	yes
ENSCHIG00000027238	26	52	40	83	82	99	2.5	4.71	3.99	7.19	7.63	8.73	1.07223	0.000340979	0.00131454	yes
ENSCHIG00000008824	35	36	26	88	80	57	2.61	2.56	1.95	5.84	5.74	3.88	1.11859	0.000339497	0.00130923	yes
ENSCHIG00000008557	39	6	33	2	2	5	4.99	0.68	4.37	0.26	0.27	0.56	-3.20336	0.000337812	0.00130314	yes
ENSCHIG00000015027	25	33	36	14	5	3	0.21	0.26	0.31	0.1	0.04	0.02	-2.2854	0.00033612	0.00129702	yes
ENSCHIG00000014486	4	5	6	21	25	27	0.12	0.15	0.19	0.58	0.74	0.77	2.1838	0.000331649	0.00128016	yes
ENSCHIG00000016468	74	49	46	102	111	207	3.09	1.96	1.98	3.83	4.49	8.02	1.21681	0.000331045	0.00127823	yes
ENSCHIG00000010630	14	14	8	48	46	29	0.24	0.22	0.14	0.73	0.75	0.45	1.68557	0.000324148	0.00125473	yes
ENSCHIG00000017201	18	48	57	116	99	111	1.45	3.53	4.58	8.16	7.51	8.05	1.31102	0.000320506	0.00124102	yes
ENSCHIG00000027271	0	1	0	8	12	23	0	0.03	0	0.35	0.42	0.76	5.67243	0.000315293	0.00122161	yes
ENSCHIG00000016292	13	8	10	31	31	56	0.32	0.19	0.25	0.67	0.71	1.25	1.79099	0.00031394	0.0012175	yes
ENSCHIG00000023376	25	38	39	83	62	90	0.25	0.35	0.39	0.73	0.59	0.81	1.10535	0.000308031	0.00119646	yes
ENSCHIG00000004376	14	8	8	30	38	41	0.74	0.4	0.43	1.42	1.93	1.99	1.76608	0.000307854	0.00119619	yes
ENSCHIG00000019911	18	14	29	3	1	5	0.28	0.23	0.46	0.04	0.01	0.07	-3.01495	0.000304352	0.00118328	yes
ENSCHIG00000015723	3	0	0	16	39	10	0.22	0	0	1.2	3.09	0.73	4.51211	0.000303604	0.00118074	yes
ENSCHIG00000017421	23	11	20	54	54	49	1.98	0.89	1.77	4.17	4.48	3.88	1.43319	0.000298194	0.0011619	yes
ENSCHIG00000015307	21	14	11	55	45	40	0.18	0.11	0.09	0.4	0.35	0.3	1.46632	0.000297973	0.0011614	yes
ENSCHIG00000027160	0	0	0	11	7	10	0	0	0	0.17	0.11	0.16	7.1964	0.000297114	0.00115842	yes
ENSCHIG00000014072	5	3	8	22	28	31	0.14	0.07	0.19	0.51	0.63	0.67	2.17792	0.000290697	0.00113554	yes
ENSCHIG00000016719	75	224	150	373	685	578	0.92	2.62	1.9	4.13	8.15	6.57	1.79289	0.000286981	0.00112209	yes
ENSCHIG00000024637	127	88	51	233	177	178	5.91	3.85	2.42	9.73	7.92	7.61	1.05234	0.000285628	0.00111857	yes
ENSCHIG00000022649	24	13	27	51	56	97	0.74	0.41	0.88	1.38	1.71	2.85	1.54898	0.000275537	0.0010811	yes
ENSCHIG00000025762	160	89	114	68	23	59	7.36	3.88	5.36	2.78	1.01	2.49	-1.40235	0.000272561	0.00106976	yes
ENSCHIG00000013117	10	21	46	5	0	0	0.22	0.42	1.04	0.1	0	0	-4.07039	0.00026842	0.00105418	yes
ENSCHIG00000021112	41	38	24	6	12	12	1.71	1.5	1.03	0.23	0.48	0.46	-1.85756	0.000267465	0.00105076	yes
ENSCHIG00000026737	91	88	66	21	8	46	2.35	2.14	1.74	0.48	0.19	1.08	-1.83188	0.000267291	0.00105041	yes
ENSCHIG00000026970	9	49	51	119	120	134	0.27	1.39	1.6	3.24	3.52	3.74	1.68745	0.000263878	0.00103799	yes
ENSCHIG00000010221	4	7	7	34	19	33	0.08	0.13	0.14	0.58	0.35	0.58	2.10912	0.00025867	0.00101944	yes
ENSCHIG00000011897	30	41	17	6	9	6	2.88	3.69	1.69	0.54	0.85	0.55	-2.09009	0.000257379	0.001015	yes
ENSCHIG00000013257	14	32	14	0	0	4	0.43	0.96	0.45	0	0	0.12	-3.9386	0.000254558	0.00100516	yes
ENSCHIG00000015239	91	78	66	52	24	34	2.02	1.63	1.5	1.03	0.52	0.69	-1.20107	0.000254229	0.00100418	yes
ENSCHIG00000007287	15	18	16	61	43	39	0.22	0.25	0.24	0.8	0.61	0.53	1.45017	0.000248723	0.000983058	yes
ENSCHIG00000014396	2	3	0	16	17	22	0.04	0.05	0	0.27	0.31	0.38	3.41504	0.000242225	0.000959521	yes
ENSCHIG00000025450	5	7	6	33	27	22	0.15	0.2	0.18	0.88	0.77	0.6	2.08586	0.000240775	0.000954387	yes
ENSCHIG00000019389	0	5	1	28	20	17	0	0.05	0.01	0.28	0.22	0.18	3.5025	0.000237997	0.00094398	yes
ENSCHIG00000026769	17	13	14	38	47	47	0.19	0.14	0.16	0.39	0.51	0.49	1.50423	0.000235545	0.000934554	yes
ENSCHIG00000010139	423	473	294	13	64	101	10.02	10.6	7.15	0.27	1.45	2.2	-2.8246	0.000234467	0.000930875	yes
ENSCHIG00000023366	53	56	45	151	97	87	2.96	2.94	2.6	7.52	5.22	4.45	1.01603	0.000215157	0.000858558	yes
ENSCHIG00000020183	19	24	16	41	44	235	0.18	0.22	0.15	0.33	0.38	1.93	2.26303	0.000205894	0.000825643	yes
ENSCHIG00000026003	3	4	1	23	16	23	0.03	0.04	0.01	0.2	0.15	0.2	2.78136	0.000202327	0.000812399	yes
ENSCHIG00000020194	59	41	49	110	85	281	1.41	1.17	1.01	2.57	2.52	3.63	1.28034	0.000202329	0.000812399	yes
ENSCHIG00000015214	86	71	22	17	13	19	1.15	0.91	0.31	0.2	0.17	0.23	-1.98185	0.000196983	0.000792218	yes
ENSCHIG00000013817	88	111	73	30	41	58	1.95	2.35	1.67	0.61	0.87	1.19	-1.16089	0.000193087	0.000778066	yes
ENSCHIG00000015638	35	38	47	94	69	168	0.69	0.71	0.95	1.66	1.31	3.04	1.3547	0.000191222	0.000771056	yes
ENSCHIG00000022780	0	0	0	1	4	66	0	0	0	0.01	0.04	0.71	7.98489	0.000189701	0.000765669	yes
ENSCHIG00000019383	39	24	56	176	58	176	1.54	0.91	2.27	6.24	2.19	6.42	1.6536	0.000189283	0.000764233	yes
ENSCHIG00000023517	10	22	12	57	39	47	0.32	0.66	0.39	1.61	1.19	1.37	1.60587	0.000188792	0.000762499	yes
ENSCHIG00000007318	88	69	68	35	41	40	3.71	2.75	2.94	1.32	1.66	1.55	-1.05315	0.000183007	0.000741069	yes
ENSCHIG00000014244	5	1	6	20	32	28	0.09	0.02	0.11	0.32	0.56	0.47	2.61738	0.000180299	0.00073136	yes
ENSCHIG00000013269	3	2	1	15	20	22	0.07	0.04	0.02	0.3	0.43	0.45	3.1822	0.000177008	0.000719364	yes
ENSCHIG00000016339	87	54	33	17	24	11	4.83	2.81	1.86	0.82	1.28	0.55	-1.84194	0.00017561	0.000714443	yes
ENSCHIG00000023866	34	22	17	72	61	62	0.71	0.43	0.36	1.33	1.22	1.16	1.30646	0.000175624	0.000714443	yes
ENSCHIG00000018236	22	8	4	0	0	0	0.75	0.28	0.15	0	0	0	-8.61961	0.000170346	0.000694568	yes
ENSCHIG00000016185	17	4	7	49	36	43	0.31	0.07	0.13	0.79	0.62	0.71	2.0555	0.00016703	0.000682172	yes
ENSCHIG00000008514	80	82	67	51	33	32	0.84	0.81	0.72	0.48	0.33	0.31	-1.08139	0.000166902	0.000681875	yes
ENSCHIG00000024825	10	16	6	39	34	47	0.24	0.37	0.15	0.86	0.8	1.06	1.83954	0.000163819	0.000670513	yes
ENSCHIG00000020793	21	22	34	74	52	86	0.32	0.32	0.53	1.01	0.76	1.2	1.34395	0.000151496	0.000622424	yes
ENSCHIG00000023460	18	35	31	72	66	72	0.39	0.72	0.69	1.41	1.39	1.45	1.23947	0.000150455	0.000619176	yes
ENSCHIG00000025473	1	0	0	12	15	18	0.02	0	0	0.21	0.28	0.32	5.33985	0.000141576	0.0005838	yes
ENSCHIG00000011011	99	69	67	48	29	23	0.66	0.45	0.48	0.28	0.17	0.15	-1.40599	0.000140057	0.000577729	yes
ENSCHIG00000015137	0	0	0	8	7	20	0	0	0	0.14	0.13	0.34	7.6677	0.000136753	0.000565717	yes
ENSCHIG00000018655	15	17	3	0	0	0	0.4	0.44	0.09	0	0	0	-8.27612	0.000136779	0.000565717	yes
ENSCHIG00000020623	62	42	60	134	95	119	0.8	0.5	0.74	1.65	1.16	1.45	1.06228	0.000136687	0.000565713	yes
ENSCHIG00000016897	56	62	58	32	25	27	2.99	3.12	3.19	1.54	1.3	1.33	-1.15718	0.000125046	0.000519272	yes
ENSCHIG00000022575	2	1	0	25	10	24	0.01	0.01	0	0.15	0.07	0.15	4.20945	0.000123667	0.000513938	yes
ENSCHIG00000016752	16	28	19	53	54	68	0.23	0.38	0.28	0.68	0.75	0.9	1.38845	0.000120307	0.000500765	yes
ENSCHIG00000023097	1880	1697	1821	313	750	787	31.74	29.22	31.96	6.42	11.79	14.21	-1.51911	0.000119469	0.000497614	yes
ENSCHIG00000019588	80	103	88	124	276	230	2.38	2.91	2.7	3.32	7.7	6.03	1.0935	0.000117945	0.000491763	yes
ENSCHIG00000016206	109	137	135	86	24	37	0.87	1.03	1.1	0.62	0.19	0.27	-1.47393	0.000117326	0.000489676	yes
ENSCHIG00000025206	19	13	17	51	43	52	0.21	0.14	0.2	0.52	0.47	0.54	1.47603	0.000116333	0.000486025	yes
ENSCHIG00000016262	2	11	4	37	30	30	0.05	0.26	0.1	0.82	0.71	0.68	2.43035	0.000110292	0.000462612	yes
ENSCHIG00000023933	22	32	25	59	84	63	0.66	0.9	0.76	1.58	2.41	1.73	1.30189	0.000108812	0.000456603	yes
ENSCHIG00000008917	1	0	0	8	2	96	0.08	0	0	0.6	0.16	7.33	6.66	0.000108622	0.000455963	yes
ENSCHIG00000023384	14	12	17	53	36	50	0.8	0.65	0.99	2.7	1.97	2.62	1.57904	0.000107687	0.00045219	yes
ENSCHIG00000007627	47	59	33	113	86	105	0.51	0.61	0.36	1.09	0.9	1.07	1.04793	0.000106087	0.000446228	yes
ENSCHIG00000024347	41	31	53	101	101	87	0.76	0.54	1.01	1.67	1.8	1.48	1.09954	0.00010125	0.000427043	yes
ENSCHIG00000005817	1026	1169	1705	2933	2475	2977	14.87	16.03	25.77	38.91	34.97	39.61	1.00191	9.93e-05	0.000419527	yes
ENSCHIG00000015830	54	72	54	15	31	24	0.5	0.62	0.56	0.12	0.26	0.19	-1.55943	9.81e-05	0.000414767	yes
ENSCHIG00000007036	12	15	22	53	48	50	0.68	0.8	1.28	2.69	2.61	2.6	1.51718	9.65e-05	0.000408449	yes
ENSCHIG00000013708	118	100	88	70	47	40	1.21	0.97	0.93	0.64	0.47	0.37	-1.07132	9.63e-05	0.000408072	yes
ENSCHIG00000016202	24	22	19	74	50	54	0.83	0.72	0.65	2.28	1.64	1.7	1.35307	9.39e-05	0.000398946	yes
ENSCHIG00000026063	388	283	278	111	138	241	3.54	2.45	2.62	0.91	1.22	2.03	-1.04943	9.23e-05	0.000392631	yes
ENSCHIG00000024719	6	9	13	37	44	33	0.14	0.2	0.32	0.78	0.96	0.69	1.88042	9.04e-05	0.000384813	yes
ENSCHIG00000026307	0	1	0	19	22	10	0	0.01	0	0.22	0.35	0.12	6.10852	8.82e-05	0.000375965	yes
ENSCHIG00000000324	244	205	215	58	155	65	2.9	2.46	2.63	0.65	1.88	0.73	-1.29332	8.61e-05	0.000368101	yes
ENSCHIG00000023364	5	20	19	59	58	51	0.04	0.16	0.17	0.46	0.48	0.4	1.85664	8.27e-05	0.000354356	yes
ENSCHIG00000014313	55	85	76	29	22	41	3.52	5	5.1	1.71	1.29	2.29	-1.36439	8.16e-05	0.000350042	yes
ENSCHIG00000017063	4	4	3	14	49	27	0.13	0.13	0.11	0.45	1.65	0.86	3	8.13e-05	0.000348637	yes
ENSCHIG00000016347	29	43	35	7	12	12	2.53	3.55	3.14	0.55	1.01	0.97	-1.86563	8.09e-05	0.000347231	yes
ENSCHIG00000021027	108	80	80	41	33	55	0.7	0.46	0.52	0.24	0.19	0.33	-1.14439	7.94e-05	0.000341283	yes
ENSCHIG00000013438	73	152	90	198	263	211	2.08	4.03	2.6	5.47	8	6.19	1.17452	7.87e-05	0.000338785	yes
ENSCHIG00000016095	1	1	1	18	18	18	0.07	0.07	0.07	1.16	1.25	1.19	4.09954	7.78e-05	0.000335405	yes
ENSCHIG00000016987	4	9	3	15	57	46	0.12	0.29	0.11	0.43	1.8	1.39	2.79941	7.77e-05	0.000335101	yes
ENSCHIG00000022337	37	35	38	93	70	83	0.76	0.68	0.8	1.71	1.38	1.56	1.05373	7.76e-05	0.00033443	yes
ENSCHIG00000011286	39	27	12	61	113	99	0.59	0.39	0.19	0.83	1.65	1.38	1.72209	7.73e-05	0.000333457	yes
ENSCHIG00000017267	17	30	13	1	3	2	0.48	0.8	0.38	0.03	0.08	0.05	-3.37504	7.67e-05	0.000331412	yes
ENSCHIG00000025558	115	100	93	69	30	27	3.55	2.9	2.95	1.91	0.89	0.76	-1.40078	7.49e-05	0.000323701	yes
ENSCHIG00000008710	43	45	31	16	5	12	1.68	1.66	1.25	0.56	0.19	0.43	-1.95971	7.42e-05	0.000321023	yes
ENSCHIG00000019646	41	43	55	129	86	97	0.83	0.82	1.14	2.34	1.67	1.8	1.05827	6.86e-05	0.000297523	yes
ENSCHIG00000021718	32	43	25	140	62	88	0.37	0.48	0.3	1.46	0.69	0.94	1.42597	6.85e-05	0.000297514	yes
ENSCHIG00000005567	42	38	39	10	12	17	1.3	1.11	1.24	0.28	0.36	0.48	-1.7044	6.57e-05	0.000285945	yes
ENSCHIG00000001988	73	58	71	38	26	28	1.89	1.42	1.89	0.89	0.65	0.67	-1.23447	6.35e-05	0.000276906	yes
ENSCHIG00000021326	205	305	265	62	131	162	4.45	6.28	5.91	1.22	2.74	3.31	-1.19463	6.13e-05	0.000267855	yes
ENSCHIG00000021374	38	48	35	16	14	9	2.85	3.4	2.69	1.08	1.01	0.62	-1.72198	5.98e-05	0.000261775	yes
ENSCHIG00000016104	17	12	12	52	45	40	0.8	0.53	0.58	2.19	2.04	1.73	1.64174	5.98e-05	0.000261607	yes
ENSCHIG00000013060	35	49	45	94	85	99	0.39	0.49	0.53	0.97	0.93	1.15	1.11311	5.67e-05	0.000248916	yes
ENSCHIG00000001775	72	52	46	26	22	15	1.22	0.84	0.8	0.4	0.36	0.23	-1.53051	5.64e-05	0.000248092	yes
ENSCHIG00000014961	275	179	230	159	84	57	3.19	1.97	2.74	1.65	0.94	0.61	-1.30378	5.51e-05	0.000242738	yes
ENSCHIG00000013969	0	0	0	9	9	21	0	0	0	0.1	0.11	0.23	7.1964	5.38e-05	0.000237467	yes
ENSCHIG00000012748	8	10	18	355	23	461	0.1	0.13	0.25	4.13	0.3	5.49	4.36923	5.27e-05	0.000233164	yes
ENSCHIG00000020727	128	157	159	112	66	72	4.46	5.37	6.55	3.42	2.38	2.34	-1.00883	5.16e-05	0.000228617	yes
ENSCHIG00000015422	92	60	124	28	27	47	2.76	1.69	3.79	0.78	0.76	1.27	-1.55207	4.72e-05	0.000210091	yes
ENSCHIG00000011793	98	90	72	43	48	43	0.58	0.5	0.44	0.23	0.27	0.23	-1.0581	4.68e-05	0.000208199	yes
ENSCHIG00000022371	319	285	277	20	84	75	1.97	1.66	1.77	0.11	0.51	0.43	-2.36257	4.65e-05	0.000207077	yes
ENSCHIG00000007140	36	56	40	119	79	107	1.8	2.62	2.03	5.31	3.77	4.88	1.11393	4.6e-05	0.000205286	yes
ENSCHIG00000011415	42	32	36	101	67	102	1.65	1.19	1.46	3.57	2.54	3.7	1.18992	4.38e-05	0.000195934	yes
ENSCHIG00000006433	9	6	10	35	35	37	0.18	0.11	0.2	0.61	0.66	0.67	1.9852	4.28e-05	0.000191687	yes
ENSCHIG00000008714	0	5	4	17	24	84	0	0.04	0.04	0.13	0.2	0.65	3.61471	4.2e-05	0.000188005	yes
ENSCHIG00000010319	29	14	18	2	2	2	1.07	0.49	0.68	0.07	0.07	0.07	-3.41504	4.19e-05	0.000187889	yes
ENSCHIG00000014211	18	18	12	60	48	45	0.56	0.41	0.3	1.61	1.36	1.23	1.72556	3.97e-05	0.000178427	yes
ENSCHIG00000015567	2	4	4	29	26	20	0.03	0.07	0.07	0.38	0.39	0.28	2.62678	3.97e-05	0.000178427	yes
ENSCHIG00000009831	210	242	262	90	174	107	5.53	6.01	7.08	2.13	4.41	2.58	-1.02975	3.92e-05	0.000176192	yes
ENSCHIG00000006814	48	10	37	143	109	113	1.93	0.39	1.54	5.14	4.19	4.15	1.80415	3.7e-05	0.000166616	yes
ENSCHIG00000014749	16	15	18	1	0	0	0.51	0.45	0.61	0.03	0	0	-5.70966	3.69e-05	0.000166301	yes
ENSCHIG00000008670	39	25	30	89	77	72	0.46	0.28	0.36	0.95	0.88	0.78	1.24655	3.62e-05	0.000163298	yes
ENSCHIG00000021780	122	135	133	96	55	54	2.32	2.43	2.6	1.64	1.01	0.95	-1.02975	3.51e-05	0.000158646	yes
ENSCHIG00000026976	23	11	8	61	45	61	0.43	0.19	0.15	1.01	0.81	1.04	1.89308	3.41e-05	0.000154341	yes
ENSCHIG00000015628	86	106	70	41	25	49	5.75	6.71	4.81	2.46	1.61	3.02	-1.28441	3.31e-05	0.000150173	yes
ENSCHIG00000014279	1	0	0	12	15	40	0.01	0	0	0.12	0.16	0.4	6.08746	3.24e-05	0.000147083	yes
ENSCHIG00000014722	124	126	135	32	73	65	2.88	2.76	3.23	0.66	1.64	1.39	-1.26531	3.19e-05	0.000145062	yes
MSTRG.7672	23	29	16	70	56	66	0.61	0.73	0.44	1.67	1.44	1.62	1.40996	3.15e-05	0.000143407	yes
ENSCHIG00000026405	25	27	34	79	61	84	0.15	0.14	0.2	0.41	0.33	0.45	1.28011	3.09e-05	0.000140837	yes
ENSCHIG00000022862	19	32	21	70	59	69	0.22	0.34	0.25	0.72	0.65	0.72	1.36751	3.06e-05	0.000139774	yes
ENSCHIG00000010683	73	84	77	230	135	139	1.51	1.66	1.64	4.3	2.71	2.65	1.00599	3.02e-05	0.00013809	yes
ENSCHIG00000005050	0	1	1	25	21	19	0	0.04	0.04	0.83	0.75	0.65	4.8009	2.96e-05	0.000135395	yes
ENSCHIG00000027176	3	13	3	50	42	30	0.06	0.28	0.07	0.92	0.78	0.53	2.44335	2.95e-05	0.000134948	yes
ENSCHIG00000006418	24	24	24	78	57	60	0.62	0.59	0.64	1.82	1.43	1.44	1.34206	2.88e-05	0.000131818	yes
ENSCHIG00000001933	7	8	13	49	36	36	0.15	0.17	0.29	0.96	0.76	0.72	2	2.83e-05	0.000129804	yes
ENSCHIG00000007111	40	40	40	93	86	85	1.02	0.96	1.05	2.12	2.11	1.99	1.0376	2.75e-05	0.000126728	yes
ENSCHIG00000022745	191	208	159	21	65	96	4.63	3.92	3.04	0.63	1.84	2	-1.37453	2.68e-05	0.000123441	yes
ENSCHIG00000025777	78	94	76	44	40	44	5.11	5.83	5.12	2.59	2.53	2.66	-1.04563	2.63e-05	0.000121094	yes
ENSCHIG00000026030	8	21	10	0	0	0	0.22	0.58	0.3	0	0	0	-8.51833	2.59e-05	0.000119622	yes
ENSCHIG00000017319	40	36	28	88	74	86	0.46	0.41	0.33	0.92	0.83	0.92	1.15381	2.53e-05	0.000117006	yes
ENSCHIG00000019793	19	16	27	53	65	80	0.49	0.41	0.72	1.27	1.65	1.95	1.58793	2.46e-05	0.00011371	yes
ENSCHIG00000005576	42	34	42	105	81	88	0.92	0.7	0.94	2.05	1.7	1.77	1.10852	2.31e-05	0.000107208	yes
ENSCHIG00000018342	27	32	36	73	80	81	0.62	0.69	0.84	1.49	1.76	1.7	1.20309	2.28e-05	0.000105897	yes
ENSCHIG00000016671	47	59	38	124	89	110	1.66	1.02	0.73	3.03	2.24	2.89	1.2588	2.24e-05	0.000104236	yes
ENSCHIG00000010390	86	74	58	34	27	35	1.47	1.25	1.02	0.53	0.45	0.56	-1.28011	2.19e-05	0.000102045	yes
ENSCHIG00000023265	63	77	72	38	30	31	1.44	1.67	1.7	0.78	0.7	0.65	-1.17518	2.14e-05	9.97e-05	yes
ENSCHIG00000013120	60	60	44	23	15	23	3.71	3.51	2.79	1.28	0.89	1.32	-1.52014	2.1e-05	9.81e-05	yes
ENSCHIG00000013633	0	1	0	23	23	15	0	0	0	0.1	0.11	0.07	6.54432	2.07e-05	9.68e-05	yes
ENSCHIG00000023133	25	33	28	79	64	75	0.56	0.69	0.64	1.57	1.38	1.53	1.24511	2e-05	9.37e-05	yes
ENSCHIG00000009242	299	304	319	263	200	197	4.42	4.95	5.42	2.39	2.99	1.83	-1.03655	1.91e-05	8.97e-05	yes
ENSCHIG00000012683	58	52	55	114	102	125	1.11	1.03	0.81	2.75	2.3	2.04	1.26507	1.87e-05	8.79e-05	yes
ENSCHIG00000007220	61	81	59	18	22	35	0.66	1.16	0.74	0.3	0.27	0.67	-1.0458	1.82e-05	8.54e-05	yes
ENSCHIG00000025881	37	26	49	9	10	6	2.72	1.79	3.74	0.57	0.72	0.39	-2.29593	1.64e-05	7.77e-05	yes
ENSCHIG00000022617	190	118	192	91	83	49	6.17	3.61	6.39	2.66	2.6	1.47	-1.26464	1.63e-05	7.71e-05	yes
ENSCHIG00000021113	10	6	11	41	40	38	0.28	0.16	0.31	1.02	1.06	0.97	2.02385	1.54e-05	7.3e-05	yes
ENSCHIG00000003573	0	0	2	15	24	49	0	0	0.05	0.34	0.59	1.15	5.37851	1.5e-05	7.15e-05	yes
ENSCHIG00000021731	56	51	38	99	124	108	1.22	1.05	0.85	1.94	2.61	2.17	1.10692	1.49e-05	7.09e-05	yes
ENSCHIG00000027047	36	58	30	10	8	13	0.71	1.08	0.61	0.18	0.15	0.24	-2.074	1.46e-05	6.97e-05	yes
ENSCHIG00000023808	118	120	176	82	28	35	3.45	3.34	5.32	2.15	0.78	0.96	-1.63836	1.45e-05	6.92e-05	yes
ENSCHIG00000017163	31	45	19	79	92	102	0.85	1.24	0.55	2.02	2.5	2.65	1.44144	1.41e-05	6.72e-05	yes
ENSCHIG00000019194	128	111	137	80	60	42	3.46	3.06	3.82	2.11	1.49	1.19	-1.11014	1.33e-05	6.38e-05	yes
ENSCHIG00000000814	53	50	43	13	21	10	0.53	0.47	0.44	0.12	0.2	0.09	-1.81237	1.31e-05	6.29e-05	yes
ENSCHIG00000014036	77	62	81	32	35	28	2.44	1.69	2.62	0.88	1.31	0.89	-1.13196	1.22e-05	5.85e-05	yes
ENSCHIG00000007510	14	51	3	0	0	0	0.24	0.84	0.06	0	0	0	-8.56986	1.19e-05	5.73e-05	yes
ENSCHIG00000007694	156	128	170	50	49	98	2.78	2.15	3.11	0.79	0.84	1.6	-1.31566	1.19e-05	5.71e-05	yes
ENSCHIG00000019469	48	48	47	14	19	16	1.19	1.13	1.2	0.31	0.45	0.37	-1.63925	1.15e-05	5.52e-05	yes
ENSCHIG00000022834	133	135	162	57	52	96	5.23	5.01	6.53	1.99	1.98	3.47	-1.17251	1.12e-05	5.38e-05	yes
ENSCHIG00000017065	42	63	32	13	14	7	0.92	1.33	0.73	0.25	0.31	0.12	-2.13171	1.09e-05	5.26e-05	yes
ENSCHIG00000016533	126	149	108	55	27	73	3.95	4.42	3.48	1.55	0.82	2.11	-1.40332	1.05e-05	5.07e-05	yes
ENSCHIG00000011949	55	46	41	143	87	114	1.11	0.88	0.86	2.6	1.7	2.12	1.17161	1.02e-05	4.95e-05	yes
ENSCHIG00000021984	36	51	29	102	99	86	1.75	2.35	1.45	4.46	4.65	3.86	1.22462	1.01e-05	4.93e-05	yes
ENSCHIG00000013197	3	5	9	27	34	64	0.03	0.05	0.09	0.24	0.32	0.58	2.74543	9.61e-06	4.69e-05	yes
ENSCHIG00000013047	186	169	300	131	94	91	1.42	1.22	2.35	0.89	0.69	0.64	-1.16848	9.5e-06	4.64e-05	yes
ENSCHIG00000021325	19	39	26	75	85	80	0.58	1.1	0.82	2.04	2.46	2.23	1.42868	9.5e-06	4.64e-05	yes
ENSCHIG00000023485	192	119	122	80	43	67	4.66	2.73	3.04	1.75	1	1.5	-1.2952	8.98e-06	4.4e-05	yes
ENSCHIG00000025373	32	36	34	71	90	104	0.86	0.9	0.93	1.71	2.3	2.54	1.28389	8.81e-06	4.32e-05	yes
ENSCHIG00000023484	142	144	98	77	57	68	2.39	2.3	1.69	1.16	0.92	1.05	-1.02739	8.53e-06	4.19e-05	yes
ENSCHIG00000023771	236	204	214	0	7	0	7.11	5.94	6.67	0	0.2	0	-6.62352	8.34e-06	4.11e-05	yes
ENSCHIG00000022131	20	8	11	73	40	64	0.41	0.26	0.38	1.81	0.8	1.52	1.97575	7.77e-06	3.84e-05	yes
ENSCHIG00000010994	100	119	109	64	24	45	3.5	3.92	3.9	2.01	0.79	1.46	-1.40995	7.61e-06	3.77e-05	yes
ENSCHIG00000026829	5	2	9	31	39	41	0.16	0.03	0.25	0.79	0.85	1.04	2.60666	7.07e-06	3.51e-05	yes
ENSCHIG00000021247	171	93	74	27	36	47	4.78	2.47	2.13	0.67	0.97	1.21	-1.71863	6.92e-06	3.43e-05	yes
ENSCHIG00000017560	39	42	42	100	88	93	0.34	0.35	0.38	0.79	0.75	0.75	1.09774	6.5e-06	3.24e-05	yes
ENSCHIG00000015827	2	9	5	39	34	33	0.03	0.14	0.09	0.58	0.55	0.51	2.65711	6.5e-06	3.24e-05	yes
ENSCHIG00000001864	23	32	34	104	80	68	0.33	0.43	0.5	1.34	1.1	0.89	1.4021	6.45e-06	3.22e-05	yes
ENSCHIG00000005289	49	25	30	82	126	116	0.45	0.21	0.27	0.67	1.12	0.94	1.5536	5.88e-06	2.94e-05	yes
ENSCHIG00000016319	149	118	136	65	77	40	4.46	3.34	4.17	1.75	2.23	1.11	-1.23369	5.12e-06	2.57e-05	yes
ENSCHIG00000017585	34	35	29	8	7	6	0.38	0.36	0.33	0.08	0.07	0.06	-2.34915	4.84e-06	2.44e-05	yes
ENSCHIG00000021345	8	2	3	38	29	36	0.08	0.02	0.03	0.36	0.29	0.35	2.94342	4.71e-06	2.38e-05	yes
ENSCHIG00000013048	0	0	0	22	11	18	0	0	0	0.3	0.24	0.33	8.17991	4.7e-06	2.37e-05	yes
ENSCHIG00000014506	37	9	24	89	98	108	1.18	0.28	0.8	2.55	3.04	3.2	1.95954	4.02e-06	2.04e-05	yes
ENSCHIG00000014366	183	168	100	273	396	334	1.74	1.5	0.98	2.33	3.62	2.92	1.07169	3.57e-06	1.81e-05	yes
ENSCHIG00000013841	164	174	191	39	90	22	1.03	1.03	1.24	0.22	0.54	0.13	-1.89059	3.37e-06	1.72e-05	yes
ENSCHIG00000017530	47	65	63	121	158	125	0.84	1.1	1.14	1.93	2.69	2.04	1.11259	3.14e-06	1.61e-05	yes
ENSCHIG00000003822	61	122	58	199	214	185	2.88	5.46	2.8	8.47	9.78	8.09	1.24151	3.06e-06	1.57e-05	yes
ENSCHIG00000017730	23	21	32	86	61	91	0.52	0.45	0.75	1.75	1.33	1.9	1.53374	3.05e-06	1.56e-05	yes
ENSCHIG00000024484	81	102	75	163	219	165	5.08	6.29	5.2	9.54	14.11	10.31	1.03526	3.02e-06	1.55e-05	yes
ENSCHIG00000016556	22	240	1801	0	0	0	0.12	1.2	9.75	0	0	0	-11.8494	3.01e-06	1.54e-05	yes
ENSCHIG00000017994	11	18	19	53	63	58	0.28	0.54	0.35	1.73	2.29	1.78	2.30954	2.99e-06	1.53e-05	yes
ENSCHIG00000011079	101	82	55	5	15	28	1.5	1.14	0.82	0.07	0.21	0.38	-2.39023	2.99e-06	1.53e-05	yes
ENSCHIG00000015194	125	173	173	55	62	98	3.68	4.8	5.23	1.45	1.75	2.65	-1.22872	2.91e-06	1.5e-05	yes
ENSCHIG00000021769	410	632	337	247	176	294	13.49	19.66	11.38	7.28	5.58	8.91	-1.03244	2.75e-06	1.42e-05	yes
ENSCHIG00000016444	68	94	98	28	42	34	3	3.93	4.45	1.11	1.79	1.38	-1.41082	2.7e-06	1.39e-05	yes
ENSCHIG00000012195	59	55	72	147	117	143	2.07	1.83	2.59	4.6	3.93	4.59	1.01548	2.62e-06	1.35e-05	yes
ENSCHIG00000027146	7	16	7	53	66	38	0.1	0.2	0.09	0.65	0.87	0.48	2.35845	2.6e-06	1.34e-05	yes
ENSCHIG00000027005	32	50	39	101	88	119	4.03	5.96	5.05	11.42	10.69	13.81	1.25598	2.58e-06	1.33e-05	yes
ENSCHIG00000010711	4	2	6	34	32	31	0.26	0.12	0.41	2.01	2.03	1.88	2.90567	2.43e-06	1.26e-05	yes
ENSCHIG00000011918	91	81	76	41	31	39	2.1	1.76	1.8	0.85	0.69	0.83	-1.25591	2.24e-06	1.17e-05	yes
ENSCHIG00000021531	128	214	171	65	70	103	2.67	4.21	3.65	1.21	1.41	1.98	-1.1948	2.21e-06	1.15e-05	yes
ENSCHIG00000005571	9	17	9	46	47	63	0.07	0.13	0.07	0.33	0.35	0.44	2.05247	2.05e-06	1.07e-05	yes
ENSCHIG00000013620	34	33	20	78	96	82	1.34	1.23	0.81	2.74	3.61	2.94	1.45866	1.98e-06	1.04e-05	yes
ENSCHIG00000016106	17	24	20	60	66	68	0.73	0.97	0.88	2.31	2.72	2.68	1.57936	1.97e-06	1.03e-05	yes
ENSCHIG00000009774	68	98	103	36	35	15	10.63	14.49	16.54	5.05	5.27	2.16	-1.73904	1.92e-06	1.01e-05	yes
ENSCHIG00000020812	62	87	78	140	198	172	7.2	9.52	9.36	14.56	22.18	18.43	1.08094	1.73e-06	9.17e-06	yes
ENSCHIG00000025504	40	61	62	12	19	7	0.39	0.57	0.62	0.11	0.18	0.06	-2.1745	1.73e-06	9.15e-06	yes
ENSCHIG00000021954	77	65	77	159	137	225	2.13	1.7	2.2	3.95	3.64	5.71	1.1412	1.7e-06	9.02e-06	yes
ENSCHIG00000026584	32	25	28	67	97	95	1.3	0.96	1.17	2.44	3.8	3.55	1.5131	1.61e-06	8.59e-06	yes
ENSCHIG00000009914	32	75	55	15	3	3	0.49	1.11	0.88	0.21	0.05	0.04	-3.04731	1.48e-06	7.89e-06	yes
ENSCHIG00000008645	64	44	59	9	14	20	1.2	0.79	1.18	0.15	0.27	0.31	-2.11851	1.43e-06	7.65e-06	yes
ENSCHIG00000008787	0	42	30	2657	2505	2651	0	1.36	1.06	81.85	82.85	83.76	6.68186	1.39e-06	7.44e-06	yes
ENSCHIG00000020787	32	29	38	100	82	84	0.45	0.4	0.56	1.24	1.05	0.99	1.218	1.38e-06	7.38e-06	yes
ENSCHIG00000011776	35	47	43	6	8	13	0.88	0.93	1.04	0.11	0.28	0.29	-2.06736	1.32e-06	7.06e-06	yes
ENSCHIG00000004603	0	1	0	33	31	24	0	0.07	0	2.3	2.32	1.72	6.50098	1.31e-06	7.05e-06	yes
ENSCHIG00000018932	93	104	62	37	28	36	2.79	2.95	1.92	0.99	0.82	0.98	-1.45708	1.31e-06	7.01e-06	yes
ENSCHIG00000018673	7	5	3	31	38	39	0.12	0.08	0.05	0.46	0.6	0.59	2.72247	1.29e-06	6.95e-06	yes
ENSCHIG00000016328	34	86	101	213	205	292	0.24	0.58	0.74	1.39	1.43	1.98	1.62149	1.21e-06	6.52e-06	yes
ENSCHIG00000020548	36	22	25	85	76	88	1.6	0.93	1.14	3.4	3.26	3.61	1.48458	1.19e-06	6.4e-06	yes
ENSCHIG00000019696	1051	758	347	2744	3641	4112	8.54	5.82	2.9	20.01	28.51	30.76	2.19952	1.11e-06	6.01e-06	yes
ENSCHIG00000009787	101	99	114	37	57	44	3.99	3.71	4.63	1.3	2.19	1.62	-1.27078	1.1e-06	5.94e-06	yes
ENSCHIG00000017822	63	64	51	152	126	117	1.77	1.72	1.59	3.94	3.6	3.08	1.06388	1.09e-06	5.9e-06	yes
ENSCHIG00000025183	63	70	92	158	159	169	1.72	1.76	2.53	3.78	4.1	4.17	1.0036	1.08e-06	5.84e-06	yes
ENSCHIG00000018120	30	13	15	0	0	0	0.3	0.12	0.15	0	0	0	-7.56986	1.07e-06	5.78e-06	yes
ENSCHIG00000020431	6	6	5	53	32	32	0.07	0.07	0.06	0.72	0.36	0.37	2.85798	1.07e-06	5.77e-06	yes
ENSCHIG00000024195	38	21	9	94	100	105	1.2	0.61	0.31	2.68	3.03	3.05	2.04687	1.05e-06	5.68e-06	yes
ENSCHIG00000008956	0	0	0	13	24	25	0	0	0	0.46	0.88	0.88	9.53138	1.04e-06	5.66e-06	yes
ENSCHIG00000011218	240	225	292	141	153	90	4.64	4.1	5.79	2.44	2.85	1.59	-1.07855	1.03e-06	5.61e-06	yes
ENSCHIG00000025803	0	0	0	20	21	18	0	0	0	0.17	0.18	0.15	7.38082	9.04e-07	4.93e-06	yes
ENSCHIG00000022058	58	93	83	31	25	31	6.93	10.52	10.19	3.33	2.88	3.41	-1.52265	8.77e-07	4.79e-06	yes
ENSCHIG00000002047	76	75	87	38	32	25	2.89	2.71	3.41	1.3	1.16	0.88	-1.43168	8.71e-07	4.76e-06	yes
ENSCHIG00000009348	114	103	136	52	61	36	1.69	1.45	2.07	0.7	0.87	0.5	-1.33165	8.68e-07	4.74e-06	yes
ENSCHIG00000022731	12	13	6	51	41	61	0.47	0.52	0.24	1.9	1.56	2.21	2.20469	8.63e-07	4.72e-06	yes
ENSCHIG00000027015	283	422	249	100	187	139	0.93	1.31	0.84	0.3	0.59	0.42	-1.23336	8.59e-07	4.7e-06	yes
ENSCHIG00000025880	1205	1301	1046	441	563	734	4.55	4.65	4.07	1.49	2.05	2.55	-1.12365	8.06e-07	4.43e-06	yes
ENSCHIG00000012546	14	33	14	0	0	0	0.6	1.35	0.61	0	0	0	-9.73697	8.03e-07	4.41e-06	yes
ENSCHIG00000020799	23	16	12	93	58	59	0.32	0.21	0.17	1.14	0.76	0.74	1.91511	7.53e-07	4.16e-06	yes
ENSCHIG00000022439	88	71	65	15	31	24	5.65	4.32	4.29	0.87	1.92	1.42	-1.76008	7.54e-07	4.16e-06	yes
ENSCHIG00000014376	33	32	24	72	95	101	0.69	0.41	0.32	1.05	1.53	2.1	1.72062	7.07e-07	3.91e-06	yes
ENSCHIG00000007647	95	108	86	24	23	50	5.78	6.26	5.41	1.31	1.37	2.82	-1.66572	6.88e-07	3.81e-06	yes
ENSCHIG00000009603	102	112	96	55	52	45	9.36	9.71	8.98	4.5	4.6	3.82	-1.11839	6.36e-07	3.54e-06	yes
ENSCHIG00000018361	47	52	54	19	9	7	5.72	5.9	6.74	2.06	1.09	0.73	-2.24244	5.87e-07	3.27e-06	yes
ENSCHIG00000009974	39	61	59	118	130	171	0.91	1.35	1.42	2.5	2.96	3.71	1.31722	5.61e-07	3.13e-06	yes
ENSCHIG00000017433	32	31	38	1	0	6	1.16	1.06	1.41	0.03	0	0.2	-3.98026	5.35e-07	2.99e-06	yes
ENSCHIG00000025853	109	115	131	64	55	61	16.26	16.24	20.13	8.66	7.98	8.39	-1.07223	5.13e-07	2.87e-06	yes
ENSCHIG00000022966	3	2	4	35	29	32	0.09	0.06	0.13	0.97	0.87	0.91	3.29593	4.92e-07	2.76e-06	yes
ENSCHIG00000015436	319	360	258	150	107	210	8.32	8.89	6.92	3.52	2.69	5.05	-1.09962	4.79e-07	2.69e-06	yes
ENSCHIG00000018749	24	9	19	67	76	78	0.48	0.18	0.4	1.22	1.48	1.44	1.96557	4.46e-07	2.51e-06	yes
ENSCHIG00000016160	125	81	94	44	37	39	10.81	6.64	8.34	3.44	3.07	3.09	-1.42571	4.25e-07	2.4e-06	yes
ENSCHIG00000016231	175	124	101	67	47	46	5.4	3.62	3.21	1.86	1.38	1.3	-1.42966	3.87e-07	2.19e-06	yes
MSTRG.8843	71	73	58	28	12	21	2.32	2.26	1.95	0.82	0.38	0.63	-1.83524	3.68e-07	2.09e-06	yes
ENSCHIG00000014935	33	27	39	3	0	5	1.35	1.04	1.64	0.11	0	0.19	-3.74775	3.4e-07	1.94e-06	yes
ENSCHIG00000013443	156	82	136	363	243	482	1.06	0.53	0.98	2.25	1.63	3.09	1.43939	3.41e-07	1.94e-06	yes
ENSCHIG00000019397	6	8	7	45	36	44	0.13	0.16	0.14	0.87	0.74	0.8	2.48662	3.24e-07	1.84e-06	yes
ENSCHIG00000023144	176	174	122	53	82	75	5.45	5.32	4.04	1.48	2.44	2.26	-1.26089	2.87e-07	1.64e-06	yes
ENSCHIG00000017244	28	44	35	105	89	98	2.87	4.36	3.74	9.84	8.93	9.39	1.36008	2.81e-07	1.61e-06	yes
ENSCHIG00000022922	14	44	40	181	109	115	0.21	0.66	0.69	2.71	1.63	1.66	1.94342	2.65e-07	1.52e-06	yes
ENSCHIG00000021894	134	121	110	66	52	64	1.32	1.13	1.11	0.58	0.49	0.58	-1.10941	2.58e-07	1.48e-06	yes
ENSCHIG00000024051	27	33	24	81	81	84	2.21	2.55	2.01	5.94	6.38	6.32	1.46117	2.52e-07	1.45e-06	yes
ENSCHIG00000022443	142	135	162	82	69	82	3	2.71	3.51	1.56	1.4	1.59	-1.0189	2.47e-07	1.42e-06	yes
ENSCHIG00000027198	81	78	60	31	19	25	3.16	2.9	2.36	1.06	0.72	0.88	-1.66239	2.32e-07	1.34e-06	yes
ENSCHIG00000017278	98	137	92	204	232	295	1.93	2.54	1.85	3.59	4.4	5.33	1.0756	2.24e-07	1.3e-06	yes
ENSCHIG00000006098	33	49	28	108	90	128	1.24	1.73	1.07	3.63	3.26	4.42	1.48517	2.07e-07	1.21e-06	yes
ENSCHIG00000026088	63	67	60	20	9	23	4.45	4.48	4.36	1.27	0.61	1.5	-1.97525	2.09e-07	1.21e-06	yes
ENSCHIG00000017867	2	7	3	37	38	38	0.03	0.1	0.05	0.52	0.57	0.54	3.1788	1.91e-07	1.11e-06	yes
ENSCHIG00000020312	30	25	20	106	83	68	0.46	0.36	0.31	1.45	1.22	0.96	1.68365	1.91e-07	1.11e-06	yes
ENSCHIG00000023538	69	68	51	142	139	139	6.56	6.11	4.98	12.12	12.74	12.17	1.06903	1.86e-07	1.09e-06	yes
ENSCHIG00000013968	57	48	64	8	11	19	1.12	0.89	1.3	0.14	0.21	0.34	-2.26216	1.87e-07	1.09e-06	yes
ENSCHIG00000014432	0	0	0	35	45	11	0	0	0	0.89	1.24	0.3	9.66178	1.79e-07	1.05e-06	yes
ENSCHIG00000019707	85	78	67	24	3	6	0.5	0.43	0.4	0.13	0.02	0.03	-2.88536	1.8e-07	1.05e-06	yes
ENSCHIG00000018306	290	531	394	33	17	80	3.66	6.34	5.1	0.38	0.21	0.93	-3.31241	1.65e-07	9.68e-07	yes
ENSCHIG00000015250	1	1	1	23	28	103	0.01	0.01	0.01	0.23	0.3	1.03	5.70044	1.63e-07	9.6e-07	yes
ENSCHIG00000008393	42	43	40	112	91	121	0.52	0.63	0.65	1.31	1.22	1.79	1.26303	1.6e-07	9.46e-07	yes
ENSCHIG00000014143	12	5	11	51	48	58	0.4	0.16	0.38	1.54	1.56	1.8	2.38205	1.58e-07	9.34e-07	yes
ENSCHIG00000010580	16	37	19	0	0	0	0.45	0.99	0.54	0	0	0	-9.36632	1.56e-07	9.24e-07	yes
ENSCHIG00000022200	104	136	112	44	62	50	2.94	3.61	3.25	1.11	1.69	1.29	-1.26068	1.52e-07	9.02e-07	yes
ENSCHIG00000018363	34	38	38	88	103	114	0.62	0.66	0.71	1.45	1.82	1.92	1.38297	1.4e-07	8.33e-07	yes
ENSCHIG00000013892	107	85	104	49	34	29	2.61	1.96	2.6	1.07	0.8	0.65	-1.50855	1.27e-07	7.63e-07	yes
ENSCHIG00000024549	53	50	25	6	7	4	0.35	0.32	0.16	0.04	0.04	0.02	-3.05311	1.22e-07	7.31e-07	yes
ENSCHIG00000020002	66	75	72	152	148	149	1.38	1.47	1.54	2.87	3.05	2.9	1.00656	1.22e-07	7.31e-07	yes
ENSCHIG00000015757	111	138	140	74	41	51	4.05	4.76	5.24	2.42	1.44	1.71	-1.33482	1.12e-07	6.76e-07	yes
ENSCHIG00000012885	25	38	40	98	93	132	0.32	0.48	0.53	1.12	1.18	1.59	1.54834	1.02e-07	6.16e-07	yes
ENSCHIG00000012706	106	100	112	38	37	56	2.69	2.1	3.04	0.78	0.79	1.23	-1.48359	9.99e-08	6.03e-07	yes
ENSCHIG00000007274	147	140	103	68	47	60	2.34	2.11	1.69	0.97	0.72	0.88	-1.25647	9.95e-08	6.01e-07	yes
ENSCHIG00000026062	2	4	7	51	29	52	0.07	0.14	0.26	1.48	0.89	1.44	3.01906	9.83e-08	5.94e-07	yes
ENSCHIG00000026102	53	66	71	142	147	144	1.12	1.32	1.54	2.69	2.99	2.79	1.08959	9.51e-08	5.75e-07	yes
ENSCHIG00000013538	0	0	0	12	67	31	0	0	0	0.11	0.64	0.28	8.42347	8.52e-08	5.19e-07	yes
ENSCHIG00000018272	10	6	16	51	80	61	0.35	0.21	0.6	1.62	2.72	1.99	2.44808	8.3e-08	5.06e-07	yes
ENSCHIG00000019379	45	44	58	12	11	10	0.61	0.57	0.81	0.15	0.14	0.13	-2.24431	8.03e-08	4.91e-07	yes
ENSCHIG00000000579	59	82	73	159	144	185	0.65	0.76	0.98	1.74	1.64	2.01	1.17327	7.62e-08	4.66e-07	yes
ENSCHIG00000016993	120	137	125	45	70	53	2.08	2.25	2.25	0.7	1.17	0.85	-1.27448	7.48e-08	4.58e-07	yes
ENSCHIG00000014828	51	122	76	265	291	195	0.97	1.58	1	2.94	3.74	2.62	1.38941	7.34e-08	4.51e-07	yes
ENSCHIG00000025012	81	81	152	267	297	297	3.14	3.02	6.16	9.33	10.87	10.42	1.31347	6.58e-08	4.05e-07	yes
ENSCHIG00000019587	120	109	97	51	37	53	0.86	0.75	0.72	0.33	0.26	0.34	-1.32503	6.51e-08	4.02e-07	yes
ENSCHIG00000013918	67	115	91	218	185	208	1.02	1.66	1.42	2.98	2.71	2.91	1.06871	6.5e-08	4.01e-07	yes
ENSCHIG00000025505	98	143	154	63	53	44	1.23	1.7	1.99	0.71	0.64	0.51	-1.40336	5.97e-08	3.69e-07	yes
ENSCHIG00000021552	231	177	168	113	91	86	7.68	5.56	5.74	3.37	2.92	2.63	-1.08936	5.45e-08	3.38e-07	yes
ENSCHIG00000009329	106	88	147	292	251	253	1.41	1.11	2.01	3.51	3.36	3.2	1.15248	5.34e-08	3.31e-07	yes
ENSCHIG00000018161	53	32	50	157	151	109	2.07	1.27	2.05	5.55	5.79	3.9	1.49951	5.25e-08	3.26e-07	yes
ENSCHIG00000021925	58	40	39	142	152	108	1.03	0.64	0.69	2.27	2.62	1.77	1.49674	5.02e-08	3.12e-07	yes
ENSCHIG00000016673	8	8	4	43	42	54	0.12	0.1	0.06	0.55	0.55	0.69	2.67646	4.91e-08	3.05e-07	yes
ENSCHIG00000023795	319	644	358	1740	1230	1525	3.04	6.72	3.5	17.45	12.57	14.92	1.76092	4.82e-08	3e-07	yes
ENSCHIG00000024027	66	84	81	180	146	205	1.29	1.56	1.63	3.17	2.76	3.7	1.10404	4.49e-08	2.81e-07	yes
ENSCHIG00000012316	36	26	32	100	103	86	0.32	0.22	0.3	0.81	0.89	0.71	1.52057	4.5e-08	2.81e-07	yes
ENSCHIG00000023861	25	32	31	92	80	95	0.46	0.56	0.59	1.53	1.43	1.62	1.50829	4.47e-08	2.8e-07	yes
ENSCHIG00000014517	13	19	17	64	64	67	0.15	0.2	0.2	0.64	0.69	0.69	1.87685	4.39e-08	2.76e-07	yes
ENSCHIG00000024112	33	36	39	110	85	124	0.84	0.87	1.02	2.51	2.08	2.9	1.45606	4.22e-08	2.65e-07	yes
ENSCHIG00000018463	44	45	34	103	132	111	0.59	0.57	0.47	1.24	1.7	1.37	1.40282	4.03e-08	2.54e-07	yes
ENSCHIG00000026064	52	63	60	13	3	15	0.43	0.56	0.63	0.13	0.02	0.11	-2.63941	3.99e-08	2.51e-07	yes
ENSCHIG00000010754	4	5	3	44	53	30	0.1	0.12	0.08	1.01	1.31	0.71	3.33628	3.78e-08	2.38e-07	yes
ENSCHIG00000027227	274	330	233	191	129	136	13.99	15.9	11.82	7.76	5.59	5.81	-1.1223	3.67e-08	2.32e-07	yes
ENSCHIG00000000385	0	2	2	37	26	89	0	0.03	0.03	0.56	0.41	1.36	5.27922	3.68e-08	2.32e-07	yes
ENSCHIG00000014678	38	37	50	8	1	4	1.12	1.03	1.52	0.21	0.03	0.11	-3.39035	3.63e-08	2.3e-07	yes
ENSCHIG00000010494	56	62	57	148	127	130	1.06	1.12	1.11	2.56	2.46	2.3	1.15376	3.36e-08	2.13e-07	yes
ENSCHIG00000012453	5	4	4	34	46	43	0.08	0.06	0.07	0.51	0.74	0.66	3.18511	3.11e-08	1.98e-07	yes
MSTRG.2125	466	485	498	335	235	168	3.67	3.48	3.91	2.29	1.68	1.21	-1.09433	3.12e-08	1.98e-07	yes
ENSCHIG00000024798	166	134	129	70	66	72	9.22	7.04	7.4	3.51	3.54	3.7	-1.13811	3.12e-08	1.98e-07	yes
ENSCHIG00000023601	90	76	80	31	16	30	2.86	2.27	2.6	0.87	0.48	0.86	-1.80642	2.65e-08	1.7e-07	yes
ENSCHIG00000011481	54	76	65	22	17	17	4.85	6.46	6	1.77	1.47	1.41	-1.8963	2.65e-08	1.7e-07	yes
ENSCHIG00000006391	116	120	146	58	59	58	1.28	1.25	1.65	0.54	0.63	0.59	-1.24793	2.63e-08	1.69e-07	yes
MSTRG.7604	2388	2333	2981	1538	1283	1066	6.62	6.12	8.44	3.8	3.45	2.75	-1.0827	2.48e-08	1.59e-07	yes
ENSCHIG00000010044	88	111	104	217	231	188	1.24	1.49	1.49	2.87	3.24	2.45	1.02037	2.17e-08	1.4e-07	yes
ENSCHIG00000025485	59	57	56	133	129	143	2.18	1.99	2.12	4.4	4.58	4.85	1.13667	2.14e-08	1.38e-07	yes
ENSCHIG00000010160	528	882	816	1821	1680	1818	3.91	6.17	6.2	12.08	11.97	12.38	1.16203	2.09e-08	1.35e-07	yes
ENSCHIG00000018936	142	235	170	498	309	479	2.8	4.37	3.44	8.8	5.86	8.68	1.13738	2.05e-08	1.33e-07	yes
ENSCHIG00000004734	0	0	0	38	18	47	0	0	0	1.55	0.8	2	10.5018	2.05e-08	1.33e-07	yes
ENSCHIG00000012895	56	65	29	0	1	1	0.42	0.46	0.22	0	0.01	0.01	-5.78136	1.8e-08	1.18e-07	yes
MSTRG.13840	1	3	2	40	34	38	0.09	0.23	0.11	2.74	2.4	2.59	4.16806	1.64e-08	1.07e-07	yes
ENSCHIG00000013042	70	90	79	21	29	28	1.05	1.28	1.22	0.28	0.42	0.39	-1.70349	1.25e-08	8.3e-08	yes
ENSCHIG00000026982	18	46	32	0	0	0	0.55	1.33	0.99	0	0	0	-9.90187	1.24e-08	8.25e-08	yes
ENSCHIG00000022398	225	211	163	119	88	100	5.49	4.86	4.07	2.6	2.07	2.24	-1.06131	1.24e-08	8.24e-08	yes
ENSCHIG00000008345	154	166	154	78	92	71	4.28	4.56	4.58	2.02	2.52	1.97	-1.04366	1.24e-08	8.2e-08	yes
ENSCHIG00000011351	104	129	88	223	210	276	2.66	3.12	2.31	5.12	5.17	6.5	1.05339	1.22e-08	8.11e-08	yes
ENSCHIG00000020142	32	47	34	3	5	2	0.49	0.64	0.54	0.04	0.07	0.03	-3.57635	1.09e-08	7.24e-08	yes
ENSCHIG00000020403	185	229	169	95	70	113	4.84	5.64	4.52	2.22	1.76	2.71	-1.16488	1.07e-08	7.11e-08	yes
ENSCHIG00000007711	72	77	69	12	23	6	1.29	1.31	1.27	0.19	0.4	0.1	-2.48767	1.03e-08	6.88e-08	yes
ENSCHIG00000020655	126	115	148	65	48	54	1.19	1.03	1.44	0.55	0.44	0.47	-1.32588	1.01e-08	6.78e-08	yes
ENSCHIG00000017919	78	88	67	165	168	181	1.78	1.89	1.57	3.38	3.69	3.79	1.05139	9.51e-09	6.38e-08	yes
ENSCHIG00000021212	171	162	157	68	68	97	3.24	2.9	3.05	1.16	1.24	1.69	-1.16796	9.22e-09	6.19e-08	yes
ENSCHIG00000011906	89	86	92	38	20	31	1	0.98	1.08	0.33	0.24	0.35	-1.73383	9.01e-09	6.05e-08	yes
ENSCHIG00000025824	87	86	88	29	20	37	1.26	1.2	1.26	0.38	0.28	0.49	-1.69367	8.81e-09	5.93e-08	yes
ENSCHIG00000026549	190	86	100	470	381	333	2.98	1.26	1.65	6.69	5.9	4.89	1.56937	8.61e-09	5.8e-08	yes
ENSCHIG00000026036	34	47	41	2	3	7	2.13	2.78	2.63	0.11	0.18	0.4	-3.4499	8.52e-09	5.75e-08	yes
ENSCHIG00000025927	56	66	84	182	150	182	2.46	2.74	3.83	7.22	6.37	7.42	1.21828	8.53e-09	5.75e-08	yes
ENSCHIG00000002155	10	4	10	56	58	51	0.06	0.02	0.06	0.28	0.31	0.26	2.60204	8.06e-09	5.45e-08	yes
ENSCHIG00000021699	49	40	42	6	8	6	1.16	0.89	1.02	0.13	0.18	0.13	-2.80266	7.9e-09	5.35e-08	yes
ENSCHIG00000023165	39	26	31	132	90	103	0.29	0.18	0.24	0.88	0.65	0.7	1.65115	7.57e-09	5.13e-08	yes
ENSCHIG00000019714	97	80	83	193	188	180	4.79	3.73	4.2	8.55	8.93	8.15	1.01073	7.56e-09	5.12e-08	yes
ENSCHIG00000016004	41	45	39	181	110	111	1.17	1.21	1.14	4.62	3.02	2.91	1.5836	6.6e-09	4.5e-08	yes
ENSCHIG00000024694	166	210	219	76	102	103	6.64	7.93	8.98	2.73	3.93	3.8	-1.17084	6.3e-09	4.3e-08	yes
ENSCHIG00000014186	35	30	39	102	100	114	0.88	0.71	1	2.29	2.41	2.63	1.50086	5.57e-09	3.81e-08	yes
ENSCHIG00000025531	150	156	111	349	242	384	2.44	2.4	1.85	5.09	3.8	5.74	1.12885	5.46e-09	3.74e-08	yes
ENSCHIG00000016301	64	49	38	179	120	156	1.59	1.13	0.96	3.97	2.86	3.56	1.49742	5.39e-09	3.7e-08	yes
ENSCHIG00000013433	314	277	298	180	87	134	4.16	3.46	4.04	2.14	1.12	1.65	-1.24777	5.13e-09	3.53e-08	yes
ENSCHIG00000007326	106	124	109	44	47	54	0.82	0.91	0.87	0.31	0.35	0.39	-1.30812	4.7e-09	3.23e-08	yes
ENSCHIG00000025634	18	5	15	85	65	86	0.26	0.07	0.22	1.09	0.9	1.13	2.50404	4.23e-09	2.92e-08	yes
ENSCHIG00000023574	44	57	50	9	9	11	1.16	1.42	1.36	0.21	0.23	0.27	-2.4723	4.17e-09	2.88e-08	yes
ENSCHIG00000000214	106	100	111	49	37	42	6.58	5.91	7.08	2.72	2.24	2.39	-1.41283	4.04e-09	2.79e-08	yes
ENSCHIG00000018984	0	0	0	47	39	27	0	0	0	0.41	0.36	0.24	8.39518	3.71e-09	2.57e-08	yes
ENSCHIG00000025924	228	300	258	31	108	48	3.96	5.26	4.86	0.46	1.95	0.8	-2.133	3.61e-09	2.5e-08	yes
ENSCHIG00000013774	94	82	103	244	245	183	3.59	2.96	4.04	8.36	9.01	6.43	1.16826	2.96e-09	2.08e-08	yes
ENSCHIG00000013090	87	74	71	196	159	177	0.72	0.58	0.61	1.46	1.27	1.35	1.095	2.78e-09	1.95e-08	yes
ENSCHIG00000022720	34	32	33	0	0	0	1.35	1.19	1.34	0	0	0.01	-8.59991	2.68e-09	1.88e-08	yes
ENSCHIG00000009389	65	56	60	16	15	10	4.54	3.7	4.3	1	1.01	0.64	-2.24247	2.56e-09	1.81e-08	yes
ENSCHIG00000013915	521	683	392	1632	1308	1262	4.16	5.11	3.18	11.62	9.94	9.06	1.29833	2.02e-09	1.43e-08	yes
ENSCHIG00000012516	144	141	134	68	53	73	1.18	1.09	1.13	0.5	0.42	0.55	-1.20972	1.99e-09	1.41e-08	yes
ENSCHIG00000021033	0	0	0	65	122	13	0	0	0	0.38	0.76	0.08	8.6677	1.91e-09	1.36e-08	yes
ENSCHIG00000009805	22	35	31	123	94	92	0.21	0.32	0.31	1.07	0.88	0.82	1.72142	1.87e-09	1.34e-08	yes
ENSCHIG00000024225	150	123	128	51	39	65	7.57	5.87	6.63	2.31	1.9	3.02	-1.47297	1.83e-09	1.31e-08	yes
MSTRG.9549	86	73	63	18	13	24	1.78	1.43	1.34	0.33	0.26	0.46	-2.11548	1.62e-09	1.16e-08	yes
ENSCHIG00000006627	88	68	63	180	167	183	1.79	1.31	1.32	3.28	3.27	3.43	1.17499	1.5e-09	1.08e-08	yes
ENSCHIG00000026411	56	83	54	198	164	151	0.18	0.25	0.18	0.57	0.5	0.44	1.30767	1.45e-09	1.04e-08	yes
MSTRG.15794	28	32	12	103	107	99	0.73	0.78	0.32	2.4	2.67	2.36	2.02152	1.4e-09	1.02e-08	yes
ENSCHIG00000018433	31	34	30	173	187	81	0.94	0.98	0.95	4.75	5.51	2.28	2.12741	1.38e-09	9.97e-09	yes
ENSCHIG00000001027	18	26	17	90	71	86	0.5	0.68	0.48	2.23	1.89	2.18	1.92417	1.28e-09	9.32e-09	yes
ENSCHIG00000023954	67	45	58	159	140	181	1.55	0.99	1.38	3.3	3.12	3.85	1.38951	1.15e-09	8.41e-09	yes
ENSCHIG00000017665	78	68	102	197	216	215	1.03	0.87	1.27	2.49	2.57	2.8	1.31005	1.09e-09	7.95e-09	yes
ENSCHIG00000023375	106	91	83	196	214	214	2.19	1.77	1.77	3.63	4.26	4.08	1.06282	1.07e-09	7.83e-09	yes
ENSCHIG00000019437	13	28	18	82	82	101	0.15	0.31	0.21	0.85	0.9	1.07	2.07346	9.95e-10	7.3e-09	yes
ENSCHIG00000019161	40	45	34	2	1	3	1.32	1.39	1.14	0.06	0.03	0.09	-4.41879	9.91e-10	7.28e-09	yes
ENSCHIG00000014736	20	17	21	79	71	96	1.37	0.94	1.2	4.53	4.19	5.57	2.02546	9.84e-10	7.23e-09	yes
ENSCHIG00000016840	55	84	65	156	187	211	7.72	11.11	9.41	19.64	25.19	27.17	1.35026	9.66e-10	7.12e-09	yes
ENSCHIG00000024860	19	23	13	83	71	84	0.24	0.29	0.18	0.98	0.9	1	2.02018	8.68e-10	6.4e-09	yes
ENSCHIG00000013151	131	150	133	66	61	68	3.61	3.68	3.19	2.03	1.26	1.21	-1.21964	8.21e-10	6.07e-09	yes
ENSCHIG00000012903	93	98	91	220	225	183	2.9	2.89	2.92	6.16	6.77	5.26	1.0624	6.24e-10	4.65e-09	yes
ENSCHIG00000024217	26	25	30	110	100	84	0.23	0.21	0.28	0.89	0.87	0.7	1.77259	4.9e-10	3.68e-09	yes
ENSCHIG00000020399	118	105	81	238	225	220	1.34	1.13	0.94	2.42	2.46	2.3	1.07421	3.99e-10	3.01e-09	yes
ENSCHIG00000007841	40	41	26	140	123	102	2.86	2.78	1.91	9	8.49	6.72	1.68105	3.93e-10	2.97e-09	yes
ENSCHIG00000009659	133	169	153	76	70	59	17.33	20.82	20.4	8.92	8.76	7.11	-1.23991	3.91e-10	2.96e-09	yes
ENSCHIG00000009391	79	111	74	29	13	21	12.35	16.41	11.88	4.07	1.96	3.02	-2.16691	3.87e-10	2.94e-09	yes
ENSCHIG00000002547	197	192	193	85	76	114	7.61	7	7.65	2.95	2.85	4.04	-1.17772	3.84e-10	2.92e-09	yes
ENSCHIG00000017610	77	89	67	18	17	26	1.27	1.39	1.14	0.27	0.27	0.4	-2.01527	3.78e-10	2.87e-09	yes
ENSCHIG00000008689	68	93	84	24	19	26	6.5	8.41	8.25	2.06	1.75	2.29	-1.92475	3.33e-10	2.53e-09	yes
ENSCHIG00000009677	130	143	104	54	24	30	1.89	1.97	1.56	0.71	0.34	0.4	-1.90224	2.85e-10	2.18e-09	yes
ENSCHIG00000021972	26	8	11	113	89	91	0.1	0.03	0.05	0.41	0.35	0.34	2.61143	2.73e-10	2.09e-09	yes
ENSCHIG00000012733	212	155	158	361	431	374	3.79	2.62	2.91	5.8	7.44	6.16	1.05765	2.69e-10	2.06e-09	yes
ENSCHIG00000006698	366	287	333	168	81	145	6.01	4.47	5.63	2.49	1.28	2.19	-1.43457	2.68e-10	2.05e-09	yes
ENSCHIG00000024381	178	172	170	80	85	94	2.62	2.38	2.52	1.12	1.11	1.16	-1.14945	2.35e-10	1.82e-09	yes
ENSCHIG00000011984	67	58	52	147	156	162	5.44	4.41	4.33	10.69	12.18	12.05	1.3002	2.03e-10	1.57e-09	yes
ENSCHIG00000025739	72	99	79	194	195	190	1.48	1.92	1.66	3.55	3.85	3.57	1.11635	1.93e-10	1.5e-09	yes
ENSCHIG00000025697	41	34	34	138	98	124	1.33	1.04	1.13	4	3.1	3.69	1.62427	1.89e-10	1.47e-09	yes
ENSCHIG00000009887	120	111	124	35	51	36	1.35	1.43	1.84	0.34	0.68	0.32	-1.78566	1.59e-10	1.24e-09	yes
ENSCHIG00000027001	78	87	28	250	334	258	0.57	0.6	0.21	1.63	2.34	1.73	2.04629	1.43e-10	1.12e-09	yes
ENSCHIG00000013798	10	5	4	71	50	58	0.27	0.14	0.11	2.13	1.56	1.46	3.30799	1.36e-10	1.07e-09	yes
ENSCHIG00000025775	72	56	57	200	169	147	0.81	0.58	0.72	1.76	1.73	1.57	1.26189	1.35e-10	1.06e-09	yes
ENSCHIG00000009151	52	55	55	6	11	7	1.32	1.32	1.43	0.14	0.27	0.16	-2.83599	1.33e-10	1.05e-09	yes
ENSCHIG00000023479	20	29	3	408	413	504	0.46	0.63	0.07	8.42	9.16	10.68	4.60656	1.11e-10	8.76e-10	yes
ENSCHIG00000018055	46	39	46	138	123	125	0.57	0.46	0.58	1.53	1.47	1.42	1.45699	8.76e-11	6.95e-10	yes
MSTRG.7605	3420	3519	4022	2210	1939	1573	8.05	7.92	9.79	4.71	4.43	3.36	-1.0432	7.03e-11	5.61e-10	yes
ENSCHIG00000022952	154	124	149	54	34	59	1.54	1.17	1.53	0.48	0.32	0.54	-1.66183	6.97e-11	5.56e-10	yes
ENSCHIG00000002001	110	147	115	339	373	245	0.89	1.14	0.97	2.48	2.93	1.84	1.27302	6.84e-11	5.46e-10	yes
ENSCHIG00000022452	182	177	176	487	328	352	4.91	4.66	5.03	12.31	8.97	9.15	1.05953	6.55e-11	5.25e-10	yes
ENSCHIG00000026040	20	54	60	213	187	190	0.4	0.93	1.14	3.47	3.36	3.18	2.01886	6.35e-11	5.09e-10	yes
ENSCHIG00000009885	46	60	79	11	7	6	5.89	7.26	10.39	1.26	0.86	0.71	-3.05624	6.31e-11	5.06e-10	yes
ENSCHIG00000017187	512	658	398	302	264	236	11.15	13.54	8.9	5.9	5.55	4.74	-1.05293	6e-11	4.85e-10	yes
ENSCHIG00000021206	77	59	82	11	2	13	1.1	0.84	1.29	0.18	0.03	0.18	-3.04999	6.02e-11	4.85e-10	yes
ENSCHIG00000020759	122	153	170	38	61	35	6.53	7.75	9.35	1.83	3.15	1.73	-1.81623	5.8e-11	4.69e-10	yes
ENSCHIG00000025110	129	149	172	54	53	27	1.01	1.11	1.39	0.38	0.4	0.2	-1.84062	5.74e-11	4.64e-10	yes
ENSCHIG00000007298	0	0	0	64	129	33	0	0	0	0.5	1.09	0.27	9.27612	5.65e-11	4.58e-10	yes
ENSCHIG00000021459	19	22	23	87	81	109	0.18	0.19	0.22	0.73	0.73	0.94	2.02425	5.37e-11	4.36e-10	yes
ENSCHIG00000008235	104	62	67	5	6	16	4.16	2.36	2.78	0.18	0.23	0.6	-3.20288	5.16e-11	4.19e-10	yes
ENSCHIG00000006945	186	216	149	73	59	90	10.05	11	8.27	3.54	3.04	4.46	-1.40914	4.96e-11	4.03e-10	yes
ENSCHIG00000015071	80	123	75	238	296	236	0.37	0.54	0.36	0.99	1.33	1.01	1.39069	4.52e-11	3.69e-10	yes
ENSCHIG00000020201	99	94	90	29	29	33	2.63	2.36	2.46	0.69	0.74	0.81	-1.73374	3.98e-11	3.27e-10	yes
ENSCHIG00000020198	75	100	70	192	204	204	1.93	2.44	1.85	4.44	5.07	4.84	1.20606	3.99e-11	3.27e-10	yes
ENSCHIG00000007953	167	176	194	94	81	81	1.91	1.9	2.28	0.96	0.89	0.85	-1.17348	3.78e-11	3.1e-10	yes
ENSCHIG00000026763	25	18	22	91	85	121	1.45	0.99	1.31	4.74	4.76	6.47	2.0904	3.7e-11	3.04e-10	yes
ENSCHIG00000026375	95	105	102	21	37	25	1.49	1.56	1.64	0.3	0.56	0.36	-1.94271	3.08e-11	2.55e-10	yes
ENSCHIG00000011834	228	277	185	76	19	24	4.2	4.83	3.5	1.26	0.34	0.41	-2.64012	2.91e-11	2.42e-10	yes
ENSCHIG00000008310	99	94	92	16	17	33	12.29	11.03	11.73	1.78	2.03	3.77	-2.20914	2.68e-11	2.24e-10	yes
ENSCHIG00000012833	101	122	100	40	35	39	3.24	3.7	3.29	1.15	1.08	1.15	-1.59771	2.61e-11	2.18e-10	yes
ENSCHIG00000016284	31	36	44	132	148	114	0.46	0.5	0.67	1.75	2.1	1.55	1.72809	1.79e-11	1.5e-10	yes
ENSCHIG00000010490	347	501	478	215	224	255	5.99	8.18	7.55	3.32	3.72	3.54	-1.03768	1.77e-11	1.49e-10	yes
ENSCHIG00000027069	306	446	319	210	154	163	10.17	14.03	11.04	6.24	4.9	5.06	-1.12122	1.74e-11	1.47e-10	yes
ENSCHIG00000018705	26	21	20	96	86	97	0.74	0.57	0.61	2.56	2.41	2.62	1.98299	1.7e-11	1.43e-10	yes
ENSCHIG00000004885	38	34	27	125	106	113	0.83	0.7	0.61	2.45	2.22	2.28	1.6994	1.62e-11	1.37e-10	yes
ENSCHIG00000024928	273	280	326	146	141	90	5.92	5.76	7.28	2.84	2.95	1.79	-1.32269	1.58e-11	1.34e-10	yes
MSTRG.4535	91	104	85	221	204	204	0.91	0.99	0.88	1.99	1.97	1.88	1.07088	1.58e-11	1.33e-10	yes
ENSCHIG00000014813	127	141	132	259	287	324	7.97	8.37	8.51	14.59	17.36	18.72	1.02789	1.3e-11	1.1e-10	yes
ENSCHIG00000008597	173	195	151	90	62	67	4.4	4.69	3.95	2.06	1.52	1.57	-1.3403	1.16e-11	9.91e-11	yes
ENSCHIG00000021016	27	30	22	106	142	97	1.23	1.3	1.03	4.34	6.25	4.08	2.04292	1.16e-11	9.91e-11	yes
MSTRG.9621	109	104	95	231	225	220	6.03	6.08	4.59	13.58	14.43	11.28	1.23431	1.15e-11	9.85e-11	yes
ENSCHIG00000018863	14	16	16	76	74	91	0.53	0.16	0.53	1.86	2.18	1.58	2.20369	1.02e-11	8.7e-11	yes
ENSCHIG00000018294	2	0	1	63	66	150	0.02	0	0.02	0.59	0.64	1.74	6.21432	1.02e-11	8.7e-11	yes
ENSCHIG00000019340	164	168	143	70	59	77	3.76	3.63	3.37	1.45	1.29	1.62	-1.30328	1e-11	8.57e-11	yes
ENSCHIG00000000203	73	73	69	200	164	175	3.72	3.54	3.66	9.23	8.12	8.26	1.22973	8.4e-12	7.24e-11	yes
ENSCHIG00000021515	152	192	169	74	82	64	3.6	5.08	4.57	1.45	1.87	1.39	-1.49219	8.16e-12	7.04e-11	yes
ENSCHIG00000013038	288	275	352	780	663	551	2.11	1.9	2.64	5.11	4.67	3.7	1.01939	7.93e-12	6.84e-11	yes
ENSCHIG00000009461	38	37	52	159	130	134	3.59	3.31	5.05	13.49	11.84	11.66	1.63012	7.55e-12	6.52e-11	yes
ENSCHIG00000021804	146	143	183	484	306	416	1.41	1.3	2.19	6.52	3.87	5.28	1.67715	7.17e-12	6.2e-11	yes
ENSCHIG00000015503	93	114	111	33	34	36	1.03	1.2	1.4	0.33	0.37	0.43	-1.68365	6.35e-12	5.51e-11	yes
ENSCHIG00000015303	24	33	38	118	114	119	0.39	0.5	0.63	1.7	1.77	1.76	1.78274	6.03e-12	5.24e-11	yes
ENSCHIG00000027143	73	99	83	198	217	213	0.98	1.35	1.3	2.84	3.1	2.68	1.24772	5.89e-12	5.13e-11	yes
ENSCHIG00000021644	152	145	110	37	45	52	1.43	1.29	1.06	0.31	0.41	0.45	-1.69188	5.28e-12	4.61e-11	yes
ENSCHIG00000024811	62	63	59	8	9	12	4.65	4.46	4.54	0.54	0.65	0.83	-2.75647	5.19e-12	4.53e-11	yes
ENSCHIG00000010015	14	18	16	81	75	94	0.32	0.39	0.37	1.65	1.64	1.97	2.28403	4.68e-12	4.12e-11	yes
ENSCHIG00000015609	156	215	199	596	404	401	2.9	3.77	3.78	9.9	7.21	6.84	1.19652	4.48e-12	3.94e-11	yes
ENSCHIG00000016517	16	10	7	81	82	187	1.4	0.79	0.6	6.29	6.86	14.87	3.32812	4.15e-12	3.66e-11	yes
ENSCHIG00000018402	142	146	115	45	55	39	1.86	1.81	1.55	0.53	0.69	0.47	-1.62703	4.14e-12	3.65e-11	yes
ENSCHIG00000019116	81	85	65	17	17	17	6.39	6.34	5.27	1.2	1.29	1.24	-2.27075	3.51e-12	3.1e-11	yes
ENSCHIG00000026681	165	180	172	81	83	76	3.29	3.39	3.52	1.45	1.59	1.39	-1.20319	3.1e-12	2.75e-11	yes
ENSCHIG00000017674	80	78	71	12	19	8	2.66	1.96	2.2	0.28	0.51	0.2	-2.78427	3.03e-12	2.69e-11	yes
ENSCHIG00000014359	157	153	105	44	30	17	2.7	2.48	1.87	0.67	0.57	0.27	-2.22307	2.34e-12	2.1e-11	yes
ENSCHIG00000020875	169	133	148	374	306	315	4.72	3.52	4.25	9.38	8.24	8.11	1.04268	2.09e-12	1.87e-11	yes
ENSCHIG00000011484	239	336	306	78	130	118	5.08	6.75	6.68	1.48	2.66	2.31	-1.52093	1.88e-12	1.7e-11	yes
ENSCHIG00000020934	521	496	548	344	234	224	5.25	4.73	5.68	3.11	2.27	2.08	-1.06984	1.71e-12	1.54e-11	yes
ENSCHIG00000009860	96	119	90	265	236	219	0.89	1.05	0.86	2.21	2.12	1.88	1.14917	1.67e-12	1.51e-11	yes
ENSCHIG00000025700	1	0	1	118	114	131	0.07	0	0.08	7.76	8.05	8.83	7.3599	1.64e-12	1.48e-11	yes
ENSCHIG00000022874	48	92	71	8	9	8	0.62	1.13	0.94	0.1	0.11	0.1	-3.11727	1.2e-12	1.09e-11	yes
ENSCHIG00000011829	63	73	53	4	10	7	1.88	2.06	1.62	0.11	0.29	0.19	-3.2363	1.17e-12	1.07e-11	yes
ENSCHIG00000022143	28	27	20	105	114	100	0.93	0.84	0.7	3.14	3.65	3.06	1.99561	8.8e-13	8.07e-12	yes
ENSCHIG00000017691	43	48	51	166	143	135	0.31	0.33	0.37	1.06	0.98	0.89	1.53655	7.23e-13	6.67e-12	yes
ENSCHIG00000016592	242	227	239	104	126	112	3.95	3.37	4.1	1.47	2.03	1.67	-1.14333	6.96e-13	6.44e-12	yes
ENSCHIG00000021129	121	107	75	252	279	292	4.04	3.36	2.58	7.54	8.96	8.96	1.35112	6.97e-13	6.44e-12	yes
ENSCHIG00000027118	146	134	113	41	41	50	2.13	1.85	1.69	0.53	0.57	0.67	-1.6796	6.64e-13	6.16e-12	yes
ENSCHIG00000012022	18	10	15	91	108	79	0.46	0.2	0.39	2.1	2.5	1.9	2.63005	6.12e-13	5.7e-12	yes
ENSCHIG00000022348	46	55	36	154	134	155	0.47	0.53	0.38	1.41	1.31	1.45	1.59538	5.73e-13	5.34e-12	yes
ENSCHIG00000000515	60	85	57	240	184	183	1.81	2	1.47	6.08	4.86	5.11	1.60396	4.66e-13	4.37e-12	yes
ENSCHIG00000019166	4	5	7	57	69	70	0.15	0.18	0.28	1.96	2.55	2.47	3.51635	4.59e-13	4.31e-12	yes
ENSCHIG00000012621	79	95	79	22	16	20	1.71	1.95	1.76	0.43	0.33	0.4	-2.22417	4.48e-13	4.2e-12	yes
ENSCHIG00000005720	80	83	53	12	7	4	9.49	9.32	6.46	1.28	0.8	0.44	-3.32593	4.18e-13	3.94e-12	yes
ENSCHIG00000009924	66	48	68	199	165	209	3.27	2.23	3.44	8.78	7.84	9.49	1.54626	3.47e-13	3.29e-12	yes
ENSCHIG00000019014	212	325	273	110	73	118	4.47	6.48	5.91	2.09	1.47	2.29	-1.5271	3.25e-13	3.08e-12	yes
ENSCHIG00000010420	14	23	23	124	84	149	0.89	1.38	1.49	7.04	5.12	8.68	2.47055	3.08e-13	2.93e-12	yes
ENSCHIG00000022240	122	157	162	425	338	314	2.08	2.52	2.83	6.5	5.56	4.93	1.19325	1.49e-13	1.44e-12	yes
ENSCHIG00000022366	64	106	75	245	209	258	2.94	4.61	3.52	10.06	9.22	10.88	1.44598	1.08e-13	1.05e-12	yes
ENSCHIG00000007738	273	255	242	143	92	105	7.86	6.94	7.16	3.71	2.55	2.79	-1.27889	1.03e-13	1e-12	yes
ENSCHIG00000009875	205	160	158	65	41	63	1.75	1.29	1.39	0.5	0.33	0.5	-1.73588	8.63e-14	8.44e-13	yes
ENSCHIG00000024668	163	176	189	51	75	60	7.04	7.22	8.4	1.97	3.14	2.39	-1.59519	6.96e-14	6.84e-13	yes
ENSCHIG00000026879	162	162	102	390	337	354	1.97	1.86	1.21	4.15	3.9	4.03	1.26112	5.79e-14	5.72e-13	yes
ENSCHIG00000013457	0	0	0	152	122	81	0	0	0	3.66	3.16	1.98	11.5183	4.64e-14	4.62e-13	yes
ENSCHIG00000013281	110	138	107	267	289	274	3.12	3.72	3.14	6.84	7.96	7.2	1.14039	4.41e-14	4.4e-13	yes
ENSCHIG00000016397	76	48	44	255	199	188	1.73	1.03	1.02	5.18	4.31	3.92	1.82685	4.28e-14	4.27e-13	yes
ENSCHIG00000012603	11	23	17	120	83	119	0.15	0.3	0.24	1.5	1.12	1.53	2.58844	4.1e-14	4.1e-13	yes
ENSCHIG00000000109	116	139	93	313	299	262	4.25	4.81	3.5	10.29	10.55	8.83	1.24017	3.97e-14	3.98e-13	yes
ENSCHIG00000016961	373	336	380	209	198	173	3.34	2.77	3.91	1.52	1.55	1.48	-1.13894	3.86e-14	3.89e-13	yes
ENSCHIG00000013121	97	116	116	249	266	268	1.2	1.11	1.33	2.26	2.88	2.75	1.11609	3.67e-14	3.7e-13	yes
ENSCHIG00000014259	364	381	277	172	140	108	15.54	15.4	12.16	6.61	5.78	4.23	-1.37477	3.52e-14	3.55e-13	yes
ENSCHIG00000016122	480	808	656	273	318	262	13.99	22.25	19.65	7.13	8.92	7.05	-1.2747	3.44e-14	3.48e-13	yes
ENSCHIG00000023343	225	229	228	105	109	118	2.65	2.55	2.76	1.11	1.24	1.28	-1.1328	3.4e-14	3.44e-13	yes
ENSCHIG00000018391	77	79	78	199	194	217	0.7	0.68	0.73	1.62	1.69	1.81	1.2789	3.2e-14	3.24e-13	yes
ENSCHIG00000024365	98	86	85	216	275	269	2.35	2.09	1.9	3.6	5.47	5.58	1.20835	2.67e-14	2.71e-13	yes
ENSCHIG00000024157	143	117	120	305	272	301	3.8	2.94	3.3	7.28	7	7.36	1.10794	2.57e-14	2.61e-13	yes
ENSCHIG00000027120	52	60	54	172	160	161	0.58	0.64	0.62	1.79	1.85	1.72	1.54253	1.79e-14	1.84e-13	yes
ENSCHIG00000026756	125	110	133	35	29	39	1.27	1.05	1.38	0.32	0.28	0.36	-1.94642	1.62e-14	1.67e-13	yes
ENSCHIG00000023643	19	23	25	111	97	112	0.75	0.85	1.01	3.91	3.67	4.05	2.15573	1.62e-14	1.66e-13	yes
ENSCHIG00000000138	142	201	145	360	364	380	1.46	1.95	1.53	3.31	3.6	3.56	1.08368	1.48e-14	1.52e-13	yes
ENSCHIG00000009433	142	175	198	8	36	24	2.17	2.53	3.12	0.11	0.53	0.34	-2.99631	1.42e-14	1.46e-13	yes
ENSCHIG00000000504	61	111	55	2	2	4	2.74	4.72	2.57	0.07	0.07	0.19	-4.92571	1.4e-14	1.44e-13	yes
ENSCHIG00000014984	339	377	322	183	132	195	3.6	3.79	3.52	1.75	1.35	1.91	-1.12277	1.34e-14	1.38e-13	yes
ENSCHIG00000011975	174	214	184	44	24	65	9.78	11.35	10.62	2.22	1.28	3.38	-2.20628	1.25e-14	1.29e-13	yes
ENSCHIG00000011770	16	34	59	209	286	274	0.14	0.28	0.54	1.65	2.45	2.24	2.72338	1.21e-14	1.26e-13	yes
ENSCHIG00000025005	76	98	87	12	4	16	3.41	4.14	3.98	0.48	0.18	0.68	-3.10509	1.17e-14	1.21e-13	yes
ENSCHIG00000022436	80	64	73	218	204	192	0.8	0.6	0.75	1.94	1.95	1.76	1.39391	1.12e-14	1.16e-13	yes
ENSCHIG00000026723	38	34	20	136	128	146	0.71	0.59	0.35	2.18	2.26	2.33	2.03669	9.39e-15	9.8e-14	yes
ENSCHIG00000019178	34	66	40	236	155	233	0.32	0.6	0.39	2.04	1.46	2.06	2.08552	9.2e-15	9.61e-14	yes
ENSCHIG00000004741	421	423	447	228	184	262	5.03	4.77	5.47	2.44	2.11	2.87	-1.04121	6.92e-15	7.26e-14	yes
ENSCHIG00000003853	80	75	71	255	187	209	0.64	0.57	0.59	1.83	1.44	1.54	1.41804	6.37e-15	6.69e-14	yes
ENSCHIG00000008367	33	34	32	135	115	135	2.38	2.32	2.38	8.75	8.01	8.98	1.86219	6.04e-15	6.35e-14	yes
ENSCHIG00000021183	24	35	27	151	127	111	1.07	1.35	1.11	5.63	5.1	4.41	2.10063	5.42e-15	5.72e-14	yes
ENSCHIG00000017670	315	380	339	163	174	116	16.95	19.32	18.7	7.85	9.03	5.74	-1.28105	4.85e-15	5.13e-14	yes
ENSCHIG00000022195	188	149	143	392	365	482	3.14	2.35	2.45	5.89	5.88	7.42	1.27314	3.62e-15	3.85e-14	yes
ENSCHIG00000024055	93	106	69	7	0	10	8.5	9.17	6.51	0.54	0	0.85	-4.12066	3.59e-15	3.83e-14	yes
ENSCHIG00000011284	252	265	219	123	99	122	19.42	19.31	17.34	8.51	7.35	8.65	-1.19386	3.57e-15	3.81e-14	yes
ENSCHIG00000006314	22	23	16	108	97	113	1.82	1.92	1.35	8.51	8.06	8.87	2.32136	3.38e-15	3.61e-14	yes
ENSCHIG00000025609	27	42	25	137	125	145	1.4	2.02	1.29	6.23	6.11	6.77	2.02053	3.21e-15	3.44e-14	yes
ENSCHIG00000024691	191	291	249	654	519	531	1.21	1.74	1.62	3.72	3.2	3.1	1.13262	3.21e-15	3.44e-14	yes
ENSCHIG00000015760	360	412	434	208	197	237	10.07	10.91	12.52	5.25	5.34	6.14	-1.00172	3.02e-15	3.25e-14	yes
ENSCHIG00000015542	139	159	128	52	46	46	2.16	2.33	2.05	0.71	0.68	0.65	-1.68072	2.81e-15	3.02e-14	yes
ENSCHIG00000010979	213	247	204	104	59	76	2	2.19	1.97	0.88	0.54	0.66	-1.56635	2.54e-15	2.74e-14	yes
ENSCHIG00000026815	287	333	273	158	95	110	4.35	5.12	4.48	2.22	1.4	1.56	-1.42924	2.43e-15	2.63e-14	yes
ENSCHIG00000009025	292	300	303	175	131	133	2.69	2.61	2.86	1.45	1.16	1.13	-1.12553	2.08e-15	2.26e-14	yes
ENSCHIG00000017140	135	126	108	294	277	286	2.2	1.95	1.81	4.31	4.36	4.3	1.12179	2.05e-15	2.23e-14	yes
ENSCHIG00000017001	472	640	524	304	235	312	34.55	44.32	39.42	19.95	16.61	21.04	-1.03819	2e-15	2.18e-14	yes
ENSCHIG00000026624	33	32	26	133	141	118	1.95	1.82	1.58	7.12	8.13	6.52	2.02473	1.47e-15	1.62e-14	yes
ENSCHIG00000020323	90	86	76	220	239	221	0.73	0.66	0.64	1.61	1.86	1.65	1.33466	1.38e-15	1.52e-14	yes
ENSCHIG00000016998	80	92	79	12	9	17	6.41	6.97	6.5	0.86	0.69	1.25	-2.82782	1.33e-15	1.47e-14	yes
ENSCHIG00000011113	227	277	307	112	116	115	17.57	20.3	24.38	7.79	8.67	8.16	-1.33824	1.21e-15	1.34e-14	yes
ENSCHIG00000014549	214	176	194	426	455	411	1.97	1.53	1.83	3.51	4.03	3.48	1.04792	1.17e-15	1.3e-14	yes
ENSCHIG00000002971	70	78	88	9	1	7	10.94	11.53	14.13	1.26	0.15	1.01	-3.91876	8.95e-16	9.94e-15	yes
ENSCHIG00000016038	127	174	128	0	0	0	1.5	1.95	1.56	0	0	0	-10.7056	7.19e-16	8.04e-15	yes
ENSCHIG00000018385	85	94	87	239	222	220	2.14	2.25	2.27	5.42	5.42	5.14	1.26267	6.51e-16	7.31e-15	yes
ENSCHIG00000018366	79	54	67	209	225	218	1.02	0.66	0.89	2.43	2.81	2.6	1.60909	4.98e-16	5.61e-15	yes
ENSCHIG00000019462	299	165	228	61	47	61	5.97	3.07	4.68	1.07	0.9	1.11	-2.15528	4.72e-16	5.33e-15	yes
ENSCHIG00000014695	231	244	274	607	599	481	1.79	1.79	2.19	4.23	4.49	3.44	1.0755	4e-16	4.53e-15	yes
ENSCHIG00000014127	203	163	114	0	0	0	21.04	15.98	12.18	0	0	0	-14.0014	3.97e-16	4.5e-15	yes
ENSCHIG00000005813	81	51	76	256	216	288	2.07	1.22	1.99	5.86	5.32	6.77	1.76537	3.75e-16	4.26e-15	yes
ENSCHIG00000007592	281	326	247	680	549	805	13.09	14.37	11.84	28.42	24.65	34.54	1.15657	3.47e-16	3.94e-15	yes
ENSCHIG00000009284	298	378	373	175	165	181	38.15	45.77	49.06	20.11	20.36	21.33	-1.10553	3.39e-16	3.86e-15	yes
ENSCHIG00000025670	34	37	25	135	128	153	0.82	0.86	0.63	2.98	3.03	3.42	2.02936	2.86e-16	3.28e-15	yes
ENSCHIG00000024323	135	163	126	41	45	31	10.33	11.74	9.85	2.79	3.32	2.18	-1.94502	2.65e-16	3.04e-15	yes
ENSCHIG00000026653	184	155	131	413	342	397	2.27	1.81	1.66	4.58	4.07	4.52	1.19813	2.53e-16	2.89e-15	yes
MSTRG.11059	118	123	125	289	274	286	3.23	3.33	3.74	7.52	7.54	7.42	1.126	1.93e-16	2.23e-15	yes
ENSCHIG00000011780	149	171	136	363	312	336	4.07	4.42	3.82	8.9	8.22	8.45	1.05462	1.92e-16	2.21e-15	yes
ENSCHIG00000022890	121	108	92	14	13	25	7.26	6.1	5.66	0.73	0.75	1.37	-2.73848	1.78e-16	2.05e-15	yes
ENSCHIG00000010008	248	178	192	72	49	42	7.44	4.95	5.94	1.61	1.3	1.15	-2.17466	1.31e-16	1.53e-15	yes
ENSCHIG00000026734	197	234	188	422	424	488	4.52	5.08	4.43	8.69	9.37	10.31	1.01585	9.69e-17	1.13e-15	yes
ENSCHIG00000012552	121	167	138	17	28	37	3.16	4.12	3.69	0.41	0.71	0.89	-2.4483	7.33e-17	8.62e-16	yes
ENSCHIG00000025388	240	222	216	95	83	105	1.97	1.73	1.83	0.7	0.66	0.8	-1.35625	6.93e-17	8.17e-16	yes
ENSCHIG00000021283	984	1045	1127	546	431	653	28.06	28.18	33.01	13.96	11.85	17.15	-1.05486	6.22e-17	7.36e-16	yes
ENSCHIG00000015894	121	79	45	1026	795	767	3.19	1.96	1.22	24.26	20.18	18.6	3.3069	5.33e-17	6.31e-16	yes
ENSCHIG00000015107	110	120	106	30	25	26	3.79	3.91	3.75	0.93	0.83	0.82	-2.1499	4.65e-17	5.53e-16	yes
ENSCHIG00000021595	1177	1396	1015	197	300	336	9.12	10.23	8.08	1.37	2.24	2.39	-2.19272	4.11e-17	4.93e-16	yes
ENSCHIG00000007673	300	255	255	66	20	60	38.39	30.84	33.48	7.63	2.52	7.02	-2.58061	3.85e-17	4.62e-16	yes
ENSCHIG00000009005	29	35	36	164	170	127	1.8	2.05	2.3	9.13	10.17	7.25	2.11005	3.79e-17	4.56e-16	yes
ENSCHIG00000025204	2	3	5	81	96	204	0.05	0.11	0.13	1.97	2.5	6.55	5.24793	3.65e-17	4.39e-16	yes
ENSCHIG00000008359	68	65	74	203	222	210	3.5	3.14	3.9	9.4	11	9.92	1.52439	3.03e-17	3.67e-16	yes
ENSCHIG00000008343	120	114	110	302	270	269	1.99	1.94	1.57	4.3	4.36	3.69	1.16701	2.75e-17	3.33e-16	yes
ENSCHIG00000008007	223	235	222	559	711	502	6.79	7.13	7.27	15.49	19.61	14.48	1.22637	2.29e-17	2.79e-16	yes
ENSCHIG00000020547	310	423	448	931	810	859	3.71	4.78	5.51	9.98	9.35	9.45	1.03964	1.8e-17	2.21e-16	yes
ENSCHIG00000003384	45	51	45	166	158	191	0.45	0.48	0.46	1.47	1.48	1.75	1.75758	1.16e-17	1.44e-16	yes
ENSCHIG00000016518	125	173	163	376	351	396	6.3	8.21	8.41	16.99	17.19	18.44	1.199	1.15e-17	1.42e-16	yes
ENSCHIG00000024648	189	195	183	66	76	56	5.89	5.73	5.86	1.84	2.28	1.6	-1.61162	9.48e-18	1.17e-16	yes
ENSCHIG00000022674	10	6	11	107	83	95	0.31	0.17	0.35	2.95	2.5	2.77	3.30796	9.31e-18	1.15e-16	yes
ENSCHIG00000017957	12	13	11	94	99	97	0.12	0.12	0.11	0.81	0.92	0.86	2.88753	8.41e-18	1.04e-16	yes
ENSCHIG00000010590	171	167	158	26	51	35	6.33	5.86	6.03	0.86	1.84	1.18	-2.23139	7.64e-18	9.49e-17	yes
ENSCHIG00000016317	100	103	107	23	18	14	1	0.98	1.11	0.21	0.18	0.13	-2.57102	6.48e-18	8.1e-17	yes
ENSCHIG00000020427	164	205	136	412	470	544	1.55	1.83	1.32	3.49	4.28	4.73	1.4112	5.96e-18	7.47e-17	yes
ENSCHIG00000024734	315	367	259	647	729	687	19.99	22.03	16.88	36.89	44.6	40.18	1.04663	5.92e-18	7.43e-17	yes
ENSCHIG00000016948	23	31	40	181	138	154	0.18	0.23	0.32	1.28	1.05	1.12	2.24063	5.83e-18	7.32e-17	yes
ENSCHIG00000012611	16	14	10	109	112	94	0.05	0.05	0.03	0.32	0.32	0.27	2.80735	5.77e-18	7.25e-17	yes
ENSCHIG00000015877	203	243	259	84	87	60	6.62	7.55	8.74	2.48	2.75	1.81	-1.70233	5.62e-18	7.07e-17	yes
ENSCHIG00000008109	172	170	202	487	441	391	3.92	3.67	4.73	9.97	9.69	8.21	1.17771	5.27e-18	6.64e-17	yes
ENSCHIG00000023789	69	55	57	202	215	195	0.23	0.17	0.2	0.61	0.7	0.6	1.67054	4.77e-18	6.03e-17	yes
ENSCHIG00000011713	95	117	79	303	303	257	2.89	3.52	2.11	8.94	9.93	8.04	1.65922	3.12e-18	3.97e-17	yes
MSTRG.4969	647	611	667	367	284	238	4.53	4.06	4.81	2.31	1.92	1.53	-1.21809	2.95e-18	3.76e-17	yes
ENSCHIG00000012018	127	105	98	288	305	307	1.53	1.2	1.21	3.11	3.54	3.4	1.35093	2.68e-18	3.42e-17	yes
ENSCHIG00000010250	348	389	380	199	202	174	9.54	10.08	10.7	4.89	5.33	4.39	-1.05331	2.66e-18	3.4e-17	yes
ENSCHIG00000020419	88	83	57	364	363	237	1.09	0.97	0.73	4.04	4.33	2.7	1.98832	2.17e-18	2.78e-17	yes
ENSCHIG00000011375	144	183	124	383	365	368	1.6	1.93	1.42	3.82	3.91	3.77	1.21613	1.66e-18	2.13e-17	yes
ENSCHIG00000022609	47	68	51	223	202	180	0.64	0.87	0.71	2.72	2.64	2.25	1.77734	1.53e-18	1.97e-17	yes
ENSCHIG00000025288	154	183	154	369	348	374	2.23	2.51	2.29	4.8	4.86	4.99	1.0593	1.49e-18	1.92e-17	yes
ENSCHIG00000010133	157	163	121	368	349	422	4.16	4.21	3.3	8.81	8.73	10.53	1.26622	1.15e-18	1.48e-17	yes
ENSCHIG00000019002	356	376	357	190	181	207	10.92	10.91	11.25	5.23	5.35	5.85	-1.00963	9.58e-19	1.24e-17	yes
ENSCHIG00000017918	231	244	250	100	96	110	1.97	1.94	2.15	0.75	0.8	0.85	-1.33628	8.59e-19	1.11e-17	yes
ENSCHIG00000010987	103	82	96	13	10	8	13.19	9.93	12.63	1.49	1.23	0.94	-3.28803	7.4e-19	9.62e-18	yes
ENSCHIG00000021460	197	159	180	440	392	453	4.35	3.32	4.09	8.72	8.35	9.21	1.16008	4.98e-19	6.5e-18	yes
ENSCHIG00000018119	222	215	192	84	78	77	14.1	12.91	12.53	4.79	4.77	4.5	-1.49172	3.25e-19	4.28e-18	yes
ENSCHIG00000011455	6	4	1	105	86	100	0.12	0.26	0.08	4.13	3.97	3.91	4.70646	3.15e-19	4.16e-18	yes
ENSCHIG00000021514	180	177	174	422	397	368	10.8	10.01	10.66	22.4	22.55	19.97	1.04469	2.56e-19	3.38e-18	yes
ENSCHIG00000026797	151	183	130	23	3	8	4.9	5.55	4.19	0.67	0.09	0.24	-3.87184	2.15e-19	2.85e-18	yes
ENSCHIG00000011843	39	38	33	168	140	165	1.15	1.06	1	4.46	3.99	4.5	2.01231	2.03e-19	2.69e-18	yes
ENSCHIG00000023522	98	111	86	276	308	269	3.53	3.77	3.2	8.92	10.71	8.93	1.44361	1.82e-19	2.42e-18	yes
ENSCHIG00000024636	184	181	207	64	48	36	3.51	3.4	3.82	1.76	1.42	1.02	-1.35319	1.74e-19	2.32e-18	yes
ENSCHIG00000012365	566	554	489	331	257	264	3.13	2.9	2.78	1.64	1.37	1.34	-1.01813	1.19e-19	1.6e-18	yes
ENSCHIG00000005524	15	28	18	133	155	127	0.4	0.7	0.49	3.17	3.97	3.11	2.68853	1.2e-19	1.6e-18	yes
ENSCHIG00000007924	96	98	90	15	9	11	11.91	11.5	11.48	1.67	1.08	1.26	-3.12114	9.94e-20	1.33e-18	yes
ENSCHIG00000024286	297	203	287	72	60	40	2.71	1.7	2.74	0.53	0.47	0.32	-2.43741	6.43e-20	8.71e-19	yes
ENSCHIG00000018956	234	217	214	82	88	76	3.52	3.23	3.26	1.18	1.28	1.11	-1.48745	5.52e-20	7.5e-19	yes
ENSCHIG00000018324	22	16	24	126	153	136	0.35	0.29	0.48	1.34	1.95	1.91	2.21501	3.92e-20	5.35e-19	yes
ENSCHIG00000002557	357	345	399	179	131	160	12.42	11.32	14.03	5.56	4.38	5.09	-1.3294	3.71e-20	5.07e-19	yes
ENSCHIG00000027140	301	426	406	893	774	912	5.29	7.07	7.33	14.03	13.12	14.76	1.08983	3.03e-20	4.16e-19	yes
ENSCHIG00000019285	205	217	176	455	411	435	6.35	6.34	5.58	12.61	12.26	12.38	1.02776	2.87e-20	3.94e-19	yes
ENSCHIG00000008055	123	110	134	357	299	350	2.28	1.92	2.56	5.94	5.35	5.97	1.35234	2.4e-20	3.32e-19	yes
ENSCHIG00000021724	406	429	372	147	177	201	3.53	3.53	3.32	1.15	1.48	1.61	-1.29167	2.04e-20	2.84e-19	yes
ENSCHIG00000026118	136	118	117	18	18	27	8.62	7.11	7.6	1.02	1.13	1.57	-2.64881	1.62e-20	2.26e-19	yes
ENSCHIG00000025384	320	258	277	72	81	108	7.2	5.49	6.4	1.46	1.75	2.24	-1.80849	1.36e-20	1.91e-19	yes
ENSCHIG00000017356	157	143	148	35	41	30	1.91	1.65	1.85	0.39	0.48	0.34	-2.16062	1.21e-20	1.7e-19	yes
MSTRG.10781	16	17	14	141	122	105	0.17	0.17	0.15	1.35	1.26	1.03	2.89308	1.19e-20	1.68e-19	yes
ENSCHIG00000012408	240	209	183	523	468	477	7.06	5.81	5.53	13.8	13.26	12.91	1.11921	1.05e-20	1.48e-19	yes
ENSCHIG00000009052	378	359	269	113	97	134	11.97	10.75	8.76	3.2	2.98	3.92	-1.64008	9.64e-21	1.36e-19	yes
ENSCHIG00000007746	176	205	232	626	519	480	2.15	2.36	2.9	6.84	6.09	5.38	1.30509	8.22e-21	1.17e-19	yes
ENSCHIG00000005867	199	265	245	75	83	62	4.77	6.01	6.04	1.61	1.92	1.37	-1.77932	6.82e-21	9.71e-20	yes
ENSCHIG00000009155	230	254	185	77	63	76	9.81	10.25	8.11	2.95	2.59	2.99	-1.72354	6.1e-21	8.74e-20	yes
ENSCHIG00000012633	31	37	33	169	141	169	0.76	0.88	0.85	3.79	3.4	3.87	2.15113	3.26e-21	4.71e-20	yes
ENSCHIG00000023530	0	0	0	498	441	452	0	0	0	16.98	16.13	15.82	13.9935	3e-21	4.34e-20	yes
ENSCHIG00000026391	286	422	370	825	807	811	11.06	15.48	14.75	28.7	30.13	28.92	1.08761	2.77e-21	4.03e-20	yes
ENSCHIG00000016947	344	407	373	179	190	176	16.45	18.41	18.32	7.68	8.76	7.75	-1.13647	2.63e-21	3.83e-20	yes
ENSCHIG00000022864	422	392	434	201	204	206	10.94	9.32	11.4	4.7	5.07	4.72	-1.1276	2.54e-21	3.7e-20	yes
ENSCHIG00000009239	217	270	193	41	67	57	2.8	3.3	2.57	0.48	0.84	0.68	-2.11603	2.43e-21	3.56e-20	yes
ENSCHIG00000016484	438	412	366	193	164	206	3.88	3.45	3.33	1.53	1.4	1.68	-1.20937	2.08e-21	3.04e-20	yes
ENSCHIG00000012103	462	506	438	246	220	272	3.16	3.28	3.08	1.51	1.45	1.71	-1.02754	1.97e-21	2.89e-20	yes
ENSCHIG00000025168	41	38	38	177	186	161	0.37	0.33	0.36	1.45	1.64	1.36	2.06974	1.35e-21	1.99e-20	yes
ENSCHIG00000023148	423	497	481	259	210	246	15.71	17.46	18.36	8.63	7.52	8.41	-1.0691	1.28e-21	1.9e-20	yes
ENSCHIG00000013947	206	154	158	560	459	455	1.49	1.04	1.16	3.6	3.17	3	1.40474	1.16e-21	1.72e-20	yes
ENSCHIG00000018519	28	28	58	281	215	273	1.58	1.45	3.31	14.02	11.56	14	2.64222	1.1e-21	1.63e-20	yes
ENSCHIG00000021519	617	613	527	344	277	261	6.24	5.86	5.47	3.12	2.7	2.43	-1.09065	9.66e-22	1.44e-20	yes
ENSCHIG00000023012	347	301	335	136	133	106	9.7	7.96	9.62	3.4	3.57	2.73	-1.49179	9.14e-22	1.36e-20	yes
ENSCHIG00000016329	436	509	410	0	0	0	8.78	9.68	8.47	0	0	0	-13.132	8.88e-22	1.32e-20	yes
ENSCHIG00000020288	140	171	158	38	42	34	6.55	7.61	7.67	1.61	1.91	1.48	-2.12631	8.66e-22	1.29e-20	yes
ENSCHIG00000014333	144	160	135	360	348	354	3.24	3.44	3.2	6.89	7.46	6.78	1.09671	7.4e-22	1.11e-20	yes
ENSCHIG00000011612	65	78	64	235	224	221	1.32	1.5	1.34	4.29	4.39	4.14	1.62374	7.17e-22	1.07e-20	yes
ENSCHIG00000006655	408	348	359	164	167	160	5.4	4.37	4.89	1.96	2.14	1.96	-1.2745	6.99e-22	1.05e-20	yes
ENSCHIG00000013439	7	12	12	118	124	105	0.08	0.14	0.15	1.28	1.45	1.17	3.39788	6.86e-22	1.03e-20	yes
ENSCHIG00000016656	394	482	533	1041	958	1027	4.17	4.81	5.76	9.86	9.75	9.95	1.00391	4.93e-22	7.42e-21	yes
ENSCHIG00000020127	409	465	427	216	212	242	3.37	3.62	3.61	1.6	1.68	1.84	-1.04985	4.18e-22	6.34e-21	yes
ENSCHIG00000009479	436	551	501	269	209	214	55.8	66.74	65.83	30.89	25.78	25.17	-1.20269	2.18e-22	3.31e-21	yes
ENSCHIG00000011289	63	70	49	250	282	218	0.6	0.63	0.48	2.13	2.58	1.9	1.95065	2.11e-22	3.22e-21	yes
ENSCHIG00000015491	75	76	97	298	251	289	0.47	0.45	0.63	1.68	1.52	1.67	1.65165	1.5e-22	2.32e-21	yes
ENSCHIG00000016540	144	142	118	347	385	413	3.22	3	2.69	6.97	8.26	8.51	1.41382	1.03e-22	1.59e-21	yes
ENSCHIG00000003005	228	223	209	63	69	81	4.66	4.31	4.39	1.16	1.36	1.52	-1.72549	7.83e-23	1.21e-21	yes
ENSCHIG00000006209	143	118	127	15	18	23	17.75	13.85	16.19	1.67	2.15	2.63	-2.88934	6.55e-23	1.02e-21	yes
ENSCHIG00000019000	8	4	2	107	126	140	0.11	0.05	0.03	1.27	1.61	1.71	4.59442	4.52e-23	7.07e-22	yes
ENSCHIG00000009302	130	172	192	22	23	33	3.76	4.69	5.69	0.58	0.63	0.87	-2.76513	3.93e-23	6.16e-22	yes
ENSCHIG00000006539	108	147	134	18	11	21	13.83	17.8	17.62	2.07	1.36	2.47	-3.06134	3.75e-23	5.89e-22	yes
ENSCHIG00000018966	434	416	361	188	184	194	11.12	10.08	9.5	4.32	4.54	4.57	-1.19278	2.81e-23	4.42e-22	yes
ENSCHIG00000011217	624	594	618	371	295	308	8.98	8.1	9.14	4.79	4.09	4.08	-1.0166	2.41e-23	3.79e-22	yes
ENSCHIG00000014308	351	432	408	176	182	183	6.37	7.41	7.6	2.86	3.18	3.06	-1.23232	1.72e-23	2.73e-22	yes
ENSCHIG00000005276	151	177	143	392	381	384	2.45	2.72	2.39	5.72	5.97	5.74	1.20511	1.66e-23	2.64e-22	yes
ENSCHIG00000002759	518	544	448	258	264	254	36.27	36.21	32.33	16.2	17.83	16.4	-1.05542	1.12e-23	1.79e-22	yes
ENSCHIG00000027002	669	584	660	347	268	283	4.98	4.11	5.04	2.32	1.92	1.94	-1.19308	1.1e-23	1.77e-22	yes
ENSCHIG00000009030	322	350	297	134	141	144	14.83	15.25	14.05	5.54	6.26	6.11	-1.30099	9.77e-24	1.57e-22	yes
ENSCHIG00000017707	337	332	376	935	937	739	6.1	5.9	7.37	15.61	16.8	12.63	1.21738	6.68e-24	1.08e-22	yes
ENSCHIG00000021766	330	383	336	158	108	145	6.86	7.42	6.94	3.09	1.9	2.65	-1.47378	6.36e-24	1.03e-22	yes
ENSCHIG00000010566	286	272	237	570	584	594	6.29	5.65	5.35	11.26	12.37	12.03	1.04437	5.76e-24	9.31e-23	yes
ENSCHIG00000011430	248	246	221	60	51	83	4.87	4.57	4.46	1.06	0.97	1.5	-1.97734	3.53e-24	5.73e-23	yes
ENSCHIG00000015009	9	6	6	130	103	126	0.13	0.08	0.09	1.73	1.47	1.72	4.03562	3.39e-24	5.51e-23	yes
ENSCHIG00000023669	575	675	557	327	281	343	7.33	8.52	6.33	3.71	2.91	3.34	-1.15504	3.11e-24	5.09e-23	yes
ENSCHIG00000023170	93	74	86	277	318	312	2.13	1.52	2.06	5.79	7.2	6.89	1.79976	1.71e-24	2.81e-23	yes
ENSCHIG00000017045	269	282	298	781	682	599	3.86	3.44	4.15	9.54	8.51	7.67	1.16754	1.3e-24	2.15e-23	yes
ENSCHIG00000026041	503	424	486	983	1035	1042	5.24	4.18	5.2	9.19	10.39	9.99	1.01619	7.31e-25	1.22e-23	yes
ENSCHIG00000015573	111	180	158	547	453	462	9.11	14	13.37	40.31	35.87	34.89	1.60629	7.37e-25	1.22e-23	yes
ENSCHIG00000009595	50	43	44	194	203	212	1	0.82	0.91	3.49	3.92	3.91	2.0519	5.55e-25	9.28e-24	yes
ENSCHIG00000013053	83	100	92	321	263	341	1.76	2	2.01	6.11	5.37	6.65	1.65174	5.22e-25	8.77e-24	yes
ENSCHIG00000024923	827	988	921	464	386	526	27.02	30.54	30.95	13.6	12.15	15.83	-1.08995	4.88e-25	8.21e-24	yes
ENSCHIG00000015046	158	172	137	26	34	23	1.16	1.2	1.04	0.17	0.24	0.16	-2.5765	4.67e-25	7.88e-24	yes
ENSCHIG00000026409	742	898	725	309	384	388	24.19	27.69	24.27	9.04	12.06	11.65	-1.21735	3.81e-25	6.44e-24	yes
ENSCHIG00000008470	284	270	243	102	90	90	1.75	1.57	1.54	0.56	0.53	0.51	-1.60288	1.68e-25	2.84e-24	yes
ENSCHIG00000012593	620	745	793	350	345	347	19.9	22.58	26.13	10.12	10.66	10.24	-1.14522	1.35e-25	2.29e-24	yes
ENSCHIG00000010338	447	441	414	222	205	220	14.59	13.62	13.89	6.5	6.45	6.61	-1.10591	9.37e-26	1.6e-24	yes
ENSCHIG00000010109	220	289	256	66	63	37	4.2	5.21	5.02	1.14	1.15	0.65	-2.29518	9.1e-26	1.55e-24	yes
MSTRG.11063	328	393	408	858	750	813	3.87	3.6	4.3	7.63	7.96	10.24	1.13393	7.12e-26	1.22e-24	yes
ENSCHIG00000023028	16	25	14	176	141	148	0.61	0.91	0.54	6.15	5.3	5.3	3.02344	5.94e-26	1.02e-24	yes
ENSCHIG00000007182	503	691	569	274	259	268	5.44	6.93	6.21	2.66	2.74	2.59	-1.21748	5.49e-26	9.47e-25	yes
MSTRG.11151	36	58	47	230	221	209	0.36	0.54	0.48	2.04	2.11	1.91	2.13465	4.2e-26	7.27e-25	yes
ENSCHIG00000014630	179	191	148	486	429	426	1.61	1.62	1.37	3.91	3.71	3.52	1.27604	3.64e-26	6.31e-25	yes
ENSCHIG00000019737	26	14	27	271	178	186	0.32	0.16	0.34	2.98	2.1	2.1	3.13029	2.53e-26	4.4e-25	yes
ENSCHIG00000018279	268	291	256	575	571	612	8.86	9.09	8.69	17.05	18.19	18.62	1.01562	1.86e-26	3.24e-25	yes
ENSCHIG00000019334	60	57	58	230	219	254	0.45	0.41	0.45	1.56	1.59	1.76	1.90616	1.69e-26	2.96e-25	yes
MSTRG.7606	1695	1802	1913	1002	877	696	5.74	5.77	6.66	3.04	2.86	2.17	-1.17092	7.48e-27	1.33e-25	yes
ENSCHIG00000024483	10	8	13	138	128	173	0.17	0.13	0.22	2.08	2.08	2.64	3.70895	7.03e-27	1.25e-25	yes
ENSCHIG00000008841	513	614	524	267	273	290	6.19	7.01	6.5	2.89	3.18	3.22	-1.08445	5.55e-27	9.88e-26	yes
ENSCHIG00000018397	274	295	276	97	107	106	2.66	2.71	2.75	0.84	1	0.95	-1.54121	4.96e-27	8.85e-26	yes
ENSCHIG00000010099	119	133	136	11	6	15	14.77	15.61	17.34	1.23	0.72	1.71	-3.70468	2.67e-27	4.79e-26	yes
ENSCHIG00000019917	43	40	45	228	209	190	0.36	0.32	0.39	1.7	1.68	1.45	2.17441	2.55e-27	4.58e-26	yes
ENSCHIG00000004109	141	132	149	19	15	21	16.68	14.83	18.22	2.08	1.73	2.25	-3.03673	1.56e-27	2.83e-26	yes
ENSCHIG00000010787	829	998	809	444	467	378	54.1	61.61	54.25	26.03	29.36	22.69	-1.12217	1.53e-27	2.77e-26	yes
ENSCHIG00000026081	251	248	130	18	5	7	3.91	3.66	2.08	0.25	0.08	0.1	-4.48812	1.13e-27	2.05e-26	yes
ENSCHIG00000026509	328	309	288	113	101	122	1.53	1.36	1.38	0.47	0.45	0.52	-1.56817	1.12e-27	2.03e-26	yes
ENSCHIG00000015740	248	241	231	548	528	536	4.06	3.09	3.32	6.7	7.74	7.27	1.0521	8.51e-28	1.55e-26	yes
ENSCHIG00000009946	185	194	147	551	499	450	6.82	6.76	5.57	18.23	17.73	15.27	1.41964	5.79e-28	1.06e-26	yes
ENSCHIG00000016491	208	244	238	573	529	518	2.53	2.81	3.01	6.46	6.57	6.14	1.199	4.45e-28	8.19e-27	yes
ENSCHIG00000021681	449	514	352	153	96	110	18.57	20.12	14.96	5.69	3.84	4.18	-1.96835	3.53e-28	6.52e-27	yes
ENSCHIG00000016162	209	215	255	51	44	59	19.63	19.12	24.61	4.33	4	5.13	-2.23489	2.39e-28	4.43e-27	yes
ENSCHIG00000026596	249	256	236	87	76	70	2.83	2.75	2.75	0.89	0.83	0.73	-1.76553	2.11e-28	3.94e-27	yes
ENSCHIG00000020381	79	138	150	559	512	580	3.45	5.69	6.75	21.9	21.57	23.33	2.07173	1.28e-28	2.4e-27	yes
ENSCHIG00000014798	442	472	352	952	878	920	29.82	30.12	24.4	57.64	57.09	57.14	1.02703	1.27e-28	2.39e-27	yes
ENSCHIG00000025212	481	404	449	169	168	180	8.62	6.86	8.19	2.72	2.92	2.97	-1.45897	7.25e-29	1.37e-27	yes
ENSCHIG00000011558	243	221	287	46	46	62	5	4.3	6.22	0.86	0.94	1.18	-2.38074	6.4e-29	1.21e-27	yes
ENSCHIG00000012868	539	604	539	314	256	286	5.39	5.67	5.51	2.84	2.47	2.58	-1.07048	3.32e-29	6.32e-28	yes
ENSCHIG00000022274	884	866	903	510	394	484	11.66	10.81	12.24	6.04	5.01	5.88	-1.03577	3.3e-29	6.31e-28	yes
ENSCHIG00000020056	7	6	13	152	137	155	0.06	0.09	0.12	1.2	1.33	1.26	3.81117	2.98e-29	5.7e-28	yes
ENSCHIG00000024462	713	841	748	457	373	374	24.54	27.39	26.46	14.14	12.38	11.87	-1.02994	2.28e-29	4.38e-28	yes
ENSCHIG00000021676	372	439	464	137	160	153	7.8	8.7	10	2.57	3.23	2.95	-1.59864	2.14e-29	4.13e-28	yes
ENSCHIG00000018941	623	604	546	315	286	269	56.27	51.6	50.67	25.53	24.9	22.37	-1.12284	9.46e-30	1.83e-28	yes
ENSCHIG00000015774	176	187	150	26	29	32	2.13	2.13	1.86	0.28	0.34	0.36	-2.64268	7.57e-30	1.47e-28	yes
ENSCHIG00000016895	167	197	187	18	32	15	11.36	12.66	13.08	1.12	2.13	0.96	-3.13953	4.56e-30	8.86e-29	yes
ENSCHIG00000022189	310	337	355	764	720	840	9.62	9.89	11.32	21.27	21.53	23.99	1.1153	1.95e-30	3.83e-29	yes
ENSCHIG00000012709	375	399	388	172	157	171	3.31	3.34	3.52	1.36	1.34	1.39	-1.31415	1.75e-30	3.44e-29	yes
ENSCHIG00000026827	381	416	411	184	162	174	21.91	22.62	24.25	9.46	8.95	9.23	-1.31523	1.61e-30	3.16e-29	yes
ENSCHIG00000017956	531	519	501	242	249	212	7.67	7.09	7.44	3.14	3.47	2.82	-1.23523	1.45e-30	2.87e-29	yes
ENSCHIG00000010274	170	171	168	23	9	7	21.14	20.09	21.38	2.61	1.03	0.84	-3.80482	9.67e-31	1.92e-29	yes
ENSCHIG00000024782	583	548	580	295	243	255	12.11	10.77	12.38	5.49	4.87	4.87	-1.21112	8.79e-31	1.75e-29	yes
ENSCHIG00000008577	163	176	162	452	417	439	7.64	7.8	7.8	19.01	18.83	18.94	1.28877	2.98e-31	5.95e-30	yes
ENSCHIG00000016760	78	77	73	297	264	288	2.57	2.4	2.54	8.78	8.98	10.1	1.89131	1.9e-31	3.82e-30	yes
ENSCHIG00000007846	396	408	325	847	786	870	18.5	18.03	15.6	35.51	35.39	37.42	1.05511	1.8e-31	3.61e-30	yes
ENSCHIG00000025944	533	472	532	194	212	200	7.11	5.42	7.7	2.41	3.08	2.36	-1.36573	1.75e-31	3.52e-30	yes
ENSCHIG00000021525	643	689	610	178	73	102	13.24	13.4	12.89	3.28	1.45	1.94	-2.56719	1.63e-31	3.29e-30	yes
ENSCHIG00000026747	298	271	287	82	57	47	14.02	12.09	13.86	3.45	2.57	2.05	-2.30828	1.19e-31	2.42e-30	yes
ENSCHIG00000025330	44	73	46	280	269	277	0.85	1.34	0.92	4.87	5.02	4.94	2.25353	1.07e-31	2.16e-30	yes
ENSCHIG00000024557	691	767	660	410	366	353	22.47	23.59	22.05	11.96	11.47	10.57	-1.00233	8.81e-32	1.79e-30	yes
ENSCHIG00000017941	759	926	867	437	435	460	5.59	6.45	6.56	2.89	3.09	3.12	-1.03136	5.25e-32	1.07e-30	yes
ENSCHIG00000026654	446	415	433	111	103	157	5.89	5.2	5.84	1.31	1.31	1.93	-1.89564	4.55e-32	9.32e-31	yes
ENSCHIG00000014381	809	906	985	431	380	451	26.28	27.23	31.39	12.61	12.62	13.92	-1.11675	2.52e-32	5.2e-31	yes
ENSCHIG00000006583	202	213	120	800	682	694	3.31	3.17	2.03	8.82	9.74	8.17	1.65123	2.06e-32	4.24e-31	yes
ENSCHIG00000017336	789	849	721	425	369	326	15.22	15.49	14.29	7.36	6.86	5.79	-1.1692	1.53e-32	3.18e-31	yes
ENSCHIG00000023407	179	244	200	17	25	7	1.44	2.16	1.86	0.12	0.23	0.06	-3.73521	1.54e-32	3.18e-31	yes
ENSCHIG00000013414	60	68	85	512	413	326	0.77	0.81	1.12	5.84	5.05	3.81	2.44478	1.16e-32	2.41e-31	yes
ENSCHIG00000010392	315	340	338	66	101	83	39.39	40.22	43.43	7.41	12.17	9.56	-2.07805	9.81e-33	2.05e-31	yes
ENSCHIG00000013888	385	367	305	113	83	110	4.66	4.23	3.83	1.23	0.98	1.24	-1.88243	6.91e-33	1.46e-31	yes
ENSCHIG00000009157	203	249	213	56	42	40	3.91	4.54	4.22	0.97	0.78	0.71	-2.36469	6.5e-33	1.37e-31	yes
ENSCHIG00000011070	102	95	105	423	332	354	3.53	3.11	3.73	13.13	11.07	11.27	1.77418	5.75e-33	1.22e-31	yes
ENSCHIG00000016479	371	437	312	944	893	871	5.69	5.77	4.64	11.87	11.46	10.54	1.07295	3.89e-33	8.25e-32	yes
ENSCHIG00000023587	568	602	544	1470	1252	1137	7.47	7.58	7.39	17.34	15.93	14.14	1.07912	3.66e-33	7.79e-32	yes
ENSCHIG00000009943	762	803	836	407	428	398	26.75	26.62	30.15	12.86	14.5	12.84	-1.05493	2.9e-33	6.2e-32	yes
ENSCHIG00000013679	344	403	316	931	772	966	9.57	10.66	8.86	23.54	20.84	25.02	1.25441	2.31e-33	4.95e-32	yes
ENSCHIG00000011883	804	754	644	295	326	321	10.13	8.99	8.34	3.34	3.96	3.73	-1.3159	2.23e-33	4.79e-32	yes
ENSCHIG00000020657	408	347	321	102	106	108	5.49	4.42	4.44	1.23	1.37	1.34	-1.86478	1.48e-33	3.18e-32	yes
ENSCHIG00000019044	80	73	83	316	384	348	1.85	1.8	2.57	5.75	8.52	8.16	1.85044	1e-33	2.17e-32	yes
ENSCHIG00000012361	239	260	288	63	65	52	26.98	27.76	33.41	6.38	7.07	5.4	-2.2254	9.64e-34	2.09e-32	yes
ENSCHIG00000010328	339	302	281	62	51	84	7.51	6.33	6.39	1.23	1.1	1.71	-2.32407	8.68e-34	1.89e-32	yes
ENSCHIG00000010465	214	253	239	63	47	48	4.45	4.97	5.1	1.18	0.94	0.92	-2.2559	7.23e-34	1.58e-32	yes
ENSCHIG00000020817	117	112	109	439	342	391	1.05	0.95	1	3.52	2.95	3.22	1.69153	6.3e-34	1.37e-32	yes
ENSCHIG00000008044	278	263	243	66	67	74	31.35	28.04	28.14	6.68	7.28	7.66	-2.01741	5.24e-34	1.15e-32	yes
ENSCHIG00000022263	278	263	243	66	67	74	31.35	28.04	28.14	6.68	7.28	7.66	-2.01741	5.24e-34	1.15e-32	yes
MSTRG.3854	263	257	259	79	61	69	2.37	2.19	2.4	0.64	0.53	0.57	-2	5.09e-34	1.12e-32	yes
ENSCHIG00000024459	635	806	812	324	306	284	52.04	60.65	70.71	23.9	23.43	20.13	-1.44289	4.57e-34	1.01e-32	yes
ENSCHIG00000024211	121	129	116	395	420	381	1.61	1.63	1.6	4.74	5.41	4.69	1.61641	1.39e-34	3.1e-33	yes
ENSCHIG00000014721	326	408	396	132	113	120	13.28	15.72	16.58	4.83	4.44	4.5	-1.72687	1.28e-34	2.84e-33	yes
ENSCHIG00000020118	256	237	184	39	36	35	5.54	4.85	4.11	0.75	0.76	0.7	-2.71393	9.66e-35	2.16e-33	yes
ENSCHIG00000011378	126	163	143	527	455	430	4.92	6.02	5.73	18.45	17.11	15.45	1.61353	6.43e-35	1.44e-33	yes
ENSCHIG00000004093	754	754	668	338	308	378	36.48	34.51	33.21	14.68	14.36	16.84	-1.18342	3.92e-35	8.85e-34	yes
ENSCHIG00000025257	526	586	560	222	241	260	31.1	32.77	34.01	11.78	13.73	14.15	-1.30333	3.17e-35	7.21e-34	yes
ENSCHIG00000017083	105	96	109	378	340	366	1.43	1.21	1.49	4.52	4.36	4.76	1.72363	3.18e-35	7.21e-34	yes
ENSCHIG00000022359	572	562	483	218	226	230	20.21	18.77	17.55	6.91	7.69	7.49	-1.35562	1.21e-35	2.77e-34	yes
ENSCHIG00000004522	80	91	92	342	308	331	0.66	0.71	0.77	2.51	2.43	2.5	1.79769	1.11e-35	2.54e-34	yes
ENSCHIG00000023062	373	405	310	954	848	831	3.73	3.83	3.19	8.56	8.18	7.65	1.18195	9.02e-36	2.07e-34	yes
ENSCHIG00000013074	397	409	368	140	115	92	24.32	24.39	23.43	8.13	6.94	5.18	-1.83288	8.84e-36	2.03e-34	yes
ENSCHIG00000015752	215	231	218	53	40	36	7.53	7.66	7.85	1.67	1.35	1.16	-2.46257	8.29e-36	1.91e-34	yes
ENSCHIG00000012556	443	425	412	181	147	161	9.67	8.81	9.29	3.57	3.12	3.26	-1.48076	3.78e-36	8.75e-35	yes
MSTRG.9728	876	848	699	245	214	317	14.23	13.03	11.67	3.57	3.35	4.74	-1.73931	3.72e-36	8.64e-35	yes
ENSCHIG00000026740	411	391	429	107	137	106	3.63	3.26	3.89	0.85	1.17	0.86	-1.90422	3.54e-36	8.24e-35	yes
ENSCHIG00000004508	1345	1515	1623	782	777	797	41.79	44.85	52.33	21.94	23.25	22.93	-1.02862	2.77e-36	6.47e-35	yes
ENSCHIG00000012061	209	186	203	596	541	531	2.01	1.7	2	5.15	5.02	4.71	1.38181	2.68e-36	6.27e-35	yes
ENSCHIG00000011720	101	97	86	371	320	372	2.21	2.08	1.98	7.48	6.73	7.6	1.79845	1.68e-36	3.93e-35	yes
ENSCHIG00000015331	784	804	710	417	365	341	63.1	61.2	58.71	30.12	28.31	25.27	-1.12862	1.41e-36	3.33e-35	yes
ENSCHIG00000025211	402	373	349	87	103	118	4.93	4.59	5.12	0.99	1.32	1.44	-1.96495	3.04e-37	7.19e-36	yes
ENSCHIG00000013210	218	242	167	28	18	19	2.58	2.71	2.03	0.29	0.21	0.21	-3.36595	2.61e-37	6.19e-36	yes
ENSCHIG00000021216	905	893	817	472	391	468	12.62	11.77	11.8	5.83	5.3	5.98	-1.08075	2.26e-37	5.36e-36	yes
ENSCHIG00000026636	302	473	342	76	45	56	10.83	16.05	12.6	2.46	1.57	1.86	-2.74478	8.22e-38	1.97e-36	yes
ENSCHIG00000024886	498	550	519	240	188	186	4.16	4.34	4.45	1.8	1.51	1.43	-1.44999	7.22e-38	1.74e-36	yes
ENSCHIG00000013168	131	109	105	437	387	409	1.23	0.97	1.01	3.69	3.51	3.54	1.74235	6.7e-38	1.61e-36	yes
MSTRG.1265	61	79	51	346	301	301	1.82	2.23	1.56	9.27	8.66	8.28	2.22404	5.82e-38	1.4e-36	yes
ENSCHIG00000014317	56	66	53	317	263	341	3.06	3.41	2.97	15.52	13.83	17.13	2.29975	4.34e-38	1.06e-36	yes
ENSCHIG00000027224	319	305	320	96	72	88	6.75	6.1	6.96	1.82	1.47	1.71	-1.98623	3.91e-38	9.52e-37	yes
ENSCHIG00000019289	381	448	404	893	842	905	16.36	18.19	17.82	34.41	34.84	35.77	1.00385	3.83e-38	9.36e-37	yes
ENSCHIG00000013001	258	195	223	17	27	23	4.63	3.31	4.11	0.28	0.47	0.37	-3.42746	1.52e-38	3.72e-37	yes
ENSCHIG00000009561	381	471	387	999	868	981	15.56	18.2	16.24	36.62	34.17	36.89	1.10675	1.21e-38	2.98e-37	yes
ENSCHIG00000004792	699	837	709	336	231	275	86.75	98.25	90.4	37.42	27.63	31.42	-1.51338	6.81e-39	1.68e-37	yes
ENSCHIG00000021502	354	330	372	108	97	97	3.79	3.34	4.08	1.03	1	0.96	-1.90657	5.1e-39	1.26e-37	yes
ENSCHIG00000008340	459	521	343	105	69	69	56.96	61.16	43.73	11.69	8.25	7.88	-2.54046	3.16e-39	7.87e-38	yes
ENSCHIG00000000353	420	332	324	65	72	82	17.53	13.09	13.88	2.43	2.91	3.13	-2.39337	2.18e-39	5.44e-38	yes
ENSCHIG00000025427	269	297	268	53	71	60	5.12	5.23	5.23	0.91	1.32	1.06	-2.24354	1.73e-39	4.33e-38	yes
ENSCHIG00000017764	849	1018	904	448	463	483	16	17.95	17.41	7.5	8.32	8.7	-1.06669	1.43e-39	3.61e-38	yes
ENSCHIG00000021751	120	119	83	525	509	707	3.21	3.01	2.28	12.62	13.14	17.43	2.34516	1.3e-39	3.28e-38	yes
MSTRG.8006	24004	24952	23405	12234	10338	9360	44.11	43.37	44.19	20.18	18.31	15.84	-1.27711	1.17e-39	2.96e-38	yes
ENSCHIG00000022822	350	394	382	131	110	99	7.78	8.29	8.7	2.59	2.33	2.02	-1.83559	7.8e-40	1.99e-38	yes
ENSCHIG00000023627	859	1090	883	234	218	335	29.66	35.61	31.33	7.26	7.25	10.65	-1.94089	3.02e-40	7.78e-39	yes
ENSCHIG00000024688	101	106	111	386	401	388	7.45	7.36	8.43	25.7	28.66	26.5	1.79882	2.67e-40	6.89e-39	yes
ENSCHIG00000022907	335	368	295	84	60	49	13.4	13.94	12.09	2.99	2.31	1.8	-2.4734	1.9e-40	4.92e-39	yes
ENSCHIG00000026389	728	819	884	356	340	330	20.21	21.49	25.21	8.86	9.09	8.43	-1.34278	1.76e-40	4.57e-39	yes
ENSCHIG00000020482	779	815	740	410	362	331	4.12	4.08	4.02	1.95	1.84	1.61	-1.17821	4.83e-41	1.26e-39	yes
ENSCHIG00000001308	508	656	587	221	212	220	27.26	33.29	32.36	10.64	10.96	10.87	-1.51673	2.59e-41	6.81e-40	yes
ENSCHIG00000012699	174	155	160	507	489	515	1.2	0.98	1.1	3.05	3.15	3.16	1.51281	2.25e-41	5.92e-40	yes
ENSCHIG00000025057	259	273	274	49	55	63	20.44	20.38	22.22	3.47	4.18	4.58	-2.36584	1.33e-41	3.52e-40	yes
ENSCHIG00000011929	251	262	245	661	630	721	2.49	2.46	2.5	5.9	6.04	6.6	1.31533	1.11e-41	2.96e-40	yes
ENSCHIG00000012377	206	201	186	19	12	23	15.29	14.11	14.19	1.27	0.86	1.57	-3.5584	9.42e-42	2.51e-40	yes
ENSCHIG00000015544	95	78	75	361	354	373	0.79	0.61	0.64	2.69	2.83	2.85	2.03666	8.15e-42	2.18e-40	yes
ENSCHIG00000019370	436	394	348	105	86	111	5.29	4.52	4.34	1.14	1	1.24	-2.06571	6.74e-42	1.81e-40	yes
ENSCHIG00000016403	145	160	141	510	459	451	1.24	1.28	1.24	3.87	3.75	3.51	1.56565	2.69e-42	7.26e-41	yes
ENSCHIG00000015146	23	32	28	241	319	331	0.79	0.98	0.97	6.89	9.89	9.93	3.28513	1.84e-42	4.99e-41	yes
ENSCHIG00000011982	551	639	511	210	159	147	12.56	12.56	11.91	3.71	3.95	2.72	-1.83489	1.65e-42	4.49e-41	yes
MSTRG.11793	1016	959	880	350	405	416	20.09	17.93	17.87	6.21	7.73	7.57	-1.37758	1.11e-42	3.03e-41	yes
ENSCHIG00000007371	516	500	460	161	147	188	11.23	10.28	10.28	3.15	3.08	3.77	-1.66857	7.93e-43	2.16e-41	yes
ENSCHIG00000021687	1478	1622	1539	789	762	916	80.71	83.64	86.41	39.13	40.3	45.76	-1.00219	7.82e-43	2.14e-41	yes
ENSCHIG00000013926	342	352	384	882	878	867	3.93	3.82	4.53	9.09	9.72	9.17	1.18809	6.32e-43	1.73e-41	yes
ENSCHIG00000011175	846	1088	977	411	333	416	87.05	105.89	103.28	37.95	33.02	39.41	-1.42419	2.58e-43	7.1e-42	yes
ENSCHIG00000008856	308	357	284	79	52	58	5.93	7.27	5.89	1.52	0.89	1.17	-2.41479	2.28e-43	6.31e-42	yes
ENSCHIG00000012095	521	609	536	1268	1081	1221	49.2	54.56	52.05	107.56	98.44	106.27	1.00301	2.28e-43	6.31e-42	yes
ENSCHIG00000010927	548	627	536	1187	1223	1243	11.51	12.46	11.57	22.38	24.76	24.04	1.00203	6.43e-44	1.79e-42	yes
ENSCHIG00000016367	1078	1080	1000	585	456	518	19.2	18.19	18.29	9.35	7.83	8.49	-1.11708	3.78e-44	1.06e-42	yes
ENSCHIG00000023697	331	400	350	40	68	67	5.12	5.85	5.57	0.56	1.01	0.96	-2.70875	3.01e-44	8.46e-43	yes
ENSCHIG00000003279	371	353	317	79	71	49	4.09	3.68	3.59	0.78	0.75	0.5	-2.48441	2.26e-44	6.37e-43	yes
ENSCHIG00000019059	660	790	615	159	218	164	24.97	28.31	23.88	5.37	7.96	5.68	-2.02109	1.63e-44	4.66e-43	yes
ENSCHIG00000003903	1215	1195	1119	586	426	448	16.92	15.82	16.01	7.32	5.71	5.74	-1.37697	1.01e-44	2.88e-43	yes
ENSCHIG00000023712	522	576	607	1357	1398	1556	13.13	13.96	16.53	30.73	34.39	36.36	1.21813	1.93e-45	5.58e-44	yes
ENSCHIG00000025802	471	486	431	178	147	160	10.5	10.25	9.88	3.56	3.16	3.28	-1.61495	1.06e-45	3.08e-44	yes
MSTRG.14999	220	232	186	14	18	17	2.57	2.56	2.24	0.14	0.2	0.18	-3.82508	2.48e-46	7.22e-45	yes
MSTRG.11989	466	464	382	122	129	121	5.61	5.4	4.62	1.29	1.41	1.3	-1.96625	2.35e-46	6.86e-45	yes
ENSCHIG00000018182	542	524	457	1221	1140	1112	10.45	9.51	9	21.04	21.1	19.69	1.09425	1.94e-46	5.67e-45	yes
ENSCHIG00000023455	304	241	264	24	34	29	4.93	3.7	4.41	0.35	0.53	0.43	-3.31531	1.45e-46	4.25e-45	yes
ENSCHIG00000010234	236	274	218	35	27	35	28.03	30.79	26.58	3.72	3.06	3.81	-3.01153	1.26e-46	3.7e-45	yes
ENSCHIG00000010137	530	583	541	193	152	209	8.06	8.39	8.45	2.63	2.23	2.93	-1.67645	6.91e-47	2.04e-45	yes
ENSCHIG00000021379	412	455	452	133	141	140	7.02	7.35	7.91	2.04	2.32	2.21	-1.76178	8.31e-48	2.46e-46	yes
ENSCHIG00000012379	32	35	34	278	259	255	0.42	0.42	0.46	3.12	3.13	2.95	2.82312	7.88e-48	2.34e-46	yes
ENSCHIG00000010495	1610	1622	1531	957	774	791	29.72	28.33	29.03	15.86	13.78	13.45	-1.01499	3.07e-48	9.14e-47	yes
ENSCHIG00000021373	191	166	162	583	564	562	1.07	0.94	1.03	3.51	3.5	3.27	1.7577	2.35e-48	7.02e-47	yes
MSTRG.13522	848	829	1039	298	242	236	1.8	1.66	2.26	0.57	0.49	0.46	-1.91194	1.65e-48	4.97e-47	yes
ENSCHIG00000027071	59	57	42	339	301	343	0.43	0.39	0.31	2.21	2.1	2.29	2.54614	1.31e-48	3.94e-47	yes
MSTRG.8683	258	278	259	723	658	693	2.59	2.64	2.67	6.53	6.34	6.42	1.28793	8.76e-49	2.64e-47	yes
ENSCHIG00000022481	158	196	140	603	624	584	2.73	3.21	2.49	9.36	10.4	9.3	1.78543	5e-49	1.51e-47	yes
ENSCHIG00000026682	347	323	295	72	62	60	2.77	2.44	2.42	0.52	0.48	0.44	-2.40561	3.12e-49	9.49e-48	yes
ENSCHIG00000019190	277	324	299	820	764	755	12.62	14.04	14.19	34.09	34.06	31.31	1.28378	3.66e-50	1.13e-48	yes
ENSCHIG00000015154	57	46	56	347	313	329	1.31	0.92	1.28	6.92	6.73	6.74	2.53832	9.8e-51	3.04e-49	yes
ENSCHIG00000015608	30	50	33	307	309	320	0.43	0.68	0.48	3.93	4.25	4.2	2.96091	6.25e-51	1.94e-49	yes
ENSCHIG00000018617	976	1047	790	371	319	335	13.62	13.82	11.33	4.65	4.29	4.3	-1.55004	3.25e-51	1.02e-49	yes
ENSCHIG00000025481	165	166	137	584	508	546	4.11	3.91	3.5	13.04	12.18	12.51	1.71157	1.79e-51	5.63e-50	yes
ENSCHIG00000011323	208	327	253	1044	951	959	2.15	3.21	2.7	9.7	9.49	9.14	1.81348	1.05e-51	3.31e-50	yes
ENSCHIG00000002772	516	460	517	123	127	98	3.06	2.58	3.16	0.65	0.72	0.54	-2.20393	5.86e-52	1.86e-50	yes
ENSCHIG00000000075	791	942	861	398	372	350	41.29	46.1	45.52	18.53	18.45	16.58	-1.31122	3.27e-52	1.04e-50	yes
ENSCHIG00000025785	133	102	111	524	500	491	3.29	2.4	2.82	11.66	11.94	11.21	2.03227	1.72e-52	5.5e-51	yes
ENSCHIG00000012015	1655	1731	1890	876	841	884	108.96	107.79	127.8	51.75	53.36	53.54	-1.11887	3.32e-53	1.07e-51	yes
ENSCHIG00000020440	393	405	396	103	94	115	3.94	3.85	4.08	0.93	0.91	1.06	-2.0332	1.69e-53	5.48e-52	yes
ENSCHIG00000023115	1165	1286	1256	599	458	563	46.73	48.79	51.76	21.56	17.71	20.79	-1.29409	4.94e-54	1.61e-52	yes
ENSCHIG00000008505	750	843	847	213	272	257	117.24	124.64	136.03	29.88	40.98	36.99	-1.80902	3.15e-54	1.03e-52	yes
ENSCHIG00000024398	62	52	51	345	340	358	0.93	0.73	0.78	4.61	4.88	4.91	2.56112	2.43e-54	7.99e-53	yes
ENSCHIG00000018500	310	314	319	901	816	803	2.89	2.77	3.05	7.53	7.33	6.89	1.32027	1.65e-54	5.42e-53	yes
MSTRG.4767	171	177	182	621	547	610	2.29	2.24	2.5	7.46	7.05	7.51	1.64722	4.36e-55	1.45e-53	yes
ENSCHIG00000015700	587	601	633	224	191	187	9.08	8.79	10.06	3.11	2.85	2.66	-1.69606	8.85e-56	2.96e-54	yes
ENSCHIG00000023113	539	557	494	157	149	115	9.42	9.2	8.76	2.46	2.49	1.83	-2.01377	4.85e-56	1.63e-54	yes
ENSCHIG00000023042	189	236	214	687	683	735	5.39	6.37	6.27	17.59	18.78	19.3	1.6265	2.37e-56	7.99e-55	yes
ENSCHIG00000015994	355	438	366	81	68	87	4.58	5.34	4.85	0.94	0.85	1.03	-2.3889	2.08e-56	7.02e-55	yes
ENSCHIG00000012025	1009	982	848	2074	2044	2173	4.26	3.91	3.67	7.84	8.31	8.41	1.05264	6.5e-57	2.2e-55	yes
ENSCHIG00000018068	164	230	221	881	845	767	2.51	3.05	3.16	9.48	9.53	8.5	1.65756	3.14e-57	1.07e-55	yes
ENSCHIG00000009725	413	481	443	1290	1110	1100	7.06	7.84	7.43	19.93	18.42	17.07	1.31142	9.39e-59	3.26e-57	yes
ENSCHIG00000009349	999	1019	964	509	455	439	35.08	33.84	34.78	16.04	15.4	14.19	-1.18436	6.65e-59	2.32e-57	yes
ENSCHIG00000019428	941	1160	1035	387	421	414	25.93	30.23	29.29	9.58	11.18	10.51	-1.4503	5.29e-59	1.86e-57	yes
MSTRG.6855	2109	2498	2275	1327	1228	1173	20.15	23.51	23.54	10.68	11.48	10.67	-1.03345	4.43e-60	1.57e-58	yes
ENSCHIG00000012350	790	784	821	254	193	269	7.3	6.84	7.8	2.11	1.72	2.28	-1.84432	4.39e-60	1.56e-58	yes
ENSCHIG00000017909	204	152	198	973	915	809	3.57	2.52	3.57	15.29	15.45	13.05	2.18051	2.58e-60	9.24e-59	yes
ENSCHIG00000025365	1096	1337	1238	536	510	554	114.91	132.61	133.44	50.49	51.56	53.47	-1.29254	7.4e-61	2.67e-59	yes
ENSCHIG00000025761	462	502	459	125	135	111	11.04	11.34	11.27	2.68	3.11	2.44	-2.03164	5.12e-61	1.85e-59	yes
ENSCHIG00000018090	316	322	316	53	48	48	4.79	4.62	4.92	0.72	0.7	0.67	-2.77746	6.69e-62	2.45e-60	yes
ENSCHIG00000013432	76	76	72	423	396	442	0.71	0.68	0.7	5.03	5.82	5.97	3.0086	2.82e-63	1.06e-61	yes
ENSCHIG00000014123	338	362	324	48	57	58	7.53	7.63	7.42	0.96	1.22	1.19	-2.74422	2.77e-63	1.04e-61	yes
ENSCHIG00000026166	389	387	381	68	80	64	4.61	4.33	4.63	0.72	0.91	0.7	-2.54202	2.02e-63	7.64e-62	yes
ENSCHIG00000010359	330	354	343	916	908	936	6.48	6.57	6.92	16.14	17.18	16.92	1.331	1.38e-63	5.22e-62	yes
ENSCHIG00000024776	447	469	427	1133	1056	1190	8.41	8.93	8.94	19.61	20.74	21.05	1.22427	1.35e-63	5.15e-62	yes
ENSCHIG00000010477	684	783	592	198	192	196	81.17	87.88	72.15	21.09	21.96	21.41	-1.90375	1.13e-63	4.32e-62	yes
ENSCHIG00000013189	22	29	25	340	305	314	0.19	0.24	0.22	2.62	2.52	2.48	3.55128	1e-64	3.86e-63	yes
ENSCHIG00000009793	851	983	946	2146	2068	1957	6.9	7.54	7.88	15.61	16.16	14.6	1.05485	7.63e-65	2.95e-63	yes
ENSCHIG00000017624	690	686	604	1576	1555	1496	8.29	7.72	7.31	16.61	17.73	16.18	1.11529	2.81e-65	1.09e-63	yes
ENSCHIG00000003799	522	603	599	1457	1515	1494	11.69	12.78	13.8	29.32	32.75	30.85	1.27978	1.78e-65	6.95e-64	yes
MSTRG.13524	1676	1753	1980	587	497	411	4.17	4.34	5.16	1.37	1.23	1.01	-1.92094	1.21e-65	4.72e-64	yes
ENSCHIG00000010386	305	348	282	35	31	31	47.68	51.45	45.29	4.91	4.67	4.46	-3.36266	8.31e-66	3.27e-64	yes
ENSCHIG00000012710	146	162	188	742	692	670	1.79	1.89	2.38	8.19	8.19	7.58	1.98324	1.54e-66	6.07e-65	yes
ENSCHIG00000021506	504	510	543	139	125	134	11.92	11.12	13.1	2.75	2.83	2.91	-2.08976	6.78e-67	2.71e-65	yes
ENSCHIG00000021660	1048	962	927	2236	2146	2314	14.35	12.46	13.04	27.48	28.32	29.17	1.09237	1.54e-67	6.2e-66	yes
ENSCHIG00000024266	290	316	282	22	14	20	35.72	36.81	35.68	2.43	1.66	2.27	-4.08866	9.29e-68	3.78e-66	yes
ENSCHIG00000024360	2743	2873	2391	1451	1375	1324	58.29	57.75	52.2	27.67	28.16	25.9	-1.04158	7.38e-68	3.02e-66	yes
ENSCHIG00000022375	555	549	515	92	126	100	12.04	11.28	11.48	1.79	2.63	2	-2.43844	2.23e-68	9.21e-67	yes
ENSCHIG00000018909	1418	1408	1410	554	399	522	17.41	16.35	17.79	6.1	4.72	5.9	-1.6244	1.46e-68	6.04e-67	yes
ENSCHIG00000016853	1150	1117	974	2493	2320	2565	25.23	23.18	21.96	49.09	49.06	51.81	1.09155	1.06e-68	4.42e-67	yes
ENSCHIG00000011717	1381	1385	1295	735	653	670	19.71	18.7	18.99	9.45	9.08	8.8	-1.07057	8.48e-69	3.54e-67	yes
ENSCHIG00000008137	2039	1953	1700	870	725	817	107.98	97.82	92.49	41.35	37	39.83	-1.33573	7.82e-69	3.27e-67	yes
ENSCHIG00000016901	15	19	18	337	338	334	0.26	0.27	0.28	4.59	4.94	4.66	4.13081	3.94e-69	1.66e-67	yes
ENSCHIG00000007963	167	199	166	699	716	797	3.03	3.42	3.11	11.4	12.55	13.35	1.96409	1.41e-69	5.97e-68	yes
[truncated: 207 more rows]
