# Supplementary material for: Profiling and Functional Analysis of mRNAs during Skeletal Muscle Differentiation in Goats
Source: Animals (Basel). 2022 Apr 18;12(8):1048. doi: 10.3390/ani12081048 (PMC9024908; doi:10.3390/ani12081048)
Supplement: Supplementary file 1 [file animals-12-01048-s001.zip › Table S2 The expression of 202 key genes.xls]

id	symbol	GM-1_fpkm	GM-2_fpkm	GM-3_fpkm	DM1-1_fpkm	DM1-2_fpkm	DM1-3_fpkm	DM5-1_fpkm	DM5-2_fpkm	DM5-3_fpkm
ENSCHIG00000000385	SYNPO2L	0	0.03	0.03	0.56	0.41	1.36	17.68	19.79	14.94
ENSCHIG00000000495	LAMB3	0.12	0.12	0.7	1.19	1.32	1.11	5.42	5.87	4.79
ENSCHIG00000000527	PTGS1	0.12	0.11	0.09	0.3	0.48	0.31	1.37	1.11	1.45
ENSCHIG00000000839	AMIGO1	0.33	0.34	0.47	1.09	0.98	1.03	2.52	2.93	1.92
ENSCHIG00000000946	H1-5	255.54	243.93	217.29	20.95	20.5	21.3	98.06	105.43	86.41
ENSCHIG00000001027	FZD9	0.5	0.68	0.48	2.23	1.89	2.18	7.12	8.5	7.21
ENSCHIG00000002155	OTOG	0.06	0.02	0.06	0.28	0.31	0.26	0.75	0.75	0.78
ENSCHIG00000002331	MYO16	0.01	0.02	0.02	0.11	0.14	0.1	2.23	2.15	1.95
ENSCHIG00000002616	TPH2	17.06	17.14	17.4	3.44	3.14	3.31	1.48	1.18	1.87
ENSCHIG00000002971	-	10.94	11.53	14.13	1.26	0.15	1.01	6.37	6.38	3.38
ENSCHIG00000003296	FOSB	0	0.06	0.03	0.18	0.15	0.26	0.58	0.49	0.47
ENSCHIG00000003444	NCAPG2	16.22	15.21	15.26	2.87	2.43	2.52	6.76	6.46	6.14
ENSCHIG00000003573	KLHL31	0	0	0.05	0.34	0.59	1.15	30.98	33.32	35.28
ENSCHIG00000003854	AFAP1L1	0.13	0.14	0.02	0.25	0.45	0.37	2.38	2.54	2.21
ENSCHIG00000004109	-	16.68	14.83	18.22	2.08	1.73	2.25	5.53	10.69	6.95
ENSCHIG00000004276	FAP	5.85	5.6	5.2	31.73	31.59	30.92	64.03	57.92	72.92
ENSCHIG00000004376	CDK5R1	0.74	0.4	0.43	1.42	1.93	1.99	5.04	4.98	5.41
ENSCHIG00000004603	DEPP1	0	0.07	0	2.3	2.32	1.72	22.59	27.73	25.99
ENSCHIG00000004734	FITM1	0	0	0	1.55	0.8	2	8.77	12.31	10.63
ENSCHIG00000005289	PLEKHA1	0.45	0.21	0.27	0.67	1.12	0.94	2.08	1.64	2.22
ENSCHIG00000005501	-	76.36	85.17	75.05	7.08	9.7	8.13	25.5	32.36	28.78
ENSCHIG00000005720	-	9.49	9.32	6.46	1.28	0.8	0.44	2.83	3.55	4.02
ENSCHIG00000006418	EEPD1	0.62	0.59	0.64	1.82	1.43	1.44	5.74	5.37	4.6
ENSCHIG00000006433	AFAP1L2	0.18	0.11	0.2	0.61	0.66	0.67	1.24	1.67	0.99
ENSCHIG00000006539	H2BC6	13.83	17.8	17.62	2.07	1.36	2.47	5.09	8.48	8.31
ENSCHIG00000006730	-	105.49	107.47	111.37	9.07	10.17	7.59	43.2	56.4	50.54
ENSCHIG00000007655	-	127.12	121.44	117.05	24.13	22.21	25.46	55.37	63.86	59.88
ENSCHIG00000007673	H2BC18	38.39	30.84	33.48	7.63	2.52	7.02	12.79	16.14	12.16
ENSCHIG00000007834	-	47.82	49.5	53.77	4.37	5.26	5.03	21	20.13	17.09
ENSCHIG00000007841	-	2.86	2.78	1.91	9	8.49	6.72	18.66	19.03	19.48
ENSCHIG00000007984	-	97.05	99.16	92.82	7.31	7.02	7.63	37.71	51.76	44.19
ENSCHIG00000008062	TICRR	4.17	3.87	4.29	0.52	0.59	0.52	1.41	1.21	1.25
ENSCHIG00000008416	DES	32.53	34.06	35.06	72.89	75.22	82.57	345.14	388.41	342.3
ENSCHIG00000008714	MYH8	0	0.04	0.04	0.13	0.2	0.65	29.78	32.88	29.78
ENSCHIG00000008771	PPP1R3A	0	0	0	0.04	0.07	0.14	4.41	3.8	4.71
ENSCHIG00000009302	CDC6	3.76	4.69	5.69	0.58	0.63	0.87	1.66	2.83	1.53
ENSCHIG00000009421	-	61.23	51.29	62.3	4.9	5.72	5.79	21.12	28.41	23.34
ENSCHIG00000009432	ABTB2	0.05	0.03	0.07	0.26	0.26	0.29	4.07	5.26	4.36
ENSCHIG00000009523	WNT9A	0.36	0.25	0.14	1.08	0.87	1.23	5.07	7.19	4.67
ENSCHIG00000009563	LRRN1	15.24	13.73	14.34	50.63	51.74	49.16	188.71	184.25	197.07
ENSCHIG00000009617	KCNJ11	0	0.04	0.09	0.34	0.4	0.88	8.44	10.27	8.73
ENSCHIG00000009676	H3C8	86.28	96.19	86.73	7.76	6.3	8.14	33.26	43.06	37.36
ENSCHIG00000009751	-	76.12	73.78	79.42	5.42	4.37	6.68	26.54	34	27.6
ENSCHIG00000009758	XP_008566075.1 PREDICTED: histone H2A type 1 isoform X1 [Galeopterus variegatus]	296.7	310.93	274.43	26.24	24.45	25.67	116.25	139.12	118.38
ENSCHIG00000009860	CAPN5	0.89	1.05	0.86	2.21	2.12	1.88	0.3	0.34	0.31
ENSCHIG00000009940	CDRT1	0.06	0.07	0.03	0.16	0.29	0.19	0.58	0.6	0.61
ENSCHIG00000010009	CAV3	0	0	0	0.22	0.57	0.73	17.02	18.29	22.57
ENSCHIG00000010234	-	28.03	30.79	26.58	3.72	3.06	3.81	8.53	9.45	7.19
ENSCHIG00000010274	-	21.14	20.09	21.38	2.61	1.03	0.84	10.11	9.12	9.99
ENSCHIG00000010328	POLH	7.51	6.33	6.39	1.23	1.1	1.71	2.79	3.53	2.44
ENSCHIG00000010386	-	47.68	51.45	45.29	4.91	4.67	4.46	22.38	23.82	18.68
ENSCHIG00000010420	CEBPD	0.89	1.38	1.49	7.04	5.12	8.68	3.15	3.5	3.16
ENSCHIG00000010465	HASPIN	4.45	4.97	5.1	1.18	0.94	0.92	1.82	2.7	2.35
ENSCHIG00000010812	PROB1	0.3	0.33	0.15	0.66	0.89	0.6	11.85	14.12	11.39
ENSCHIG00000010817	H1-3	75.65	68.85	76.97	16.96	17.65	16.65	36.12	39.45	30.53
ENSCHIG00000010887	SGCG	0.34	0.16	0.31	0.84	0.7	1.02	7.66	8.11	7.25
ENSCHIG00000010972	CACNG1	0.05	0	0	0.09	0.16	0.42	10.06	10.93	8.74
ENSCHIG00000010987	H2BC3	13.19	9.93	12.63	1.49	1.23	0.94	4.33	6.04	4.34
ENSCHIG00000011175	CCL17	87.05	105.89	103.28	37.95	33.02	39.41	12.38	15.77	13.46
ENSCHIG00000011209	H2BC11	57.14	61.02	56.29	4.14	2.84	1.53	26.48	33.21	23.37
ENSCHIG00000011218	SLITRK6	4.64	4.1	5.79	2.44	2.85	1.59	0.85	0.4	1.43
ENSCHIG00000011608	-	375.3	385.99	365.14	38.37	45.84	38.53	137.32	157.72	151.38
ENSCHIG00000011658	-	72.85	79.69	87.21	11.22	11	10.07	27.51	34.17	29.72
ENSCHIG00000011761	MYOM2	0.07	0.01	0.09	0.23	0.21	1.73	29.12	28.59	22.81
ENSCHIG00000011768	SPOCK2	0.12	0.1	0.27	0.46	0.58	0.28	1.71	1.81	1.62
ENSCHIG00000011770	PPL	0.14	0.28	0.54	1.65	2.45	2.24	0.59	0.85	0.99
ENSCHIG00000011793	PRAG1	0.58	0.5	0.44	0.23	0.27	0.23	1.7	1.79	1.71
ENSCHIG00000011829	PKMYT1	1.88	2.06	1.62	0.11	0.29	0.19	0.86	0.7	0.73
ENSCHIG00000011929	TNFSF18	2.49	2.46	2.5	5.9	6.04	6.6	17.89	15.46	18.33
ENSCHIG00000012112	-	50.18	62.84	61.67	3.93	2.71	3.45	18.03	19.85	20.6
ENSCHIG00000012113	LAMP3	0.05	0.05	0	0.56	0.29	0.07	1.4	1.19	1.42
ENSCHIG00000012174	MACROD2	0.19	0.09	0.13	0.34	0.37	0.27	0.68	0.58	0.87
ENSCHIG00000012377	H1-1	15.29	14.11	14.19	1.27	0.86	1.57	6.13	8.75	6.36
ENSCHIG00000012379	CDH17	0.42	0.42	0.46	3.12	3.13	2.95	9.83	10.05	10.23
ENSCHIG00000012603	FAM78A	0.15	0.3	0.24	1.5	1.12	1.53	4.39	4.14	4.45
ENSCHIG00000012778	MYOZ2	0.11	0.03	0.13	0.87	0.6	0.44	34.69	29.56	35.31
ENSCHIG00000012879	WWC1	56.16	55.93	57.59	24.23	23.29	24.61	10.6	11.4	9.83
ENSCHIG00000013063	SEMA3B	0.23	0	0	1.62	2.21	1.85	0.31	0.96	1.05
ENSCHIG00000013414	TRIM66	0.77	0.81	1.12	5.84	5.05	3.81	2.24	2.65	1.5
ENSCHIG00000013457	VPS33B	0	0	0	3.66	3.16	1.98	1.1	1.19	0.26
ENSCHIG00000013596	SLC6A12	0	0	0	0.06	0.04	0.13	0.33	0.42	0.45
ENSCHIG00000013760	DYNC1I1	0.09	0.55	0.19	0	0.01	0	1.5	2.52	0.72
ENSCHIG00000014117	ABCC8	0	0	0	0.04	0.05	0.05	1.15	1.08	1.25
ENSCHIG00000014123	RAD51AP1	7.53	7.63	7.42	0.96	1.22	1.19	3.39	3.8	4.07
ENSCHIG00000014127	IER3	21.04	15.98	12.18	0	0	0	5.51	2.84	4.29
ENSCHIG00000014279	ASB5	0.01	0	0	0.12	0.16	0.4	0.84	0.75	0.56
ENSCHIG00000014308	SNAI1	6.37	7.41	7.6	2.86	3.18	3.06	1.41	1.41	1.43
ENSCHIG00000014376	CASQ2	0.69	0.41	0.32	1.05	1.53	2.1	122.31	136.44	120.27
ENSCHIG00000014396	C2	0.04	0.05	0	0.27	0.31	0.38	0.8	1.43	0.81
ENSCHIG00000014432	TRIM55	0	0	0	0.89	1.24	0.3	16.8	12.09	17.61
ENSCHIG00000014506	CHRNB1	1.18	0.28	0.8	2.55	3.04	3.2	13.87	17.23	9.59
ENSCHIG00000014797	TRIM54	0.04	0	0	0.11	0.12	1.08	10.25	11.05	9.3
ENSCHIG00000014984	ABCC3	3.6	3.79	3.52	1.75	1.35	1.91	0.61	0.38	0.54
ENSCHIG00000015009	MYO1F	0.13	0.08	0.09	1.73	1.47	1.72	0.57	0.62	0.63
ENSCHIG00000015146	MYL4	0.79	0.98	0.97	6.89	9.89	9.93	260.69	303.42	272.42
ENSCHIG00000015154	MAMDC2	1.31	0.92	1.28	6.92	6.73	6.74	29.35	29.04	24.95
ENSCHIG00000015236	SPTBN4	0.1	0.1	0.07	0.03	0.02	0.03	0.26	0.27	0.2
ENSCHIG00000015250	MYPN	0.01	0.01	0.01	0.23	0.3	1.03	19.3	19.11	18.67
ENSCHIG00000015608	ASPN	0.43	0.68	0.48	3.93	4.25	4.2	1.94	1.67	2.57
ENSCHIG00000015638	HSPB8	0.69	0.71	0.95	1.66	1.31	3.04	33.32	30.91	30.58
ENSCHIG00000015774	CEP72	2.13	2.13	1.86	0.28	0.34	0.36	0.73	0.57	0.75
ENSCHIG00000015894	DMPK	3.19	1.96	1.22	24.26	20.18	18.6	50.19	59.98	52.13
ENSCHIG00000016095	HES6	0.07	0.07	0.07	1.16	1.25	1.19	17.24	17.36	14.42
ENSCHIG00000016206	MEF2C	0.87	1.03	1.1	0.62	0.19	0.27	5.57	5.71	5.87
ENSCHIG00000016292	CCDC141	0.32	0.19	0.25	0.67	0.71	1.25	2.86	2.88	3.62
ENSCHIG00000016301	SLC26A7	1.59	1.13	0.96	3.97	2.86	3.56	7.68	7.2	7.17
ENSCHIG00000016329	GTSE1	8.78	9.68	8.47	0	0	0	1.4	1.84	1.93
ENSCHIG00000016403	SVIL	1.24	1.28	1.24	3.87	3.75	3.51	14.15	20.25	13.88
ENSCHIG00000016517	TNNI1	1.4	0.79	0.6	6.29	6.86	14.87	171.84	193.41	174.98
ENSCHIG00000016876	XP_010972469.1 PREDICTED: histone H2A type 1-J-like isoform X2 [Camelus bactrianus]	108.76	110.8	104.1	9.31	10.89	9.98	39.9	49.46	33.63
ENSCHIG00000016940	ATAD5	4.2	3.93	4.28	0.9	0.84	0.91	2.16	1.72	2.07
ENSCHIG00000016948	EGLN3	0.18	0.23	0.32	1.28	1.05	1.12	10.76	10.76	10.13
ENSCHIG00000016987	SMYD1	0.12	0.29	0.11	0.43	1.8	1.39	16.51	23.22	10.13
ENSCHIG00000017163	PANK1	0.85	1.24	0.55	2.02	2.5	2.65	5.14	7.74	4.86
ENSCHIG00000017325	PTPRD	0.32	0.45	0.44	2.48	3.01	2.72	5.7	6.66	5.9
ENSCHIG00000017469	CHAC1	53.41	54.47	53.88	4.7	6.06	4.19	10.18	11.75	9.34
ENSCHIG00000017519	MYBPH	0	0.03	0.04	0	0.46	1.14	24.68	34.53	30.73
ENSCHIG00000017530	GAB2	0.84	1.1	1.14	1.93	2.69	2.04	5.2	4.59	4.77
ENSCHIG00000017627	LMOD3	0.01	0	0.03	0.11	0.36	0.44	10.08	11.48	11.05
ENSCHIG00000017665	ANKRD44	1.03	0.87	1.27	2.49	2.57	2.8	11.21	11.97	11.08
ENSCHIG00000017957	GABRG1	0.12	0.12	0.11	0.81	0.92	0.86	0.31	0.31	0.45
ENSCHIG00000018090	FAM184B	4.79	4.62	4.92	0.72	0.7	0.67	1.54	1.44	1.6
ENSCHIG00000018272	CHRNA1	0.35	0.21	0.6	1.62	2.72	1.99	34.98	35.91	34.82
ENSCHIG00000018279	ADSS1	8.86	9.09	8.69	17.05	18.19	18.62	39.23	44.48	37.01
ENSCHIG00000018294	UNC45B	0.02	0	0.02	0.59	0.64	1.74	17.75	19.55	18.87
ENSCHIG00000018306	STIL	3.66	6.34	5.1	0.38	0.21	0.93	2.13	1.92	3.05
ENSCHIG00000018342	KCNN3	0.62	0.69	0.84	1.49	1.76	1.7	5.73	6.49	5.55
ENSCHIG00000018349	ABCF3	10.3	8.6	9.64	0.3	0	0.75	3.09	5.03	4.96
ENSCHIG00000018360	RCAN2	0.12	0.13	0.1	0.01	0.03	0.03	0.55	0.43	0.34
ENSCHIG00000018472	TTN	0	0.01	0.01	0.04	0.07	0.39	5.46	4.15	4.21
ENSCHIG00000018588	UHRF1	11.99	12.27	8.34	1	1.27	1.13	3.58	4.65	4.21
ENSCHIG00000018863	IGF1	0.53	0.16	0.53	1.86	2.18	1.58	7.03	7.44	4.46
ENSCHIG00000018936	FAM171A2	2.8	4.37	3.44	8.8	5.86	8.68	23.83	26.54	20.13
ENSCHIG00000018986	ADAMTS5	11.37	12.89	12.09	67.84	65.91	64.7	31.9	36.05	28.63
ENSCHIG00000019000	DUSP26	0.11	0.05	0.03	1.27	1.61	1.71	6.1	6.14	6.14
ENSCHIG00000019178	CDC42BPG	0.32	0.6	0.39	2.04	1.46	2.06	1.12	1	0.6
ENSCHIG00000019315	ABLIM2	0	0.02	0.05	0.64	0.13	0.23	3.43	5.1	5.58
ENSCHIG00000019356	TNNC1	1.04	0	0.09	3.75	2.05	27.46	325.83	382.02	277.8
ENSCHIG00000019405	SERPING1	0.04	0.5	0.34	1.45	1.62	1.07	3.12	2.41	3.6
ENSCHIG00000019437	FILIP1	0.15	0.31	0.21	0.85	0.9	1.07	13.97	16.18	10.11
ENSCHIG00000019616	LEP	0.31	0.25	0.17	0.04	0.05	0.06	0.66	0.72	0.63
ENSCHIG00000019988	MYL2	1.74	1.83	1.56	14.29	15.76	22.09	1132.13	1280.73	1026.25
ENSCHIG00000020056	SEC14L5	0.06	0.09	0.12	1.2	1.33	1.26	0.39	0.3	0.18
ENSCHIG00000020118	RAD54L	5.54	4.85	4.11	0.75	0.76	0.7	2.21	1.68	1.96
ENSCHIG00000020512	MYH3	0.56	0.69	0.62	6.71	8.41	8.9	629.12	687.57	658.82
ENSCHIG00000020623	PPFIBP2	0.8	0.5	0.74	1.65	1.16	1.45	3.16	4.03	3.15
ENSCHIG00000020787	DLL1	0.45	0.4	0.56	1.24	1.05	0.99	2.39	2.69	1.86
ENSCHIG00000020799	FMNL1	0.32	0.21	0.17	1.14	0.76	0.74	2.02	1.9	1.9
ENSCHIG00000020858	SERPINE1	733.87	779.34	805.14	44.31	44	43.95	102.77	106.31	98.11
ENSCHIG00000021199	CACNA1E	0.04	0.03	0.02	0.15	0.15	0.09	2.19	2.54	1.78
ENSCHIG00000021331	MYOG	0.36	0.41	0.22	23.46	22.99	23.72	232.05	263.12	225.61
ENSCHIG00000021617	PIK3R5	0.04	0.03	0.07	0.21	0.11	0.2	0.37	0.46	0.46
ENSCHIG00000021751	KLHL41	3.21	3.01	2.28	12.62	13.14	17.43	197.82	196.28	192.05
ENSCHIG00000021972	PKHD1	0.1	0.03	0.05	0.41	0.35	0.34	1.53	1.38	1.22
ENSCHIG00000022375	MYBL1	12.04	11.28	11.48	1.79	2.63	2	4.01	4.89	4.51
ENSCHIG00000022780	PKIA	0	0	0	0.01	0.04	0.71	5.55	5.04	8.85
ENSCHIG00000022907	AURKB	13.4	13.94	12.09	2.99	2.31	1.8	5.77	7.82	5.03
ENSCHIG00000022922	QSOX1	0.21	0.66	0.69	2.71	1.63	1.66	4.91	6.38	4.47
ENSCHIG00000022927	ACOT11	0	0.03	0.17	0.32	0.42	0.33	2.71	2.33	2.41
ENSCHIG00000023220	LOXL4	0.64	0.83	0.53	0.27	0.27	0.34	3.9	3.89	3.05
ENSCHIG00000023530	FLOT1	0	0	0	16.98	16.13	15.82	7.52	7.56	4.88
ENSCHIG00000023593	CPT1B	0.28	0.26	0.21	0.55	0.66	0.77	2.44	2.11	1.56
ENSCHIG00000023697	MIS18BP1	5.12	5.85	5.57	0.56	1.01	0.96	1.5	2.29	1.8
ENSCHIG00000023771	NACC1	7.11	5.94	6.67	0	0.2	0	3.58	1.53	1.51
ENSCHIG00000023789	RYR3	0.23	0.17	0.2	0.61	0.7	0.6	1.94	1.97	1.68
ENSCHIG00000023924	LMOD2	0	0.04	0.09	0.12	0.04	1.09	12.91	14.84	12.6
ENSCHIG00000024104	ABCA1	1.47	1.69	1.79	10.39	10.85	9.23	5.62	4.73	4.83
ENSCHIG00000024266	XP_014684651.1 PREDICTED: histone H2A type 1-H-like [Equus asinus]	35.72	36.81	35.68	2.43	1.66	2.27	15.19	16.09	10.08
ENSCHIG00000024360	ID3	58.29	57.75	52.2	27.67	28.16	25.9	10.84	12.14	11.18
ENSCHIG00000024483	THBS4	0.17	0.13	0.22	2.08	2.08	2.64	8.34	7.42	7.1
ENSCHIG00000024636	SARS2	3.51	3.4	3.82	1.76	1.42	1.02	0	0.36	0
ENSCHIG00000024719	CBFA2T3	0.14	0.2	0.32	0.78	0.96	0.69	1.93	1.89	1.94
ENSCHIG00000024886	FGF5	4.16	4.34	4.45	1.8	1.51	1.43	0.74	0.59	0.68
ENSCHIG00000025019	EPHA4	28.7	29.98	30.99	10.87	9.57	9.46	4.73	5.35	3.85
ENSCHIG00000025057	MAD2L1	20.44	20.38	22.22	3.47	4.18	4.58	10.36	8.59	10.55
ENSCHIG00000025204	PDLIM3	0.05	0.11	0.13	1.97	2.5	6.55	36.84	37.06	32.07
ENSCHIG00000025215	TGM2	0.24	0.15	0.04	0.44	0.49	0.88	1.58	1.64	1.54
ENSCHIG00000025609	C1QTNF3	1.4	2.02	1.29	6.23	6.11	6.77	23.56	31.21	20.81
ENSCHIG00000025700	MYMK	0.07	0	0.08	7.76	8.05	8.83	133.18	148.98	129.23
ENSCHIG00000025868	PLK2	100.14	98.25	98.48	17.17	18.77	16.31	41.25	45.55	43.08
ENSCHIG00000026003	PALMD	0.03	0.04	0.01	0.2	0.15	0.2	3.54	4.2	3.88
ENSCHIG00000026101	NCKAP5	0.01	0	0	0.06	0.1	0.09	0.31	0.22	0.29
ENSCHIG00000026118	XP_005685519.1 PREDICTED: rho GTPase-activating protein 11A [Capra hircus]	8.62	7.11	7.6	1.02	1.13	1.57	2.83	3.3	3.27
ENSCHIG00000026141	OBSCN	0.06	0.01	0.06	0.18	0.31	0.61	4.26	3.98	3.71
ENSCHIG00000026372	IQGAP3	20.52	20.74	19.55	4.04	3.5	3.75	7.59	8.82	7.13
ENSCHIG00000026480	BSCL2	2.96	0.59	2.42	4.03	5.49	3.8	0	0.69	0.16
ENSCHIG00000026509	C4orf54	1.53	1.36	1.38	0.47	0.45	0.52	5.24	5.04	5.8
ENSCHIG00000026624	-	1.95	1.82	1.58	7.12	8.13	6.52	15.64	17.47	14.68
ENSCHIG00000026636	CENPT	10.83	16.05	12.6	2.46	1.57	1.86	4.35	5.51	4.77
ENSCHIG00000026694	NRCAM	0.31	0.3	0.31	0.7	0.65	0.57	2.92	2.24	2.7
ENSCHIG00000026734	CAP2	4.52	5.08	4.43	8.69	9.37	10.31	33.14	33.44	34.11
ENSCHIG00000026797	CDCA7	4.9	5.55	4.19	0.67	0.09	0.24	1.39	1.55	2.07
ENSCHIG00000026800	TXLNB	0.04	0.12	0.25	0.37	0.48	0.66	6.87	5.93	5.45
ENSCHIG00000026869	MYBPC1	0.25	0.14	0.22	0.53	0.19	4.42	31.36	33.84	26.45
ENSCHIG00000027120	STYXL2	0.58	0.64	0.62	1.79	1.85	1.72	10.79	10.81	9.75
ENSCHIG00000027136	MCM7	62.66	62.2	64.5	8.22	11.51	9.57	20.28	25.96	26.31
ENSCHIG00000027176	OLFML2B	0.06	0.28	0.07	0.92	0.78	0.53	3.75	5.39	3.43
ENSCHIG00000027271	XP_017908421.1 PREDICTED: collagen alpha-5(VI) chain isoform X1 [Capra hircus]	0	0.03	0	0.35	0.42	0.76	1.75	1.43	1.43
MSTRG.11151		0.36	0.54	0.48	2.04	2.11	1.91	7.1	7.73	7.45
MSTRG.13840		0.09	0.23	0.11	2.74	2.4	2.59	10.17	9.16	8.06
MSTRG.2038		8.58	8	7.53	1.15	1.22	1.12	0.58	0.48	0.45
MSTRG.14516		0	0	0.14	0.19	0.6	0.96	2.49	1.58	2.1
