# Supplementary material for: Profiling and Functional Analysis of mRNAs during Skeletal Muscle Differentiation in Goats
Source: Animals (Basel). 2022 Apr 18;12(8):1048. doi: 10.3390/ani12081048 (PMC9024908; doi:10.3390/ani12081048)
Supplement: Supplementary file 1 [file animals-12-01048-s001.zip › Table S3 Significantly enriched GO terms for GM vs DM1.xlsx]

## Sheet: GO-BP
GO ID	Description	GM-vs-DM1 (1186)	All (14430)	pvalue	qvalue	Genes
GO:0016043	cellular component organization	437	3893	5.25254e-15	2.34175e-11	ENSCHIG00000000353(CDK1);ENSCHIG00000000510(MAP2);ENSCHIG00000000579(SEMA4D);ENSCHIG00000000839(AMIGO1);ENSCHIG00000000946(H1-5);ENSCHIG00000001027(FZD9);ENSCHIG00000001775(SLITRK5);ENSCHIG00000001851(KIF23);ENSCHIG00000001878(TEX264);ENSCHIG00000001933(DRC1);ENSCHIG00000002047(KCNJ2);ENSCHIG00000002069(SLC7A11);ENSCHIG00000002331(MYO16);ENSCHIG00000002547(TPBG);ENSCHIG00000002572(PRC1);ENSCHIG00…
GO:0007049	cell cycle	150	970	7.3606e-15	2.34175e-11	ENSCHIG00000000353(CDK1);ENSCHIG00000001027(FZD9);ENSCHIG00000001851(KIF23);ENSCHIG00000002572(PRC1);ENSCHIG00000002772(KIF18A);ENSCHIG00000004276(FAP);ENSCHIG00000004376(CDK5R1);ENSCHIG00000004741(CENPJ);ENSCHIG00000005401(SMC2);ENSCHIG00000005867(FIGNL1);ENSCHIG00000006433(AFAP1L2);ENSCHIG00000006945(CDK2);ENSCHIG00000007287(GLI1);ENSCHIG00000007326(E2F2);ENSCHIG00000007371(EZH2);ENSCHIG0000000…
GO:0000278	mitotic cell cycle	96	514	9.99891e-15	2.34175e-11	ENSCHIG00000000353(CDK1);ENSCHIG00000001851(KIF23);ENSCHIG00000002772(KIF18A);ENSCHIG00000004276(FAP);ENSCHIG00000005401(SMC2);ENSCHIG00000006433(AFAP1L2);ENSCHIG00000007371(EZH2);ENSCHIG00000007592(GAS1);ENSCHIG00000008062(TICRR);ENSCHIG00000008359(SPRY2);ENSCHIG00000009302(CDC6);ENSCHIG00000009433(NEK2);ENSCHIG00000009523(WNT9A);ENSCHIG00000009831(NCAPH2);ENSCHIG00000009875(RACGAP1);ENSCHIG0000…
GO:1903047	mitotic cell cycle process	83	417	1.81853e-14	3.19424e-11	ENSCHIG00000000353(CDK1);ENSCHIG00000001851(KIF23);ENSCHIG00000002772(KIF18A);ENSCHIG00000005401(SMC2);ENSCHIG00000007371(EZH2);ENSCHIG00000008062(TICRR);ENSCHIG00000008359(SPRY2);ENSCHIG00000009302(CDC6);ENSCHIG00000009433(NEK2);ENSCHIG00000009523(WNT9A);ENSCHIG00000009831(NCAPH2);ENSCHIG00000009875(RACGAP1);ENSCHIG00000010109(TTK);ENSCHIG00000010139(MYBL2);ENSCHIG00000010329(BLM);ENSCHIG0000001…
GO:0006260	DNA replication	45	160	8.31423e-14	1.16832e-10	ENSCHIG00000007287(GLI1);ENSCHIG00000008062(TICRR);ENSCHIG00000008274(TREX1);ENSCHIG00000009030(RFC2);ENSCHIG00000009155(FEN1);ENSCHIG00000009302(CDC6);ENSCHIG00000010329(BLM);ENSCHIG00000010491(GINS1);ENSCHIG00000011442(MCM5);ENSCHIG00000012478(CDT1);ENSCHIG00000012709(RFC3);ENSCHIG00000012895(ORC1);ENSCHIG00000013841(POLQ);ENSCHIG00000013888(GEN1);ENSCHIG00000014098(-);ENSCHIG00000014359(-);ENS…
GO:0022402	cell cycle process	120	738	1.45871e-13	1.70815e-10	ENSCHIG00000000353(CDK1);ENSCHIG00000001027(FZD9);ENSCHIG00000001851(KIF23);ENSCHIG00000002572(PRC1);ENSCHIG00000002772(KIF18A);ENSCHIG00000004276(FAP);ENSCHIG00000004376(CDK5R1);ENSCHIG00000004741(CENPJ);ENSCHIG00000005401(SMC2);ENSCHIG00000005867(FIGNL1);ENSCHIG00000007287(GLI1);ENSCHIG00000007371(EZH2);ENSCHIG00000007592(GAS1);ENSCHIG00000008062(TICRR);ENSCHIG00000008359(SPRY2);ENSCHIG00000009…
GO:0071840	cellular component organization or biogenesis	439	4001	2.32211e-13	2.33073e-10	ENSCHIG00000000353(CDK1);ENSCHIG00000000510(MAP2);ENSCHIG00000000579(SEMA4D);ENSCHIG00000000839(AMIGO1);ENSCHIG00000000946(H1-5);ENSCHIG00000001027(FZD9);ENSCHIG00000001775(SLITRK5);ENSCHIG00000001851(KIF23);ENSCHIG00000001878(TEX264);ENSCHIG00000001933(DRC1);ENSCHIG00000002047(KCNJ2);ENSCHIG00000002069(SLC7A11);ENSCHIG00000002331(MYO16);ENSCHIG00000002547(TPBG);ENSCHIG00000002572(PRC1);ENSCHIG00…
GO:0071103	DNA conformation change	40	140	1.14938e-12	8.78337e-10	ENSCHIG00000000946(H1-5);ENSCHIG00000005401(SMC2);ENSCHIG00000006387(H1-4);ENSCHIG00000008274(TREX1);ENSCHIG00000008710(MIS18A);ENSCHIG00000009030(RFC2);ENSCHIG00000009421(H3C1);ENSCHIG00000009831(NCAPH2);ENSCHIG00000010250(HAT1);ENSCHIG00000010329(BLM);ENSCHIG00000010817(H1-3);ENSCHIG00000011284(-);ENSCHIG00000011442(MCM5);ENSCHIG00000012343(NCAPG);ENSCHIG00000012377(H1-1);ENSCHIG00000012709(RFC…
GO:0051276	chromosome organization	117	734	1.20389e-12	8.78337e-10	ENSCHIG00000000353(CDK1);ENSCHIG00000000946(H1-5);ENSCHIG00000001851(KIF23);ENSCHIG00000002759(ANP32E);ENSCHIG00000002772(KIF18A);ENSCHIG00000003853(HSF4);ENSCHIG00000003903(JAK2);ENSCHIG00000005401(SMC2);ENSCHIG00000006387(H1-4);ENSCHIG00000006391(DNMT3B);ENSCHIG00000007371(EZH2);ENSCHIG00000008274(TREX1);ENSCHIG00000008710(MIS18A);ENSCHIG00000009030(RFC2);ENSCHIG00000009155(FEN1);ENSCHIG0000000…
GO:0006261	DNA-dependent DNA replication	31	89	1.25012e-12	8.78337e-10	ENSCHIG00000008062(TICRR);ENSCHIG00000009030(RFC2);ENSCHIG00000009155(FEN1);ENSCHIG00000009302(CDC6);ENSCHIG00000010329(BLM);ENSCHIG00000011442(MCM5);ENSCHIG00000012478(CDT1);ENSCHIG00000012709(RFC3);ENSCHIG00000013841(POLQ);ENSCHIG00000013888(GEN1);ENSCHIG00000014098(-);ENSCHIG00000014359(-);ENSCHIG00000015542(DDX11);ENSCHIG00000015863(PCNA);ENSCHIG00000016038(TONSL);ENSCHIG00000016339(GINS4);EN…
GO:0051726	regulation of cell cycle	108	665	2.89577e-12	1.8496e-09	ENSCHIG00000000353(CDK1);ENSCHIG00000001027(FZD9);ENSCHIG00000001851(KIF23);ENSCHIG00000002572(PRC1);ENSCHIG00000004276(FAP);ENSCHIG00000004376(CDK5R1);ENSCHIG00000004741(CENPJ);ENSCHIG00000005867(FIGNL1);ENSCHIG00000006433(AFAP1L2);ENSCHIG00000006945(CDK2);ENSCHIG00000007287(GLI1);ENSCHIG00000007326(E2F2);ENSCHIG00000007371(EZH2);ENSCHIG00000007510(CCAR2);ENSCHIG00000007592(GAS1);ENSCHIG00000007…
GO:0048523	negative regulation of cellular process	353	3140	9.97733e-12	5.84172e-09	ENSCHIG00000000075(TYMS);ENSCHIG00000000353(CDK1);ENSCHIG00000000510(MAP2);ENSCHIG00000000579(SEMA4D);ENSCHIG00000000946(H1-5);ENSCHIG00000001027(FZD9);ENSCHIG00000002069(SLC7A11);ENSCHIG00000003444(NCAPG2);ENSCHIG00000003573(KLHL31);ENSCHIG00000003729(DNAJB5);ENSCHIG00000003822(TOB1);ENSCHIG00000003853(HSF4);ENSCHIG00000004093(JUN);ENSCHIG00000004220(SPRY4);ENSCHIG00000004276(FAP);ENSCHIG0000000…
GO:0006259	DNA metabolic process	104	652	2.28392e-11	1.23437e-08	ENSCHIG00000004508(FUS);ENSCHIG00000005867(FIGNL1);ENSCHIG00000006391(DNMT3B);ENSCHIG00000006418(EEPD1);ENSCHIG00000007287(GLI1);ENSCHIG00000007298(-);ENSCHIG00000007371(EZH2);ENSCHIG00000008062(TICRR);ENSCHIG00000008274(TREX1);ENSCHIG00000008689(DCTPP1);ENSCHIG00000008710(MIS18A);ENSCHIG00000009030(RFC2);ENSCHIG00000009151(HROB);ENSCHIG00000009155(FEN1);ENSCHIG00000009157(NEIL3);ENSCHIG000000093…
GO:0003012	muscle system process	52	235	2.71999e-11	1.36505e-08	ENSCHIG00000002047(KCNJ2);ENSCHIG00000007371(EZH2);ENSCHIG00000008392(CACNA1G);ENSCHIG00000008714(MYH8);ENSCHIG00000009793(MYOD1);ENSCHIG00000010009(CAV3);ENSCHIG00000010787(SRSF1);ENSCHIG00000011761(MYOM2);ENSCHIG00000011843(JSRP1);ENSCHIG00000011883(EDN1);ENSCHIG00000012195(PRKG1);ENSCHIG00000012706(LMCD1);ENSCHIG00000012778(MYOZ2);ENSCHIG00000014072(MYOC);ENSCHIG00000014376(CASQ2);ENSCHIG00000…
GO:0032502	developmental process	405	3756	5.62475e-11	2.63463e-08	ENSCHIG00000000138(ZNF521);ENSCHIG00000000353(CDK1);ENSCHIG00000000495(LAMB3);ENSCHIG00000000510(MAP2);ENSCHIG00000000579(SEMA4D);ENSCHIG00000000623(PLAG1);ENSCHIG00000000814(SLC45A3);ENSCHIG00000000839(AMIGO1);ENSCHIG00000001027(FZD9);ENSCHIG00000001775(SLITRK5);ENSCHIG00000001933(DRC1);ENSCHIG00000002001(TANC2);ENSCHIG00000002069(SLC7A11);ENSCHIG00000002331(MYO16);ENSCHIG00000002547(TPBG);ENSCH…
GO:0048856	anatomical structure development	386	3559	9.98086e-11	4.38284e-08	ENSCHIG00000000138(ZNF521);ENSCHIG00000000353(CDK1);ENSCHIG00000000495(LAMB3);ENSCHIG00000000510(MAP2);ENSCHIG00000000579(SEMA4D);ENSCHIG00000000623(PLAG1);ENSCHIG00000000814(SLC45A3);ENSCHIG00000000839(AMIGO1);ENSCHIG00000001027(FZD9);ENSCHIG00000001775(SLITRK5);ENSCHIG00000001933(DRC1);ENSCHIG00000002001(TANC2);ENSCHIG00000002069(SLC7A11);ENSCHIG00000002331(MYO16);ENSCHIG00000002547(TPBG);ENSCH…
GO:0007275	multicellular organism development	352	3204	2.25914e-10	8.61406e-08	ENSCHIG00000000138(ZNF521);ENSCHIG00000000495(LAMB3);ENSCHIG00000000510(MAP2);ENSCHIG00000000579(SEMA4D);ENSCHIG00000000623(PLAG1);ENSCHIG00000000814(SLC45A3);ENSCHIG00000000839(AMIGO1);ENSCHIG00000001027(FZD9);ENSCHIG00000001775(SLITRK5);ENSCHIG00000001933(DRC1);ENSCHIG00000002001(TANC2);ENSCHIG00000002069(SLC7A11);ENSCHIG00000002331(MYO16);ENSCHIG00000002547(TPBG);ENSCHIG00000002772(KIF18A);ENS…
GO:0007059	chromosome segregation	47	212	2.29692e-10	8.61406e-08	ENSCHIG00000001851(KIF23);ENSCHIG00000002772(KIF18A);ENSCHIG00000005401(SMC2);ENSCHIG00000008710(MIS18A);ENSCHIG00000009155(FEN1);ENSCHIG00000009302(CDC6);ENSCHIG00000009433(NEK2);ENSCHIG00000009831(NCAPH2);ENSCHIG00000009875(RACGAP1);ENSCHIG00000010109(TTK);ENSCHIG00000010144(SMC6);ENSCHIG00000010465(HASPIN);ENSCHIG00000011430(CENPW);ENSCHIG00000011982(BUB1);ENSCHIG00000012343(NCAPG);ENSCHIG0000…
GO:0048646	anatomical structure formation involved in morphogenesis	115	777	2.32945e-10	8.61406e-08	ENSCHIG00000000495(LAMB3);ENSCHIG00000003279(ESM1);ENSCHIG00000003384(CHI3L1);ENSCHIG00000004376(CDK5R1);ENSCHIG00000004685(TGFBI);ENSCHIG00000005276(EPHB3);ENSCHIG00000005571(ITGB4);ENSCHIG00000006678(CDON);ENSCHIG00000007307(GPLD1);ENSCHIG00000007326(E2F2);ENSCHIG00000007513(FZD5);ENSCHIG00000007846(JUNB);ENSCHIG00000008359(SPRY2);ENSCHIG00000009389(NOG);ENSCHIG00000009603(RAMP2);ENSCHIG0000000…
GO:0048583	regulation of response to stimulus	283	2470	3.92898e-10	1.38025e-07	ENSCHIG00000000579(SEMA4D);ENSCHIG00000001027(FZD9);ENSCHIG00000002069(SLC7A11);ENSCHIG00000003279(ESM1);ENSCHIG00000003384(CHI3L1);ENSCHIG00000003444(NCAPG2);ENSCHIG00000003573(KLHL31);ENSCHIG00000003822(TOB1);ENSCHIG00000003903(JAK2);ENSCHIG00000004220(SPRY4);ENSCHIG00000004376(CDK5R1);ENSCHIG00000004508(FUS);ENSCHIG00000004741(CENPJ);ENSCHIG00000005158(DLK2);ENSCHIG00000005289(PLEKHA1);ENSCHIG…
GO:0009653	anatomical structure morphogenesis	216	1778	6.12633e-10	2.04153e-07	ENSCHIG00000000495(LAMB3);ENSCHIG00000000510(MAP2);ENSCHIG00000000579(SEMA4D);ENSCHIG00000000623(PLAG1);ENSCHIG00000001775(SLITRK5);ENSCHIG00000002331(MYO16);ENSCHIG00000003279(ESM1);ENSCHIG00000003384(CHI3L1);ENSCHIG00000004376(CDK5R1);ENSCHIG00000004522(PCSK5);ENSCHIG00000004685(TGFBI);ENSCHIG00000005050(PITX3);ENSCHIG00000005276(EPHB3);ENSCHIG00000005289(PLEKHA1);ENSCHIG00000005567(MFSD2A);ENS…
GO:0048519	negative regulation of biological process	374	3474	6.39249e-10	2.04153e-07	ENSCHIG00000000075(TYMS);ENSCHIG00000000353(CDK1);ENSCHIG00000000510(MAP2);ENSCHIG00000000579(SEMA4D);ENSCHIG00000000623(PLAG1);ENSCHIG00000000946(H1-5);ENSCHIG00000001027(FZD9);ENSCHIG00000002069(SLC7A11);ENSCHIG00000003444(NCAPG2);ENSCHIG00000003573(KLHL31);ENSCHIG00000003729(DNAJB5);ENSCHIG00000003822(TOB1);ENSCHIG00000003853(HSF4);ENSCHIG00000004093(JUN);ENSCHIG00000004220(SPRY4);ENSCHIG00000…
GO:0090068	positive regulation of cell cycle process	39	165	1.11602e-09	3.4092e-07	ENSCHIG00000000353(CDK1);ENSCHIG00000001851(KIF23);ENSCHIG00000004276(FAP);ENSCHIG00000004376(CDK5R1);ENSCHIG00000004741(CENPJ);ENSCHIG00000007287(GLI1);ENSCHIG00000007371(EZH2);ENSCHIG00000009155(FEN1);ENSCHIG00000009302(CDC6);ENSCHIG00000009875(RACGAP1);ENSCHIG00000010534(CCND1);ENSCHIG00000011883(EDN1);ENSCHIG00000012350(KIF20B);ENSCHIG00000012478(CDT1);ENSCHIG00000012683(FGF10);ENSCHIG0000001…
GO:0035556	intracellular signal transduction	206	1691	1.3414e-09	3.92694e-07	ENSCHIG00000000579(SEMA4D);ENSCHIG00000002331(MYO16);ENSCHIG00000003384(CHI3L1);ENSCHIG00000003573(KLHL31);ENSCHIG00000003903(JAK2);ENSCHIG00000004093(JUN);ENSCHIG00000004220(SPRY4);ENSCHIG00000004376(CDK5R1);ENSCHIG00000004741(CENPJ);ENSCHIG00000005289(PLEKHA1);ENSCHIG00000005379(RELL1);ENSCHIG00000005867(FIGNL1);ENSCHIG00000006678(CDON);ENSCHIG00000007326(E2F2);ENSCHIG00000007371(EZH2);ENSCHIG0…
GO:0048731	system development	324	2951	1.90272e-09	5.34741e-07	ENSCHIG00000000138(ZNF521);ENSCHIG00000000510(MAP2);ENSCHIG00000000579(SEMA4D);ENSCHIG00000000623(PLAG1);ENSCHIG00000000814(SLC45A3);ENSCHIG00000000839(AMIGO1);ENSCHIG00000001027(FZD9);ENSCHIG00000001775(SLITRK5);ENSCHIG00000001933(DRC1);ENSCHIG00000002069(SLC7A11);ENSCHIG00000002331(MYO16);ENSCHIG00000002547(TPBG);ENSCHIG00000002772(KIF18A);ENSCHIG00000003279(ESM1);ENSCHIG00000003384(CHI3L1);ENS…
GO:0009966	regulation of signal transduction	223	1877	2.28567e-09	6.13931e-07	ENSCHIG00000000579(SEMA4D);ENSCHIG00000001027(FZD9);ENSCHIG00000003279(ESM1);ENSCHIG00000003384(CHI3L1);ENSCHIG00000003444(NCAPG2);ENSCHIG00000003573(KLHL31);ENSCHIG00000003822(TOB1);ENSCHIG00000003903(JAK2);ENSCHIG00000004220(SPRY4);ENSCHIG00000004376(CDK5R1);ENSCHIG00000004741(CENPJ);ENSCHIG00000005158(DLK2);ENSCHIG00000005289(PLEKHA1);ENSCHIG00000005379(RELL1);ENSCHIG00000005867(FIGNL1);ENSCHI…
GO:0022610	biological adhesion	117	826	2.37795e-09	6.13931e-07	ENSCHIG00000000579(SEMA4D);ENSCHIG00000000839(AMIGO1);ENSCHIG00000002069(SLC7A11);ENSCHIG00000002945(EPB41L4B);ENSCHIG00000003903(JAK2);ENSCHIG00000004376(CDK5R1);ENSCHIG00000004685(TGFBI);ENSCHIG00000005276(EPHB3);ENSCHIG00000005571(ITGB4);ENSCHIG00000005813(VSIR);ENSCHIG00000006627(PCDHB14);ENSCHIG00000008042(CTLA4);ENSCHIG00000008055(SUSD5);ENSCHIG00000008324(SLITRK1);ENSCHIG00000009677(PDE3B)…
GO:0010646	regulation of cell communication	246	2119	2.44664e-09	6.13931e-07	ENSCHIG00000000579(SEMA4D);ENSCHIG00000001027(FZD9);ENSCHIG00000002069(SLC7A11);ENSCHIG00000003279(ESM1);ENSCHIG00000003384(CHI3L1);ENSCHIG00000003444(NCAPG2);ENSCHIG00000003573(KLHL31);ENSCHIG00000003822(TOB1);ENSCHIG00000003903(JAK2);ENSCHIG00000004220(SPRY4);ENSCHIG00000004376(CDK5R1);ENSCHIG00000004741(CENPJ);ENSCHIG00000005158(DLK2);ENSCHIG00000005289(PLEKHA1);ENSCHIG00000005379(RELL1);ENSCH…
GO:0023051	regulation of signaling	248	2142	2.666e-09	6.45908e-07	ENSCHIG00000000579(SEMA4D);ENSCHIG00000001027(FZD9);ENSCHIG00000002069(SLC7A11);ENSCHIG00000003279(ESM1);ENSCHIG00000003384(CHI3L1);ENSCHIG00000003444(NCAPG2);ENSCHIG00000003573(KLHL31);ENSCHIG00000003822(TOB1);ENSCHIG00000003903(JAK2);ENSCHIG00000004220(SPRY4);ENSCHIG00000004376(CDK5R1);ENSCHIG00000004741(CENPJ);ENSCHIG00000005158(DLK2);ENSCHIG00000005289(PLEKHA1);ENSCHIG00000005379(RELL1);ENSCH…
GO:0007155	cell adhesion	116	820	3.02328e-09	7.08053e-07	ENSCHIG00000000579(SEMA4D);ENSCHIG00000000839(AMIGO1);ENSCHIG00000002069(SLC7A11);ENSCHIG00000002945(EPB41L4B);ENSCHIG00000003903(JAK2);ENSCHIG00000004376(CDK5R1);ENSCHIG00000004685(TGFBI);ENSCHIG00000005276(EPHB3);ENSCHIG00000005571(ITGB4);ENSCHIG00000005813(VSIR);ENSCHIG00000006627(PCDHB14);ENSCHIG00000008042(CTLA4);ENSCHIG00000008055(SUSD5);ENSCHIG00000008324(SLITRK1);ENSCHIG00000009677(PDE3B)…
GO:0051983	regulation of chromosome segregation	23	70	3.70411e-09	8.39518e-07	ENSCHIG00000009155(FEN1);ENSCHIG00000009302(CDC6);ENSCHIG00000009433(NEK2);ENSCHIG00000009875(RACGAP1);ENSCHIG00000010109(TTK);ENSCHIG00000010144(SMC6);ENSCHIG00000011982(BUB1);ENSCHIG00000012478(CDT1);ENSCHIG00000012868(HECW2);ENSCHIG00000013888(GEN1);ENSCHIG00000015214(SPDL1);ENSCHIG00000015215(SLF1);ENSCHIG00000015542(DDX11);ENSCHIG00000016057(-);ENSCHIG00000022332(TRIP13);ENSCHIG00000022851(P…
GO:0000070	mitotic sister chromatid segregation	28	100	4.6051e-09	1.01111e-06	ENSCHIG00000001851(KIF23);ENSCHIG00000002772(KIF18A);ENSCHIG00000005401(SMC2);ENSCHIG00000009302(CDC6);ENSCHIG00000009433(NEK2);ENSCHIG00000009831(NCAPH2);ENSCHIG00000009875(RACGAP1);ENSCHIG00000010109(TTK);ENSCHIG00000010465(HASPIN);ENSCHIG00000011982(BUB1);ENSCHIG00000012343(NCAPG);ENSCHIG00000012478(CDT1);ENSCHIG00000012868(HECW2);ENSCHIG00000013888(GEN1);ENSCHIG00000015195(ESPL1);ENSCHIG00000…
GO:0010564	regulation of cell cycle process	67	392	5.81462e-09	1.23798e-06	ENSCHIG00000000353(CDK1);ENSCHIG00000001027(FZD9);ENSCHIG00000001851(KIF23);ENSCHIG00000002572(PRC1);ENSCHIG00000004276(FAP);ENSCHIG00000004376(CDK5R1);ENSCHIG00000004741(CENPJ);ENSCHIG00000007287(GLI1);ENSCHIG00000007371(EZH2);ENSCHIG00000008062(TICRR);ENSCHIG00000009155(FEN1);ENSCHIG00000009302(CDC6);ENSCHIG00000009406(SENP6);ENSCHIG00000009433(NEK2);ENSCHIG00000009875(RACGAP1);ENSCHIG000000101…
GO:0140014	mitotic nuclear division	38	170	9.54535e-09	1.97252e-06	ENSCHIG00000001851(KIF23);ENSCHIG00000002772(KIF18A);ENSCHIG00000005401(SMC2);ENSCHIG00000009302(CDC6);ENSCHIG00000009433(NEK2);ENSCHIG00000009831(NCAPH2);ENSCHIG00000009875(RACGAP1);ENSCHIG00000010109(TTK);ENSCHIG00000010139(MYBL2);ENSCHIG00000010465(HASPIN);ENSCHIG00000011883(EDN1);ENSCHIG00000011982(BUB1);ENSCHIG00000012343(NCAPG);ENSCHIG00000012350(KIF20B);ENSCHIG00000012478(CDT1);ENSCHIG0000…
GO:0000819	sister chromatid segregation	31	123	1.11896e-08	2.24448e-06	ENSCHIG00000001851(KIF23);ENSCHIG00000002772(KIF18A);ENSCHIG00000005401(SMC2);ENSCHIG00000009155(FEN1);ENSCHIG00000009302(CDC6);ENSCHIG00000009433(NEK2);ENSCHIG00000009831(NCAPH2);ENSCHIG00000009875(RACGAP1);ENSCHIG00000010109(TTK);ENSCHIG00000010465(HASPIN);ENSCHIG00000011982(BUB1);ENSCHIG00000012343(NCAPG);ENSCHIG00000012478(CDT1);ENSCHIG00000012868(HECW2);ENSCHIG00000013888(GEN1);ENSCHIG000000…
GO:0006468	protein phosphorylation	168	1347	1.15003e-08	2.24448e-06	ENSCHIG00000000353(CDK1);ENSCHIG00000000579(SEMA4D);ENSCHIG00000003384(CHI3L1);ENSCHIG00000003444(NCAPG2);ENSCHIG00000003573(KLHL31);ENSCHIG00000003903(JAK2);ENSCHIG00000004220(SPRY4);ENSCHIG00000004376(CDK5R1);ENSCHIG00000005276(EPHB3);ENSCHIG00000005379(RELL1);ENSCHIG00000006433(AFAP1L2);ENSCHIG00000006655(CDK8);ENSCHIG00000006678(CDON);ENSCHIG00000006945(CDK2);ENSCHIG00000007318(CAMK1D);ENSCHI…
GO:0048869	cellular developmental process	284	2565	1.30871e-08	2.48514e-06	ENSCHIG00000000138(ZNF521);ENSCHIG00000000353(CDK1);ENSCHIG00000000495(LAMB3);ENSCHIG00000000510(MAP2);ENSCHIG00000000579(SEMA4D);ENSCHIG00000000623(PLAG1);ENSCHIG00000000814(SLC45A3);ENSCHIG00000000839(AMIGO1);ENSCHIG00000001027(FZD9);ENSCHIG00000001775(SLITRK5);ENSCHIG00000002331(MYO16);ENSCHIG00000002557(PTER);ENSCHIG00000003444(NCAPG2);ENSCHIG00000003822(TOB1);ENSCHIG00000003853(HSF4);ENSCHIG…
GO:0072359	circulatory system development	103	720	1.37412e-08	2.54068e-06	ENSCHIG00000001775(SLITRK5);ENSCHIG00000001933(DRC1);ENSCHIG00000003279(ESM1);ENSCHIG00000003384(CHI3L1);ENSCHIG00000004522(PCSK5);ENSCHIG00000004685(TGFBI);ENSCHIG00000005276(EPHB3);ENSCHIG00000006318(CCDC40);ENSCHIG00000007287(GLI1);ENSCHIG00000007307(GPLD1);ENSCHIG00000007326(E2F2);ENSCHIG00000007513(FZD5);ENSCHIG00000007846(JUNB);ENSCHIG00000008274(TREX1);ENSCHIG00000008359(SPRY2);ENSCHIG0000…
GO:0048522	positive regulation of cellular process	372	3538	1.42546e-08	2.56802e-06	ENSCHIG00000000353(CDK1);ENSCHIG00000000579(SEMA4D);ENSCHIG00000000623(PLAG1);ENSCHIG00000000814(SLC45A3);ENSCHIG00000000839(AMIGO1);ENSCHIG00000000946(H1-5);ENSCHIG00000001027(FZD9);ENSCHIG00000001775(SLITRK5);ENSCHIG00000001851(KIF23);ENSCHIG00000002547(TPBG);ENSCHIG00000002572(PRC1);ENSCHIG00000002945(EPB41L4B);ENSCHIG00000003279(ESM1);ENSCHIG00000003296(FOSB);ENSCHIG00000003384(CHI3L1);ENSCHI…
GO:0098813	nuclear chromosome segregation	38	174	1.86942e-08	3.28363e-06	ENSCHIG00000001851(KIF23);ENSCHIG00000002772(KIF18A);ENSCHIG00000005401(SMC2);ENSCHIG00000009155(FEN1);ENSCHIG00000009302(CDC6);ENSCHIG00000009433(NEK2);ENSCHIG00000009831(NCAPH2);ENSCHIG00000009875(RACGAP1);ENSCHIG00000010109(TTK);ENSCHIG00000010465(HASPIN);ENSCHIG00000011982(BUB1);ENSCHIG00000012343(NCAPG);ENSCHIG00000012478(CDT1);ENSCHIG00000012868(HECW2);ENSCHIG00000013888(GEN1);ENSCHIG000000…
GO:0030154	cell differentiation	270	2429	2.38622e-08	4.08916e-06	ENSCHIG00000000138(ZNF521);ENSCHIG00000000353(CDK1);ENSCHIG00000000495(LAMB3);ENSCHIG00000000510(MAP2);ENSCHIG00000000579(SEMA4D);ENSCHIG00000000623(PLAG1);ENSCHIG00000000814(SLC45A3);ENSCHIG00000000839(AMIGO1);ENSCHIG00000001027(FZD9);ENSCHIG00000001775(SLITRK5);ENSCHIG00000002331(MYO16);ENSCHIG00000002557(PTER);ENSCHIG00000003444(NCAPG2);ENSCHIG00000003822(TOB1);ENSCHIG00000003853(HSF4);ENSCHIG…
GO:0016310	phosphorylation	193	1621	3.03319e-08	5.07409e-06	ENSCHIG00000000353(CDK1);ENSCHIG00000000579(SEMA4D);ENSCHIG00000003384(CHI3L1);ENSCHIG00000003444(NCAPG2);ENSCHIG00000003573(KLHL31);ENSCHIG00000003903(JAK2);ENSCHIG00000004220(SPRY4);ENSCHIG00000004376(CDK5R1);ENSCHIG00000005276(EPHB3);ENSCHIG00000005379(RELL1);ENSCHIG00000006433(AFAP1L2);ENSCHIG00000006655(CDK8);ENSCHIG00000006678(CDON);ENSCHIG00000006945(CDK2);ENSCHIG00000007318(CAMK1D);ENSCHI…
GO:0006996	organelle organization	266	2394	3.28541e-08	5.36821e-06	ENSCHIG00000000353(CDK1);ENSCHIG00000000510(MAP2);ENSCHIG00000000946(H1-5);ENSCHIG00000001851(KIF23);ENSCHIG00000001878(TEX264);ENSCHIG00000001933(DRC1);ENSCHIG00000002572(PRC1);ENSCHIG00000002759(ANP32E);ENSCHIG00000002772(KIF18A);ENSCHIG00000002945(EPB41L4B);ENSCHIG00000003853(HSF4);ENSCHIG00000003903(JAK2);ENSCHIG00000004376(CDK5R1);ENSCHIG00000004734(FITM1);ENSCHIG00000004741(CENPJ);ENSCHIG00…
GO:0033045	regulation of sister chromatid segregation	18	50	3.67029e-08	5.86079e-06	ENSCHIG00000009155(FEN1);ENSCHIG00000009302(CDC6);ENSCHIG00000010109(TTK);ENSCHIG00000011982(BUB1);ENSCHIG00000012478(CDT1);ENSCHIG00000012868(HECW2);ENSCHIG00000013888(GEN1);ENSCHIG00000015214(SPDL1);ENSCHIG00000015215(SLF1);ENSCHIG00000015542(DDX11);ENSCHIG00000016057(-);ENSCHIG00000022332(TRIP13);ENSCHIG00000022851(PLK1);ENSCHIG00000022907(AURKB);ENSCHIG00000023097(SFPQ);ENSCHIG00000025057(MAD…
GO:0048514	blood vessel morphogenesis	67	411	3.99427e-08	6.19162e-06	ENSCHIG00000003279(ESM1);ENSCHIG00000003384(CHI3L1);ENSCHIG00000004685(TGFBI);ENSCHIG00000005276(EPHB3);ENSCHIG00000007307(GPLD1);ENSCHIG00000007326(E2F2);ENSCHIG00000007513(FZD5);ENSCHIG00000007846(JUNB);ENSCHIG00000008359(SPRY2);ENSCHIG00000009389(NOG);ENSCHIG00000009603(RAMP2);ENSCHIG00000009677(PDE3B);ENSCHIG00000010160(JAM3);ENSCHIG00000011101(ID1);ENSCHIG00000011455(FGF18);ENSCHIG0000001178…
GO:0072358	cardiovascular system development	78	507	4.05372e-08	6.19162e-06	ENSCHIG00000001775(SLITRK5);ENSCHIG00000003279(ESM1);ENSCHIG00000003384(CHI3L1);ENSCHIG00000004522(PCSK5);ENSCHIG00000004685(TGFBI);ENSCHIG00000005276(EPHB3);ENSCHIG00000007307(GPLD1);ENSCHIG00000007326(E2F2);ENSCHIG00000007513(FZD5);ENSCHIG00000007846(JUNB);ENSCHIG00000008274(TREX1);ENSCHIG00000008359(SPRY2);ENSCHIG00000008739(TMEM204);ENSCHIG00000009389(NOG);ENSCHIG00000009603(RAMP2);ENSCHIG000…
GO:0045787	positive regulation of cell cycle	45	232	4.40618e-08	6.58677e-06	ENSCHIG00000000353(CDK1);ENSCHIG00000001027(FZD9);ENSCHIG00000001851(KIF23);ENSCHIG00000004276(FAP);ENSCHIG00000004376(CDK5R1);ENSCHIG00000004741(CENPJ);ENSCHIG00000007287(GLI1);ENSCHIG00000007371(EZH2);ENSCHIG00000009155(FEN1);ENSCHIG00000009302(CDC6);ENSCHIG00000009875(RACGAP1);ENSCHIG00000010534(CCND1);ENSCHIG00000011883(EDN1);ENSCHIG00000012350(KIF20B);ENSCHIG00000012478(CDT1);ENSCHIG00000012…
GO:0051338	regulation of transferase activity	86	580	4.53673e-08	6.64064e-06	ENSCHIG00000003384(CHI3L1);ENSCHIG00000003444(NCAPG2);ENSCHIG00000004220(SPRY4);ENSCHIG00000004376(CDK5R1);ENSCHIG00000006433(AFAP1L2);ENSCHIG00000007371(EZH2);ENSCHIG00000007513(FZD5);ENSCHIG00000007892(DUSP14);ENSCHIG00000007963(MVP);ENSCHIG00000008213(ALK);ENSCHIG00000008359(SPRY2);ENSCHIG00000009005(PIK3IP1);ENSCHIG00000009030(RFC2);ENSCHIG00000009433(NEK2);ENSCHIG00000009887(C1QTNF2);ENSCHIG…
GO:0051239	regulation of multicellular organismal process	234	2063	5.23027e-08	7.49957e-06	ENSCHIG00000000510(MAP2);ENSCHIG00000000579(SEMA4D);ENSCHIG00000000623(PLAG1);ENSCHIG00000000814(SLC45A3);ENSCHIG00000000839(AMIGO1);ENSCHIG00000001027(FZD9);ENSCHIG00000001775(SLITRK5);ENSCHIG00000002047(KCNJ2);ENSCHIG00000002547(TPBG);ENSCHIG00000002945(EPB41L4B);ENSCHIG00000003384(CHI3L1);ENSCHIG00000003444(NCAPG2);ENSCHIG00000003822(TOB1);ENSCHIG00000004376(CDK5R1);ENSCHIG00000005276(EPHB3);E…
GO:0008283	cell proliferation	151	1206	5.54054e-08	7.78556e-06	ENSCHIG00000000353(CDK1);ENSCHIG00000000623(PLAG1);ENSCHIG00000001027(FZD9);ENSCHIG00000002069(SLC7A11);ENSCHIG00000002572(PRC1);ENSCHIG00000003279(ESM1);ENSCHIG00000003444(NCAPG2);ENSCHIG00000003822(TOB1);ENSCHIG00000003853(HSF4);ENSCHIG00000004093(JUN);ENSCHIG00000004276(FAP);ENSCHIG00000004685(TGFBI);ENSCHIG00000004792(H2AC6);ENSCHIG00000005813(VSIR);ENSCHIG00000005867(FIGNL1);ENSCHIG000000066…
GO:0006936	muscle contraction	38	182	6.6511e-08	9.16287e-06	ENSCHIG00000002047(KCNJ2);ENSCHIG00000008392(CACNA1G);ENSCHIG00000008714(MYH8);ENSCHIG00000010009(CAV3);ENSCHIG00000010787(SRSF1);ENSCHIG00000011761(MYOM2);ENSCHIG00000011843(JSRP1);ENSCHIG00000011883(EDN1);ENSCHIG00000012195(PRKG1);ENSCHIG00000014376(CASQ2);ENSCHIG00000014506(CHRNB1);ENSCHIG00000015146(MYL4);ENSCHIG00000015894(DMPK);ENSCHIG00000016331(GAA);ENSCHIG00000016712(ADORA2B);ENSCHIG0000…
GO:0006323	DNA packaging	23	81	8.17672e-08	1.1048e-05	ENSCHIG00000000946(H1-5);ENSCHIG00000005401(SMC2);ENSCHIG00000006387(H1-4);ENSCHIG00000008710(MIS18A);ENSCHIG00000009421(H3C1);ENSCHIG00000009831(NCAPH2);ENSCHIG00000010250(HAT1);ENSCHIG00000010817(H1-3);ENSCHIG00000011284(-);ENSCHIG00000012343(NCAPG);ENSCHIG00000012377(H1-1);ENSCHIG00000014248(-);ENSCHIG00000014381(NASP);ENSCHIG00000016231(CHAF1B);ENSCHIG00000016820(NAP1L4);ENSCHIG00000017187(NO…
GO:0001525	angiogenesis	57	334	8.49639e-08	1.12633e-05	ENSCHIG00000003279(ESM1);ENSCHIG00000003384(CHI3L1);ENSCHIG00000004685(TGFBI);ENSCHIG00000005276(EPHB3);ENSCHIG00000007307(GPLD1);ENSCHIG00000007326(E2F2);ENSCHIG00000007513(FZD5);ENSCHIG00000008359(SPRY2);ENSCHIG00000009603(RAMP2);ENSCHIG00000009677(PDE3B);ENSCHIG00000010160(JAM3);ENSCHIG00000011101(ID1);ENSCHIG00000011455(FGF18);ENSCHIG00000011781(EMP2);ENSCHIG00000011883(EDN1);ENSCHIG000000120…
GO:0001568	blood vessel development	73	473	9.78983e-08	1.27377e-05	ENSCHIG00000003279(ESM1);ENSCHIG00000003384(CHI3L1);ENSCHIG00000004522(PCSK5);ENSCHIG00000004685(TGFBI);ENSCHIG00000005276(EPHB3);ENSCHIG00000007307(GPLD1);ENSCHIG00000007326(E2F2);ENSCHIG00000007513(FZD5);ENSCHIG00000007846(JUNB);ENSCHIG00000008274(TREX1);ENSCHIG00000008359(SPRY2);ENSCHIG00000009389(NOG);ENSCHIG00000009603(RAMP2);ENSCHIG00000009677(PDE3B);ENSCHIG00000010160(JAM3);ENSCHIG00000011…
GO:0007167	enzyme linked receptor protein signaling pathway	90	627	1.01227e-07	1.29314e-05	ENSCHIG00000003279(ESM1);ENSCHIG00000003822(TOB1);ENSCHIG00000003903(JAK2);ENSCHIG00000004093(JUN);ENSCHIG00000004376(CDK5R1);ENSCHIG00000005276(EPHB3);ENSCHIG00000005289(PLEKHA1);ENSCHIG00000006433(AFAP1L2);ENSCHIG00000007307(GPLD1);ENSCHIG00000007963(MVP);ENSCHIG00000008213(ALK);ENSCHIG00000008359(SPRY2);ENSCHIG00000008470(ADAMTS3);ENSCHIG00000008577(SFRP4);ENSCHIG00000008739(TMEM204);ENSCHIG00…
GO:0042692	muscle cell differentiation	44	231	1.0756e-07	1.34949e-05	ENSCHIG00000006678(CDON);ENSCHIG00000007371(EZH2);ENSCHIG00000008739(TMEM204);ENSCHIG00000009603(RAMP2);ENSCHIG00000009793(MYOD1);ENSCHIG00000010009(CAV3);ENSCHIG00000010015(MYORG);ENSCHIG00000011235(SORT1);ENSCHIG00000011883(EDN1);ENSCHIG00000012683(FGF10);ENSCHIG00000012778(MYOZ2);ENSCHIG00000013222(FLT3LG);ENSCHIG00000013926(DYRK1B);ENSCHIG00000014352(NPHS1);ENSCHIG00000014376(CASQ2);ENSCHIG00…
GO:0006796	phosphate-containing compound metabolic process	254	2298	1.19872e-07	1.47758e-05	ENSCHIG00000000075(TYMS);ENSCHIG00000000353(CDK1);ENSCHIG00000000579(SEMA4D);ENSCHIG00000001958(MOCOS);ENSCHIG00000003384(CHI3L1);ENSCHIG00000003416(PPM1L);ENSCHIG00000003444(NCAPG2);ENSCHIG00000003573(KLHL31);ENSCHIG00000003903(JAK2);ENSCHIG00000004189(MTMR7);ENSCHIG00000004220(SPRY4);ENSCHIG00000004376(CDK5R1);ENSCHIG00000005276(EPHB3);ENSCHIG00000005379(RELL1);ENSCHIG00000006433(AFAP1L2);ENSCH…
GO:0006793	phosphorus metabolic process	255	2312	1.35475e-07	1.64112e-05	ENSCHIG00000000075(TYMS);ENSCHIG00000000353(CDK1);ENSCHIG00000000579(SEMA4D);ENSCHIG00000001958(MOCOS);ENSCHIG00000003384(CHI3L1);ENSCHIG00000003416(PPM1L);ENSCHIG00000003444(NCAPG2);ENSCHIG00000003573(KLHL31);ENSCHIG00000003903(JAK2);ENSCHIG00000004189(MTMR7);ENSCHIG00000004220(SPRY4);ENSCHIG00000004376(CDK5R1);ENSCHIG00000005276(EPHB3);ENSCHIG00000005379(RELL1);ENSCHIG00000006433(AFAP1L2);ENSCH…
GO:0061061	muscle structure development	65	407	1.39752e-07	1.66424e-05	ENSCHIG00000006678(CDON);ENSCHIG00000007274(TLL2);ENSCHIG00000007287(GLI1);ENSCHIG00000007371(EZH2);ENSCHIG00000008739(TMEM204);ENSCHIG00000008917(NMRK2);ENSCHIG00000009389(NOG);ENSCHIG00000009603(RAMP2);ENSCHIG00000009664(NR4A1);ENSCHIG00000009793(MYOD1);ENSCHIG00000010009(CAV3);ENSCHIG00000010015(MYORG);ENSCHIG00000011235(SORT1);ENSCHIG00000011883(EDN1);ENSCHIG00000011897(DDIT3);ENSCHIG00000012…
GO:0035239	tube morphogenesis	86	597	1.6798e-07	1.9318e-05	ENSCHIG00000003279(ESM1);ENSCHIG00000003384(CHI3L1);ENSCHIG00000004685(TGFBI);ENSCHIG00000005276(EPHB3);ENSCHIG00000006318(CCDC40);ENSCHIG00000007307(GPLD1);ENSCHIG00000007326(E2F2);ENSCHIG00000007513(FZD5);ENSCHIG00000007846(JUNB);ENSCHIG00000008359(SPRY2);ENSCHIG00000009389(NOG);ENSCHIG00000009603(RAMP2);ENSCHIG00000009677(PDE3B);ENSCHIG00000010009(CAV3);ENSCHIG00000010160(JAM3);ENSCHIG00000010…
GO:0045841	negative regulation of mitotic metaphase/anaphase transition	12	25	1.7047e-07	1.9318e-05	ENSCHIG00000010109(TTK);ENSCHIG00000011982(BUB1);ENSCHIG00000012478(CDT1);ENSCHIG00000013888(GEN1);ENSCHIG00000015214(SPDL1);ENSCHIG00000016057(-);ENSCHIG00000022332(TRIP13);ENSCHIG00000022851(PLK1);ENSCHIG00000022907(AURKB);ENSCHIG00000025057(MAD2L1);ENSCHIG00000026179(TEX14);ENSCHIG00000026682(FBXO5)
GO:2000816	negative regulation of mitotic sister chromatid separation	12	25	1.7047e-07	1.9318e-05	ENSCHIG00000010109(TTK);ENSCHIG00000011982(BUB1);ENSCHIG00000012478(CDT1);ENSCHIG00000013888(GEN1);ENSCHIG00000015214(SPDL1);ENSCHIG00000016057(-);ENSCHIG00000022332(TRIP13);ENSCHIG00000022851(PLK1);ENSCHIG00000022907(AURKB);ENSCHIG00000025057(MAD2L1);ENSCHIG00000026179(TEX14);ENSCHIG00000026682(FBXO5)
GO:0051306	mitotic sister chromatid separation	15	39	1.83794e-07	2.04974e-05	ENSCHIG00000009302(CDC6);ENSCHIG00000009831(NCAPH2);ENSCHIG00000010109(TTK);ENSCHIG00000011982(BUB1);ENSCHIG00000012478(CDT1);ENSCHIG00000012868(HECW2);ENSCHIG00000013888(GEN1);ENSCHIG00000015214(SPDL1);ENSCHIG00000016057(-);ENSCHIG00000022332(TRIP13);ENSCHIG00000022851(PLK1);ENSCHIG00000022907(AURKB);ENSCHIG00000025057(MAD2L1);ENSCHIG00000026179(TEX14);ENSCHIG00000026682(FBXO5)
GO:0043408	regulation of MAPK cascade	69	446	2.01046e-07	2.20711e-05	ENSCHIG00000003384(CHI3L1);ENSCHIG00000003573(KLHL31);ENSCHIG00000004220(SPRY4);ENSCHIG00000005379(RELL1);ENSCHIG00000006678(CDON);ENSCHIG00000007371(EZH2);ENSCHIG00000007513(FZD5);ENSCHIG00000007892(DUSP14);ENSCHIG00000008213(ALK);ENSCHIG00000008359(SPRY2);ENSCHIG00000008393(MAPK8IP2);ENSCHIG00000009887(C1QTNF2);ENSCHIG00000010009(CAV3);ENSCHIG00000011101(ID1);ENSCHIG00000011289(DUSP4);ENSCHIG00…
GO:0048518	positive regulation of biological process	403	3975	2.23931e-07	2.42052e-05	ENSCHIG00000000353(CDK1);ENSCHIG00000000579(SEMA4D);ENSCHIG00000000623(PLAG1);ENSCHIG00000000814(SLC45A3);ENSCHIG00000000839(AMIGO1);ENSCHIG00000000946(H1-5);ENSCHIG00000001027(FZD9);ENSCHIG00000001775(SLITRK5);ENSCHIG00000001851(KIF23);ENSCHIG00000002547(TPBG);ENSCHIG00000002572(PRC1);ENSCHIG00000002945(EPB41L4B);ENSCHIG00000003279(ESM1);ENSCHIG00000003296(FOSB);ENSCHIG00000003384(CHI3L1);ENSCHI…
GO:0007010	cytoskeleton organization	117	897	2.48795e-07	2.64853e-05	ENSCHIG00000000510(MAP2);ENSCHIG00000001851(KIF23);ENSCHIG00000001933(DRC1);ENSCHIG00000002572(PRC1);ENSCHIG00000002772(KIF18A);ENSCHIG00000002945(EPB41L4B);ENSCHIG00000004376(CDK5R1);ENSCHIG00000004741(CENPJ);ENSCHIG00000006318(CCDC40);ENSCHIG00000007953(LCP1);ENSCHIG00000008359(SPRY2);ENSCHIG00000008416(DES);ENSCHIG00000009318(KIF24);ENSCHIG00000009406(SENP6);ENSCHIG00000009433(NEK2);ENSCHIG000…
GO:0051094	positive regulation of developmental process	119	918	2.71449e-07	2.80219e-05	ENSCHIG00000000579(SEMA4D);ENSCHIG00000000623(PLAG1);ENSCHIG00000000839(AMIGO1);ENSCHIG00000001027(FZD9);ENSCHIG00000001775(SLITRK5);ENSCHIG00000002547(TPBG);ENSCHIG00000003384(CHI3L1);ENSCHIG00000003853(HSF4);ENSCHIG00000005276(EPHB3);ENSCHIG00000005813(VSIR);ENSCHIG00000006678(CDON);ENSCHIG00000007287(GLI1);ENSCHIG00000007318(CAMK1D);ENSCHIG00000007371(EZH2);ENSCHIG00000007846(JUNB);ENSCHIG0000…
GO:0007093	mitotic cell cycle checkpoint	23	86	2.7164e-07	2.80219e-05	ENSCHIG00000000353(CDK1);ENSCHIG00000008062(TICRR);ENSCHIG00000009523(WNT9A);ENSCHIG00000010109(TTK);ENSCHIG00000010329(BLM);ENSCHIG00000010534(CCND1);ENSCHIG00000011982(BUB1);ENSCHIG00000012478(CDT1);ENSCHIG00000013888(GEN1);ENSCHIG00000015214(SPDL1);ENSCHIG00000015830(ZWILCH);ENSCHIG00000016057(-);ENSCHIG00000018966(RPA2);ENSCHIG00000021107(CHFR);ENSCHIG00000022332(TRIP13);ENSCHIG00000022851(PL…
GO:0090257	regulation of muscle system process	29	126	2.75194e-07	2.80219e-05	ENSCHIG00000002047(KCNJ2);ENSCHIG00000010009(CAV3);ENSCHIG00000011883(EDN1);ENSCHIG00000012195(PRKG1);ENSCHIG00000012706(LMCD1);ENSCHIG00000014376(CASQ2);ENSCHIG00000015381(FBXO32);ENSCHIG00000015894(DMPK);ENSCHIG00000016517(TNNI1);ENSCHIG00000016712(ADORA2B);ENSCHIG00000017201(NOL3);ENSCHIG00000018230(ADRA1B);ENSCHIG00000018863(IGF1);ENSCHIG00000019044(NPNT);ENSCHIG00000019356(TNNC1);ENSCHIG0000…
GO:0050790	regulation of catalytic activity	168	1411	2.82251e-07	2.81935e-05	ENSCHIG00000000214(DNAJC9);ENSCHIG00000000579(SEMA4D);ENSCHIG00000002759(ANP32E);ENSCHIG00000003384(CHI3L1);ENSCHIG00000003444(NCAPG2);ENSCHIG00000004093(JUN);ENSCHIG00000004220(SPRY4);ENSCHIG00000004376(CDK5R1);ENSCHIG00000005276(EPHB3);ENSCHIG00000005813(VSIR);ENSCHIG00000006433(AFAP1L2);ENSCHIG00000007371(EZH2);ENSCHIG00000007510(CCAR2);ENSCHIG00000007513(FZD5);ENSCHIG00000007892(DUSP14);ENSCH…
GO:0033048	negative regulation of mitotic sister chromatid segregation	12	26	2.9293e-07	2.81935e-05	ENSCHIG00000010109(TTK);ENSCHIG00000011982(BUB1);ENSCHIG00000012478(CDT1);ENSCHIG00000013888(GEN1);ENSCHIG00000015214(SPDL1);ENSCHIG00000016057(-);ENSCHIG00000022332(TRIP13);ENSCHIG00000022851(PLK1);ENSCHIG00000022907(AURKB);ENSCHIG00000025057(MAD2L1);ENSCHIG00000026179(TEX14);ENSCHIG00000026682(FBXO5)
GO:1902100	negative regulation of metaphase/anaphase transition of cell cycle	12	26	2.9293e-07	2.81935e-05	ENSCHIG00000010109(TTK);ENSCHIG00000011982(BUB1);ENSCHIG00000012478(CDT1);ENSCHIG00000013888(GEN1);ENSCHIG00000015214(SPDL1);ENSCHIG00000016057(-);ENSCHIG00000022332(TRIP13);ENSCHIG00000022851(PLK1);ENSCHIG00000022907(AURKB);ENSCHIG00000025057(MAD2L1);ENSCHIG00000026179(TEX14);ENSCHIG00000026682(FBXO5)
GO:1905819	negative regulation of chromosome separation	12	26	2.9293e-07	2.81935e-05	ENSCHIG00000010109(TTK);ENSCHIG00000011982(BUB1);ENSCHIG00000012478(CDT1);ENSCHIG00000013888(GEN1);ENSCHIG00000015214(SPDL1);ENSCHIG00000016057(-);ENSCHIG00000022332(TRIP13);ENSCHIG00000022851(PLK1);ENSCHIG00000022907(AURKB);ENSCHIG00000025057(MAD2L1);ENSCHIG00000026179(TEX14);ENSCHIG00000026682(FBXO5)
GO:0051347	positive regulation of transferase activity	60	374	3.61952e-07	3.43659e-05	ENSCHIG00000003384(CHI3L1);ENSCHIG00000003444(NCAPG2);ENSCHIG00000004376(CDK5R1);ENSCHIG00000006433(AFAP1L2);ENSCHIG00000007371(EZH2);ENSCHIG00000007513(FZD5);ENSCHIG00000008213(ALK);ENSCHIG00000008359(SPRY2);ENSCHIG00000009030(RFC2);ENSCHIG00000009433(NEK2);ENSCHIG00000009887(C1QTNF2);ENSCHIG00000010534(CCND1);ENSCHIG00000011455(FGF18);ENSCHIG00000011781(EMP2);ENSCHIG00000011819(GADD45B);ENSCHIG…
GO:0043500	muscle adaptation	19	63	3.86664e-07	3.62227e-05	ENSCHIG00000007371(EZH2);ENSCHIG00000009793(MYOD1);ENSCHIG00000010009(CAV3);ENSCHIG00000011883(EDN1);ENSCHIG00000012706(LMCD1);ENSCHIG00000012778(MYOZ2);ENSCHIG00000014072(MYOC);ENSCHIG00000015381(FBXO32);ENSCHIG00000016206(MEF2C);ENSCHIG00000016517(TNNI1);ENSCHIG00000017127(MYH6);ENSCHIG00000017201(NOL3);ENSCHIG00000018863(IGF1);ENSCHIG00000019356(TNNC1);ENSCHIG00000021033(NOTCH1);ENSCHIG0000002…
GO:0030071	regulation of mitotic metaphase/anaphase transition	14	36	4.02558e-07	3.67533e-05	ENSCHIG00000009302(CDC6);ENSCHIG00000010109(TTK);ENSCHIG00000011982(BUB1);ENSCHIG00000012478(CDT1);ENSCHIG00000012868(HECW2);ENSCHIG00000013888(GEN1);ENSCHIG00000015214(SPDL1);ENSCHIG00000016057(-);ENSCHIG00000022332(TRIP13);ENSCHIG00000022851(PLK1);ENSCHIG00000022907(AURKB);ENSCHIG00000025057(MAD2L1);ENSCHIG00000026179(TEX14);ENSCHIG00000026682(FBXO5)
GO:0001944	vasculature development	74	499	4.0279e-07	3.67533e-05	ENSCHIG00000003279(ESM1);ENSCHIG00000003384(CHI3L1);ENSCHIG00000004522(PCSK5);ENSCHIG00000004685(TGFBI);ENSCHIG00000005276(EPHB3);ENSCHIG00000007307(GPLD1);ENSCHIG00000007326(E2F2);ENSCHIG00000007513(FZD5);ENSCHIG00000007846(JUNB);ENSCHIG00000008274(TREX1);ENSCHIG00000008359(SPRY2);ENSCHIG00000008739(TMEM204);ENSCHIG00000009389(NOG);ENSCHIG00000009603(RAMP2);ENSCHIG00000009677(PDE3B);ENSCHIG00000…
GO:0045786	negative regulation of cell cycle	53	316	4.24847e-07	3.82689e-05	ENSCHIG00000000353(CDK1);ENSCHIG00000001027(FZD9);ENSCHIG00000004276(FAP);ENSCHIG00000004376(CDK5R1);ENSCHIG00000007371(EZH2);ENSCHIG00000007510(CCAR2);ENSCHIG00000007592(GAS1);ENSCHIG00000008062(TICRR);ENSCHIG00000008274(TREX1);ENSCHIG00000009433(NEK2);ENSCHIG00000009523(WNT9A);ENSCHIG00000009664(NR4A1);ENSCHIG00000010109(TTK);ENSCHIG00000010329(BLM);ENSCHIG00000010534(CCND1);ENSCHIG00000011217(…
GO:0033046	negative regulation of sister chromatid segregation	12	27	4.87895e-07	4.33918e-05	ENSCHIG00000010109(TTK);ENSCHIG00000011982(BUB1);ENSCHIG00000012478(CDT1);ENSCHIG00000013888(GEN1);ENSCHIG00000015214(SPDL1);ENSCHIG00000016057(-);ENSCHIG00000022332(TRIP13);ENSCHIG00000022851(PLK1);ENSCHIG00000022907(AURKB);ENSCHIG00000025057(MAD2L1);ENSCHIG00000026179(TEX14);ENSCHIG00000026682(FBXO5)
GO:0006281	DNA repair	54	327	5.49676e-07	4.67482e-05	ENSCHIG00000004508(FUS);ENSCHIG00000005867(FIGNL1);ENSCHIG00000006418(EEPD1);ENSCHIG00000007298(-);ENSCHIG00000008274(TREX1);ENSCHIG00000009151(HROB);ENSCHIG00000009155(FEN1);ENSCHIG00000009157(NEIL3);ENSCHIG00000010328(POLH);ENSCHIG00000010329(BLM);ENSCHIG00000010476(MC1R);ENSCHIG00000010540(XPA);ENSCHIG00000012361(H2AX);ENSCHIG00000012556(TDP1);ENSCHIG00000012683(FGF10);ENSCHIG00000012748(REV1)…
GO:0045661	regulation of myoblast differentiation	15	42	5.69816e-07	4.67482e-05	ENSCHIG00000006678(CDON);ENSCHIG00000008917(NMRK2);ENSCHIG00000011897(DDIT3);ENSCHIG00000012095(BTG1);ENSCHIG00000013222(FLT3LG);ENSCHIG00000016206(MEF2C);ENSCHIG00000016901(SOX8);ENSCHIG00000016987(SMYD1);ENSCHIG00000020787(DLL1);ENSCHIG00000020991(IL18);ENSCHIG00000021033(NOTCH1);ENSCHIG00000021206(MYOCD);ENSCHIG00000021331(MYOG);ENSCHIG00000021751(KLHL41);ENSCHIG00000024360(ID3)
GO:0007094	mitotic spindle assembly checkpoint	11	23	5.91649e-07	4.67482e-05	ENSCHIG00000010109(TTK);ENSCHIG00000011982(BUB1);ENSCHIG00000012478(CDT1);ENSCHIG00000013888(GEN1);ENSCHIG00000015214(SPDL1);ENSCHIG00000016057(-);ENSCHIG00000022332(TRIP13);ENSCHIG00000022851(PLK1);ENSCHIG00000022907(AURKB);ENSCHIG00000025057(MAD2L1);ENSCHIG00000026179(TEX14)
GO:0031577	spindle checkpoint	11	23	5.91649e-07	4.67482e-05	ENSCHIG00000010109(TTK);ENSCHIG00000011982(BUB1);ENSCHIG00000012478(CDT1);ENSCHIG00000013888(GEN1);ENSCHIG00000015214(SPDL1);ENSCHIG00000016057(-);ENSCHIG00000022332(TRIP13);ENSCHIG00000022851(PLK1);ENSCHIG00000022907(AURKB);ENSCHIG00000025057(MAD2L1);ENSCHIG00000026179(TEX14)
GO:0071173	spindle assembly checkpoint	11	23	5.91649e-07	4.67482e-05	ENSCHIG00000010109(TTK);ENSCHIG00000011982(BUB1);ENSCHIG00000012478(CDT1);ENSCHIG00000013888(GEN1);ENSCHIG00000015214(SPDL1);ENSCHIG00000016057(-);ENSCHIG00000022332(TRIP13);ENSCHIG00000022851(PLK1);ENSCHIG00000022907(AURKB);ENSCHIG00000025057(MAD2L1);ENSCHIG00000026179(TEX14)
GO:0071174	mitotic spindle checkpoint	11	23	5.91649e-07	4.67482e-05	ENSCHIG00000010109(TTK);ENSCHIG00000011982(BUB1);ENSCHIG00000012478(CDT1);ENSCHIG00000013888(GEN1);ENSCHIG00000015214(SPDL1);ENSCHIG00000016057(-);ENSCHIG00000022332(TRIP13);ENSCHIG00000022851(PLK1);ENSCHIG00000022907(AURKB);ENSCHIG00000025057(MAD2L1);ENSCHIG00000026179(TEX14)
GO:0051146	striated muscle cell differentiation	36	182	5.9266e-07	4.67482e-05	ENSCHIG00000006678(CDON);ENSCHIG00000007371(EZH2);ENSCHIG00000009793(MYOD1);ENSCHIG00000010009(CAV3);ENSCHIG00000010015(MYORG);ENSCHIG00000011235(SORT1);ENSCHIG00000011883(EDN1);ENSCHIG00000012778(MYOZ2);ENSCHIG00000013222(FLT3LG);ENSCHIG00000013926(DYRK1B);ENSCHIG00000014352(NPHS1);ENSCHIG00000014376(CASQ2);ENSCHIG00000014506(CHRNB1);ENSCHIG00000015250(MYPN);ENSCHIG00000015894(DMPK);ENSCHIG00000…
GO:0000280	nuclear division	45	253	5.96477e-07	4.67482e-05	ENSCHIG00000001851(KIF23);ENSCHIG00000002772(KIF18A);ENSCHIG00000005401(SMC2);ENSCHIG00000005867(FIGNL1);ENSCHIG00000009302(CDC6);ENSCHIG00000009433(NEK2);ENSCHIG00000009831(NCAPH2);ENSCHIG00000009875(RACGAP1);ENSCHIG00000009909(ASPM);ENSCHIG00000010109(TTK);ENSCHIG00000010139(MYBL2);ENSCHIG00000010465(HASPIN);ENSCHIG00000011834(MASTL);ENSCHIG00000011883(EDN1);ENSCHIG00000011982(BUB1);ENSCHIG0000…
GO:0007091	metaphase/anaphase transition of mitotic cell cycle	14	37	5.98823e-07	4.67482e-05	ENSCHIG00000009302(CDC6);ENSCHIG00000010109(TTK);ENSCHIG00000011982(BUB1);ENSCHIG00000012478(CDT1);ENSCHIG00000012868(HECW2);ENSCHIG00000013888(GEN1);ENSCHIG00000015214(SPDL1);ENSCHIG00000016057(-);ENSCHIG00000022332(TRIP13);ENSCHIG00000022851(PLK1);ENSCHIG00000022907(AURKB);ENSCHIG00000025057(MAD2L1);ENSCHIG00000026179(TEX14);ENSCHIG00000026682(FBXO5)
GO:0010965	regulation of mitotic sister chromatid separation	14	37	5.98823e-07	4.67482e-05	ENSCHIG00000009302(CDC6);ENSCHIG00000010109(TTK);ENSCHIG00000011982(BUB1);ENSCHIG00000012478(CDT1);ENSCHIG00000012868(HECW2);ENSCHIG00000013888(GEN1);ENSCHIG00000015214(SPDL1);ENSCHIG00000016057(-);ENSCHIG00000022332(TRIP13);ENSCHIG00000022851(PLK1);ENSCHIG00000022907(AURKB);ENSCHIG00000025057(MAD2L1);ENSCHIG00000026179(TEX14);ENSCHIG00000026682(FBXO5)
GO:1902099	regulation of metaphase/anaphase transition of cell cycle	14	37	5.98823e-07	4.67482e-05	ENSCHIG00000009302(CDC6);ENSCHIG00000010109(TTK);ENSCHIG00000011982(BUB1);ENSCHIG00000012478(CDT1);ENSCHIG00000012868(HECW2);ENSCHIG00000013888(GEN1);ENSCHIG00000015214(SPDL1);ENSCHIG00000016057(-);ENSCHIG00000022332(TRIP13);ENSCHIG00000022851(PLK1);ENSCHIG00000022907(AURKB);ENSCHIG00000025057(MAD2L1);ENSCHIG00000026179(TEX14);ENSCHIG00000026682(FBXO5)
GO:0006270	DNA replication initiation	10	19	6.28454e-07	4.85222e-05	ENSCHIG00000008062(TICRR);ENSCHIG00000009302(CDC6);ENSCHIG00000011442(MCM5);ENSCHIG00000012478(CDT1);ENSCHIG00000014359(-);ENSCHIG00000017476(MCM6);ENSCHIG00000018094(MCM4);ENSCHIG00000020423(MCM3);ENSCHIG00000022720(CCNE2);ENSCHIG00000027136(MCM7)
GO:0070887	cellular response to chemical stimulus	202	1785	6.43279e-07	4.9127e-05	ENSCHIG00000000510(MAP2);ENSCHIG00000000527(PTGS1);ENSCHIG00000001308(SRM);ENSCHIG00000002069(SLC7A11);ENSCHIG00000003296(FOSB);ENSCHIG00000003822(TOB1);ENSCHIG00000003903(JAK2);ENSCHIG00000004093(JUN);ENSCHIG00000004220(SPRY4);ENSCHIG00000005289(PLEKHA1);ENSCHIG00000007307(GPLD1);ENSCHIG00000007318(CAMK1D);ENSCHIG00000007371(EZH2);ENSCHIG00000007592(GAS1);ENSCHIG00000007647(AK4);ENSCHIG000000076…
GO:0042325	regulation of phosphorylation	126	1004	6.98785e-07	5.27921e-05	ENSCHIG00000000353(CDK1);ENSCHIG00000000579(SEMA4D);ENSCHIG00000003384(CHI3L1);ENSCHIG00000003444(NCAPG2);ENSCHIG00000003573(KLHL31);ENSCHIG00000004220(SPRY4);ENSCHIG00000004376(CDK5R1);ENSCHIG00000005379(RELL1);ENSCHIG00000006433(AFAP1L2);ENSCHIG00000006678(CDON);ENSCHIG00000007371(EZH2);ENSCHIG00000007513(FZD5);ENSCHIG00000007647(AK4);ENSCHIG00000007892(DUSP14);ENSCHIG00000007963(MVP);ENSCHIG00…
GO:0051985	negative regulation of chromosome segregation	12	28	7.90081e-07	5.90543e-05	ENSCHIG00000010109(TTK);ENSCHIG00000011982(BUB1);ENSCHIG00000012478(CDT1);ENSCHIG00000013888(GEN1);ENSCHIG00000015214(SPDL1);ENSCHIG00000016057(-);ENSCHIG00000022332(TRIP13);ENSCHIG00000022851(PLK1);ENSCHIG00000022907(AURKB);ENSCHIG00000025057(MAD2L1);ENSCHIG00000026179(TEX14);ENSCHIG00000026682(FBXO5)
GO:0033047	regulation of mitotic sister chromatid segregation	15	43	8.0897e-07	5.98297e-05	ENSCHIG00000009302(CDC6);ENSCHIG00000010109(TTK);ENSCHIG00000011982(BUB1);ENSCHIG00000012478(CDT1);ENSCHIG00000012868(HECW2);ENSCHIG00000013888(GEN1);ENSCHIG00000015214(SPDL1);ENSCHIG00000015215(SLF1);ENSCHIG00000016057(-);ENSCHIG00000022332(TRIP13);ENSCHIG00000022851(PLK1);ENSCHIG00000022907(AURKB);ENSCHIG00000025057(MAD2L1);ENSCHIG00000026179(TEX14);ENSCHIG00000026682(FBXO5)
GO:0000165	MAPK cascade	72	490	8.23896e-07	5.98795e-05	ENSCHIG00000003384(CHI3L1);ENSCHIG00000003573(KLHL31);ENSCHIG00000004220(SPRY4);ENSCHIG00000005379(RELL1);ENSCHIG00000006678(CDON);ENSCHIG00000007371(EZH2);ENSCHIG00000007513(FZD5);ENSCHIG00000007892(DUSP14);ENSCHIG00000008213(ALK);ENSCHIG00000008359(SPRY2);ENSCHIG00000008393(MAPK8IP2);ENSCHIG00000009887(C1QTNF2);ENSCHIG00000010009(CAV3);ENSCHIG00000011101(ID1);ENSCHIG00000011289(DUSP4);ENSCHIG00…
GO:0033554	cellular response to stress	142	1168	8.26688e-07	5.98795e-05	ENSCHIG00000000353(CDK1);ENSCHIG00000002069(SLC7A11);ENSCHIG00000002743(SCARA5);ENSCHIG00000003573(KLHL31);ENSCHIG00000004093(JUN);ENSCHIG00000004508(FUS);ENSCHIG00000005289(PLEKHA1);ENSCHIG00000005379(RELL1);ENSCHIG00000005567(MFSD2A);ENSCHIG00000005867(FIGNL1);ENSCHIG00000006418(EEPD1);ENSCHIG00000007298(-);ENSCHIG00000007371(EZH2);ENSCHIG00000007510(CCAR2);ENSCHIG00000007513(FZD5);ENSCHIG00000…
GO:0044784	metaphase/anaphase transition of cell cycle	14	38	8.76761e-07	6.28584e-05	ENSCHIG00000009302(CDC6);ENSCHIG00000010109(TTK);ENSCHIG00000011982(BUB1);ENSCHIG00000012478(CDT1);ENSCHIG00000012868(HECW2);ENSCHIG00000013888(GEN1);ENSCHIG00000015214(SPDL1);ENSCHIG00000016057(-);ENSCHIG00000022332(TRIP13);ENSCHIG00000022851(PLK1);ENSCHIG00000022907(AURKB);ENSCHIG00000025057(MAD2L1);ENSCHIG00000026179(TEX14);ENSCHIG00000026682(FBXO5)
GO:0023014	signal transduction by protein phosphorylation	72	493	1.03876e-06	7.37206e-05	ENSCHIG00000003384(CHI3L1);ENSCHIG00000003573(KLHL31);ENSCHIG00000004220(SPRY4);ENSCHIG00000005379(RELL1);ENSCHIG00000006678(CDON);ENSCHIG00000007371(EZH2);ENSCHIG00000007513(FZD5);ENSCHIG00000007892(DUSP14);ENSCHIG00000008213(ALK);ENSCHIG00000008359(SPRY2);ENSCHIG00000008393(MAPK8IP2);ENSCHIG00000009887(C1QTNF2);ENSCHIG00000010009(CAV3);ENSCHIG00000011101(ID1);ENSCHIG00000011289(DUSP4);ENSCHIG00…
GO:0048285	organelle fission	48	283	1.06483e-06	7.4815e-05	ENSCHIG00000001851(KIF23);ENSCHIG00000002772(KIF18A);ENSCHIG00000005401(SMC2);ENSCHIG00000005867(FIGNL1);ENSCHIG00000008235(SLC25A46);ENSCHIG00000009302(CDC6);ENSCHIG00000009433(NEK2);ENSCHIG00000009831(NCAPH2);ENSCHIG00000009875(RACGAP1);ENSCHIG00000009909(ASPM);ENSCHIG00000010109(TTK);ENSCHIG00000010139(MYBL2);ENSCHIG00000010465(HASPIN);ENSCHIG00000010590(MTFR2);ENSCHIG00000011834(MASTL);ENSCHI…
GO:0065009	regulation of molecular function	206	1841	1.09911e-06	7.60122e-05	ENSCHIG00000000214(DNAJC9);ENSCHIG00000000579(SEMA4D);ENSCHIG00000002759(ANP32E);ENSCHIG00000003384(CHI3L1);ENSCHIG00000003444(NCAPG2);ENSCHIG00000004093(JUN);ENSCHIG00000004220(SPRY4);ENSCHIG00000004376(CDK5R1);ENSCHIG00000005276(EPHB3);ENSCHIG00000005813(VSIR);ENSCHIG00000006433(AFAP1L2);ENSCHIG00000006678(CDON);ENSCHIG00000007318(CAMK1D);ENSCHIG00000007371(EZH2);ENSCHIG00000007510(CCAR2);ENSCH…
GO:0006941	striated muscle contraction	25	106	1.11256e-06	7.60122e-05	ENSCHIG00000002047(KCNJ2);ENSCHIG00000008392(CACNA1G);ENSCHIG00000008714(MYH8);ENSCHIG00000010009(CAV3);ENSCHIG00000010787(SRSF1);ENSCHIG00000011843(JSRP1);ENSCHIG00000014376(CASQ2);ENSCHIG00000015146(MYL4);ENSCHIG00000015894(DMPK);ENSCHIG00000016331(GAA);ENSCHIG00000017127(MYH6);ENSCHIG00000017627(LMOD3);ENSCHIG00000018230(ADRA1B);ENSCHIG00000018272(CHRNA1);ENSCHIG00000019356(TNNC1);ENSCHIG00000…
GO:0009628	response to abiotic stimulus	81	577	1.12413e-06	7.60122e-05	ENSCHIG00000002069(SLC7A11);ENSCHIG00000002743(SCARA5);ENSCHIG00000003384(CHI3L1);ENSCHIG00000005867(FIGNL1);ENSCHIG00000007307(GPLD1);ENSCHIG00000007510(CCAR2);ENSCHIG00000007647(AK4);ENSCHIG00000008062(TICRR);ENSCHIG00000008274(TREX1);ENSCHIG00000008916(HTR1B);ENSCHIG00000009412(AQP5);ENSCHIG00000009793(MYOD1);ENSCHIG00000010009(CAV3);ENSCHIG00000010328(POLH);ENSCHIG00000010329(BLM);ENSCHIG0000…
GO:1902850	microtubule cytoskeleton organization involved in mitosis	22	86	1.12515e-06	7.60122e-05	ENSCHIG00000001851(KIF23);ENSCHIG00000008359(SPRY2);ENSCHIG00000009433(NEK2);ENSCHIG00000009875(RACGAP1);ENSCHIG00000010139(MYBL2);ENSCHIG00000012683(FGF10);ENSCHIG00000013117(-);ENSCHIG00000013177(TACC2);ENSCHIG00000014186(EFHC1);ENSCHIG00000015214(SPDL1);ENSCHIG00000018268(KIF11);ENSCHIG00000018306(STIL);ENSCHIG00000019665(KIFC1);ENSCHIG00000020482(WDR62);ENSCHIG00000020759(SPC25);ENSCHIG000000…
GO:2000026	regulation of multicellular organismal development	159	1349	1.15465e-06	7.72626e-05	ENSCHIG00000000510(MAP2);ENSCHIG00000000579(SEMA4D);ENSCHIG00000000623(PLAG1);ENSCHIG00000000814(SLC45A3);ENSCHIG00000000839(AMIGO1);ENSCHIG00000001027(FZD9);ENSCHIG00000001775(SLITRK5);ENSCHIG00000002547(TPBG);ENSCHIG00000003384(CHI3L1);ENSCHIG00000003444(NCAPG2);ENSCHIG00000004376(CDK5R1);ENSCHIG00000005276(EPHB3);ENSCHIG00000005567(MFSD2A);ENSCHIG00000005813(VSIR);ENSCHIG00000006678(CDON);ENSC…
GO:0010948	negative regulation of cell cycle process	30	142	1.21419e-06	7.98591e-05	ENSCHIG00000000353(CDK1);ENSCHIG00000001027(FZD9);ENSCHIG00000007371(EZH2);ENSCHIG00000008062(TICRR);ENSCHIG00000009433(NEK2);ENSCHIG00000010109(TTK);ENSCHIG00000010329(BLM);ENSCHIG00000010534(CCND1);ENSCHIG00000011982(BUB1);ENSCHIG00000012478(CDT1);ENSCHIG00000012683(FGF10);ENSCHIG00000013888(GEN1);ENSCHIG00000015214(SPDL1);ENSCHIG00000016057(-);ENSCHIG00000018130(DTL);ENSCHIG00000018966(RPA2);E…
GO:0035295	tube development	99	749	1.21619e-06	7.98591e-05	ENSCHIG00000002069(SLC7A11);ENSCHIG00000002772(KIF18A);ENSCHIG00000003279(ESM1);ENSCHIG00000003384(CHI3L1);ENSCHIG00000004522(PCSK5);ENSCHIG00000004685(TGFBI);ENSCHIG00000005276(EPHB3);ENSCHIG00000006318(CCDC40);ENSCHIG00000007287(GLI1);ENSCHIG00000007307(GPLD1);ENSCHIG00000007326(E2F2);ENSCHIG00000007513(FZD5);ENSCHIG00000007846(JUNB);ENSCHIG00000008359(SPRY2);ENSCHIG00000009389(NOG);ENSCHIG0000…
GO:0043085	positive regulation of catalytic activity	105	808	1.27818e-06	8.27769e-05	ENSCHIG00000000214(DNAJC9);ENSCHIG00000000579(SEMA4D);ENSCHIG00000003384(CHI3L1);ENSCHIG00000003444(NCAPG2);ENSCHIG00000004093(JUN);ENSCHIG00000004376(CDK5R1);ENSCHIG00000005813(VSIR);ENSCHIG00000006433(AFAP1L2);ENSCHIG00000007371(EZH2);ENSCHIG00000007513(FZD5);ENSCHIG00000008213(ALK);ENSCHIG00000008359(SPRY2);ENSCHIG00000009030(RFC2);ENSCHIG00000009433(NEK2);ENSCHIG00000009875(RACGAP1);ENSCHIG00…
GO:1902531	regulation of intracellular signal transduction	131	1066	1.30089e-06	8.27769e-05	ENSCHIG00000000579(SEMA4D);ENSCHIG00000003384(CHI3L1);ENSCHIG00000003573(KLHL31);ENSCHIG00000004220(SPRY4);ENSCHIG00000004376(CDK5R1);ENSCHIG00000004741(CENPJ);ENSCHIG00000005289(PLEKHA1);ENSCHIG00000005379(RELL1);ENSCHIG00000005867(FIGNL1);ENSCHIG00000006678(CDON);ENSCHIG00000007371(EZH2);ENSCHIG00000007510(CCAR2);ENSCHIG00000007513(FZD5);ENSCHIG00000007892(DUSP14);ENSCHIG00000008213(ALK);ENSCHI…
GO:0000075	cell cycle checkpoint	28	128	1.31592e-06	8.27769e-05	ENSCHIG00000000353(CDK1);ENSCHIG00000007510(CCAR2);ENSCHIG00000008062(TICRR);ENSCHIG00000008274(TREX1);ENSCHIG00000009523(WNT9A);ENSCHIG00000010109(TTK);ENSCHIG00000010329(BLM);ENSCHIG00000010534(CCND1);ENSCHIG00000011982(BUB1);ENSCHIG00000012361(H2AX);ENSCHIG00000012478(CDT1);ENSCHIG00000013888(GEN1);ENSCHIG00000015214(SPDL1);ENSCHIG00000015830(ZWILCH);ENSCHIG00000016057(-);ENSCHIG00000018130(DT…
GO:0032508	DNA duplex unwinding	16	50	1.31953e-06	8.27769e-05	ENSCHIG00000008274(TREX1);ENSCHIG00000009030(RFC2);ENSCHIG00000010329(BLM);ENSCHIG00000011442(MCM5);ENSCHIG00000012709(RFC3);ENSCHIG00000013841(POLQ);ENSCHIG00000014098(-);ENSCHIG00000015542(DDX11);ENSCHIG00000016947(RFC5);ENSCHIG00000017476(MCM6);ENSCHIG00000018094(MCM4);ENSCHIG00000018956(DNA2);ENSCHIG00000020423(MCM3);ENSCHIG00000024462(RUVBL2);ENSCHIG00000026747(RAD51);ENSCHIG00000027136(MCM7)
GO:0051304	chromosome separation	16	50	1.31953e-06	8.27769e-05	ENSCHIG00000009302(CDC6);ENSCHIG00000009831(NCAPH2);ENSCHIG00000010109(TTK);ENSCHIG00000011982(BUB1);ENSCHIG00000012478(CDT1);ENSCHIG00000012868(HECW2);ENSCHIG00000013888(GEN1);ENSCHIG00000015214(SPDL1);ENSCHIG00000016057(-);ENSCHIG00000020934(NCAPD3);ENSCHIG00000022332(TRIP13);ENSCHIG00000022851(PLK1);ENSCHIG00000022907(AURKB);ENSCHIG00000025057(MAD2L1);ENSCHIG00000026179(TEX14);ENSCHIG000000266…
GO:0032392	DNA geometric change	17	56	1.4231e-06	8.8484e-05	ENSCHIG00000008274(TREX1);ENSCHIG00000009030(RFC2);ENSCHIG00000010329(BLM);ENSCHIG00000011442(MCM5);ENSCHIG00000012709(RFC3);ENSCHIG00000013841(POLQ);ENSCHIG00000014098(-);ENSCHIG00000015542(DDX11);ENSCHIG00000016947(RFC5);ENSCHIG00000017476(MCM6);ENSCHIG00000018094(MCM4);ENSCHIG00000018956(DNA2);ENSCHIG00000020118(RAD54L);ENSCHIG00000020423(MCM3);ENSCHIG00000024462(RUVBL2);ENSCHIG00000026747(RAD…
GO:0003009	skeletal muscle contraction	11	25	1.67179e-06	0.000103035	ENSCHIG00000002047(KCNJ2);ENSCHIG00000008714(MYH8);ENSCHIG00000010009(CAV3);ENSCHIG00000011843(JSRP1);ENSCHIG00000015894(DMPK);ENSCHIG00000016331(GAA);ENSCHIG00000018272(CHRNA1);ENSCHIG00000020512(MYH3);ENSCHIG00000020812(C12orf57);ENSCHIG00000021518(SCN4A);ENSCHIG00000025789(HOMER1)
GO:1905818	regulation of chromosome separation	14	40	1.79951e-06	0.000109942	ENSCHIG00000009302(CDC6);ENSCHIG00000010109(TTK);ENSCHIG00000011982(BUB1);ENSCHIG00000012478(CDT1);ENSCHIG00000012868(HECW2);ENSCHIG00000013888(GEN1);ENSCHIG00000015214(SPDL1);ENSCHIG00000016057(-);ENSCHIG00000022332(TRIP13);ENSCHIG00000022851(PLK1);ENSCHIG00000022907(AURKB);ENSCHIG00000025057(MAD2L1);ENSCHIG00000026179(TEX14);ENSCHIG00000026682(FBXO5)
GO:0045859	regulation of protein kinase activity	69	473	1.82003e-06	0.000110237	ENSCHIG00000003384(CHI3L1);ENSCHIG00000003444(NCAPG2);ENSCHIG00000004220(SPRY4);ENSCHIG00000004376(CDK5R1);ENSCHIG00000006433(AFAP1L2);ENSCHIG00000007371(EZH2);ENSCHIG00000007513(FZD5);ENSCHIG00000007892(DUSP14);ENSCHIG00000007963(MVP);ENSCHIG00000008213(ALK);ENSCHIG00000008359(SPRY2);ENSCHIG00000009887(C1QTNF2);ENSCHIG00000010009(CAV3);ENSCHIG00000010329(BLM);ENSCHIG00000010534(CCND1);ENSCHIG000…
GO:0014902	myotube differentiation	21	82	1.92525e-06	0.000115614	ENSCHIG00000006678(CDON);ENSCHIG00000009793(MYOD1);ENSCHIG00000010009(CAV3);ENSCHIG00000010015(MYORG);ENSCHIG00000011235(SORT1);ENSCHIG00000013222(FLT3LG);ENSCHIG00000013926(DYRK1B);ENSCHIG00000014352(NPHS1);ENSCHIG00000015894(DMPK);ENSCHIG00000016206(MEF2C);ENSCHIG00000016987(SMYD1);ENSCHIG00000016988(MYOF);ENSCHIG00000017627(LMOD3);ENSCHIG00000018863(IGF1);ENSCHIG00000021033(NOTCH1);ENSCHIG0000…
GO:0043549	regulation of kinase activity	74	520	1.97969e-06	0.000117875	ENSCHIG00000003384(CHI3L1);ENSCHIG00000003444(NCAPG2);ENSCHIG00000004220(SPRY4);ENSCHIG00000004376(CDK5R1);ENSCHIG00000006433(AFAP1L2);ENSCHIG00000007371(EZH2);ENSCHIG00000007513(FZD5);ENSCHIG00000007892(DUSP14);ENSCHIG00000007963(MVP);ENSCHIG00000008213(ALK);ENSCHIG00000008359(SPRY2);ENSCHIG00000009005(PIK3IP1);ENSCHIG00000009887(C1QTNF2);ENSCHIG00000010009(CAV3);ENSCHIG00000010137(RBL1);ENSCHIG…
GO:0045765	regulation of angiogenesis	38	207	2.01318e-06	0.000118862	ENSCHIG00000003384(CHI3L1);ENSCHIG00000007326(E2F2);ENSCHIG00000008359(SPRY2);ENSCHIG00000009603(RAMP2);ENSCHIG00000009677(PDE3B);ENSCHIG00000011101(ID1);ENSCHIG00000011455(FGF18);ENSCHIG00000011781(EMP2);ENSCHIG00000012095(BTG1);ENSCHIG00000015877(PPARG);ENSCHIG00000016760(RHOJ);ENSCHIG00000016993(PRKCB);ENSCHIG00000017918(ADAMTS9);ENSCHIG00000018246(ANGPT4);ENSCHIG00000018287(TNFRSF12A);ENSCHIG…
GO:1901991	negative regulation of mitotic cell cycle phase transition	22	89	2.10007e-06	0.000122091	ENSCHIG00000000353(CDK1);ENSCHIG00000007371(EZH2);ENSCHIG00000008062(TICRR);ENSCHIG00000010109(TTK);ENSCHIG00000010329(BLM);ENSCHIG00000010534(CCND1);ENSCHIG00000011982(BUB1);ENSCHIG00000012478(CDT1);ENSCHIG00000013888(GEN1);ENSCHIG00000015214(SPDL1);ENSCHIG00000016057(-);ENSCHIG00000018966(RPA2);ENSCHIG00000022332(TRIP13);ENSCHIG00000022609(GPNMB);ENSCHIG00000022851(PLK1);ENSCHIG00000022907(AURK…
GO:0007166	cell surface receptor signaling pathway	189	1677	2.10262e-06	0.000122091	ENSCHIG00000000579(SEMA4D);ENSCHIG00000001027(FZD9);ENSCHIG00000003279(ESM1);ENSCHIG00000003822(TOB1);ENSCHIG00000003903(JAK2);ENSCHIG00000004093(JUN);ENSCHIG00000004376(CDK5R1);ENSCHIG00000004741(CENPJ);ENSCHIG00000005158(DLK2);ENSCHIG00000005276(EPHB3);ENSCHIG00000005289(PLEKHA1);ENSCHIG00000005571(ITGB4);ENSCHIG00000006433(AFAP1L2);ENSCHIG00000006678(CDON);ENSCHIG00000007287(GLI1);ENSCHIG00000…
GO:0019220	regulation of phosphate metabolic process	138	1148	2.24134e-06	0.00012803	ENSCHIG00000000353(CDK1);ENSCHIG00000000579(SEMA4D);ENSCHIG00000003384(CHI3L1);ENSCHIG00000003444(NCAPG2);ENSCHIG00000003573(KLHL31);ENSCHIG00000004220(SPRY4);ENSCHIG00000004376(CDK5R1);ENSCHIG00000005379(RELL1);ENSCHIG00000006433(AFAP1L2);ENSCHIG00000006678(CDON);ENSCHIG00000007371(EZH2);ENSCHIG00000007513(FZD5);ENSCHIG00000007647(AK4);ENSCHIG00000007892(DUSP14);ENSCHIG00000007963(MVP);ENSCHIG00…
GO:0051174	regulation of phosphorus metabolic process	138	1148	2.24134e-06	0.00012803	ENSCHIG00000000353(CDK1);ENSCHIG00000000579(SEMA4D);ENSCHIG00000003384(CHI3L1);ENSCHIG00000003444(NCAPG2);ENSCHIG00000003573(KLHL31);ENSCHIG00000004220(SPRY4);ENSCHIG00000004376(CDK5R1);ENSCHIG00000005379(RELL1);ENSCHIG00000006433(AFAP1L2);ENSCHIG00000006678(CDON);ENSCHIG00000007371(EZH2);ENSCHIG00000007513(FZD5);ENSCHIG00000007647(AK4);ENSCHIG00000007892(DUSP14);ENSCHIG00000007963(MVP);ENSCHIG00…
GO:0031497	chromatin assembly	17	58	2.4499e-06	0.000138814	ENSCHIG00000000946(H1-5);ENSCHIG00000006387(H1-4);ENSCHIG00000008710(MIS18A);ENSCHIG00000009421(H3C1);ENSCHIG00000010250(HAT1);ENSCHIG00000010817(H1-3);ENSCHIG00000011284(-);ENSCHIG00000012377(H1-1);ENSCHIG00000014248(-);ENSCHIG00000014381(NASP);ENSCHIG00000016231(CHAF1B);ENSCHIG00000016820(NAP1L4);ENSCHIG00000017187(NOC2L);ENSCHIG00000019462(HELLS);ENSCHIG00000020706(HJURP);ENSCHIG00000021891(H1…
GO:0043410	positive regulation of MAPK cascade	51	317	2.4916e-06	0.000140048	ENSCHIG00000003384(CHI3L1);ENSCHIG00000005379(RELL1);ENSCHIG00000006678(CDON);ENSCHIG00000007371(EZH2);ENSCHIG00000007513(FZD5);ENSCHIG00000008213(ALK);ENSCHIG00000008359(SPRY2);ENSCHIG00000008393(MAPK8IP2);ENSCHIG00000009887(C1QTNF2);ENSCHIG00000011364(HCRTR1);ENSCHIG00000011455(FGF18);ENSCHIG00000011819(GADD45B);ENSCHIG00000011883(EDN1);ENSCHIG00000012150(MTURN);ENSCHIG00000012683(FGF10);ENSCHI…
GO:0044770	cell cycle phase transition	43	250	2.63947e-06	0.000147182	ENSCHIG00000000353(CDK1);ENSCHIG00000007287(GLI1);ENSCHIG00000007371(EZH2);ENSCHIG00000008062(TICRR);ENSCHIG00000009302(CDC6);ENSCHIG00000010109(TTK);ENSCHIG00000010329(BLM);ENSCHIG00000010534(CCND1);ENSCHIG00000010566(APPL2);ENSCHIG00000011834(MASTL);ENSCHIG00000011982(BUB1);ENSCHIG00000012478(CDT1);ENSCHIG00000012683(FGF10);ENSCHIG00000012868(HECW2);ENSCHIG00000013888(GEN1);ENSCHIG00000015214(S…
GO:0014888	striated muscle adaptation	12	31	2.90473e-06	0.000160698	ENSCHIG00000007371(EZH2);ENSCHIG00000009793(MYOD1);ENSCHIG00000012778(MYOZ2);ENSCHIG00000014072(MYOC);ENSCHIG00000016206(MEF2C);ENSCHIG00000016517(TNNI1);ENSCHIG00000017127(MYH6);ENSCHIG00000019356(TNNC1);ENSCHIG00000021331(MYOG);ENSCHIG00000025700(MYMK);ENSCHIG00000026064(BMP10);MSTRG.6911(GTF2IRD2)
GO:0000226	microtubule cytoskeleton organization	58	380	2.92804e-06	0.000160722	ENSCHIG00000000510(MAP2);ENSCHIG00000001851(KIF23);ENSCHIG00000001933(DRC1);ENSCHIG00000002572(PRC1);ENSCHIG00000002772(KIF18A);ENSCHIG00000004376(CDK5R1);ENSCHIG00000004741(CENPJ);ENSCHIG00000006318(CCDC40);ENSCHIG00000008359(SPRY2);ENSCHIG00000009318(KIF24);ENSCHIG00000009406(SENP6);ENSCHIG00000009433(NEK2);ENSCHIG00000009627(CCDC65);ENSCHIG00000009875(RACGAP1);ENSCHIG00000009909(ASPM);ENSCHIG0…
GO:0065004	protein-DNA complex assembly	22	91	3.12588e-06	0.000170251	ENSCHIG00000000946(H1-5);ENSCHIG00000006387(H1-4);ENSCHIG00000008710(MIS18A);ENSCHIG00000009406(SENP6);ENSCHIG00000009421(H3C1);ENSCHIG00000010250(HAT1);ENSCHIG00000010817(H1-3);ENSCHIG00000011284(-);ENSCHIG00000011430(CENPW);ENSCHIG00000012377(H1-1);ENSCHIG00000012478(CDT1);ENSCHIG00000014036(CENPH);ENSCHIG00000014248(-);ENSCHIG00000014381(NASP);ENSCHIG00000016231(CHAF1B);ENSCHIG00000016820(NAP1…
GO:0014706	striated muscle tissue development	44	260	3.15476e-06	0.000170503	ENSCHIG00000006678(CDON);ENSCHIG00000007274(TLL2);ENSCHIG00000007287(GLI1);ENSCHIG00000009389(NOG);ENSCHIG00000009664(NR4A1);ENSCHIG00000009793(MYOD1);ENSCHIG00000010009(CAV3);ENSCHIG00000010015(MYORG);ENSCHIG00000010780(EYA2);ENSCHIG00000011883(EDN1);ENSCHIG00000012778(MYOZ2);ENSCHIG00000013281(NPRL3);ENSCHIG00000013774(SMAD3);ENSCHIG00000013969(ERBB3);ENSCHIG00000014211(HLX);ENSCHIG00000014352(…
GO:0045930	negative regulation of mitotic cell cycle	30	149	3.4635e-06	0.000185088	ENSCHIG00000000353(CDK1);ENSCHIG00000004276(FAP);ENSCHIG00000007371(EZH2);ENSCHIG00000007592(GAS1);ENSCHIG00000008062(TICRR);ENSCHIG00000009523(WNT9A);ENSCHIG00000010109(TTK);ENSCHIG00000010329(BLM);ENSCHIG00000010534(CCND1);ENSCHIG00000011982(BUB1);ENSCHIG00000012478(CDT1);ENSCHIG00000013774(SMAD3);ENSCHIG00000013888(GEN1);ENSCHIG00000015214(SPDL1);ENSCHIG00000015830(ZWILCH);ENSCHIG00000016057(-…
GO:0006915	apoptotic process	131	1086	3.47732e-06	0.000185088	ENSCHIG00000000353(CDK1);ENSCHIG00000001027(FZD9);ENSCHIG00000002069(SLC7A11);ENSCHIG00000004093(JUN);ENSCHIG00000004276(FAP);ENSCHIG00000005054(PHLDA1);ENSCHIG00000005867(FIGNL1);ENSCHIG00000007307(GPLD1);ENSCHIG00000007318(CAMK1D);ENSCHIG00000007326(E2F2);ENSCHIG00000007510(CCAR2);ENSCHIG00000007513(FZD5);ENSCHIG00000007627(TMEM117);ENSCHIG00000007694(UNC5C);ENSCHIG00000007815(HYPK);ENSCHIG0000…
GO:1901988	negative regulation of cell cycle phase transition	23	99	3.89777e-06	0.000205908	ENSCHIG00000000353(CDK1);ENSCHIG00000007371(EZH2);ENSCHIG00000008062(TICRR);ENSCHIG00000010109(TTK);ENSCHIG00000010329(BLM);ENSCHIG00000010534(CCND1);ENSCHIG00000011982(BUB1);ENSCHIG00000012478(CDT1);ENSCHIG00000013888(GEN1);ENSCHIG00000015214(SPDL1);ENSCHIG00000016057(-);ENSCHIG00000018130(DTL);ENSCHIG00000018966(RPA2);ENSCHIG00000022332(TRIP13);ENSCHIG00000022609(GPNMB);ENSCHIG00000022851(PLK1)…
GO:0044772	mitotic cell cycle phase transition	39	221	4.03921e-06	0.000211787	ENSCHIG00000000353(CDK1);ENSCHIG00000007371(EZH2);ENSCHIG00000008062(TICRR);ENSCHIG00000009302(CDC6);ENSCHIG00000010109(TTK);ENSCHIG00000010329(BLM);ENSCHIG00000010534(CCND1);ENSCHIG00000010566(APPL2);ENSCHIG00000011834(MASTL);ENSCHIG00000011982(BUB1);ENSCHIG00000012478(CDT1);ENSCHIG00000012683(FGF10);ENSCHIG00000012868(HECW2);ENSCHIG00000013888(GEN1);ENSCHIG00000015214(SPDL1);ENSCHIG00000016057(…
GO:0034508	centromere complex assembly	9	18	4.08122e-06	0.000212405	ENSCHIG00000008710(MIS18A);ENSCHIG00000009406(SENP6);ENSCHIG00000011430(CENPW);ENSCHIG00000014036(CENPH);ENSCHIG00000014248(-);ENSCHIG00000017610(CENPK);ENSCHIG00000019462(HELLS);ENSCHIG00000020706(HJURP);ENSCHIG00000026636(CENPT)
GO:0006974	cellular response to DNA damage stimulus	75	540	4.20263e-06	0.000217115	ENSCHIG00000000353(CDK1);ENSCHIG00000004508(FUS);ENSCHIG00000005867(FIGNL1);ENSCHIG00000006418(EEPD1);ENSCHIG00000007298(-);ENSCHIG00000007510(CCAR2);ENSCHIG00000008042(CTLA4);ENSCHIG00000008274(TREX1);ENSCHIG00000009151(HROB);ENSCHIG00000009155(FEN1);ENSCHIG00000009157(NEIL3);ENSCHIG00000010144(SMC6);ENSCHIG00000010328(POLH);ENSCHIG00000010329(BLM);ENSCHIG00000010476(MC1R);ENSCHIG00000010534(CCN…
GO:0045839	negative regulation of mitotic nuclear division	12	32	4.30134e-06	0.000220593	ENSCHIG00000010109(TTK);ENSCHIG00000011982(BUB1);ENSCHIG00000012478(CDT1);ENSCHIG00000013888(GEN1);ENSCHIG00000015214(SPDL1);ENSCHIG00000016057(-);ENSCHIG00000022332(TRIP13);ENSCHIG00000022851(PLK1);ENSCHIG00000022907(AURKB);ENSCHIG00000025057(MAD2L1);ENSCHIG00000026179(TEX14);ENSCHIG00000026682(FBXO5)
GO:0007519	skeletal muscle tissue development	26	121	4.41923e-06	0.000224997	ENSCHIG00000006678(CDON);ENSCHIG00000007274(TLL2);ENSCHIG00000009664(NR4A1);ENSCHIG00000009793(MYOD1);ENSCHIG00000010015(MYORG);ENSCHIG00000012778(MYOZ2);ENSCHIG00000014211(HLX);ENSCHIG00000014352(NPHS1);ENSCHIG00000016206(MEF2C);ENSCHIG00000016403(SVIL);ENSCHIG00000016901(SOX8);ENSCHIG00000016987(SMYD1);ENSCHIG00000017627(LMOD3);ENSCHIG00000017707(-);ENSCHIG00000018272(CHRNA1);ENSCHIG00000018645…
GO:0007169	transmembrane receptor protein tyrosine kinase signaling pathway	59	394	4.45787e-06	0.000225331	ENSCHIG00000003279(ESM1);ENSCHIG00000003903(JAK2);ENSCHIG00000004376(CDK5R1);ENSCHIG00000005276(EPHB3);ENSCHIG00000005289(PLEKHA1);ENSCHIG00000006433(AFAP1L2);ENSCHIG00000007307(GPLD1);ENSCHIG00000007963(MVP);ENSCHIG00000008213(ALK);ENSCHIG00000008359(SPRY2);ENSCHIG00000008470(ADAMTS3);ENSCHIG00000008739(TMEM204);ENSCHIG00000009389(NOG);ENSCHIG00000010015(MYORG);ENSCHIG00000010390(EPHA5);ENSCHIG0…
GO:0001932	regulation of protein phosphorylation	114	920	4.5392e-06	0.000227803	ENSCHIG00000000579(SEMA4D);ENSCHIG00000003384(CHI3L1);ENSCHIG00000003444(NCAPG2);ENSCHIG00000003573(KLHL31);ENSCHIG00000004220(SPRY4);ENSCHIG00000004376(CDK5R1);ENSCHIG00000005379(RELL1);ENSCHIG00000006433(AFAP1L2);ENSCHIG00000006678(CDON);ENSCHIG00000007371(EZH2);ENSCHIG00000007513(FZD5);ENSCHIG00000007892(DUSP14);ENSCHIG00000007963(MVP);ENSCHIG00000008213(ALK);ENSCHIG00000008359(SPRY2);ENSCHIG0…
GO:1901987	regulation of cell cycle phase transition	34	182	4.60966e-06	0.000228423	ENSCHIG00000000353(CDK1);ENSCHIG00000007287(GLI1);ENSCHIG00000007371(EZH2);ENSCHIG00000008062(TICRR);ENSCHIG00000009302(CDC6);ENSCHIG00000010109(TTK);ENSCHIG00000010329(BLM);ENSCHIG00000010534(CCND1);ENSCHIG00000010566(APPL2);ENSCHIG00000011982(BUB1);ENSCHIG00000012478(CDT1);ENSCHIG00000012683(FGF10);ENSCHIG00000012868(HECW2);ENSCHIG00000013888(GEN1);ENSCHIG00000015214(SPDL1);ENSCHIG00000015422(-…
GO:0007346	regulation of mitotic cell cycle	50	315	4.61658e-06	0.000228423	ENSCHIG00000000353(CDK1);ENSCHIG00000004276(FAP);ENSCHIG00000006433(AFAP1L2);ENSCHIG00000007371(EZH2);ENSCHIG00000007592(GAS1);ENSCHIG00000008062(TICRR);ENSCHIG00000009302(CDC6);ENSCHIG00000009433(NEK2);ENSCHIG00000009523(WNT9A);ENSCHIG00000010109(TTK);ENSCHIG00000010329(BLM);ENSCHIG00000010534(CCND1);ENSCHIG00000010566(APPL2);ENSCHIG00000011883(EDN1);ENSCHIG00000011982(BUB1);ENSCHIG00000012350(K…
GO:0045445	myoblast differentiation	18	67	4.95351e-06	0.00024338	ENSCHIG00000006678(CDON);ENSCHIG00000008917(NMRK2);ENSCHIG00000009793(MYOD1);ENSCHIG00000011897(DDIT3);ENSCHIG00000012095(BTG1);ENSCHIG00000013222(FLT3LG);ENSCHIG00000016206(MEF2C);ENSCHIG00000016901(SOX8);ENSCHIG00000016987(SMYD1);ENSCHIG00000018863(IGF1);ENSCHIG00000020787(DLL1);ENSCHIG00000020991(IL18);ENSCHIG00000021033(NOTCH1);ENSCHIG00000021206(MYOCD);ENSCHIG00000021331(MYOG);ENSCHIG0000002…
GO:0010562	positive regulation of phosphorus metabolic process	90	686	5.13586e-06	0.000248859	ENSCHIG00000000353(CDK1);ENSCHIG00000000579(SEMA4D);ENSCHIG00000003384(CHI3L1);ENSCHIG00000003444(NCAPG2);ENSCHIG00000004376(CDK5R1);ENSCHIG00000005379(RELL1);ENSCHIG00000006433(AFAP1L2);ENSCHIG00000006678(CDON);ENSCHIG00000007371(EZH2);ENSCHIG00000007513(FZD5);ENSCHIG00000008213(ALK);ENSCHIG00000008359(SPRY2);ENSCHIG00000008393(MAPK8IP2);ENSCHIG00000009887(C1QTNF2);ENSCHIG00000010178(S1PR2);ENSC…
GO:0045937	positive regulation of phosphate metabolic process	90	686	5.13586e-06	0.000248859	ENSCHIG00000000353(CDK1);ENSCHIG00000000579(SEMA4D);ENSCHIG00000003384(CHI3L1);ENSCHIG00000003444(NCAPG2);ENSCHIG00000004376(CDK5R1);ENSCHIG00000005379(RELL1);ENSCHIG00000006433(AFAP1L2);ENSCHIG00000006678(CDON);ENSCHIG00000007371(EZH2);ENSCHIG00000007513(FZD5);ENSCHIG00000008213(ALK);ENSCHIG00000008359(SPRY2);ENSCHIG00000008393(MAPK8IP2);ENSCHIG00000009887(C1QTNF2);ENSCHIG00000010178(S1PR2);ENSC…
GO:0016202	regulation of striated muscle tissue development	21	87	5.34873e-06	0.000257399	ENSCHIG00000006678(CDON);ENSCHIG00000007274(TLL2);ENSCHIG00000007287(GLI1);ENSCHIG00000009389(NOG);ENSCHIG00000011883(EDN1);ENSCHIG00000013774(SMAD3);ENSCHIG00000013969(ERBB3);ENSCHIG00000016206(MEF2C);ENSCHIG00000017627(LMOD3);ENSCHIG00000017707(-);ENSCHIG00000018863(IGF1);ENSCHIG00000019310(EPHB1);ENSCHIG00000020787(DLL1);ENSCHIG00000021033(NOTCH1);ENSCHIG00000021206(MYOCD);ENSCHIG00000021331(M…
GO:0043405	regulation of MAP kinase activity	35	192	5.93669e-06	0.00028375	ENSCHIG00000004220(SPRY4);ENSCHIG00000007371(EZH2);ENSCHIG00000007513(FZD5);ENSCHIG00000007892(DUSP14);ENSCHIG00000008213(ALK);ENSCHIG00000008359(SPRY2);ENSCHIG00000009887(C1QTNF2);ENSCHIG00000010009(CAV3);ENSCHIG00000011289(DUSP4);ENSCHIG00000011455(FGF18);ENSCHIG00000011819(GADD45B);ENSCHIG00000011883(EDN1);ENSCHIG00000012683(FGF10);ENSCHIG00000012922(DUSP5);ENSCHIG00000015700(MAP3K21);ENSCHIG0…
GO:0012501	programmed cell death	133	1118	5.99179e-06	0.000284448	ENSCHIG00000000353(CDK1);ENSCHIG00000001027(FZD9);ENSCHIG00000002069(SLC7A11);ENSCHIG00000004093(JUN);ENSCHIG00000004276(FAP);ENSCHIG00000005054(PHLDA1);ENSCHIG00000005867(FIGNL1);ENSCHIG00000007307(GPLD1);ENSCHIG00000007318(CAMK1D);ENSCHIG00000007326(E2F2);ENSCHIG00000007510(CCAR2);ENSCHIG00000007513(FZD5);ENSCHIG00000007627(TMEM117);ENSCHIG00000007694(UNC5C);ENSCHIG00000007815(HYPK);ENSCHIG0000…
GO:0045214	sarcomere organization	11	28	6.39332e-06	0.000301473	ENSCHIG00000010009(CAV3);ENSCHIG00000011883(EDN1);ENSCHIG00000012778(MYOZ2);ENSCHIG00000014376(CASQ2);ENSCHIG00000015250(MYPN);ENSCHIG00000016206(MEF2C);ENSCHIG00000017127(MYH6);ENSCHIG00000017707(-);ENSCHIG00000021751(KLHL41);ENSCHIG00000023924(LMOD2);ENSCHIG00000026064(BMP10)
GO:0055001	muscle cell development	24	109	6.55401e-06	0.00030699	ENSCHIG00000009603(RAMP2);ENSCHIG00000009793(MYOD1);ENSCHIG00000010009(CAV3);ENSCHIG00000010015(MYORG);ENSCHIG00000011883(EDN1);ENSCHIG00000012778(MYOZ2);ENSCHIG00000014376(CASQ2);ENSCHIG00000014506(CHRNB1);ENSCHIG00000015250(MYPN);ENSCHIG00000016206(MEF2C);ENSCHIG00000016988(MYOF);ENSCHIG00000017127(MYH6);ENSCHIG00000017627(LMOD3);ENSCHIG00000017707(-);ENSCHIG00000018863(IGF1);ENSCHIG00000019061…
GO:2001020	regulation of response to DNA damage stimulus	30	154	6.96106e-06	0.000323897	ENSCHIG00000004508(FUS);ENSCHIG00000005867(FIGNL1);ENSCHIG00000007510(CCAR2);ENSCHIG00000012683(FGF10);ENSCHIG00000013358(KMT5A);ENSCHIG00000013841(POLQ);ENSCHIG00000014098(-);ENSCHIG00000014123(RAD51AP1);ENSCHIG00000014127(IER3);ENSCHIG00000014308(SNAI1);ENSCHIG00000014935(AUNIP);ENSCHIG00000015215(SLF1);ENSCHIG00000015542(DDX11);ENSCHIG00000015863(PCNA);ENSCHIG00000016468(ZNF385A);ENSCHIG000000…
GO:0060538	skeletal muscle organ development	26	124	7.08848e-06	0.000327656	ENSCHIG00000006678(CDON);ENSCHIG00000007274(TLL2);ENSCHIG00000009664(NR4A1);ENSCHIG00000009793(MYOD1);ENSCHIG00000010015(MYORG);ENSCHIG00000012778(MYOZ2);ENSCHIG00000014211(HLX);ENSCHIG00000014352(NPHS1);ENSCHIG00000016206(MEF2C);ENSCHIG00000016403(SVIL);ENSCHIG00000016901(SOX8);ENSCHIG00000016987(SMYD1);ENSCHIG00000017627(LMOD3);ENSCHIG00000017707(-);ENSCHIG00000018272(CHRNA1);ENSCHIG00000018645…
GO:0030239	myofibril assembly	13	39	7.82465e-06	0.00035932	ENSCHIG00000010009(CAV3);ENSCHIG00000011883(EDN1);ENSCHIG00000012778(MYOZ2);ENSCHIG00000014376(CASQ2);ENSCHIG00000015250(MYPN);ENSCHIG00000016206(MEF2C);ENSCHIG00000017127(MYH6);ENSCHIG00000017627(LMOD3);ENSCHIG00000017707(-);ENSCHIG00000019988(MYL2);ENSCHIG00000021751(KLHL41);ENSCHIG00000023924(LMOD2);ENSCHIG00000026064(BMP10)
GO:0045595	regulation of cell differentiation	136	1155	7.9364e-06	0.000362086	ENSCHIG00000000510(MAP2);ENSCHIG00000000579(SEMA4D);ENSCHIG00000000623(PLAG1);ENSCHIG00000000814(SLC45A3);ENSCHIG00000003444(NCAPG2);ENSCHIG00000003822(TOB1);ENSCHIG00000003853(HSF4);ENSCHIG00000004376(CDK5R1);ENSCHIG00000005158(DLK2);ENSCHIG00000005276(EPHB3);ENSCHIG00000005567(MFSD2A);ENSCHIG00000005813(VSIR);ENSCHIG00000006678(CDON);ENSCHIG00000007287(GLI1);ENSCHIG00000007318(CAMK1D);ENSCHIG00…
GO:0045860	positive regulation of protein kinase activity	47	296	8.77358e-06	0.000397698	ENSCHIG00000003384(CHI3L1);ENSCHIG00000003444(NCAPG2);ENSCHIG00000004376(CDK5R1);ENSCHIG00000006433(AFAP1L2);ENSCHIG00000007371(EZH2);ENSCHIG00000007513(FZD5);ENSCHIG00000008213(ALK);ENSCHIG00000008359(SPRY2);ENSCHIG00000009887(C1QTNF2);ENSCHIG00000010534(CCND1);ENSCHIG00000011455(FGF18);ENSCHIG00000011781(EMP2);ENSCHIG00000011819(GADD45B);ENSCHIG00000011883(EDN1);ENSCHIG00000012683(FGF10);ENSCHI…
GO:0045597	positive regulation of cell differentiation	83	628	9.11223e-06	0.000410401	ENSCHIG00000000579(SEMA4D);ENSCHIG00000000623(PLAG1);ENSCHIG00000003853(HSF4);ENSCHIG00000005813(VSIR);ENSCHIG00000006678(CDON);ENSCHIG00000007318(CAMK1D);ENSCHIG00000007371(EZH2);ENSCHIG00000007846(JUNB);ENSCHIG00000008213(ALK);ENSCHIG00000008324(SLITRK1);ENSCHIG00000008577(SFRP4);ENSCHIG00000009523(WNT9A);ENSCHIG00000009603(RAMP2);ENSCHIG00000009793(MYOD1);ENSCHIG00000009909(ASPM);ENSCHIG000000…
GO:0006282	regulation of DNA repair	21	90	9.44995e-06	0.000417581	ENSCHIG00000004508(FUS);ENSCHIG00000005867(FIGNL1);ENSCHIG00000012683(FGF10);ENSCHIG00000013841(POLQ);ENSCHIG00000014098(-);ENSCHIG00000014123(RAD51AP1);ENSCHIG00000014935(AUNIP);ENSCHIG00000015215(SLF1);ENSCHIG00000015542(DDX11);ENSCHIG00000015863(PCNA);ENSCHIG00000016745(SIRT7);ENSCHIG00000018397(CGAS);ENSCHIG00000018966(RPA2);ENSCHIG00000020547(EGFR);ENSCHIG00000023012(PARPBP);ENSCHIG000000239…
GO:0048634	regulation of muscle organ development	21	90	9.44995e-06	0.000417581	ENSCHIG00000006678(CDON);ENSCHIG00000007274(TLL2);ENSCHIG00000007287(GLI1);ENSCHIG00000009389(NOG);ENSCHIG00000011883(EDN1);ENSCHIG00000013774(SMAD3);ENSCHIG00000013969(ERBB3);ENSCHIG00000016206(MEF2C);ENSCHIG00000017627(LMOD3);ENSCHIG00000017707(-);ENSCHIG00000018863(IGF1);ENSCHIG00000019310(EPHB1);ENSCHIG00000020787(DLL1);ENSCHIG00000021033(NOTCH1);ENSCHIG00000021206(MYOCD);ENSCHIG00000021331(M…
GO:1901861	regulation of muscle tissue development	21	90	9.44995e-06	0.000417581	ENSCHIG00000006678(CDON);ENSCHIG00000007274(TLL2);ENSCHIG00000007287(GLI1);ENSCHIG00000009389(NOG);ENSCHIG00000011883(EDN1);ENSCHIG00000013774(SMAD3);ENSCHIG00000013969(ERBB3);ENSCHIG00000016206(MEF2C);ENSCHIG00000017627(LMOD3);ENSCHIG00000017707(-);ENSCHIG00000018863(IGF1);ENSCHIG00000019310(EPHB1);ENSCHIG00000020787(DLL1);ENSCHIG00000021033(NOTCH1);ENSCHIG00000021206(MYOCD);ENSCHIG00000021331(M…
GO:0071363	cellular response to growth factor stimulus	59	404	9.80759e-06	0.000430676	ENSCHIG00000003822(TOB1);ENSCHIG00000004093(JUN);ENSCHIG00000007592(GAS1);ENSCHIG00000008359(SPRY2);ENSCHIG00000008470(ADAMTS3);ENSCHIG00000008577(SFRP4);ENSCHIG00000008739(TMEM204);ENSCHIG00000009389(NOG);ENSCHIG00000009603(RAMP2);ENSCHIG00000010009(CAV3);ENSCHIG00000010221(FAM83G);ENSCHIG00000010566(APPL2);ENSCHIG00000010630(ADAMTSL2);ENSCHIG00000011101(ID1);ENSCHIG00000011235(SORT1);ENSCHIG000…
GO:0050793	regulation of developmental process	189	1718	9.95007e-06	0.000434219	ENSCHIG00000000510(MAP2);ENSCHIG00000000579(SEMA4D);ENSCHIG00000000623(PLAG1);ENSCHIG00000000814(SLC45A3);ENSCHIG00000000839(AMIGO1);ENSCHIG00000001027(FZD9);ENSCHIG00000001775(SLITRK5);ENSCHIG00000002547(TPBG);ENSCHIG00000003384(CHI3L1);ENSCHIG00000003444(NCAPG2);ENSCHIG00000003822(TOB1);ENSCHIG00000003853(HSF4);ENSCHIG00000004376(CDK5R1);ENSCHIG00000005158(DLK2);ENSCHIG00000005276(EPHB3);ENSCHI…
GO:0031032	actomyosin structure organization	25	119	1.02044e-05	0.000442568	ENSCHIG00000001851(KIF23);ENSCHIG00000002945(EPB41L4B);ENSCHIG00000009875(RACGAP1);ENSCHIG00000010009(CAV3);ENSCHIG00000011883(EDN1);ENSCHIG00000012778(MYOZ2);ENSCHIG00000013620(ARRB1);ENSCHIG00000014072(MYOC);ENSCHIG00000014376(CASQ2);ENSCHIG00000015250(MYPN);ENSCHIG00000016206(MEF2C);ENSCHIG00000016526(ITGB5);ENSCHIG00000017113(LIMCH1);ENSCHIG00000017127(MYH6);ENSCHIG00000017627(LMOD3);ENSCHIG0…
GO:1901990	regulation of mitotic cell cycle phase transition	30	157	1.03851e-05	0.000447642	ENSCHIG00000000353(CDK1);ENSCHIG00000007371(EZH2);ENSCHIG00000008062(TICRR);ENSCHIG00000009302(CDC6);ENSCHIG00000010109(TTK);ENSCHIG00000010329(BLM);ENSCHIG00000010534(CCND1);ENSCHIG00000010566(APPL2);ENSCHIG00000011982(BUB1);ENSCHIG00000012478(CDT1);ENSCHIG00000012683(FGF10);ENSCHIG00000012868(HECW2);ENSCHIG00000013888(GEN1);ENSCHIG00000015214(SPDL1);ENSCHIG00000016057(-);ENSCHIG00000016940(ATAD…
GO:0007517	muscle organ development	39	230	1.07552e-05	0.00046077	ENSCHIG00000006678(CDON);ENSCHIG00000007274(TLL2);ENSCHIG00000007287(GLI1);ENSCHIG00000009389(NOG);ENSCHIG00000009664(NR4A1);ENSCHIG00000009793(MYOD1);ENSCHIG00000010015(MYORG);ENSCHIG00000011883(EDN1);ENSCHIG00000012778(MYOZ2);ENSCHIG00000013774(SMAD3);ENSCHIG00000013969(ERBB3);ENSCHIG00000014211(HLX);ENSCHIG00000014352(NPHS1);ENSCHIG00000016206(MEF2C);ENSCHIG00000016403(SVIL);ENSCHIG00000016517…
GO:0042327	positive regulation of phosphorylation	84	641	1.11424e-05	0.000474465	ENSCHIG00000000353(CDK1);ENSCHIG00000000579(SEMA4D);ENSCHIG00000003384(CHI3L1);ENSCHIG00000003444(NCAPG2);ENSCHIG00000004376(CDK5R1);ENSCHIG00000005379(RELL1);ENSCHIG00000006433(AFAP1L2);ENSCHIG00000006678(CDON);ENSCHIG00000007371(EZH2);ENSCHIG00000007513(FZD5);ENSCHIG00000008213(ALK);ENSCHIG00000008359(SPRY2);ENSCHIG00000008393(MAPK8IP2);ENSCHIG00000009887(C1QTNF2);ENSCHIG00000010178(S1PR2);ENSC…
GO:0071310	cellular response to organic substance	159	1403	1.13882e-05	0.000482009	ENSCHIG00000000510(MAP2);ENSCHIG00000001308(SRM);ENSCHIG00000003822(TOB1);ENSCHIG00000003903(JAK2);ENSCHIG00000004093(JUN);ENSCHIG00000004220(SPRY4);ENSCHIG00000007307(GPLD1);ENSCHIG00000007371(EZH2);ENSCHIG00000007592(GAS1);ENSCHIG00000008274(TREX1);ENSCHIG00000008359(SPRY2);ENSCHIG00000008470(ADAMTS3);ENSCHIG00000008514(DUOX1);ENSCHIG00000008577(SFRP4);ENSCHIG00000008739(TMEM204);ENSCHIG0000000…
GO:0007051	spindle organization	24	113	1.25622e-05	0.0005275	ENSCHIG00000001851(KIF23);ENSCHIG00000004741(CENPJ);ENSCHIG00000009406(SENP6);ENSCHIG00000009433(NEK2);ENSCHIG00000009875(RACGAP1);ENSCHIG00000009909(ASPM);ENSCHIG00000010139(MYBL2);ENSCHIG00000012981(TPPP);ENSCHIG00000013117(-);ENSCHIG00000013177(TACC2);ENSCHIG00000014186(EFHC1);ENSCHIG00000014935(AUNIP);ENSCHIG00000015195(ESPL1);ENSCHIG00000015774(CEP72);ENSCHIG00000018268(KIF11);ENSCHIG0000001…
GO:0060537	muscle tissue development	44	274	1.26132e-05	0.0005275	ENSCHIG00000006678(CDON);ENSCHIG00000007274(TLL2);ENSCHIG00000007287(GLI1);ENSCHIG00000009389(NOG);ENSCHIG00000009664(NR4A1);ENSCHIG00000009793(MYOD1);ENSCHIG00000010009(CAV3);ENSCHIG00000010015(MYORG);ENSCHIG00000010780(EYA2);ENSCHIG00000011883(EDN1);ENSCHIG00000012778(MYOZ2);ENSCHIG00000013281(NPRL3);ENSCHIG00000013774(SMAD3);ENSCHIG00000013969(ERBB3);ENSCHIG00000014211(HLX);ENSCHIG00000014352(…
GO:0043067	regulation of programmed cell death	113	932	1.36298e-05	0.000566646	ENSCHIG00000000353(CDK1);ENSCHIG00000001027(FZD9);ENSCHIG00000002069(SLC7A11);ENSCHIG00000004093(JUN);ENSCHIG00000004276(FAP);ENSCHIG00000005054(PHLDA1);ENSCHIG00000005867(FIGNL1);ENSCHIG00000007307(GPLD1);ENSCHIG00000007318(CAMK1D);ENSCHIG00000007510(CCAR2);ENSCHIG00000007694(UNC5C);ENSCHIG00000007815(HYPK);ENSCHIG00000008042(CTLA4);ENSCHIG00000008359(SPRY2);ENSCHIG00000008393(MAPK8IP2);ENSCHIG0…
GO:0051383	kinetochore organization	8	16	1.43783e-05	0.000590139	ENSCHIG00000005401(SMC2);ENSCHIG00000009406(SENP6);ENSCHIG00000011430(CENPW);ENSCHIG00000012478(CDT1);ENSCHIG00000014036(CENPH);ENSCHIG00000017610(CENPK);ENSCHIG00000018909(SMC4);ENSCHIG00000026636(CENPT)
GO:0051240	positive regulation of multicellular organismal process	134	1148	1.44445e-05	0.000590139	ENSCHIG00000000579(SEMA4D);ENSCHIG00000000623(PLAG1);ENSCHIG00000000839(AMIGO1);ENSCHIG00000001027(FZD9);ENSCHIG00000001775(SLITRK5);ENSCHIG00000002547(TPBG);ENSCHIG00000002945(EPB41L4B);ENSCHIG00000003384(CHI3L1);ENSCHIG00000005276(EPHB3);ENSCHIG00000005813(VSIR);ENSCHIG00000006433(AFAP1L2);ENSCHIG00000006678(CDON);ENSCHIG00000007287(GLI1);ENSCHIG00000007307(GPLD1);ENSCHIG00000007318(CAMK1D);ENS…
GO:0042981	regulation of apoptotic process	111	913	1.44469e-05	0.000590139	ENSCHIG00000000353(CDK1);ENSCHIG00000001027(FZD9);ENSCHIG00000002069(SLC7A11);ENSCHIG00000004093(JUN);ENSCHIG00000004276(FAP);ENSCHIG00000005054(PHLDA1);ENSCHIG00000005867(FIGNL1);ENSCHIG00000007307(GPLD1);ENSCHIG00000007318(CAMK1D);ENSCHIG00000007510(CCAR2);ENSCHIG00000007694(UNC5C);ENSCHIG00000007815(HYPK);ENSCHIG00000008042(CTLA4);ENSCHIG00000008359(SPRY2);ENSCHIG00000008393(MAPK8IP2);ENSCHIG0…
GO:0042127	regulation of cell proliferation	119	997	1.65248e-05	0.000671118	ENSCHIG00000000623(PLAG1);ENSCHIG00000001027(FZD9);ENSCHIG00000002069(SLC7A11);ENSCHIG00000002572(PRC1);ENSCHIG00000003279(ESM1);ENSCHIG00000003822(TOB1);ENSCHIG00000003853(HSF4);ENSCHIG00000004093(JUN);ENSCHIG00000004276(FAP);ENSCHIG00000004792(H2AC6);ENSCHIG00000005813(VSIR);ENSCHIG00000006678(CDON);ENSCHIG00000007287(GLI1);ENSCHIG00000007307(GPLD1);ENSCHIG00000007371(EZH2);ENSCHIG00000007490(P…
GO:0031399	regulation of protein modification process	140	1214	1.69704e-05	0.000685251	ENSCHIG00000000579(SEMA4D);ENSCHIG00000000946(H1-5);ENSCHIG00000003384(CHI3L1);ENSCHIG00000003444(NCAPG2);ENSCHIG00000003573(KLHL31);ENSCHIG00000004220(SPRY4);ENSCHIG00000004376(CDK5R1);ENSCHIG00000005379(RELL1);ENSCHIG00000006391(DNMT3B);ENSCHIG00000006433(AFAP1L2);ENSCHIG00000006678(CDON);ENSCHIG00000007371(EZH2);ENSCHIG00000007510(CCAR2);ENSCHIG00000007513(FZD5);ENSCHIG00000007892(DUSP14);ENSC…
GO:0044093	positive regulation of molecular function	123	1041	1.90228e-05	0.000763736	ENSCHIG00000000214(DNAJC9);ENSCHIG00000000579(SEMA4D);ENSCHIG00000003384(CHI3L1);ENSCHIG00000003444(NCAPG2);ENSCHIG00000004093(JUN);ENSCHIG00000004376(CDK5R1);ENSCHIG00000005813(VSIR);ENSCHIG00000006433(AFAP1L2);ENSCHIG00000007318(CAMK1D);ENSCHIG00000007371(EZH2);ENSCHIG00000007513(FZD5);ENSCHIG00000008213(ALK);ENSCHIG00000008359(SPRY2);ENSCHIG00000009030(RFC2);ENSCHIG00000009433(NEK2);ENSCHIG000…
GO:0044057	regulation of system process	46	296	1.9191e-05	0.000764572	ENSCHIG00000002047(KCNJ2);ENSCHIG00000008392(CACNA1G);ENSCHIG00000010009(CAV3);ENSCHIG00000010178(S1PR2);ENSCHIG00000011781(EMP2);ENSCHIG00000011883(EDN1);ENSCHIG00000012195(PRKG1);ENSCHIG00000012683(FGF10);ENSCHIG00000012706(LMCD1);ENSCHIG00000014352(NPHS1);ENSCHIG00000014376(CASQ2);ENSCHIG00000015146(MYL4);ENSCHIG00000015236(SPTBN4);ENSCHIG00000015269(DBH);ENSCHIG00000015381(FBXO32);ENSCHIG0000…
GO:0000724	double-strand break repair via homologous recombination	20	87	1.937e-05	0.000764572	ENSCHIG00000004508(FUS);ENSCHIG00000005867(FIGNL1);ENSCHIG00000012361(H2AX);ENSCHIG00000013841(POLQ);ENSCHIG00000013888(GEN1);ENSCHIG00000014098(-);ENSCHIG00000014123(RAD51AP1);ENSCHIG00000014359(-);ENSCHIG00000014935(AUNIP);ENSCHIG00000016038(TONSL);ENSCHIG00000018397(CGAS);ENSCHIG00000018966(RPA2);ENSCHIG00000019370(MMS22L);ENSCHIG00000020118(RAD54L);ENSCHIG00000023012(PARPBP);ENSCHIG0000002309…
GO:0006937	regulation of muscle contraction	20	87	1.937e-05	0.000764572	ENSCHIG00000002047(KCNJ2);ENSCHIG00000010009(CAV3);ENSCHIG00000011883(EDN1);ENSCHIG00000012195(PRKG1);ENSCHIG00000014376(CASQ2);ENSCHIG00000015894(DMPK);ENSCHIG00000016712(ADORA2B);ENSCHIG00000018230(ADRA1B);ENSCHIG00000019044(NPNT);ENSCHIG00000019356(TNNC1);ENSCHIG00000020793(KCNQ1);ENSCHIG00000020812(C12orf57);ENSCHIG00000021206(MYOCD);ENSCHIG00000021518(SCN4A);ENSCHIG00000021681(SPHK1);ENSCHIG…
GO:0006334	nucleosome assembly	14	48	2.0031e-05	0.000786244	ENSCHIG00000000946(H1-5);ENSCHIG00000006387(H1-4);ENSCHIG00000008710(MIS18A);ENSCHIG00000009421(H3C1);ENSCHIG00000010250(HAT1);ENSCHIG00000010817(H1-3);ENSCHIG00000011284(-);ENSCHIG00000012377(H1-1);ENSCHIG00000014248(-);ENSCHIG00000014381(NASP);ENSCHIG00000016231(CHAF1B);ENSCHIG00000016820(NAP1L4);ENSCHIG00000020706(HJURP);ENSCHIG00000021891(H1-2)
GO:0051153	regulation of striated muscle cell differentiation	17	67	2.05761e-05	0.000803152	ENSCHIG00000007371(EZH2);ENSCHIG00000009793(MYOD1);ENSCHIG00000010009(CAV3);ENSCHIG00000011883(EDN1);ENSCHIG00000013222(FLT3LG);ENSCHIG00000015894(DMPK);ENSCHIG00000016206(MEF2C);ENSCHIG00000016987(SMYD1);ENSCHIG00000017627(LMOD3);ENSCHIG00000018863(IGF1);ENSCHIG00000020787(DLL1);ENSCHIG00000021033(NOTCH1);ENSCHIG00000021206(MYOCD);ENSCHIG00000021331(MYOG);ENSCHIG00000021925(SOX6);ENSCHIG00000023…
GO:0002315	marginal zone B cell differentiation	5	6	2.0806e-05	0.000807639	ENSCHIG00000012379(CDH17);ENSCHIG00000016262(BCL3);ENSCHIG00000020787(DLL1);ENSCHIG00000023115(LFNG);ENSCHIG00000026234(PTK2B)
GO:2000779	regulation of double-strand break repair	16	61	2.28976e-05	0.00088171	ENSCHIG00000004508(FUS);ENSCHIG00000005867(FIGNL1);ENSCHIG00000013841(POLQ);ENSCHIG00000014098(-);ENSCHIG00000014123(RAD51AP1);ENSCHIG00000014935(AUNIP);ENSCHIG00000015215(SLF1);ENSCHIG00000015542(DDX11);ENSCHIG00000016745(SIRT7);ENSCHIG00000018397(CGAS);ENSCHIG00000018966(RPA2);ENSCHIG00000023012(PARPBP);ENSCHIG00000025427(FOXM1);ENSCHIG00000025871(SIRT6);ENSCHIG00000026737(DEK);ENSCHIG000000267…
GO:1901342	regulation of vasculature development	38	229	2.29651e-05	0.00088171	ENSCHIG00000003384(CHI3L1);ENSCHIG00000007326(E2F2);ENSCHIG00000008359(SPRY2);ENSCHIG00000009603(RAMP2);ENSCHIG00000009677(PDE3B);ENSCHIG00000011101(ID1);ENSCHIG00000011455(FGF18);ENSCHIG00000011781(EMP2);ENSCHIG00000012095(BTG1);ENSCHIG00000015877(PPARG);ENSCHIG00000016760(RHOJ);ENSCHIG00000016993(PRKCB);ENSCHIG00000017918(ADAMTS9);ENSCHIG00000018246(ANGPT4);ENSCHIG00000018287(TNFRSF12A);ENSCHIG…
GO:0000725	recombinational repair	20	88	2.31587e-05	0.000884309	ENSCHIG00000004508(FUS);ENSCHIG00000005867(FIGNL1);ENSCHIG00000012361(H2AX);ENSCHIG00000013841(POLQ);ENSCHIG00000013888(GEN1);ENSCHIG00000014098(-);ENSCHIG00000014123(RAD51AP1);ENSCHIG00000014359(-);ENSCHIG00000014935(AUNIP);ENSCHIG00000016038(TONSL);ENSCHIG00000018397(CGAS);ENSCHIG00000018966(RPA2);ENSCHIG00000019370(MMS22L);ENSCHIG00000020118(RAD54L);ENSCHIG00000023012(PARPBP);ENSCHIG0000002309…
GO:0051784	negative regulation of nuclear division	12	37	2.39787e-05	0.000908957	ENSCHIG00000010109(TTK);ENSCHIG00000011982(BUB1);ENSCHIG00000012478(CDT1);ENSCHIG00000013888(GEN1);ENSCHIG00000015214(SPDL1);ENSCHIG00000016057(-);ENSCHIG00000022332(TRIP13);ENSCHIG00000022851(PLK1);ENSCHIG00000022907(AURKB);ENSCHIG00000025057(MAD2L1);ENSCHIG00000026179(TEX14);ENSCHIG00000026682(FBXO5)
GO:0030155	regulation of cell adhesion	65	472	2.40629e-05	0.000908957	ENSCHIG00000000579(SEMA4D);ENSCHIG00000002945(EPB41L4B);ENSCHIG00000003903(JAK2);ENSCHIG00000005276(EPHB3);ENSCHIG00000005813(VSIR);ENSCHIG00000008042(CTLA4);ENSCHIG00000009677(PDE3B);ENSCHIG00000009914(MYB);ENSCHIG00000010160(JAM3);ENSCHIG00000011375(CHRD);ENSCHIG00000011768(SPOCK2);ENSCHIG00000011781(EMP2);ENSCHIG00000011929(TNFSF18);ENSCHIG00000012195(PRKG1);ENSCHIG00000013457(-);ENSCHIG000000…
GO:0001934	positive regulation of protein phosphorylation	79	606	2.45501e-05	0.0009224	ENSCHIG00000000579(SEMA4D);ENSCHIG00000003384(CHI3L1);ENSCHIG00000003444(NCAPG2);ENSCHIG00000004376(CDK5R1);ENSCHIG00000005379(RELL1);ENSCHIG00000006433(AFAP1L2);ENSCHIG00000006678(CDON);ENSCHIG00000007371(EZH2);ENSCHIG00000007513(FZD5);ENSCHIG00000008213(ALK);ENSCHIG00000008359(SPRY2);ENSCHIG00000008393(MAPK8IP2);ENSCHIG00000009887(C1QTNF2);ENSCHIG00000010178(S1PR2);ENSCHIG00000010534(CCND1);ENS…
GO:0043069	negative regulation of programmed cell death	74	558	2.48755e-05	0.000929656	ENSCHIG00000000353(CDK1);ENSCHIG00000001027(FZD9);ENSCHIG00000005867(FIGNL1);ENSCHIG00000007318(CAMK1D);ENSCHIG00000007510(CCAR2);ENSCHIG00000007815(HYPK);ENSCHIG00000008359(SPRY2);ENSCHIG00000008393(MAPK8IP2);ENSCHIG00000009389(NOG);ENSCHIG00000009523(WNT9A);ENSCHIG00000009603(RAMP2);ENSCHIG00000009664(NR4A1);ENSCHIG00000010359(TM7SF3);ENSCHIG00000011101(ID1);ENSCHIG00000011108(RTKN2);ENSCHIG000…
GO:0048585	negative regulation of response to stimulus	125	1068	2.5287e-05	0.000940034	ENSCHIG00000002069(SLC7A11);ENSCHIG00000003573(KLHL31);ENSCHIG00000003822(TOB1);ENSCHIG00000004220(SPRY4);ENSCHIG00000005158(DLK2);ENSCHIG00000005289(PLEKHA1);ENSCHIG00000005867(FIGNL1);ENSCHIG00000007287(GLI1);ENSCHIG00000007371(EZH2);ENSCHIG00000007510(CCAR2);ENSCHIG00000007892(DUSP14);ENSCHIG00000008274(TREX1);ENSCHIG00000008359(SPRY2);ENSCHIG00000008393(MAPK8IP2);ENSCHIG00000008577(SFRP4);ENS…
GO:0070848	response to growth factor	59	417	2.5676e-05	0.000942915	ENSCHIG00000003822(TOB1);ENSCHIG00000004093(JUN);ENSCHIG00000007592(GAS1);ENSCHIG00000008359(SPRY2);ENSCHIG00000008470(ADAMTS3);ENSCHIG00000008577(SFRP4);ENSCHIG00000008739(TMEM204);ENSCHIG00000009389(NOG);ENSCHIG00000009603(RAMP2);ENSCHIG00000010009(CAV3);ENSCHIG00000010221(FAM83G);ENSCHIG00000010566(APPL2);ENSCHIG00000010630(ADAMTSL2);ENSCHIG00000011101(ID1);ENSCHIG00000011235(SORT1);ENSCHIG000…
GO:0043062	extracellular structure organization	35	205	2.58154e-05	0.000942915	ENSCHIG00000004276(FAP);ENSCHIG00000004685(TGFBI);ENSCHIG00000005567(MFSD2A);ENSCHIG00000006814(VWA1);ENSCHIG00000007953(LCP1);ENSCHIG00000009603(RAMP2);ENSCHIG00000010630(ADAMTSL2);ENSCHIG00000011768(SPOCK2);ENSCHIG00000013048(WT1);ENSCHIG00000013457(-);ENSCHIG00000013774(SMAD3);ENSCHIG00000014352(NPHS1);ENSCHIG00000014961(ADAMTS14);ENSCHIG00000015994(LIPG);ENSCHIG00000016262(BCL3);ENSCHIG000000…
GO:0006464	cellular protein modification process	282	2770	2.59013e-05	0.000942915	ENSCHIG00000000353(CDK1);ENSCHIG00000000579(SEMA4D);ENSCHIG00000000946(H1-5);ENSCHIG00000001864(GALNT5);ENSCHIG00000001988(ST8SIA4);ENSCHIG00000003384(CHI3L1);ENSCHIG00000003416(PPM1L);ENSCHIG00000003444(NCAPG2);ENSCHIG00000003573(KLHL31);ENSCHIG00000003722(-);ENSCHIG00000003853(HSF4);ENSCHIG00000003903(JAK2);ENSCHIG00000004189(MTMR7);ENSCHIG00000004220(SPRY4);ENSCHIG00000004376(CDK5R1);ENSCHIG00…
GO:0036211	protein modification process	282	2770	2.59013e-05	0.000942915	ENSCHIG00000000353(CDK1);ENSCHIG00000000579(SEMA4D);ENSCHIG00000000946(H1-5);ENSCHIG00000001864(GALNT5);ENSCHIG00000001988(ST8SIA4);ENSCHIG00000003384(CHI3L1);ENSCHIG00000003416(PPM1L);ENSCHIG00000003444(NCAPG2);ENSCHIG00000003573(KLHL31);ENSCHIG00000003722(-);ENSCHIG00000003853(HSF4);ENSCHIG00000003903(JAK2);ENSCHIG00000004189(MTMR7);ENSCHIG00000004220(SPRY4);ENSCHIG00000004376(CDK5R1);ENSCHIG00…
GO:0071900	regulation of protein serine/threonine kinase activity	46	300	2.71359e-05	0.000982766	ENSCHIG00000004220(SPRY4);ENSCHIG00000004376(CDK5R1);ENSCHIG00000007371(EZH2);ENSCHIG00000007513(FZD5);ENSCHIG00000007892(DUSP14);ENSCHIG00000008213(ALK);ENSCHIG00000008359(SPRY2);ENSCHIG00000009887(C1QTNF2);ENSCHIG00000010009(CAV3);ENSCHIG00000010329(BLM);ENSCHIG00000010534(CCND1);ENSCHIG00000011289(DUSP4);ENSCHIG00000011455(FGF18);ENSCHIG00000011819(GADD45B);ENSCHIG00000011883(EDN1);ENSCHIG0000…
GO:0033674	positive regulation of kinase activity	49	327	2.78587e-05	0.000999456	ENSCHIG00000003384(CHI3L1);ENSCHIG00000003444(NCAPG2);ENSCHIG00000004376(CDK5R1);ENSCHIG00000006433(AFAP1L2);ENSCHIG00000007371(EZH2);ENSCHIG00000007513(FZD5);ENSCHIG00000008213(ALK);ENSCHIG00000008359(SPRY2);ENSCHIG00000009887(C1QTNF2);ENSCHIG00000010534(CCND1);ENSCHIG00000011455(FGF18);ENSCHIG00000011781(EMP2);ENSCHIG00000011819(GADD45B);ENSCHIG00000011883(EDN1);ENSCHIG00000012683(FGF10);ENSCHI…
GO:0023057	negative regulation of signaling	105	866	2.78812e-05	0.000999456	ENSCHIG00000003573(KLHL31);ENSCHIG00000003822(TOB1);ENSCHIG00000004220(SPRY4);ENSCHIG00000005158(DLK2);ENSCHIG00000005289(PLEKHA1);ENSCHIG00000005867(FIGNL1);ENSCHIG00000007287(GLI1);ENSCHIG00000007371(EZH2);ENSCHIG00000007510(CCAR2);ENSCHIG00000007892(DUSP14);ENSCHIG00000007963(MVP);ENSCHIG00000008274(TREX1);ENSCHIG00000008359(SPRY2);ENSCHIG00000008393(MAPK8IP2);ENSCHIG00000008577(SFRP4);ENSCHIG…
GO:0043066	negative regulation of apoptotic process	72	541	2.84245e-05	0.00101376	ENSCHIG00000000353(CDK1);ENSCHIG00000001027(FZD9);ENSCHIG00000005867(FIGNL1);ENSCHIG00000007318(CAMK1D);ENSCHIG00000007510(CCAR2);ENSCHIG00000007815(HYPK);ENSCHIG00000008359(SPRY2);ENSCHIG00000008393(MAPK8IP2);ENSCHIG00000009389(NOG);ENSCHIG00000009523(WNT9A);ENSCHIG00000009603(RAMP2);ENSCHIG00000009664(NR4A1);ENSCHIG00000011101(ID1);ENSCHIG00000011108(RTKN2);ENSCHIG00000012516(PTGFR);ENSCHIG0000…
GO:0007520	myoblast fusion	10	27	3.1152e-05	0.00110229	ENSCHIG00000006678(CDON);ENSCHIG00000009793(MYOD1);ENSCHIG00000010009(CAV3);ENSCHIG00000013222(FLT3LG);ENSCHIG00000013926(DYRK1B);ENSCHIG00000014352(NPHS1);ENSCHIG00000016988(MYOF);ENSCHIG00000021331(MYOG);ENSCHIG00000023530(FLOT1);ENSCHIG00000025700(MYMK)
GO:0009968	negative regulation of signal transduction	100	818	3.12961e-05	0.00110229	ENSCHIG00000003573(KLHL31);ENSCHIG00000003822(TOB1);ENSCHIG00000004220(SPRY4);ENSCHIG00000005158(DLK2);ENSCHIG00000005289(PLEKHA1);ENSCHIG00000005867(FIGNL1);ENSCHIG00000007287(GLI1);ENSCHIG00000007371(EZH2);ENSCHIG00000007510(CCAR2);ENSCHIG00000007892(DUSP14);ENSCHIG00000008274(TREX1);ENSCHIG00000008359(SPRY2);ENSCHIG00000008393(MAPK8IP2);ENSCHIG00000008577(SFRP4);ENSCHIG00000008916(HTR1B);ENSCH…
GO:0031401	positive regulation of protein modification process	94	758	3.13774e-05	0.00110229	ENSCHIG00000000579(SEMA4D);ENSCHIG00000000946(H1-5);ENSCHIG00000003384(CHI3L1);ENSCHIG00000003444(NCAPG2);ENSCHIG00000004376(CDK5R1);ENSCHIG00000005379(RELL1);ENSCHIG00000006391(DNMT3B);ENSCHIG00000006433(AFAP1L2);ENSCHIG00000006678(CDON);ENSCHIG00000007371(EZH2);ENSCHIG00000007513(FZD5);ENSCHIG00000008213(ALK);ENSCHIG00000008359(SPRY2);ENSCHIG00000008393(MAPK8IP2);ENSCHIG00000009887(C1QTNF2);ENS…
GO:0008219	cell death	137	1198	3.1843e-05	0.00111308	ENSCHIG00000000353(CDK1);ENSCHIG00000001027(FZD9);ENSCHIG00000002069(SLC7A11);ENSCHIG00000004093(JUN);ENSCHIG00000004276(FAP);ENSCHIG00000005054(PHLDA1);ENSCHIG00000005867(FIGNL1);ENSCHIG00000007307(GPLD1);ENSCHIG00000007318(CAMK1D);ENSCHIG00000007326(E2F2);ENSCHIG00000007510(CCAR2);ENSCHIG00000007513(FZD5);ENSCHIG00000007627(TMEM117);ENSCHIG00000007694(UNC5C);ENSCHIG00000007815(HYPK);ENSCHIG0000…
GO:0051155	positive regulation of striated muscle cell differentiation	12	38	3.24436e-05	0.00112846	ENSCHIG00000009793(MYOD1);ENSCHIG00000010009(CAV3);ENSCHIG00000011883(EDN1);ENSCHIG00000013222(FLT3LG);ENSCHIG00000016206(MEF2C);ENSCHIG00000016987(SMYD1);ENSCHIG00000017627(LMOD3);ENSCHIG00000018863(IGF1);ENSCHIG00000021206(MYOCD);ENSCHIG00000021331(MYOG);ENSCHIG00000023530(FLOT1);ENSCHIG00000026064(BMP10)
GO:0071824	protein-DNA complex subunit organization	23	112	3.3452e-05	0.0011578	ENSCHIG00000000946(H1-5);ENSCHIG00000002759(ANP32E);ENSCHIG00000006387(H1-4);ENSCHIG00000008710(MIS18A);ENSCHIG00000009406(SENP6);ENSCHIG00000009421(H3C1);ENSCHIG00000010250(HAT1);ENSCHIG00000010817(H1-3);ENSCHIG00000011284(-);ENSCHIG00000011430(CENPW);ENSCHIG00000012377(H1-1);ENSCHIG00000012478(CDT1);ENSCHIG00000014036(CENPH);ENSCHIG00000014248(-);ENSCHIG00000014381(NASP);ENSCHIG00000016231(CHAF…
GO:0045844	positive regulation of striated muscle tissue development	13	44	3.39281e-05	0.00116282	ENSCHIG00000006678(CDON);ENSCHIG00000007287(GLI1);ENSCHIG00000011883(EDN1);ENSCHIG00000013969(ERBB3);ENSCHIG00000016206(MEF2C);ENSCHIG00000017627(LMOD3);ENSCHIG00000018863(IGF1);ENSCHIG00000020787(DLL1);ENSCHIG00000021033(NOTCH1);ENSCHIG00000021206(MYOCD);ENSCHIG00000021331(MYOG);ENSCHIG00000023530(FLOT1);ENSCHIG00000026064(BMP10)
GO:0048636	positive regulation of muscle organ development	13	44	3.39281e-05	0.00116282	ENSCHIG00000006678(CDON);ENSCHIG00000007287(GLI1);ENSCHIG00000011883(EDN1);ENSCHIG00000013969(ERBB3);ENSCHIG00000016206(MEF2C);ENSCHIG00000017627(LMOD3);ENSCHIG00000018863(IGF1);ENSCHIG00000020787(DLL1);ENSCHIG00000021033(NOTCH1);ENSCHIG00000021206(MYOCD);ENSCHIG00000021331(MYOG);ENSCHIG00000023530(FLOT1);ENSCHIG00000026064(BMP10)
GO:0010648	negative regulation of cell communication	104	862	3.73572e-05	0.00127413	ENSCHIG00000003573(KLHL31);ENSCHIG00000003822(TOB1);ENSCHIG00000004220(SPRY4);ENSCHIG00000005158(DLK2);ENSCHIG00000005289(PLEKHA1);ENSCHIG00000005867(FIGNL1);ENSCHIG00000007287(GLI1);ENSCHIG00000007371(EZH2);ENSCHIG00000007510(CCAR2);ENSCHIG00000007892(DUSP14);ENSCHIG00000008274(TREX1);ENSCHIG00000008359(SPRY2);ENSCHIG00000008393(MAPK8IP2);ENSCHIG00000008577(SFRP4);ENSCHIG00000008916(HTR1B);ENSCH…
GO:0051302	regulation of cell division	20	91	3.88211e-05	0.00131767	ENSCHIG00000001851(KIF23);ENSCHIG00000002572(PRC1);ENSCHIG00000009302(CDC6);ENSCHIG00000009875(RACGAP1);ENSCHIG00000009909(ASPM);ENSCHIG00000010137(RBL1);ENSCHIG00000010329(BLM);ENSCHIG00000012350(KIF20B);ENSCHIG00000014186(EFHC1);ENSCHIG00000020787(DLL1);ENSCHIG00000021036(KIF18B);ENSCHIG00000022439(ORC6);ENSCHIG00000022851(PLK1);ENSCHIG00000022907(AURKB);ENSCHIG00000023407(E2F8);ENSCHIG00000023…
GO:0006333	chromatin assembly or disassembly	18	77	3.92935e-05	0.00132729	ENSCHIG00000000946(H1-5);ENSCHIG00000006387(H1-4);ENSCHIG00000008710(MIS18A);ENSCHIG00000009421(H3C1);ENSCHIG00000010250(HAT1);ENSCHIG00000010817(H1-3);ENSCHIG00000011284(-);ENSCHIG00000012377(H1-1);ENSCHIG00000014248(-);ENSCHIG00000014381(NASP);ENSCHIG00000016231(CHAF1B);ENSCHIG00000016820(NAP1L4);ENSCHIG00000016998(-);ENSCHIG00000017187(NOC2L);ENSCHIG00000019462(HELLS);ENSCHIG00000020706(HJURP)…
GO:0010033	response to organic substance	182	1682	3.95834e-05	0.00133068	ENSCHIG00000000075(TYMS);ENSCHIG00000000510(MAP2);ENSCHIG00000001308(SRM);ENSCHIG00000002069(SLC7A11);ENSCHIG00000003384(CHI3L1);ENSCHIG00000003729(DNAJB5);ENSCHIG00000003822(TOB1);ENSCHIG00000003903(JAK2);ENSCHIG00000004093(JUN);ENSCHIG00000004220(SPRY4);ENSCHIG00000007307(GPLD1);ENSCHIG00000007371(EZH2);ENSCHIG00000007513(FZD5);ENSCHIG00000007592(GAS1);ENSCHIG00000008274(TREX1);ENSCHIG000000083…
GO:0055002	striated muscle cell development	21	99	4.39265e-05	0.00146965	ENSCHIG00000009793(MYOD1);ENSCHIG00000010009(CAV3);ENSCHIG00000010015(MYORG);ENSCHIG00000011883(EDN1);ENSCHIG00000012778(MYOZ2);ENSCHIG00000014376(CASQ2);ENSCHIG00000014506(CHRNB1);ENSCHIG00000015250(MYPN);ENSCHIG00000016206(MEF2C);ENSCHIG00000016988(MYOF);ENSCHIG00000017127(MYH6);ENSCHIG00000017627(LMOD3);ENSCHIG00000017707(-);ENSCHIG00000018863(IGF1);ENSCHIG00000019061(UCHL1);ENSCHIG00000019988…
GO:1901863	positive regulation of muscle tissue development	13	45	4.41541e-05	0.00147027	ENSCHIG00000006678(CDON);ENSCHIG00000007287(GLI1);ENSCHIG00000011883(EDN1);ENSCHIG00000013969(ERBB3);ENSCHIG00000016206(MEF2C);ENSCHIG00000017627(LMOD3);ENSCHIG00000018863(IGF1);ENSCHIG00000020787(DLL1);ENSCHIG00000021033(NOTCH1);ENSCHIG00000021206(MYOCD);ENSCHIG00000021331(MYOG);ENSCHIG00000023530(FLOT1);ENSCHIG00000026064(BMP10)
GO:0010032	meiotic chromosome condensation	4	4	4.54208e-05	0.00150531	ENSCHIG00000005401(SMC2);ENSCHIG00000009831(NCAPH2);ENSCHIG00000018909(SMC4);ENSCHIG00000020934(NCAPD3)
GO:0006302	double-strand break repair	29	161	4.57245e-05	0.00150826	ENSCHIG00000004508(FUS);ENSCHIG00000005867(FIGNL1);ENSCHIG00000010329(BLM);ENSCHIG00000012361(H2AX);ENSCHIG00000012556(TDP1);ENSCHIG00000013841(POLQ);ENSCHIG00000013888(GEN1);ENSCHIG00000014098(-);ENSCHIG00000014123(RAD51AP1);ENSCHIG00000014359(-);ENSCHIG00000014935(AUNIP);ENSCHIG00000015215(SLF1);ENSCHIG00000015542(DDX11);ENSCHIG00000016038(TONSL);ENSCHIG00000016745(SIRT7);ENSCHIG00000018397(CGA…
GO:0044786	cell cycle DNA replication	9	23	4.70028e-05	0.00154319	ENSCHIG00000012478(CDT1);ENSCHIG00000014098(-);ENSCHIG00000015863(PCNA);ENSCHIG00000016940(ATAD5);ENSCHIG00000018956(DNA2);ENSCHIG00000023407(E2F8);ENSCHIG00000023455(E2F7);ENSCHIG00000026682(FBXO5);ENSCHIG00000026747(RAD51)
GO:0007399	nervous system development	152	1367	4.89775e-05	0.00160054	ENSCHIG00000000138(ZNF521);ENSCHIG00000000510(MAP2);ENSCHIG00000000579(SEMA4D);ENSCHIG00000000623(PLAG1);ENSCHIG00000000814(SLC45A3);ENSCHIG00000000839(AMIGO1);ENSCHIG00000001027(FZD9);ENSCHIG00000001775(SLITRK5);ENSCHIG00000002069(SLC7A11);ENSCHIG00000002331(MYO16);ENSCHIG00000002547(TPBG);ENSCHIG00000004376(CDK5R1);ENSCHIG00000005050(PITX3);ENSCHIG00000005276(EPHB3);ENSCHIG00000005567(MFSD2A);E…
GO:0009888	tissue development	143	1272	4.92833e-05	0.00160307	ENSCHIG00000000353(CDK1);ENSCHIG00000000495(LAMB3);ENSCHIG00000001027(FZD9);ENSCHIG00000002557(PTER);ENSCHIG00000005050(PITX3);ENSCHIG00000005567(MFSD2A);ENSCHIG00000005571(ITGB4);ENSCHIG00000006318(CCDC40);ENSCHIG00000006678(CDON);ENSCHIG00000007274(TLL2);ENSCHIG00000007287(GLI1);ENSCHIG00000007371(EZH2);ENSCHIG00000007490(PTH1R);ENSCHIG00000007513(FZD5);ENSCHIG00000007694(UNC5C);ENSCHIG00000007…
GO:0033044	regulation of chromosome organization	38	237	4.99506e-05	0.00161729	ENSCHIG00000000946(H1-5);ENSCHIG00000006391(DNMT3B);ENSCHIG00000009155(FEN1);ENSCHIG00000009302(CDC6);ENSCHIG00000009406(SENP6);ENSCHIG00000009433(NEK2);ENSCHIG00000009914(MYB);ENSCHIG00000010109(TTK);ENSCHIG00000011982(BUB1);ENSCHIG00000012478(CDT1);ENSCHIG00000012868(HECW2);ENSCHIG00000013620(ARRB1);ENSCHIG00000013888(GEN1);ENSCHIG00000014098(-);ENSCHIG00000015214(SPDL1);ENSCHIG00000015215(SLF1…
GO:0043502	regulation of muscle adaptation	13	46	5.69615e-05	0.0018228	ENSCHIG00000010009(CAV3);ENSCHIG00000011883(EDN1);ENSCHIG00000012706(LMCD1);ENSCHIG00000015381(FBXO32);ENSCHIG00000016517(TNNI1);ENSCHIG00000017201(NOL3);ENSCHIG00000018863(IGF1);ENSCHIG00000019356(TNNC1);ENSCHIG00000021033(NOTCH1);ENSCHIG00000021331(MYOG);ENSCHIG00000025700(MYMK);ENSCHIG00000026064(BMP10);MSTRG.6911(GTF2IRD2)
GO:0071495	cellular response to endogenous stimulus	96	790	5.69681e-05	0.0018228	ENSCHIG00000003822(TOB1);ENSCHIG00000003903(JAK2);ENSCHIG00000004093(JUN);ENSCHIG00000007307(GPLD1);ENSCHIG00000007371(EZH2);ENSCHIG00000008359(SPRY2);ENSCHIG00000008577(SFRP4);ENSCHIG00000008916(HTR1B);ENSCHIG00000009389(NOG);ENSCHIG00000009664(NR4A1);ENSCHIG00000009793(MYOD1);ENSCHIG00000010009(CAV3);ENSCHIG00000010221(FAM83G);ENSCHIG00000010329(BLM);ENSCHIG00000010390(EPHA5);ENSCHIG00000010566…
GO:0009967	positive regulation of signal transduction	116	994	5.7076e-05	0.0018228	ENSCHIG00000000579(SEMA4D);ENSCHIG00000001027(FZD9);ENSCHIG00000003279(ESM1);ENSCHIG00000003384(CHI3L1);ENSCHIG00000003903(JAK2);ENSCHIG00000004741(CENPJ);ENSCHIG00000005379(RELL1);ENSCHIG00000006433(AFAP1L2);ENSCHIG00000006678(CDON);ENSCHIG00000007287(GLI1);ENSCHIG00000007371(EZH2);ENSCHIG00000007510(CCAR2);ENSCHIG00000007513(FZD5);ENSCHIG00000008213(ALK);ENSCHIG00000008359(SPRY2);ENSCHIG0000000…
GO:0043406	positive regulation of MAP kinase activity	26	139	5.77053e-05	0.00183456	ENSCHIG00000007371(EZH2);ENSCHIG00000007513(FZD5);ENSCHIG00000008213(ALK);ENSCHIG00000009887(C1QTNF2);ENSCHIG00000011455(FGF18);ENSCHIG00000011819(GADD45B);ENSCHIG00000011883(EDN1);ENSCHIG00000012683(FGF10);ENSCHIG00000015700(MAP3K21);ENSCHIG00000016319(EIF2AK2);ENSCHIG00000016673(MAP3K9);ENSCHIG00000017624(TNIK);ENSCHIG00000017886(MAP3K8);ENSCHIG00000018863(IGF1);ENSCHIG00000019194(STK39);ENSCHI…
GO:0071897	DNA biosynthetic process	23	116	5.96927e-05	0.0018811	ENSCHIG00000008274(TREX1);ENSCHIG00000009030(RFC2);ENSCHIG00000009151(HROB);ENSCHIG00000009433(NEK2);ENSCHIG00000010328(POLH);ENSCHIG00000012709(RFC3);ENSCHIG00000012748(REV1);ENSCHIG00000013841(POLQ);ENSCHIG00000015863(PCNA);ENSCHIG00000016895(TK1);ENSCHIG00000016947(RFC5);ENSCHIG00000018130(DTL);ENSCHIG00000018617(POLD1);ENSCHIG00000018645(ANKRD1);ENSCHIG00000020022(EXOSC10);ENSCHIG00000021506(…
GO:0048584	positive regulation of response to stimulus	153	1383	5.97047e-05	0.0018811	ENSCHIG00000000579(SEMA4D);ENSCHIG00000001027(FZD9);ENSCHIG00000003279(ESM1);ENSCHIG00000003384(CHI3L1);ENSCHIG00000003903(JAK2);ENSCHIG00000004508(FUS);ENSCHIG00000004741(CENPJ);ENSCHIG00000005289(PLEKHA1);ENSCHIG00000005379(RELL1);ENSCHIG00000006433(AFAP1L2);ENSCHIG00000006678(CDON);ENSCHIG00000007287(GLI1);ENSCHIG00000007307(GPLD1);ENSCHIG00000007318(CAMK1D);ENSCHIG00000007371(EZH2);ENSCHIG000…
GO:0043412	macromolecule modification	292	2914	6.04154e-05	0.00189499	ENSCHIG00000000353(CDK1);ENSCHIG00000000579(SEMA4D);ENSCHIG00000000946(H1-5);ENSCHIG00000001864(GALNT5);ENSCHIG00000001988(ST8SIA4);ENSCHIG00000003384(CHI3L1);ENSCHIG00000003416(PPM1L);ENSCHIG00000003444(NCAPG2);ENSCHIG00000003573(KLHL31);ENSCHIG00000003722(-);ENSCHIG00000003853(HSF4);ENSCHIG00000003903(JAK2);ENSCHIG00000004189(MTMR7);ENSCHIG00000004220(SPRY4);ENSCHIG00000004376(CDK5R1);ENSCHIG00…
GO:0030947	regulation of vascular endothelial growth factor receptor signaling pathway	8	19	6.74886e-05	0.00209812	ENSCHIG00000008739(TMEM204);ENSCHIG00000011455(FGF18);ENSCHIG00000012683(FGF10);ENSCHIG00000016988(MYOF);ENSCHIG00000016993(PRKCB);ENSCHIG00000019587(FLT1);ENSCHIG00000022731(CADM4);ENSCHIG00000026211(FZD4)
GO:0051984	positive regulation of chromosome segregation	8	19	6.74886e-05	0.00209812	ENSCHIG00000009155(FEN1);ENSCHIG00000009302(CDC6);ENSCHIG00000010144(SMC6);ENSCHIG00000012478(CDT1);ENSCHIG00000015215(SLF1);ENSCHIG00000015542(DDX11);ENSCHIG00000022907(AURKB);ENSCHIG00000023097(SFPQ)
GO:0018108	peptidyl-tyrosine phosphorylation	40	258	6.9283e-05	0.00214442	ENSCHIG00000000579(SEMA4D);ENSCHIG00000003444(NCAPG2);ENSCHIG00000003903(JAK2);ENSCHIG00000005276(EPHB3);ENSCHIG00000006433(AFAP1L2);ENSCHIG00000007963(MVP);ENSCHIG00000008213(ALK);ENSCHIG00000010109(TTK);ENSCHIG00000010390(EPHA5);ENSCHIG00000011323(PKDCC);ENSCHIG00000011929(TNFSF18);ENSCHIG00000012683(FGF10);ENSCHIG00000013969(ERBB3);ENSCHIG00000015544(EPHA3);ENSCHIG00000017963(FGFR2);ENSCHIG000…
GO:0090287	regulation of cellular response to growth factor stimulus	33	198	7.09723e-05	0.00218707	ENSCHIG00000003822(TOB1);ENSCHIG00000008359(SPRY2);ENSCHIG00000008470(ADAMTS3);ENSCHIG00000008577(SFRP4);ENSCHIG00000008739(TMEM204);ENSCHIG00000009389(NOG);ENSCHIG00000010009(CAV3);ENSCHIG00000010630(ADAMTSL2);ENSCHIG00000011375(CHRD);ENSCHIG00000011455(FGF18);ENSCHIG00000012683(FGF10);ENSCHIG00000013774(SMAD3);ENSCHIG00000014333(RGMA);ENSCHIG00000015227(ITGA3);ENSCHIG00000015554(CHST11);ENSCHIG…
GO:0048641	regulation of skeletal muscle tissue development	11	35	7.2599e-05	0.00222701	ENSCHIG00000006678(CDON);ENSCHIG00000007274(TLL2);ENSCHIG00000016206(MEF2C);ENSCHIG00000017627(LMOD3);ENSCHIG00000019310(EPHB1);ENSCHIG00000020787(DLL1);ENSCHIG00000021206(MYOCD);ENSCHIG00000021331(MYOG);ENSCHIG00000021751(KLHL41);ENSCHIG00000023530(FLOT1);ENSCHIG00000025358(MEGF10)
GO:0022603	regulation of anatomical structure morphogenesis	82	655	7.29025e-05	0.00222701	ENSCHIG00000000510(MAP2);ENSCHIG00000000579(SEMA4D);ENSCHIG00000003384(CHI3L1);ENSCHIG00000004376(CDK5R1);ENSCHIG00000005276(EPHB3);ENSCHIG00000005567(MFSD2A);ENSCHIG00000007287(GLI1);ENSCHIG00000007326(E2F2);ENSCHIG00000008324(SLITRK1);ENSCHIG00000008359(SPRY2);ENSCHIG00000009389(NOG);ENSCHIG00000009603(RAMP2);ENSCHIG00000009677(PDE3B);ENSCHIG00000009793(MYOD1);ENSCHIG00000010009(CAV3);ENSCHIG00…
GO:0006325	chromatin organization	62	461	7.45736e-05	0.0022682	ENSCHIG00000000353(CDK1);ENSCHIG00000000946(H1-5);ENSCHIG00000002759(ANP32E);ENSCHIG00000003853(HSF4);ENSCHIG00000003903(JAK2);ENSCHIG00000006387(H1-4);ENSCHIG00000006391(DNMT3B);ENSCHIG00000007371(EZH2);ENSCHIG00000008710(MIS18A);ENSCHIG00000009421(H3C1);ENSCHIG00000009431(NSD2);ENSCHIG00000009793(MYOD1);ENSCHIG00000009914(MYB);ENSCHIG00000010250(HAT1);ENSCHIG00000010465(HASPIN);ENSCHIG000000107…
GO:0031589	cell-substrate adhesion	37	233	7.6864e-05	0.00232779	ENSCHIG00000003903(JAK2);ENSCHIG00000005276(EPHB3);ENSCHIG00000005571(ITGB4);ENSCHIG00000011768(SPOCK2);ENSCHIG00000011781(EMP2);ENSCHIG00000013918(TMEM8B);ENSCHIG00000014072(MYOC);ENSCHIG00000014118(RASA1);ENSCHIG00000014187(TECTA);ENSCHIG00000015544(EPHA3);ENSCHIG00000015756(ACTN1);ENSCHIG00000016493(COL8A1);ENSCHIG00000016526(ITGB5);ENSCHIG00000017909(ECM2);ENSCHIG00000017918(ADAMTS9);ENSCHIG0…
GO:0007088	regulation of mitotic nuclear division	21	103	8.08886e-05	0.00243916	ENSCHIG00000009302(CDC6);ENSCHIG00000009433(NEK2);ENSCHIG00000010109(TTK);ENSCHIG00000011883(EDN1);ENSCHIG00000011982(BUB1);ENSCHIG00000012350(KIF20B);ENSCHIG00000012478(CDT1);ENSCHIG00000012868(HECW2);ENSCHIG00000013888(GEN1);ENSCHIG00000015214(SPDL1);ENSCHIG00000015215(SLF1);ENSCHIG00000016057(-);ENSCHIG00000018268(KIF11);ENSCHIG00000018863(IGF1);ENSCHIG00000021681(SPHK1);ENSCHIG00000022332(TRI…
GO:0001649	osteoblast differentiation	25	134	8.30747e-05	0.00249437	ENSCHIG00000000579(SEMA4D);ENSCHIG00000003822(TOB1);ENSCHIG00000005867(FIGNL1);ENSCHIG00000007287(GLI1);ENSCHIG00000007490(PTH1R);ENSCHIG00000007846(JUNB);ENSCHIG00000009239(CYP24A1);ENSCHIG00000009389(NOG);ENSCHIG00000011101(ID1);ENSCHIG00000011375(CHRD);ENSCHIG00000012408(FZD1);ENSCHIG00000013774(SMAD3);ENSCHIG00000014072(MYOC);ENSCHIG00000014308(SNAI1);ENSCHIG00000016206(MEF2C);ENSCHIG00000016…
GO:0051301	cell division	33	200	8.67906e-05	0.00259485	ENSCHIG00000001851(KIF23);ENSCHIG00000002572(PRC1);ENSCHIG00000004741(CENPJ);ENSCHIG00000009302(CDC6);ENSCHIG00000009875(RACGAP1);ENSCHIG00000009909(ASPM);ENSCHIG00000010137(RBL1);ENSCHIG00000010329(BLM);ENSCHIG00000012350(KIF20B);ENSCHIG00000012478(CDT1);ENSCHIG00000014186(EFHC1);ENSCHIG00000014694(SKA1);ENSCHIG00000015214(SPDL1);ENSCHIG00000015752(CEP55);ENSCHIG00000017068(ANLN);ENSCHIG00000020…
GO:0018212	peptidyl-tyrosine modification	40	261	8.98205e-05	0.00267406	ENSCHIG00000000579(SEMA4D);ENSCHIG00000003444(NCAPG2);ENSCHIG00000003903(JAK2);ENSCHIG00000005276(EPHB3);ENSCHIG00000006433(AFAP1L2);ENSCHIG00000007963(MVP);ENSCHIG00000008213(ALK);ENSCHIG00000010109(TTK);ENSCHIG00000010390(EPHA5);ENSCHIG00000011323(PKDCC);ENSCHIG00000011929(TNFSF18);ENSCHIG00000012683(FGF10);ENSCHIG00000013969(ERBB3);ENSCHIG00000015544(EPHA3);ENSCHIG00000017963(FGFR2);ENSCHIG000…
GO:0032268	regulation of cellular protein metabolic process	183	1719	9.39461e-05	0.00278508	ENSCHIG00000000075(TYMS);ENSCHIG00000000579(SEMA4D);ENSCHIG00000000946(H1-5);ENSCHIG00000003384(CHI3L1);ENSCHIG00000003444(NCAPG2);ENSCHIG00000003573(KLHL31);ENSCHIG00000003822(TOB1);ENSCHIG00000004220(SPRY4);ENSCHIG00000004376(CDK5R1);ENSCHIG00000005379(RELL1);ENSCHIG00000005813(VSIR);ENSCHIG00000006391(DNMT3B);ENSCHIG00000006407(SRP9);ENSCHIG00000006433(AFAP1L2);ENSCHIG00000006678(CDON);ENSCHIG…
GO:0007052	mitotic spindle organization	16	68	9.58981e-05	0.00283101	ENSCHIG00000001851(KIF23);ENSCHIG00000009433(NEK2);ENSCHIG00000009875(RACGAP1);ENSCHIG00000010139(MYBL2);ENSCHIG00000013117(-);ENSCHIG00000013177(TACC2);ENSCHIG00000014186(EFHC1);ENSCHIG00000018268(KIF11);ENSCHIG00000018306(STIL);ENSCHIG00000019665(KIFC1);ENSCHIG00000020482(WDR62);ENSCHIG00000020759(SPC25);ENSCHIG00000022851(PLK1);ENSCHIG00000022907(AURKB);ENSCHIG00000023873(TPX2);ENSCHIG00000025…
GO:0007076	mitotic chromosome condensation	6	11	9.79797e-05	0.00286836	ENSCHIG00000005401(SMC2);ENSCHIG00000009831(NCAPH2);ENSCHIG00000012343(NCAPG);ENSCHIG00000018909(SMC4);ENSCHIG00000020934(NCAPD3);ENSCHIG00000023573(NCAPH)
GO:0051782	negative regulation of cell division	6	11	9.79797e-05	0.00286836	ENSCHIG00000009909(ASPM);ENSCHIG00000010329(BLM);ENSCHIG00000022439(ORC6);ENSCHIG00000023407(E2F8);ENSCHIG00000023455(E2F7);ENSCHIG00000026179(TEX14)
GO:0032989	cellular component morphogenesis	85	691	9.99629e-05	0.00291427	ENSCHIG00000000510(MAP2);ENSCHIG00000000579(SEMA4D);ENSCHIG00000001775(SLITRK5);ENSCHIG00000002331(MYO16);ENSCHIG00000004376(CDK5R1);ENSCHIG00000005276(EPHB3);ENSCHIG00000005567(MFSD2A);ENSCHIG00000007694(UNC5C);ENSCHIG00000008065(LRATD1);ENSCHIG00000008324(SLITRK1);ENSCHIG00000008393(MAPK8IP2);ENSCHIG00000009348(EXT1);ENSCHIG00000009389(NOG);ENSCHIG00000009561(B3GNT2);ENSCHIG00000009974(DLG4);EN…
GO:0010941	regulation of cell death	115	998	0.000104625	0.00303758	ENSCHIG00000000353(CDK1);ENSCHIG00000001027(FZD9);ENSCHIG00000002069(SLC7A11);ENSCHIG00000004093(JUN);ENSCHIG00000004276(FAP);ENSCHIG00000005054(PHLDA1);ENSCHIG00000005867(FIGNL1);ENSCHIG00000007307(GPLD1);ENSCHIG00000007318(CAMK1D);ENSCHIG00000007510(CCAR2);ENSCHIG00000007694(UNC5C);ENSCHIG00000007815(HYPK);ENSCHIG00000008042(CTLA4);ENSCHIG00000008359(SPRY2);ENSCHIG00000008393(MAPK8IP2);ENSCHIG0…
GO:0060548	negative regulation of cell death	76	603	0.000107388	0.00310497	ENSCHIG00000000353(CDK1);ENSCHIG00000001027(FZD9);ENSCHIG00000002069(SLC7A11);ENSCHIG00000005867(FIGNL1);ENSCHIG00000007318(CAMK1D);ENSCHIG00000007510(CCAR2);ENSCHIG00000007815(HYPK);ENSCHIG00000008359(SPRY2);ENSCHIG00000008393(MAPK8IP2);ENSCHIG00000009389(NOG);ENSCHIG00000009523(WNT9A);ENSCHIG00000009603(RAMP2);ENSCHIG00000009664(NR4A1);ENSCHIG00000010359(TM7SF3);ENSCHIG00000011101(ID1);ENSCHIG0…
GO:2001251	negative regulation of chromosome organization	18	83	0.000111981	0.0032245	ENSCHIG00000006391(DNMT3B);ENSCHIG00000010109(TTK);ENSCHIG00000011982(BUB1);ENSCHIG00000012478(CDT1);ENSCHIG00000013888(GEN1);ENSCHIG00000014098(-);ENSCHIG00000015214(SPDL1);ENSCHIG00000016057(-);ENSCHIG00000017187(NOC2L);ENSCHIG00000020022(EXOSC10);ENSCHIG00000022332(TRIP13);ENSCHIG00000022851(PLK1);ENSCHIG00000022907(AURKB);ENSCHIG00000025057(MAD2L1);ENSCHIG00000026081(NAT10);ENSCHIG00000026179…
GO:0010647	positive regulation of cell communication	124	1094	0.000114216	0.00327543	ENSCHIG00000000579(SEMA4D);ENSCHIG00000001027(FZD9);ENSCHIG00000003279(ESM1);ENSCHIG00000003384(CHI3L1);ENSCHIG00000003903(JAK2);ENSCHIG00000004741(CENPJ);ENSCHIG00000005379(RELL1);ENSCHIG00000006433(AFAP1L2);ENSCHIG00000006678(CDON);ENSCHIG00000007287(GLI1);ENSCHIG00000007371(EZH2);ENSCHIG00000007510(CCAR2);ENSCHIG00000007513(FZD5);ENSCHIG00000008213(ALK);ENSCHIG00000008359(SPRY2);ENSCHIG0000000…
GO:2000113	negative regulation of cellular macromolecule biosynthetic process	107	918	0.000117377	0.00335241	ENSCHIG00000000075(TYMS);ENSCHIG00000000579(SEMA4D);ENSCHIG00000000946(H1-5);ENSCHIG00000003729(DNAJB5);ENSCHIG00000003822(TOB1);ENSCHIG00000003853(HSF4);ENSCHIG00000004093(JUN);ENSCHIG00000004376(CDK5R1);ENSCHIG00000006387(H1-4);ENSCHIG00000006391(DNMT3B);ENSCHIG00000006407(SRP9);ENSCHIG00000007371(EZH2);ENSCHIG00000007510(CCAR2);ENSCHIG00000009349(NFIL3);ENSCHIG00000009389(NOG);ENSCHIG000000099…
GO:0051128	regulation of cellular component organization	173	1619	0.000123652	0.00351731	ENSCHIG00000000510(MAP2);ENSCHIG00000000579(SEMA4D);ENSCHIG00000000839(AMIGO1);ENSCHIG00000000946(H1-5);ENSCHIG00000001027(FZD9);ENSCHIG00000001775(SLITRK5);ENSCHIG00000002069(SLC7A11);ENSCHIG00000002547(TPBG);ENSCHIG00000002772(KIF18A);ENSCHIG00000004093(JUN);ENSCHIG00000004276(FAP);ENSCHIG00000004376(CDK5R1);ENSCHIG00000004741(CENPJ);ENSCHIG00000005276(EPHB3);ENSCHIG00000005567(MFSD2A);ENSCHIG0…
GO:0007017	microtubule-based process	69	537	0.00012429	0.00352122	ENSCHIG00000000510(MAP2);ENSCHIG00000001851(KIF23);ENSCHIG00000001933(DRC1);ENSCHIG00000002572(PRC1);ENSCHIG00000002772(KIF18A);ENSCHIG00000004376(CDK5R1);ENSCHIG00000004741(CENPJ);ENSCHIG00000006318(CCDC40);ENSCHIG00000008359(SPRY2);ENSCHIG00000009318(KIF24);ENSCHIG00000009406(SENP6);ENSCHIG00000009433(NEK2);ENSCHIG00000009627(CCDC65);ENSCHIG00000009875(RACGAP1);ENSCHIG00000009909(ASPM);ENSCHIG0…
GO:0050879	multicellular organismal movement	11	37	0.000127668	0.00358799	ENSCHIG00000002047(KCNJ2);ENSCHIG00000008714(MYH8);ENSCHIG00000010009(CAV3);ENSCHIG00000011843(JSRP1);ENSCHIG00000015894(DMPK);ENSCHIG00000016331(GAA);ENSCHIG00000018272(CHRNA1);ENSCHIG00000020512(MYH3);ENSCHIG00000020812(C12orf57);ENSCHIG00000021518(SCN4A);ENSCHIG00000025789(HOMER1)
GO:0050881	musculoskeletal movement	11	37	0.000127668	0.00358799	ENSCHIG00000002047(KCNJ2);ENSCHIG00000008714(MYH8);ENSCHIG00000010009(CAV3);ENSCHIG00000011843(JSRP1);ENSCHIG00000015894(DMPK);ENSCHIG00000016331(GAA);ENSCHIG00000018272(CHRNA1);ENSCHIG00000020512(MYH3);ENSCHIG00000020812(C12orf57);ENSCHIG00000021518(SCN4A);ENSCHIG00000025789(HOMER1)
GO:0031325	positive regulation of cellular metabolic process	228	2225	0.000130585	0.00365533	ENSCHIG00000000353(CDK1);ENSCHIG00000000579(SEMA4D);ENSCHIG00000000623(PLAG1);ENSCHIG00000000814(SLC45A3);ENSCHIG00000000946(H1-5);ENSCHIG00000003296(FOSB);ENSCHIG00000003384(CHI3L1);ENSCHIG00000003411(METTL23);ENSCHIG00000003444(NCAPG2);ENSCHIG00000003822(TOB1);ENSCHIG00000003853(HSF4);ENSCHIG00000004093(JUN);ENSCHIG00000004376(CDK5R1);ENSCHIG00000004508(FUS);ENSCHIG00000004741(CENPJ);ENSCHIG000…
GO:0042770	signal transduction in response to DNA damage	16	70	0.000138415	0.00385519	ENSCHIG00000008274(TREX1);ENSCHIG00000013358(KMT5A);ENSCHIG00000014308(SNAI1);ENSCHIG00000015852(NDRG1);ENSCHIG00000016262(BCL3);ENSCHIG00000016468(ZNF385A);ENSCHIG00000016940(ATAD5);ENSCHIG00000018130(DTL);ENSCHIG00000018645(ANKRD1);ENSCHIG00000022851(PLK1);ENSCHIG00000023132(ACER2);ENSCHIG00000023376(CRADD);ENSCHIG00000023455(E2F7);ENSCHIG00000023698(SESN2);ENSCHIG00000025427(FOXM1);ENSCHIG0000…
GO:0023056	positive regulation of signaling	124	1099	0.000138822	0.00385519	ENSCHIG00000000579(SEMA4D);ENSCHIG00000001027(FZD9);ENSCHIG00000003279(ESM1);ENSCHIG00000003384(CHI3L1);ENSCHIG00000003903(JAK2);ENSCHIG00000004741(CENPJ);ENSCHIG00000005379(RELL1);ENSCHIG00000006433(AFAP1L2);ENSCHIG00000006678(CDON);ENSCHIG00000007287(GLI1);ENSCHIG00000007371(EZH2);ENSCHIG00000007510(CCAR2);ENSCHIG00000007513(FZD5);ENSCHIG00000008213(ALK);ENSCHIG00000008359(SPRY2);ENSCHIG0000000…
GO:0048468	cell development	149	1365	0.000143749	0.0039763	ENSCHIG00000000510(MAP2);ENSCHIG00000000579(SEMA4D);ENSCHIG00000000623(PLAG1);ENSCHIG00000000814(SLC45A3);ENSCHIG00000000839(AMIGO1);ENSCHIG00000001775(SLITRK5);ENSCHIG00000002331(MYO16);ENSCHIG00000003853(HSF4);ENSCHIG00000004376(CDK5R1);ENSCHIG00000005050(PITX3);ENSCHIG00000005276(EPHB3);ENSCHIG00000005567(MFSD2A);ENSCHIG00000006678(CDON);ENSCHIG00000007318(CAMK1D);ENSCHIG00000007371(EZH2);ENSC…
GO:0043501	skeletal muscle adaptation	7	16	0.000146708	0.00404224	ENSCHIG00000009793(MYOD1);ENSCHIG00000012778(MYOZ2);ENSCHIG00000014072(MYOC);ENSCHIG00000016517(TNNI1);ENSCHIG00000019356(TNNC1);ENSCHIG00000025700(MYMK);MSTRG.6911(GTF2IRD2)
GO:0051052	regulation of DNA metabolic process	42	285	0.00014848	0.00407509	ENSCHIG00000004508(FUS);ENSCHIG00000005867(FIGNL1);ENSCHIG00000007287(GLI1);ENSCHIG00000008062(TICRR);ENSCHIG00000008710(MIS18A);ENSCHIG00000009030(RFC2);ENSCHIG00000009433(NEK2);ENSCHIG00000010329(BLM);ENSCHIG00000012478(CDT1);ENSCHIG00000012683(FGF10);ENSCHIG00000012709(RFC3);ENSCHIG00000013048(WT1);ENSCHIG00000013841(POLQ);ENSCHIG00000014098(-);ENSCHIG00000014123(RAD51AP1);ENSCHIG00000014935(A…
GO:0009411	response to UV	20	100	0.000156389	0.00426327	ENSCHIG00000007510(CCAR2);ENSCHIG00000008274(TREX1);ENSCHIG00000010328(POLH);ENSCHIG00000010476(MC1R);ENSCHIG00000010534(CCND1);ENSCHIG00000010540(XPA);ENSCHIG00000012748(REV1);ENSCHIG00000015863(PCNA);ENSCHIG00000016262(BCL3);ENSCHIG00000017187(NOC2L);ENSCHIG00000017926(BMF);ENSCHIG00000018130(DTL);ENSCHIG00000018324(MME);ENSCHIG00000020547(EGFR);ENSCHIG00000022907(AURKB);ENSCHIG00000023522(HYAL…
GO:0045740	positive regulation of DNA replication	8	21	0.00015655	0.00426327	ENSCHIG00000007287(GLI1);ENSCHIG00000012478(CDT1);ENSCHIG00000015863(PCNA);ENSCHIG00000016940(ATAD5);ENSCHIG00000018956(DNA2);ENSCHIG00000020547(EGFR);ENSCHIG00000023407(E2F8);ENSCHIG00000023455(E2F7)
GO:1901989	positive regulation of cell cycle phase transition	14	57	0.00015874	0.00428655	ENSCHIG00000000353(CDK1);ENSCHIG00000007287(GLI1);ENSCHIG00000007371(EZH2);ENSCHIG00000010534(CCND1);ENSCHIG00000012478(CDT1);ENSCHIG00000012683(FGF10);ENSCHIG00000015422(-);ENSCHIG00000016940(ATAD5);ENSCHIG00000018130(DTL);ENSCHIG00000020547(EGFR);ENSCHIG00000023451(FAM83D);ENSCHIG00000023522(HYAL1);ENSCHIG00000023601(CDC25A);ENSCHIG00000026682(FBXO5)
GO:0014896	muscle hypertrophy	12	44	0.000159236	0.00428655	ENSCHIG00000007371(EZH2);ENSCHIG00000010009(CAV3);ENSCHIG00000011883(EDN1);ENSCHIG00000012706(LMCD1);ENSCHIG00000014072(MYOC);ENSCHIG00000016206(MEF2C);ENSCHIG00000017127(MYH6);ENSCHIG00000018863(IGF1);ENSCHIG00000021033(NOTCH1);ENSCHIG00000025700(MYMK);ENSCHIG00000026064(BMP10);ENSCHIG00000027015(RYR2)
GO:0014897	striated muscle hypertrophy	12	44	0.000159236	0.00428655	ENSCHIG00000007371(EZH2);ENSCHIG00000010009(CAV3);ENSCHIG00000011883(EDN1);ENSCHIG00000012706(LMCD1);ENSCHIG00000014072(MYOC);ENSCHIG00000016206(MEF2C);ENSCHIG00000017127(MYH6);ENSCHIG00000018863(IGF1);ENSCHIG00000021033(NOTCH1);ENSCHIG00000025700(MYMK);ENSCHIG00000026064(BMP10);ENSCHIG00000027015(RYR2)
GO:0006950	response to stress	224	2189	0.000165193	0.00442994	ENSCHIG00000000353(CDK1);ENSCHIG00000000527(PTGS1);ENSCHIG00000001027(FZD9);ENSCHIG00000002069(SLC7A11);ENSCHIG00000002743(SCARA5);ENSCHIG00000002945(EPB41L4B);ENSCHIG00000003384(CHI3L1);ENSCHIG00000003573(KLHL31);ENSCHIG00000003729(DNAJB5);ENSCHIG00000003903(JAK2);ENSCHIG00000004093(JUN);ENSCHIG00000004508(FUS);ENSCHIG00000005289(PLEKHA1);ENSCHIG00000005379(RELL1);ENSCHIG00000005567(MFSD2A);ENSC…
GO:0006928	movement of cell or subcellular component	144	1316	0.000167869	0.00448459	ENSCHIG00000000579(SEMA4D);ENSCHIG00000001851(KIF23);ENSCHIG00000001933(DRC1);ENSCHIG00000002047(KCNJ2);ENSCHIG00000002772(KIF18A);ENSCHIG00000002945(EPB41L4B);ENSCHIG00000004276(FAP);ENSCHIG00000004376(CDK5R1);ENSCHIG00000005276(EPHB3);ENSCHIG00000005571(ITGB4);ENSCHIG00000005813(VSIR);ENSCHIG00000006318(CCDC40);ENSCHIG00000007307(GPLD1);ENSCHIG00000007318(CAMK1D);ENSCHIG00000007694(UNC5C);ENSCH…
GO:0045766	positive regulation of angiogenesis	22	116	0.000169526	0.0045117	ENSCHIG00000003384(CHI3L1);ENSCHIG00000009603(RAMP2);ENSCHIG00000011455(FGF18);ENSCHIG00000012095(BTG1);ENSCHIG00000016760(RHOJ);ENSCHIG00000016993(PRKCB);ENSCHIG00000018246(ANGPT4);ENSCHIG00000018366(BMPER);ENSCHIG00000019587(FLT1);ENSCHIG00000020142(CXCL8);ENSCHIG00000020307(STAT3);ENSCHIG00000020787(DLL1);ENSCHIG00000020858(SERPINE1);ENSCHIG00000021379(EPHA1);ENSCHIG00000021681(SPHK1);ENSCHIG0…
GO:0010558	negative regulation of macromolecule biosynthetic process	110	958	0.000170793	0.00452828	ENSCHIG00000000075(TYMS);ENSCHIG00000000579(SEMA4D);ENSCHIG00000000946(H1-5);ENSCHIG00000003729(DNAJB5);ENSCHIG00000003822(TOB1);ENSCHIG00000003853(HSF4);ENSCHIG00000004093(JUN);ENSCHIG00000004376(CDK5R1);ENSCHIG00000006387(H1-4);ENSCHIG00000006391(DNMT3B);ENSCHIG00000006407(SRP9);ENSCHIG00000007371(EZH2);ENSCHIG00000007510(CCAR2);ENSCHIG00000009349(NFIL3);ENSCHIG00000009389(NOG);ENSCHIG000000099…
GO:0006310	DNA recombination	29	173	0.000171704	0.00453532	ENSCHIG00000004508(FUS);ENSCHIG00000005867(FIGNL1);ENSCHIG00000010144(SMC6);ENSCHIG00000010329(BLM);ENSCHIG00000012361(H2AX);ENSCHIG00000013001(EXO1);ENSCHIG00000013841(POLQ);ENSCHIG00000013888(GEN1);ENSCHIG00000014098(-);ENSCHIG00000014123(RAD51AP1);ENSCHIG00000014359(-);ENSCHIG00000014935(AUNIP);ENSCHIG00000016038(TONSL);ENSCHIG00000016634(PSMC3IP);ENSCHIG00000016940(ATAD5);ENSCHIG00000017707(-…
GO:0032270	positive regulation of cellular protein metabolic process	112	980	0.000179296	0.0047181	ENSCHIG00000000579(SEMA4D);ENSCHIG00000000946(H1-5);ENSCHIG00000003384(CHI3L1);ENSCHIG00000003444(NCAPG2);ENSCHIG00000004376(CDK5R1);ENSCHIG00000005379(RELL1);ENSCHIG00000005813(VSIR);ENSCHIG00000006391(DNMT3B);ENSCHIG00000006433(AFAP1L2);ENSCHIG00000006678(CDON);ENSCHIG00000007307(GPLD1);ENSCHIG00000007371(EZH2);ENSCHIG00000007513(FZD5);ENSCHIG00000008213(ALK);ENSCHIG00000008359(SPRY2);ENSCHIG00…
GO:0002313	mature B cell differentiation involved in immune response	6	12	0.000182325	0.00477992	ENSCHIG00000012379(CDH17);ENSCHIG00000016262(BCL3);ENSCHIG00000017356(PLCG2);ENSCHIG00000020787(DLL1);ENSCHIG00000023115(LFNG);ENSCHIG00000026234(PTK2B)
GO:1902533	positive regulation of intracellular signal transduction	77	624	0.000191236	0.00499488	ENSCHIG00000000579(SEMA4D);ENSCHIG00000003384(CHI3L1);ENSCHIG00000004741(CENPJ);ENSCHIG00000005379(RELL1);ENSCHIG00000006678(CDON);ENSCHIG00000007371(EZH2);ENSCHIG00000007513(FZD5);ENSCHIG00000008213(ALK);ENSCHIG00000008359(SPRY2);ENSCHIG00000008393(MAPK8IP2);ENSCHIG00000009887(C1QTNF2);ENSCHIG00000010015(MYORG);ENSCHIG00000010476(MC1R);ENSCHIG00000011108(RTKN2);ENSCHIG00000011364(HCRTR1);ENSCHIG…
GO:0009719	response to endogenous stimulus	100	858	0.00019722	0.00513211	ENSCHIG00000003822(TOB1);ENSCHIG00000003903(JAK2);ENSCHIG00000004093(JUN);ENSCHIG00000007307(GPLD1);ENSCHIG00000007371(EZH2);ENSCHIG00000008274(TREX1);ENSCHIG00000008359(SPRY2);ENSCHIG00000008577(SFRP4);ENSCHIG00000008916(HTR1B);ENSCHIG00000009389(NOG);ENSCHIG00000009664(NR4A1);ENSCHIG00000009793(MYOD1);ENSCHIG00000010009(CAV3);ENSCHIG00000010221(FAM83G);ENSCHIG00000010329(BLM);ENSCHIG00000010390…
GO:0031055	chromatin remodeling at centromere	4	5	0.000212218	0.005502	ENSCHIG00000008710(MIS18A);ENSCHIG00000014248(-);ENSCHIG00000019462(HELLS);ENSCHIG00000020706(HJURP)
GO:0002335	mature B cell differentiation	7	17	0.000231762	0.00598663	ENSCHIG00000012379(CDH17);ENSCHIG00000016262(BCL3);ENSCHIG00000017356(PLCG2);ENSCHIG00000020787(DLL1);ENSCHIG00000023115(LFNG);ENSCHIG00000023420(CD19);ENSCHIG00000026234(PTK2B)
GO:0010927	cellular component assembly involved in morphogenesis	15	66	0.0002373	0.0061072	ENSCHIG00000010009(CAV3);ENSCHIG00000011883(EDN1);ENSCHIG00000012778(MYOZ2);ENSCHIG00000014376(CASQ2);ENSCHIG00000015250(MYPN);ENSCHIG00000016206(MEF2C);ENSCHIG00000017127(MYH6);ENSCHIG00000017627(LMOD3);ENSCHIG00000017707(-);ENSCHIG00000019988(MYL2);ENSCHIG00000021718(CNTNAP1);ENSCHIG00000021751(KLHL41);ENSCHIG00000023924(LMOD2);ENSCHIG00000025542(ZPBP2);ENSCHIG00000026064(BMP10)
GO:1904018	positive regulation of vasculature development	23	127	0.000248687	0.00637692	ENSCHIG00000003384(CHI3L1);ENSCHIG00000009603(RAMP2);ENSCHIG00000011455(FGF18);ENSCHIG00000012095(BTG1);ENSCHIG00000016760(RHOJ);ENSCHIG00000016993(PRKCB);ENSCHIG00000018246(ANGPT4);ENSCHIG00000018366(BMPER);ENSCHIG00000019587(FLT1);ENSCHIG00000020142(CXCL8);ENSCHIG00000020307(STAT3);ENSCHIG00000020787(DLL1);ENSCHIG00000020858(SERPINE1);ENSCHIG00000021033(NOTCH1);ENSCHIG00000021379(EPHA1);ENSCHIG…
GO:0009893	positive regulation of metabolic process	241	2396	0.000260585	0.0066577	ENSCHIG00000000353(CDK1);ENSCHIG00000000579(SEMA4D);ENSCHIG00000000623(PLAG1);ENSCHIG00000000814(SLC45A3);ENSCHIG00000000946(H1-5);ENSCHIG00000002945(EPB41L4B);ENSCHIG00000003296(FOSB);ENSCHIG00000003384(CHI3L1);ENSCHIG00000003411(METTL23);ENSCHIG00000003444(NCAPG2);ENSCHIG00000003822(TOB1);ENSCHIG00000003853(HSF4);ENSCHIG00000004093(JUN);ENSCHIG00000004376(CDK5R1);ENSCHIG00000004508(FUS);ENSCHIG…
GO:0048513	animal organ development	220	2162	0.000266358	0.00678054	ENSCHIG00000000579(SEMA4D);ENSCHIG00000000623(PLAG1);ENSCHIG00000001027(FZD9);ENSCHIG00000001775(SLITRK5);ENSCHIG00000001933(DRC1);ENSCHIG00000002069(SLC7A11);ENSCHIG00000002772(KIF18A);ENSCHIG00000003384(CHI3L1);ENSCHIG00000003444(NCAPG2);ENSCHIG00000003799(LRP10);ENSCHIG00000003853(HSF4);ENSCHIG00000004376(CDK5R1);ENSCHIG00000004522(PCSK5);ENSCHIG00000005050(PITX3);ENSCHIG00000005276(EPHB3);ENS…
GO:0090329	regulation of DNA-dependent DNA replication	10	34	0.00028456	0.00721776	ENSCHIG00000008062(TICRR);ENSCHIG00000009030(RFC2);ENSCHIG00000010329(BLM);ENSCHIG00000012478(CDT1);ENSCHIG00000012709(RFC3);ENSCHIG00000015863(PCNA);ENSCHIG00000016947(RFC5);ENSCHIG00000023407(E2F8);ENSCHIG00000023455(E2F7);ENSCHIG00000026682(FBXO5)
GO:0071902	positive regulation of protein serine/threonine kinase activity	30	187	0.000295325	0.00746385	ENSCHIG00000004376(CDK5R1);ENSCHIG00000007371(EZH2);ENSCHIG00000007513(FZD5);ENSCHIG00000008213(ALK);ENSCHIG00000008359(SPRY2);ENSCHIG00000009887(C1QTNF2);ENSCHIG00000010534(CCND1);ENSCHIG00000011455(FGF18);ENSCHIG00000011819(GADD45B);ENSCHIG00000011883(EDN1);ENSCHIG00000012683(FGF10);ENSCHIG00000015700(MAP3K21);ENSCHIG00000016319(EIF2AK2);ENSCHIG00000016673(MAP3K9);ENSCHIG00000017624(TNIK);ENSCH…
GO:0051246	regulation of protein metabolic process	191	1845	0.000300849	0.00757623	ENSCHIG00000000075(TYMS);ENSCHIG00000000579(SEMA4D);ENSCHIG00000000946(H1-5);ENSCHIG00000003384(CHI3L1);ENSCHIG00000003444(NCAPG2);ENSCHIG00000003573(KLHL31);ENSCHIG00000003822(TOB1);ENSCHIG00000004220(SPRY4);ENSCHIG00000004376(CDK5R1);ENSCHIG00000005379(RELL1);ENSCHIG00000005813(VSIR);ENSCHIG00000006391(DNMT3B);ENSCHIG00000006407(SRP9);ENSCHIG00000006433(AFAP1L2);ENSCHIG00000006678(CDON);ENSCHIG…
GO:0065008	regulation of biological quality	245	2447	0.000304096	0.00763064	ENSCHIG00000000510(MAP2);ENSCHIG00000000527(PTGS1);ENSCHIG00000000579(SEMA4D);ENSCHIG00000000839(AMIGO1);ENSCHIG00000000946(H1-5);ENSCHIG00000001027(FZD9);ENSCHIG00000001775(SLITRK5);ENSCHIG00000002047(KCNJ2);ENSCHIG00000002069(SLC7A11);ENSCHIG00000002547(TPBG);ENSCHIG00000002616(TPH2);ENSCHIG00000002743(SCARA5);ENSCHIG00000003444(NCAPG2);ENSCHIG00000004376(CDK5R1);ENSCHIG00000004508(FUS);ENSCHIG…
GO:0051149	positive regulation of muscle cell differentiation	12	47	0.000313347	0.00783479	ENSCHIG00000009793(MYOD1);ENSCHIG00000010009(CAV3);ENSCHIG00000011883(EDN1);ENSCHIG00000013222(FLT3LG);ENSCHIG00000016206(MEF2C);ENSCHIG00000016987(SMYD1);ENSCHIG00000017627(LMOD3);ENSCHIG00000018863(IGF1);ENSCHIG00000021206(MYOCD);ENSCHIG00000021331(MYOG);ENSCHIG00000023530(FLOT1);ENSCHIG00000026064(BMP10)
GO:1904666	regulation of ubiquitin protein ligase activity	6	13	0.000315084	0.00785029	ENSCHIG00000011834(MASTL);ENSCHIG00000020079(-);ENSCHIG00000022851(PLK1);ENSCHIG00000025057(MAD2L1);ENSCHIG00000025320(UBE2S);ENSCHIG00000026682(FBXO5)
GO:0051147	regulation of muscle cell differentiation	18	90	0.000327806	0.00813839	ENSCHIG00000007371(EZH2);ENSCHIG00000009793(MYOD1);ENSCHIG00000010009(CAV3);ENSCHIG00000011883(EDN1);ENSCHIG00000013222(FLT3LG);ENSCHIG00000015894(DMPK);ENSCHIG00000016206(MEF2C);ENSCHIG00000016987(SMYD1);ENSCHIG00000017627(LMOD3);ENSCHIG00000018863(IGF1);ENSCHIG00000020787(DLL1);ENSCHIG00000021033(NOTCH1);ENSCHIG00000021206(MYOCD);ENSCHIG00000021331(MYOG);ENSCHIG00000021925(SOX6);ENSCHIG00000023…
GO:0006275	regulation of DNA replication	15	68	0.000335794	0.00830736	ENSCHIG00000007287(GLI1);ENSCHIG00000008062(TICRR);ENSCHIG00000009030(RFC2);ENSCHIG00000010329(BLM);ENSCHIG00000012478(CDT1);ENSCHIG00000012709(RFC3);ENSCHIG00000015863(PCNA);ENSCHIG00000016940(ATAD5);ENSCHIG00000016947(RFC5);ENSCHIG00000017736(CCNA2);ENSCHIG00000018956(DNA2);ENSCHIG00000020547(EGFR);ENSCHIG00000023407(E2F8);ENSCHIG00000023455(E2F7);ENSCHIG00000026682(FBXO5)
GO:1901362	organic cyclic compound biosynthetic process	290	2962	0.000343801	0.00847561	ENSCHIG00000000075(TYMS);ENSCHIG00000000245(-);ENSCHIG00000000504(GMPPB);ENSCHIG00000000579(SEMA4D);ENSCHIG00000000623(PLAG1);ENSCHIG00000000946(H1-5);ENSCHIG00000001958(MOCOS);ENSCHIG00000002069(SLC7A11);ENSCHIG00000002616(TPH2);ENSCHIG00000002971(-);ENSCHIG00000003005(LIN9);ENSCHIG00000003296(FOSB);ENSCHIG00000003405(NFE2);ENSCHIG00000003411(METTL23);ENSCHIG00000003444(NCAPG2);ENSCHIG0000000372…
GO:0071459	protein localization to chromosome, centromeric region	7	18	0.000352457	0.00860083	ENSCHIG00000000353(CDK1);ENSCHIG00000010109(TTK);ENSCHIG00000010465(HASPIN);ENSCHIG00000012478(CDT1);ENSCHIG00000015214(SPDL1);ENSCHIG00000016057(-);ENSCHIG00000022907(AURKB)
GO:0097150	neuronal stem cell population maintenance	7	18	0.000352457	0.00860083	ENSCHIG00000009909(ASPM);ENSCHIG00000010495(SRRT);ENSCHIG00000018662(CDH2);ENSCHIG00000020787(DLL1);ENSCHIG00000020996(JAG1);ENSCHIG00000021033(NOTCH1);ENSCHIG00000021780(FANCC)
GO:0006336	DNA replication-independent nucleosome assembly	5	9	0.000353777	0.00860083	ENSCHIG00000008710(MIS18A);ENSCHIG00000010250(HAT1);ENSCHIG00000014248(-);ENSCHIG00000014381(NASP);ENSCHIG00000020706(HJURP)
GO:0034724	DNA replication-independent nucleosome organization	5	9	0.000353777	0.00860083	ENSCHIG00000008710(MIS18A);ENSCHIG00000010250(HAT1);ENSCHIG00000014248(-);ENSCHIG00000014381(NASP);ENSCHIG00000020706(HJURP)
GO:0006284	base-excision repair	9	29	0.000366808	0.00885634	ENSCHIG00000009155(FEN1);ENSCHIG00000009157(NEIL3);ENSCHIG00000013841(POLQ);ENSCHIG00000015863(PCNA);ENSCHIG00000018617(POLD1);ENSCHIG00000018956(DNA2);ENSCHIG00000018966(RPA2);ENSCHIG00000022680(NEIL1);ENSCHIG00000025924(LIG1)
GO:0016572	histone phosphorylation	9	29	0.000366808	0.00885634	ENSCHIG00000000353(CDK1);ENSCHIG00000003903(JAK2);ENSCHIG00000010465(HASPIN);ENSCHIG00000016993(PRKCB);ENSCHIG00000017278(RPS6KA5);ENSCHIG00000017736(CCNA2);ENSCHIG00000022864(VRK1);ENSCHIG00000022907(AURKB);ENSCHIG00000025345(CHEK1)
GO:0010569	regulation of double-strand break repair via homologous recombination	10	35	0.000369345	0.00888704	ENSCHIG00000004508(FUS);ENSCHIG00000005867(FIGNL1);ENSCHIG00000013841(POLQ);ENSCHIG00000014098(-);ENSCHIG00000014123(RAD51AP1);ENSCHIG00000018397(CGAS);ENSCHIG00000018966(RPA2);ENSCHIG00000023012(PARPBP);ENSCHIG00000025871(SIRT6);ENSCHIG00000026747(RAD51)
GO:0001503	ossification	37	252	0.000386158	0.00924758	ENSCHIG00000000579(SEMA4D);ENSCHIG00000001027(FZD9);ENSCHIG00000003822(TOB1);ENSCHIG00000005867(FIGNL1);ENSCHIG00000007287(GLI1);ENSCHIG00000007490(PTH1R);ENSCHIG00000007846(JUNB);ENSCHIG00000009239(CYP24A1);ENSCHIG00000009348(EXT1);ENSCHIG00000009389(NOG);ENSCHIG00000010396(SIX2);ENSCHIG00000011101(ID1);ENSCHIG00000011323(PKDCC);ENSCHIG00000011375(CHRD);ENSCHIG00000011455(FGF18);ENSCHIG000000124…
GO:0000281	mitotic cytokinesis	12	48	0.000386961	0.00924758	ENSCHIG00000001851(KIF23);ENSCHIG00000009875(RACGAP1);ENSCHIG00000012350(KIF20B);ENSCHIG00000014186(EFHC1);ENSCHIG00000015752(CEP55);ENSCHIG00000017068(ANLN);ENSCHIG00000022366(KLHDC8B);ENSCHIG00000022851(PLK1);ENSCHIG00000022915(CKAP2);ENSCHIG00000023432(KIF20A);ENSCHIG00000023632(CIT);ENSCHIG00000025581(ECT2)
GO:0034644	cellular response to UV	13	55	0.000405366	0.00962197	ENSCHIG00000008274(TREX1);ENSCHIG00000010328(POLH);ENSCHIG00000010476(MC1R);ENSCHIG00000015863(PCNA);ENSCHIG00000017187(NOC2L);ENSCHIG00000017926(BMF);ENSCHIG00000018324(MME);ENSCHIG00000022907(AURKB);ENSCHIG00000023522(HYAL1);ENSCHIG00000023601(CDC25A);ENSCHIG00000024462(RUVBL2);ENSCHIG00000024734(MFAP4);ENSCHIG00000025345(CHEK1)
GO:0061640	cytoskeleton-dependent cytokinesis	13	55	0.000405366	0.00962197	ENSCHIG00000001851(KIF23);ENSCHIG00000009875(RACGAP1);ENSCHIG00000012350(KIF20B);ENSCHIG00000014186(EFHC1);ENSCHIG00000015752(CEP55);ENSCHIG00000017068(ANLN);ENSCHIG00000022366(KLHDC8B);ENSCHIG00000022851(PLK1);ENSCHIG00000022907(AURKB);ENSCHIG00000022915(CKAP2);ENSCHIG00000023432(KIF20A);ENSCHIG00000023632(CIT);ENSCHIG00000025581(ECT2)
GO:0019222	regulation of metabolic process	419	4466	0.000419369	0.00992082	ENSCHIG00000000075(TYMS);ENSCHIG00000000245(-);ENSCHIG00000000353(CDK1);ENSCHIG00000000506(ARV1);ENSCHIG00000000579(SEMA4D);ENSCHIG00000000623(PLAG1);ENSCHIG00000000814(SLC45A3);ENSCHIG00000000946(H1-5);ENSCHIG00000002069(SLC7A11);ENSCHIG00000002945(EPB41L4B);ENSCHIG00000003296(FOSB);ENSCHIG00000003384(CHI3L1);ENSCHIG00000003405(NFE2);ENSCHIG00000003411(METTL23);ENSCHIG00000003444(NCAPG2);ENSCHIG…
GO:0031327	negative regulation of cellular biosynthetic process	112	1002	0.000421518	0.00993821	ENSCHIG00000000075(TYMS);ENSCHIG00000000579(SEMA4D);ENSCHIG00000000946(H1-5);ENSCHIG00000003729(DNAJB5);ENSCHIG00000003822(TOB1);ENSCHIG00000003853(HSF4);ENSCHIG00000004093(JUN);ENSCHIG00000004376(CDK5R1);ENSCHIG00000006387(H1-4);ENSCHIG00000006391(DNMT3B);ENSCHIG00000006407(SRP9);ENSCHIG00000007371(EZH2);ENSCHIG00000007510(CCAR2);ENSCHIG00000009349(NFIL3);ENSCHIG00000009389(NOG);ENSCHIG000000099…
GO:0035924	cellular response to vascular endothelial growth factor stimulus	11	42	0.000436462	0.0102561	ENSCHIG00000007592(GAS1);ENSCHIG00000008359(SPRY2);ENSCHIG00000008470(ADAMTS3);ENSCHIG00000009603(RAMP2);ENSCHIG00000019587(FLT1);ENSCHIG00000020787(DLL1);ENSCHIG00000021033(NOTCH1);ENSCHIG00000021681(SPHK1);ENSCHIG00000022674(EGR3);ENSCHIG00000022731(CADM4);ENSCHIG00000024776(SMOC2)
GO:0019438	aromatic compound biosynthetic process	283	2893	0.000441267	0.0103345	ENSCHIG00000000075(TYMS);ENSCHIG00000000245(-);ENSCHIG00000000504(GMPPB);ENSCHIG00000000579(SEMA4D);ENSCHIG00000000623(PLAG1);ENSCHIG00000000946(H1-5);ENSCHIG00000002069(SLC7A11);ENSCHIG00000002616(TPH2);ENSCHIG00000002971(-);ENSCHIG00000003005(LIN9);ENSCHIG00000003296(FOSB);ENSCHIG00000003405(NFE2);ENSCHIG00000003411(METTL23);ENSCHIG00000003444(NCAPG2);ENSCHIG00000003729(DNAJB5);ENSCHIG000000038…
GO:0018193	peptidyl-amino acid modification	96	836	0.000442904	0.0103384	ENSCHIG00000000353(CDK1);ENSCHIG00000000579(SEMA4D);ENSCHIG00000000946(H1-5);ENSCHIG00000003384(CHI3L1);ENSCHIG00000003444(NCAPG2);ENSCHIG00000003903(JAK2);ENSCHIG00000004376(CDK5R1);ENSCHIG00000005276(EPHB3);ENSCHIG00000006387(H1-4);ENSCHIG00000006391(DNMT3B);ENSCHIG00000006433(AFAP1L2);ENSCHIG00000007371(EZH2);ENSCHIG00000007963(MVP);ENSCHIG00000008213(ALK);ENSCHIG00000008359(SPRY2);ENSCHIG0000…
GO:0008015	blood circulation	37	254	0.00045094	0.0104649	ENSCHIG00000000527(PTGS1);ENSCHIG00000002047(KCNJ2);ENSCHIG00000004522(PCSK5);ENSCHIG00000008392(CACNA1G);ENSCHIG00000008916(HTR1B);ENSCHIG00000009603(RAMP2);ENSCHIG00000010009(CAV3);ENSCHIG00000010787(SRSF1);ENSCHIG00000011781(EMP2);ENSCHIG00000011883(EDN1);ENSCHIG00000012195(PRKG1);ENSCHIG00000014376(CASQ2);ENSCHIG00000015146(MYL4);ENSCHIG00000015236(SPTBN4);ENSCHIG00000015269(DBH);ENSCHIG00000…
GO:0018130	heterocycle biosynthetic process	283	2894	0.000451487	0.0104649	ENSCHIG00000000075(TYMS);ENSCHIG00000000245(-);ENSCHIG00000000504(GMPPB);ENSCHIG00000000579(SEMA4D);ENSCHIG00000000623(PLAG1);ENSCHIG00000000946(H1-5);ENSCHIG00000001958(MOCOS);ENSCHIG00000002616(TPH2);ENSCHIG00000002971(-);ENSCHIG00000003005(LIN9);ENSCHIG00000003296(FOSB);ENSCHIG00000003405(NFE2);ENSCHIG00000003411(METTL23);ENSCHIG00000003444(NCAPG2);ENSCHIG00000003729(DNAJB5);ENSCHIG00000003822…
GO:0031297	replication fork processing	8	24	0.000452794	0.0104649	ENSCHIG00000010329(BLM);ENSCHIG00000013888(GEN1);ENSCHIG00000014098(-);ENSCHIG00000015542(DDX11);ENSCHIG00000015863(PCNA);ENSCHIG00000016038(TONSL);ENSCHIG00000019370(MMS22L);ENSCHIG00000026747(RAD51)
GO:1903046	meiotic cell cycle process	20	108	0.000455954	0.0105034	ENSCHIG00000002772(KIF18A);ENSCHIG00000005401(SMC2);ENSCHIG00000005867(FIGNL1);ENSCHIG00000009831(NCAPH2);ENSCHIG00000009909(ASPM);ENSCHIG00000010109(TTK);ENSCHIG00000011834(MASTL);ENSCHIG00000013442(SYCP2);ENSCHIG00000015195(ESPL1);ENSCHIG00000016634(PSMC3IP);ENSCHIG00000016745(SIRT7);ENSCHIG00000016961(NDC1);ENSCHIG00000018909(SMC4);ENSCHIG00000020934(NCAPD3);ENSCHIG00000022332(TRIP13);ENSCHIG0…
GO:0034728	nucleosome organization	15	70	0.000467522	0.0107347	ENSCHIG00000000946(H1-5);ENSCHIG00000002759(ANP32E);ENSCHIG00000006387(H1-4);ENSCHIG00000008710(MIS18A);ENSCHIG00000009421(H3C1);ENSCHIG00000010250(HAT1);ENSCHIG00000010817(H1-3);ENSCHIG00000011284(-);ENSCHIG00000012377(H1-1);ENSCHIG00000014248(-);ENSCHIG00000014381(NASP);ENSCHIG00000016231(CHAF1B);ENSCHIG00000016820(NAP1L4);ENSCHIG00000020706(HJURP);ENSCHIG00000021891(H1-2)
GO:0010810	regulation of cell-substrate adhesion	24	141	0.000479762	0.0109798	ENSCHIG00000003903(JAK2);ENSCHIG00000011768(SPOCK2);ENSCHIG00000011781(EMP2);ENSCHIG00000014072(MYOC);ENSCHIG00000014118(RASA1);ENSCHIG00000015544(EPHA3);ENSCHIG00000016493(COL8A1);ENSCHIG00000017909(ECM2);ENSCHIG00000019044(NPNT);ENSCHIG00000019052(DMTN);ENSCHIG00000019161(ANGPT2);ENSCHIG00000020190(EDIL3);ENSCHIG00000020858(SERPINE1);ENSCHIG00000020996(JAG1);ENSCHIG00000021033(NOTCH1);ENSCHIG00…
GO:0003013	circulatory system process	38	264	0.000482176	0.0109992	ENSCHIG00000000527(PTGS1);ENSCHIG00000002047(KCNJ2);ENSCHIG00000004522(PCSK5);ENSCHIG00000008274(TREX1);ENSCHIG00000008392(CACNA1G);ENSCHIG00000008916(HTR1B);ENSCHIG00000009603(RAMP2);ENSCHIG00000010009(CAV3);ENSCHIG00000010787(SRSF1);ENSCHIG00000011781(EMP2);ENSCHIG00000011883(EDN1);ENSCHIG00000012195(PRKG1);ENSCHIG00000014376(CASQ2);ENSCHIG00000015146(MYL4);ENSCHIG00000015236(SPTBN4);ENSCHIG000…
GO:0071482	cellular response to light stimulus	14	63	0.000484634	0.0110187	ENSCHIG00000008274(TREX1);ENSCHIG00000010328(POLH);ENSCHIG00000010476(MC1R);ENSCHIG00000015863(PCNA);ENSCHIG00000017187(NOC2L);ENSCHIG00000017926(BMF);ENSCHIG00000018324(MME);ENSCHIG00000022907(AURKB);ENSCHIG00000023383(CRB1);ENSCHIG00000023522(HYAL1);ENSCHIG00000023601(CDC25A);ENSCHIG00000024462(RUVBL2);ENSCHIG00000024734(MFAP4);ENSCHIG00000025345(CHEK1)
GO:0045005	DNA-dependent DNA replication maintenance of fidelity	9	30	0.000486165	0.0110187	ENSCHIG00000010329(BLM);ENSCHIG00000013888(GEN1);ENSCHIG00000014098(-);ENSCHIG00000015542(DDX11);ENSCHIG00000015863(PCNA);ENSCHIG00000016038(TONSL);ENSCHIG00000018617(POLD1);ENSCHIG00000019370(MMS22L);ENSCHIG00000026747(RAD51)
GO:0032465	regulation of cytokinesis	13	56	0.000488794	0.0110427	ENSCHIG00000001851(KIF23);ENSCHIG00000002572(PRC1);ENSCHIG00000009302(CDC6);ENSCHIG00000009875(RACGAP1);ENSCHIG00000012350(KIF20B);ENSCHIG00000022851(PLK1);ENSCHIG00000022907(AURKB);ENSCHIG00000023407(E2F8);ENSCHIG00000023432(KIF20A);ENSCHIG00000023455(E2F7);ENSCHIG00000023632(CIT);ENSCHIG00000025581(ECT2);ENSCHIG00000026179(TEX14)
GO:0045663	positive regulation of myoblast differentiation	6	14	0.00051316	0.011556	ENSCHIG00000006678(CDON);ENSCHIG00000012095(BTG1);ENSCHIG00000013222(FLT3LG);ENSCHIG00000016206(MEF2C);ENSCHIG00000016987(SMYD1);ENSCHIG00000021331(MYOG)
GO:0000912	assembly of actomyosin apparatus involved in cytokinesis	3	3	0.000553919	0.0122385	ENSCHIG00000001851(KIF23);ENSCHIG00000009875(RACGAP1);ENSCHIG00000025581(ECT2)
GO:0000915	actomyosin contractile ring assembly	3	3	0.000553919	0.0122385	ENSCHIG00000001851(KIF23);ENSCHIG00000009875(RACGAP1);ENSCHIG00000025581(ECT2)
GO:0016321	female meiosis chromosome segregation	3	3	0.000553919	0.0122385	ENSCHIG00000009831(NCAPH2);ENSCHIG00000010109(TTK);ENSCHIG00000022851(PLK1)
GO:0032875	regulation of DNA endoreduplication	3	3	0.000553919	0.0122385	ENSCHIG00000023407(E2F8);ENSCHIG00000023455(E2F7);ENSCHIG00000026682(FBXO5)
GO:0044837	actomyosin contractile ring organization	3	3	0.000553919	0.0122385	ENSCHIG00000001851(KIF23);ENSCHIG00000009875(RACGAP1);ENSCHIG00000025581(ECT2)
GO:1902990	mitotic telomere maintenance via semi-conservative replication	3	3	0.000553919	0.0122385	ENSCHIG00000014098(-);ENSCHIG00000015863(PCNA);ENSCHIG00000018956(DNA2)
GO:0030198	extracellular matrix organization	27	168	0.000563368	0.0124082	ENSCHIG00000004276(FAP);ENSCHIG00000004685(TGFBI);ENSCHIG00000006814(VWA1);ENSCHIG00000007953(LCP1);ENSCHIG00000009603(RAMP2);ENSCHIG00000010630(ADAMTSL2);ENSCHIG00000011768(SPOCK2);ENSCHIG00000013048(WT1);ENSCHIG00000013457(-);ENSCHIG00000013774(SMAD3);ENSCHIG00000014352(NPHS1);ENSCHIG00000014961(ADAMTS14);ENSCHIG00000016262(BCL3);ENSCHIG00000017909(ECM2);ENSCHIG00000017918(ADAMTS9);ENSCHIG00000…
GO:0071241	cellular response to inorganic substance	18	94	0.00056952	0.0125045	ENSCHIG00000003296(FOSB);ENSCHIG00000004093(JUN);ENSCHIG00000007307(GPLD1);ENSCHIG00000007846(JUNB);ENSCHIG00000008274(TREX1);ENSCHIG00000009974(DLG4);ENSCHIG00000010329(BLM);ENSCHIG00000015542(DDX11);ENSCHIG00000016206(MEF2C);ENSCHIG00000016843(BNIP3);ENSCHIG00000019052(DMTN);ENSCHIG00000020547(EGFR);ENSCHIG00000021331(MYOG);ENSCHIG00000024691(DLG2);ENSCHIG00000025384(FOS);ENSCHIG00000025581(ECT…
GO:0055024	regulation of cardiac muscle tissue development	12	50	0.000578525	0.0126355	ENSCHIG00000007287(GLI1);ENSCHIG00000009389(NOG);ENSCHIG00000011883(EDN1);ENSCHIG00000013969(ERBB3);ENSCHIG00000016206(MEF2C);ENSCHIG00000017707(-);ENSCHIG00000018863(IGF1);ENSCHIG00000020787(DLL1);ENSCHIG00000021033(NOTCH1);ENSCHIG00000021206(MYOCD);ENSCHIG00000021925(SOX6);ENSCHIG00000026064(BMP10)
GO:0071478	cellular response to radiation	19	102	0.000580745	0.0126355	ENSCHIG00000005867(FIGNL1);ENSCHIG00000008274(TREX1);ENSCHIG00000010328(POLH);ENSCHIG00000010329(BLM);ENSCHIG00000010476(MC1R);ENSCHIG00000014123(RAD51AP1);ENSCHIG00000015863(PCNA);ENSCHIG00000017187(NOC2L);ENSCHIG00000017926(BMF);ENSCHIG00000018324(MME);ENSCHIG00000022907(AURKB);ENSCHIG00000023383(CRB1);ENSCHIG00000023522(HYAL1);ENSCHIG00000023601(CDC25A);ENSCHIG00000024462(RUVBL2);ENSCHIG000000…
GO:0071214	cellular response to abiotic stimulus	28	177	0.000582681	0.0126355	ENSCHIG00000005867(FIGNL1);ENSCHIG00000007307(GPLD1);ENSCHIG00000008274(TREX1);ENSCHIG00000009412(AQP5);ENSCHIG00000010328(POLH);ENSCHIG00000010329(BLM);ENSCHIG00000010476(MC1R);ENSCHIG00000014123(RAD51AP1);ENSCHIG00000015863(PCNA);ENSCHIG00000016843(BNIP3);ENSCHIG00000017140(MAP3K14);ENSCHIG00000017187(NOC2L);ENSCHIG00000017926(BMF);ENSCHIG00000018324(MME);ENSCHIG00000018645(ANKRD1);ENSCHIG00000…
GO:0104004	cellular response to environmental stimulus	28	177	0.000582681	0.0126355	ENSCHIG00000005867(FIGNL1);ENSCHIG00000007307(GPLD1);ENSCHIG00000008274(TREX1);ENSCHIG00000009412(AQP5);ENSCHIG00000010328(POLH);ENSCHIG00000010329(BLM);ENSCHIG00000010476(MC1R);ENSCHIG00000014123(RAD51AP1);ENSCHIG00000015863(PCNA);ENSCHIG00000016843(BNIP3);ENSCHIG00000017140(MAP3K14);ENSCHIG00000017187(NOC2L);ENSCHIG00000017926(BMF);ENSCHIG00000018324(MME);ENSCHIG00000018645(ANKRD1);ENSCHIG00000…
GO:0006268	DNA unwinding involved in DNA replication	4	6	0.000595041	0.0127397	ENSCHIG00000017476(MCM6);ENSCHIG00000018094(MCM4);ENSCHIG00000026747(RAD51);ENSCHIG00000027136(MCM7)
GO:0060297	regulation of sarcomere organization	4	6	0.000595041	0.0127397	ENSCHIG00000010009(CAV3);ENSCHIG00000011883(EDN1);ENSCHIG00000016206(MEF2C);ENSCHIG00000026064(BMP10)
GO:0098532	histone H3-K27 trimethylation	4	6	0.000595041	0.0127397	ENSCHIG00000006387(H1-4);ENSCHIG00000007371(EZH2);ENSCHIG00000015027(CHD5);ENSCHIG00000021891(H1-2)
GO:1904668	positive regulation of ubiquitin protein ligase activity	4	6	0.000595041	0.0127397	ENSCHIG00000011834(MASTL);ENSCHIG00000020079(-);ENSCHIG00000022851(PLK1);ENSCHIG00000025320(UBE2S)
GO:0060048	cardiac muscle contraction	16	79	0.000596551	0.0127397	ENSCHIG00000002047(KCNJ2);ENSCHIG00000008392(CACNA1G);ENSCHIG00000010009(CAV3);ENSCHIG00000010787(SRSF1);ENSCHIG00000014376(CASQ2);ENSCHIG00000015146(MYL4);ENSCHIG00000016331(GAA);ENSCHIG00000017127(MYH6);ENSCHIG00000018230(ADRA1B);ENSCHIG00000019356(TNNC1);ENSCHIG00000019988(MYL2);ENSCHIG00000020793(KCNQ1);ENSCHIG00000023627(ATP1B1);ENSCHIG00000024027(TMEM38A);ENSCHIG00000026064(BMP10);ENSCHIG00…
GO:0032355	response to estradiol	8	25	0.000618314	0.0131645	ENSCHIG00000009793(MYOD1);ENSCHIG00000012516(PTGFR);ENSCHIG00000020307(STAT3);ENSCHIG00000020547(EGFR);ENSCHIG00000021331(MYOG);ENSCHIG00000021954(ZNF703);ENSCHIG00000024462(RUVBL2);MSTRG.462(Pol)
GO:0048010	vascular endothelial growth factor receptor signaling pathway	9	31	0.00063562	0.0134921	ENSCHIG00000008739(TMEM204);ENSCHIG00000011455(FGF18);ENSCHIG00000012683(FGF10);ENSCHIG00000016988(MYOF);ENSCHIG00000016993(PRKCB);ENSCHIG00000019587(FLT1);ENSCHIG00000022731(CADM4);ENSCHIG00000026211(FZD4);ENSCHIG00000026234(PTK2B)
GO:0051783	regulation of nuclear division	21	119	0.000648942	0.0137333	ENSCHIG00000009302(CDC6);ENSCHIG00000009433(NEK2);ENSCHIG00000010109(TTK);ENSCHIG00000011883(EDN1);ENSCHIG00000011982(BUB1);ENSCHIG00000012350(KIF20B);ENSCHIG00000012478(CDT1);ENSCHIG00000012868(HECW2);ENSCHIG00000013888(GEN1);ENSCHIG00000015214(SPDL1);ENSCHIG00000015215(SLF1);ENSCHIG00000016057(-);ENSCHIG00000018268(KIF11);ENSCHIG00000018863(IGF1);ENSCHIG00000021681(SPHK1);ENSCHIG00000022332(TRI…
GO:0014819	regulation of skeletal muscle contraction	5	10	0.000659683	0.013877	ENSCHIG00000002047(KCNJ2);ENSCHIG00000010009(CAV3);ENSCHIG00000015894(DMPK);ENSCHIG00000020812(C12orf57);ENSCHIG00000021518(SCN4A)
GO:0051988	regulation of attachment of spindle microtubules to kinetochore	5	10	0.000659683	0.013877	ENSCHIG00000009433(NEK2);ENSCHIG00000009875(RACGAP1);ENSCHIG00000022907(AURKB);ENSCHIG00000023965(SPAG5);ENSCHIG00000025581(ECT2)
GO:0034654	nucleobase-containing compound biosynthetic process	277	2843	0.000670058	0.0140532	ENSCHIG00000000075(TYMS);ENSCHIG00000000245(-);ENSCHIG00000000504(GMPPB);ENSCHIG00000000579(SEMA4D);ENSCHIG00000000623(PLAG1);ENSCHIG00000000946(H1-5);ENSCHIG00000002971(-);ENSCHIG00000003005(LIN9);ENSCHIG00000003296(FOSB);ENSCHIG00000003405(NFE2);ENSCHIG00000003411(METTL23);ENSCHIG00000003444(NCAPG2);ENSCHIG00000003729(DNAJB5);ENSCHIG00000003822(TOB1);ENSCHIG00000003853(HSF4);ENSCHIG00000004093(…
GO:0009890	negative regulation of biosynthetic process	112	1015	0.000678524	0.0141884	ENSCHIG00000000075(TYMS);ENSCHIG00000000579(SEMA4D);ENSCHIG00000000946(H1-5);ENSCHIG00000003729(DNAJB5);ENSCHIG00000003822(TOB1);ENSCHIG00000003853(HSF4);ENSCHIG00000004093(JUN);ENSCHIG00000004376(CDK5R1);ENSCHIG00000006387(H1-4);ENSCHIG00000006391(DNMT3B);ENSCHIG00000006407(SRP9);ENSCHIG00000007371(EZH2);ENSCHIG00000007510(CCAR2);ENSCHIG00000009349(NFIL3);ENSCHIG00000009389(NOG);ENSCHIG000000099…
GO:0007143	female meiotic nuclear division	7	20	0.000741767	0.0153902	ENSCHIG00000009831(NCAPH2);ENSCHIG00000010109(TTK);ENSCHIG00000011834(MASTL);ENSCHIG00000013442(SYCP2);ENSCHIG00000022332(TRIP13);ENSCHIG00000022851(PLK1);ENSCHIG00000026682(FBXO5)
GO:0032879	regulation of localization	182	1778	0.000742898	0.0153902	ENSCHIG00000000353(CDK1);ENSCHIG00000000506(ARV1);ENSCHIG00000000510(MAP2);ENSCHIG00000000579(SEMA4D);ENSCHIG00000000839(AMIGO1);ENSCHIG00000001027(FZD9);ENSCHIG00000002047(KCNJ2);ENSCHIG00000002069(SLC7A11);ENSCHIG00000002945(EPB41L4B);ENSCHIG00000004376(CDK5R1);ENSCHIG00000004734(FITM1);ENSCHIG00000004741(CENPJ);ENSCHIG00000005327(KCNN2);ENSCHIG00000005813(VSIR);ENSCHIG00000006318(CCDC40);ENSCH…
GO:0022008	neurogenesis	111	1007	0.000744644	0.0153902	ENSCHIG00000000138(ZNF521);ENSCHIG00000000510(MAP2);ENSCHIG00000000579(SEMA4D);ENSCHIG00000000623(PLAG1);ENSCHIG00000000814(SLC45A3);ENSCHIG00000000839(AMIGO1);ENSCHIG00000001027(FZD9);ENSCHIG00000001775(SLITRK5);ENSCHIG00000002331(MYO16);ENSCHIG00000004376(CDK5R1);ENSCHIG00000005050(PITX3);ENSCHIG00000005276(EPHB3);ENSCHIG00000005567(MFSD2A);ENSCHIG00000006678(CDON);ENSCHIG00000006698(TRPC4);ENS…
GO:0007416	synapse assembly	19	104	0.000744756	0.0153902	ENSCHIG00000000579(SEMA4D);ENSCHIG00000000839(AMIGO1);ENSCHIG00000001775(SLITRK5);ENSCHIG00000002547(TPBG);ENSCHIG00000005276(EPHB3);ENSCHIG00000008324(SLITRK1);ENSCHIG00000009563(LRRN1);ENSCHIG00000011218(SLITRK6);ENSCHIG00000011906(PCDH17);ENSCHIG00000012611(PCLO);ENSCHIG00000015658(BSN);ENSCHIG00000016171(RAB17);ENSCHIG00000016206(MEF2C);ENSCHIG00000017099(MDGA1);ENSCHIG00000017325(PTPRD);ENSC…
GO:0044237	cellular metabolic process	705	7940	0.000756014	0.015577	ENSCHIG00000000075(TYMS);ENSCHIG00000000109(ENOSF1);ENSCHIG00000000245(-);ENSCHIG00000000324(MTR);ENSCHIG00000000353(CDK1);ENSCHIG00000000504(GMPPB);ENSCHIG00000000506(ARV1);ENSCHIG00000000527(PTGS1);ENSCHIG00000000579(SEMA4D);ENSCHIG00000000623(PLAG1);ENSCHIG00000000814(SLC45A3);ENSCHIG00000000946(H1-5);ENSCHIG00000001308(SRM);ENSCHIG00000001864(GALNT5);ENSCHIG00000001878(TEX264);ENSCHIG00000001…
GO:0030335	positive regulation of cell migration	45	336	0.000759114	0.0155951	ENSCHIG00000000579(SEMA4D);ENSCHIG00000002945(EPB41L4B);ENSCHIG00000005813(VSIR);ENSCHIG00000007307(GPLD1);ENSCHIG00000007318(CAMK1D);ENSCHIG00000008359(SPRY2);ENSCHIG00000011455(FGF18);ENSCHIG00000011883(EDN1);ENSCHIG00000011929(TNFSF18);ENSCHIG00000012350(KIF20B);ENSCHIG00000012568(SEMA6D);ENSCHIG00000012683(FGF10);ENSCHIG00000014072(MYOC);ENSCHIG00000014308(SNAI1);ENSCHIG00000014695(DOCK8);ENS…
GO:0030261	chromosome condensation	6	15	0.000796057	0.016165	ENSCHIG00000005401(SMC2);ENSCHIG00000009831(NCAPH2);ENSCHIG00000012343(NCAPG);ENSCHIG00000018909(SMC4);ENSCHIG00000020934(NCAPD3);ENSCHIG00000023573(NCAPH)
GO:0034501	protein localization to kinetochore	6	15	0.000796057	0.016165	ENSCHIG00000000353(CDK1);ENSCHIG00000010109(TTK);ENSCHIG00000010465(HASPIN);ENSCHIG00000012478(CDT1);ENSCHIG00000015214(SPDL1);ENSCHIG00000022907(AURKB)
GO:0048265	response to pain	6	15	0.000796057	0.016165	ENSCHIG00000006814(VWA1);ENSCHIG00000015269(DBH);ENSCHIG00000020127(SCN9A);ENSCHIG00000021480(RET);ENSCHIG00000023927(PRKCG);ENSCHIG00000025473(TRPV1)
GO:0071312	cellular response to alkaloid	6	15	0.000796057	0.016165	ENSCHIG00000008916(HTR1B);ENSCHIG00000010329(BLM);ENSCHIG00000014376(CASQ2);ENSCHIG00000024027(TMEM38A);ENSCHIG00000026747(RAD51);ENSCHIG00000027015(RYR2)
GO:0051321	meiotic cell cycle	21	121	0.000813064	0.0164628	ENSCHIG00000002772(KIF18A);ENSCHIG00000005401(SMC2);ENSCHIG00000005867(FIGNL1);ENSCHIG00000009831(NCAPH2);ENSCHIG00000009909(ASPM);ENSCHIG00000010109(TTK);ENSCHIG00000011834(MASTL);ENSCHIG00000013442(SYCP2);ENSCHIG00000015195(ESPL1);ENSCHIG00000016634(PSMC3IP);ENSCHIG00000016745(SIRT7);ENSCHIG00000016961(NDC1);ENSCHIG00000018909(SMC4);ENSCHIG00000020934(NCAPD3);ENSCHIG00000022332(TRIP13);ENSCHIG0…
GO:0051173	positive regulation of nitrogen compound metabolic process	212	2116	0.000819825	0.01652	ENSCHIG00000000353(CDK1);ENSCHIG00000000579(SEMA4D);ENSCHIG00000000623(PLAG1);ENSCHIG00000000946(H1-5);ENSCHIG00000003296(FOSB);ENSCHIG00000003384(CHI3L1);ENSCHIG00000003411(METTL23);ENSCHIG00000003444(NCAPG2);ENSCHIG00000003822(TOB1);ENSCHIG00000003853(HSF4);ENSCHIG00000004093(JUN);ENSCHIG00000004376(CDK5R1);ENSCHIG00000004508(FUS);ENSCHIG00000004741(CENPJ);ENSCHIG00000005050(PITX3);ENSCHIG00000…
GO:0043279	response to alkaloid	9	32	0.000820594	0.01652	ENSCHIG00000008916(HTR1B);ENSCHIG00000010329(BLM);ENSCHIG00000014376(CASQ2);ENSCHIG00000023927(PRKCG);ENSCHIG00000024027(TMEM38A);ENSCHIG00000024557(PPP5C);ENSCHIG00000025789(HOMER1);ENSCHIG00000026747(RAD51);ENSCHIG00000027015(RYR2)
GO:0035914	skeletal muscle cell differentiation	13	59	0.000831107	0.0166369	ENSCHIG00000006678(CDON);ENSCHIG00000009664(NR4A1);ENSCHIG00000009793(MYOD1);ENSCHIG00000016206(MEF2C);ENSCHIG00000016901(SOX8);ENSCHIG00000016987(SMYD1);ENSCHIG00000018645(ANKRD1);ENSCHIG00000019310(EPHB1);ENSCHIG00000021033(NOTCH1);ENSCHIG00000021206(MYOCD);ENSCHIG00000021751(KLHL41);ENSCHIG00000025358(MEGF10);ENSCHIG00000025384(FOS)
GO:2000147	positive regulation of cell motility	46	347	0.000831136	0.0166369	ENSCHIG00000000579(SEMA4D);ENSCHIG00000002945(EPB41L4B);ENSCHIG00000005813(VSIR);ENSCHIG00000007307(GPLD1);ENSCHIG00000007318(CAMK1D);ENSCHIG00000008359(SPRY2);ENSCHIG00000008514(DUOX1);ENSCHIG00000011455(FGF18);ENSCHIG00000011883(EDN1);ENSCHIG00000011929(TNFSF18);ENSCHIG00000012350(KIF20B);ENSCHIG00000012568(SEMA6D);ENSCHIG00000012683(FGF10);ENSCHIG00000014072(MYOC);ENSCHIG00000014308(SNAI1);ENS…
GO:0050808	synapse organization	35	245	0.00090667	0.0180973	ENSCHIG00000000579(SEMA4D);ENSCHIG00000000839(AMIGO1);ENSCHIG00000001027(FZD9);ENSCHIG00000001775(SLITRK5);ENSCHIG00000002069(SLC7A11);ENSCHIG00000002547(TPBG);ENSCHIG00000004376(CDK5R1);ENSCHIG00000005276(EPHB3);ENSCHIG00000008324(SLITRK1);ENSCHIG00000009563(LRRN1);ENSCHIG00000009974(DLG4);ENSCHIG00000011218(SLITRK6);ENSCHIG00000011906(PCDH17);ENSCHIG00000012611(PCLO);ENSCHIG00000013856(C1QL1);E…
GO:0010604	positive regulation of macromolecule metabolic process	220	2211	0.000930511	0.0185111	ENSCHIG00000000579(SEMA4D);ENSCHIG00000000623(PLAG1);ENSCHIG00000000946(H1-5);ENSCHIG00000002945(EPB41L4B);ENSCHIG00000003296(FOSB);ENSCHIG00000003384(CHI3L1);ENSCHIG00000003411(METTL23);ENSCHIG00000003444(NCAPG2);ENSCHIG00000003822(TOB1);ENSCHIG00000003853(HSF4);ENSCHIG00000004093(JUN);ENSCHIG00000004376(CDK5R1);ENSCHIG00000004508(FUS);ENSCHIG00000004741(CENPJ);ENSCHIG00000005050(PITX3);ENSCHIG0…
GO:0051247	positive regulation of protein metabolic process	115	1056	0.000932667	0.0185111	ENSCHIG00000000579(SEMA4D);ENSCHIG00000000946(H1-5);ENSCHIG00000003384(CHI3L1);ENSCHIG00000003444(NCAPG2);ENSCHIG00000004376(CDK5R1);ENSCHIG00000005379(RELL1);ENSCHIG00000005813(VSIR);ENSCHIG00000006391(DNMT3B);ENSCHIG00000006433(AFAP1L2);ENSCHIG00000006678(CDON);ENSCHIG00000007307(GPLD1);ENSCHIG00000007371(EZH2);ENSCHIG00000007513(FZD5);ENSCHIG00000008213(ALK);ENSCHIG00000008359(SPRY2);ENSCHIG00…
GO:0000768	syncytium formation by plasma membrane fusion	10	39	0.000945576	0.0186619	ENSCHIG00000006678(CDON);ENSCHIG00000009793(MYOD1);ENSCHIG00000010009(CAV3);ENSCHIG00000013222(FLT3LG);ENSCHIG00000013926(DYRK1B);ENSCHIG00000014352(NPHS1);ENSCHIG00000016988(MYOF);ENSCHIG00000021331(MYOG);ENSCHIG00000023530(FLOT1);ENSCHIG00000025700(MYMK)
GO:0140253	cell-cell fusion	10	39	0.000945576	0.0186619	ENSCHIG00000006678(CDON);ENSCHIG00000009793(MYOD1);ENSCHIG00000010009(CAV3);ENSCHIG00000013222(FLT3LG);ENSCHIG00000013926(DYRK1B);ENSCHIG00000014352(NPHS1);ENSCHIG00000016988(MYOF);ENSCHIG00000021331(MYOG);ENSCHIG00000023530(FLOT1);ENSCHIG00000025700(MYMK)
GO:0000910	cytokinesis	18	98	0.000951249	0.0187212	ENSCHIG00000001851(KIF23);ENSCHIG00000002572(PRC1);ENSCHIG00000009302(CDC6);ENSCHIG00000009875(RACGAP1);ENSCHIG00000012350(KIF20B);ENSCHIG00000014186(EFHC1);ENSCHIG00000015752(CEP55);ENSCHIG00000017068(ANLN);ENSCHIG00000022366(KLHDC8B);ENSCHIG00000022851(PLK1);ENSCHIG00000022907(AURKB);ENSCHIG00000022915(CKAP2);ENSCHIG00000023407(E2F8);ENSCHIG00000023432(KIF20A);ENSCHIG00000023455(E2F7);ENSCHIG00…
GO:0051716	cellular response to stimulus	486	5304	0.000975361	0.0191421	ENSCHIG00000000353(CDK1);ENSCHIG00000000510(MAP2);ENSCHIG00000000527(PTGS1);ENSCHIG00000000579(SEMA4D);ENSCHIG00000001027(FZD9);ENSCHIG00000001308(SRM);ENSCHIG00000002069(SLC7A11);ENSCHIG00000002331(MYO16);ENSCHIG00000002743(SCARA5);ENSCHIG00000003279(ESM1);ENSCHIG00000003296(FOSB);ENSCHIG00000003384(CHI3L1);ENSCHIG00000003444(NCAPG2);ENSCHIG00000003573(KLHL31);ENSCHIG00000003822(TOB1);ENSCHIG000…
GO:0048747	muscle fiber development	11	46	0.00100355	0.0196405	ENSCHIG00000009793(MYOD1);ENSCHIG00000010015(MYORG);ENSCHIG00000014506(CHRNB1);ENSCHIG00000016988(MYOF);ENSCHIG00000017127(MYH6);ENSCHIG00000017627(LMOD3);ENSCHIG00000019061(UCHL1);ENSCHIG00000019988(MYL2);ENSCHIG00000021331(MYOG);ENSCHIG00000021751(KLHL41);ENSCHIG00000025789(HOMER1)
GO:0007178	transmembrane receptor protein serine/threonine kinase signaling pathway	36	256	0.00103114	0.0201244	ENSCHIG00000003822(TOB1);ENSCHIG00000003903(JAK2);ENSCHIG00000004093(JUN);ENSCHIG00000008577(SFRP4);ENSCHIG00000009389(NOG);ENSCHIG00000010009(CAV3);ENSCHIG00000010221(FAM83G);ENSCHIG00000010566(APPL2);ENSCHIG00000010630(ADAMTSL2);ENSCHIG00000011101(ID1);ENSCHIG00000011375(CHRD);ENSCHIG00000012679(CILP);ENSCHIG00000012683(FGF10);ENSCHIG00000012699(JADE2);ENSCHIG00000013774(SMAD3);ENSCHIG000000143…
GO:1902751	positive regulation of cell cycle G2/M phase transition	7	21	0.00103437	0.0201316	ENSCHIG00000000353(CDK1);ENSCHIG00000010534(CCND1);ENSCHIG00000015422(-);ENSCHIG00000016940(ATAD5);ENSCHIG00000018130(DTL);ENSCHIG00000023601(CDC25A);ENSCHIG00000026682(FBXO5)
GO:0008152	metabolic process	784	8938	0.00106686	0.0207065	ENSCHIG00000000075(TYMS);ENSCHIG00000000109(ENOSF1);ENSCHIG00000000245(-);ENSCHIG00000000324(MTR);ENSCHIG00000000353(CDK1);ENSCHIG00000000504(GMPPB);ENSCHIG00000000506(ARV1);ENSCHIG00000000527(PTGS1);ENSCHIG00000000579(SEMA4D);ENSCHIG00000000623(PLAG1);ENSCHIG00000000814(SLC45A3);ENSCHIG00000000946(H1-5);ENSCHIG00000001308(SRM);ENSCHIG00000001864(GALNT5);ENSCHIG00000001878(TEX264);ENSCHIG00000001…
GO:0140013	meiotic nuclear division	18	99	0.00107523	0.0208115	ENSCHIG00000002772(KIF18A);ENSCHIG00000005401(SMC2);ENSCHIG00000005867(FIGNL1);ENSCHIG00000009831(NCAPH2);ENSCHIG00000009909(ASPM);ENSCHIG00000010109(TTK);ENSCHIG00000011834(MASTL);ENSCHIG00000013442(SYCP2);ENSCHIG00000015195(ESPL1);ENSCHIG00000016634(PSMC3IP);ENSCHIG00000016745(SIRT7);ENSCHIG00000016961(NDC1);ENSCHIG00000018909(SMC4);ENSCHIG00000022332(TRIP13);ENSCHIG00000022720(CCNE2);ENSCHIG00…
GO:0031323	regulation of cellular metabolic process	390	4177	0.00112019	0.0216221	ENSCHIG00000000075(TYMS);ENSCHIG00000000245(-);ENSCHIG00000000353(CDK1);ENSCHIG00000000579(SEMA4D);ENSCHIG00000000623(PLAG1);ENSCHIG00000000814(SLC45A3);ENSCHIG00000000946(H1-5);ENSCHIG00000002069(SLC7A11);ENSCHIG00000003296(FOSB);ENSCHIG00000003384(CHI3L1);ENSCHIG00000003405(NFE2);ENSCHIG00000003411(METTL23);ENSCHIG00000003444(NCAPG2);ENSCHIG00000003573(KLHL31);ENSCHIG00000003729(DNAJB5);ENSCHIG…
GO:0050896	response to stimulus	557	6164	0.00115334	0.0221625	ENSCHIG00000000075(TYMS);ENSCHIG00000000353(CDK1);ENSCHIG00000000510(MAP2);ENSCHIG00000000527(PTGS1);ENSCHIG00000000579(SEMA4D);ENSCHIG00000001027(FZD9);ENSCHIG00000001308(SRM);ENSCHIG00000001775(SLITRK5);ENSCHIG00000002069(SLC7A11);ENSCHIG00000002331(MYO16);ENSCHIG00000002743(SCARA5);ENSCHIG00000002945(EPB41L4B);ENSCHIG00000003279(ESM1);ENSCHIG00000003296(FOSB);ENSCHIG00000003384(CHI3L1);ENSCHIG…
GO:0048870	cell motility	113	1041	0.00115765	0.0221625	ENSCHIG00000000579(SEMA4D);ENSCHIG00000001933(DRC1);ENSCHIG00000002945(EPB41L4B);ENSCHIG00000004276(FAP);ENSCHIG00000004376(CDK5R1);ENSCHIG00000005276(EPHB3);ENSCHIG00000005571(ITGB4);ENSCHIG00000005813(VSIR);ENSCHIG00000006318(CCDC40);ENSCHIG00000007307(GPLD1);ENSCHIG00000007318(CAMK1D);ENSCHIG00000007694(UNC5C);ENSCHIG00000007953(LCP1);ENSCHIG00000008065(LRATD1);ENSCHIG00000008359(SPRY2);ENSCHI…
GO:0051674	localization of cell	113	1041	0.00115765	0.0221625	ENSCHIG00000000579(SEMA4D);ENSCHIG00000001933(DRC1);ENSCHIG00000002945(EPB41L4B);ENSCHIG00000004276(FAP);ENSCHIG00000004376(CDK5R1);ENSCHIG00000005276(EPHB3);ENSCHIG00000005571(ITGB4);ENSCHIG00000005813(VSIR);ENSCHIG00000006318(CCDC40);ENSCHIG00000007307(GPLD1);ENSCHIG00000007318(CAMK1D);ENSCHIG00000007694(UNC5C);ENSCHIG00000007953(LCP1);ENSCHIG00000008065(LRATD1);ENSCHIG00000008359(SPRY2);ENSCHI…
GO:0044262	cellular carbohydrate metabolic process	27	176	0.00116487	0.0222033	ENSCHIG00000000109(ENOSF1);ENSCHIG00000000814(SLC45A3);ENSCHIG00000004189(MTMR7);ENSCHIG00000009348(EXT1);ENSCHIG00000009561(B3GNT2);ENSCHIG00000009887(C1QTNF2);ENSCHIG00000013432(PDK4);ENSCHIG00000014813(IGFBP4);ENSCHIG00000016331(GAA);ENSCHIG00000016745(SIRT7);ENSCHIG00000016988(MYOF);ENSCHIG00000017674(PLEK);ENSCHIG00000018863(IGF1);ENSCHIG00000019616(LEP);ENSCHIG00000020307(STAT3);ENSCHIG0000…
GO:0006949	syncytium formation	10	40	0.00116926	0.0222033	ENSCHIG00000006678(CDON);ENSCHIG00000009793(MYOD1);ENSCHIG00000010009(CAV3);ENSCHIG00000013222(FLT3LG);ENSCHIG00000013926(DYRK1B);ENSCHIG00000014352(NPHS1);ENSCHIG00000016988(MYOF);ENSCHIG00000021331(MYOG);ENSCHIG00000023530(FLOT1);ENSCHIG00000025700(MYMK)
GO:0010830	regulation of myotube differentiation	10	40	0.00116926	0.0222033	ENSCHIG00000009793(MYOD1);ENSCHIG00000010009(CAV3);ENSCHIG00000013222(FLT3LG);ENSCHIG00000015894(DMPK);ENSCHIG00000016987(SMYD1);ENSCHIG00000017627(LMOD3);ENSCHIG00000021033(NOTCH1);ENSCHIG00000021206(MYOCD);ENSCHIG00000021331(MYOG);ENSCHIG00000023530(FLOT1)
GO:0048643	positive regulation of skeletal muscle tissue development	6	16	0.00118567	0.0223938	ENSCHIG00000006678(CDON);ENSCHIG00000016206(MEF2C);ENSCHIG00000017627(LMOD3);ENSCHIG00000020787(DLL1);ENSCHIG00000021331(MYOG);ENSCHIG00000023530(FLOT1)
GO:0070734	histone H3-K27 methylation	6	16	0.00118567	0.0223938	ENSCHIG00000006387(H1-4);ENSCHIG00000007371(EZH2);ENSCHIG00000015027(CHD5);ENSCHIG00000021247(PHF19);ENSCHIG00000021460(EZH1);ENSCHIG00000021891(H1-2)
GO:0051129	negative regulation of cellular component organization	55	441	0.00118986	0.0224104	ENSCHIG00000000510(MAP2);ENSCHIG00000001027(FZD9);ENSCHIG00000004276(FAP);ENSCHIG00000004376(CDK5R1);ENSCHIG00000006391(DNMT3B);ENSCHIG00000008359(SPRY2);ENSCHIG00000009433(NEK2);ENSCHIG00000010009(CAV3);ENSCHIG00000010109(TTK);ENSCHIG00000010160(JAM3);ENSCHIG00000011982(BUB1);ENSCHIG00000012478(CDT1);ENSCHIG00000013888(GEN1);ENSCHIG00000014072(MYOC);ENSCHIG00000014098(-);ENSCHIG00000014257(STMN2…
GO:0051272	positive regulation of cellular component movement	46	353	0.00119293	0.0224104	ENSCHIG00000000579(SEMA4D);ENSCHIG00000002945(EPB41L4B);ENSCHIG00000005813(VSIR);ENSCHIG00000007307(GPLD1);ENSCHIG00000007318(CAMK1D);ENSCHIG00000008359(SPRY2);ENSCHIG00000008514(DUOX1);ENSCHIG00000011455(FGF18);ENSCHIG00000011883(EDN1);ENSCHIG00000011929(TNFSF18);ENSCHIG00000012350(KIF20B);ENSCHIG00000012568(SEMA6D);ENSCHIG00000012683(FGF10);ENSCHIG00000014072(MYOC);ENSCHIG00000014308(SNAI1);ENS…
GO:0010639	negative regulation of organelle organization	35	249	0.0012116	0.0226446	ENSCHIG00000006391(DNMT3B);ENSCHIG00000009433(NEK2);ENSCHIG00000010009(CAV3);ENSCHIG00000010109(TTK);ENSCHIG00000011982(BUB1);ENSCHIG00000012478(CDT1);ENSCHIG00000013888(GEN1);ENSCHIG00000014072(MYOC);ENSCHIG00000014098(-);ENSCHIG00000014257(STMN2);ENSCHIG00000014797(TRIM54);ENSCHIG00000015214(SPDL1);ENSCHIG00000015236(SPTBN4);ENSCHIG00000016057(-);ENSCHIG00000016843(BNIP3);ENSCHIG00000017187(NOC…
GO:0045785	positive regulation of cell adhesion	38	277	0.00121231	0.0226446	ENSCHIG00000002945(EPB41L4B);ENSCHIG00000003903(JAK2);ENSCHIG00000005813(VSIR);ENSCHIG00000009914(MYB);ENSCHIG00000011375(CHRD);ENSCHIG00000011768(SPOCK2);ENSCHIG00000011781(EMP2);ENSCHIG00000011929(TNFSF18);ENSCHIG00000014072(MYOC);ENSCHIG00000014211(HLX);ENSCHIG00000014695(DOCK8);ENSCHIG00000015303(EPHB6);ENSCHIG00000016493(COL8A1);ENSCHIG00000017909(ECM2);ENSCHIG00000018863(IGF1);ENSCHIG000000…
GO:0010675	regulation of cellular carbohydrate metabolic process	17	92	0.00121506	0.0226446	ENSCHIG00000000814(SLC45A3);ENSCHIG00000009887(C1QTNF2);ENSCHIG00000013432(PDK4);ENSCHIG00000014813(IGFBP4);ENSCHIG00000016745(SIRT7);ENSCHIG00000017674(PLEK);ENSCHIG00000018863(IGF1);ENSCHIG00000019616(LEP);ENSCHIG00000020307(STAT3);ENSCHIG00000022189(PDK2);ENSCHIG00000023698(SESN2);ENSCHIG00000024719(CBFA2T3);ENSCHIG00000025775(RORA);ENSCHIG00000026234(PTK2B);ENSCHIG00000026763(C1QTNF1);MSTRG.3…
GO:0044249	cellular biosynthetic process	399	4289	0.00125925	0.0234061	ENSCHIG00000000075(TYMS);ENSCHIG00000000245(-);ENSCHIG00000000324(MTR);ENSCHIG00000000504(GMPPB);ENSCHIG00000000527(PTGS1);ENSCHIG00000000579(SEMA4D);ENSCHIG00000000623(PLAG1);ENSCHIG00000000814(SLC45A3);ENSCHIG00000000946(H1-5);ENSCHIG00000001308(SRM);ENSCHIG00000001864(GALNT5);ENSCHIG00000001958(MOCOS);ENSCHIG00000001988(ST8SIA4);ENSCHIG00000002069(SLC7A11);ENSCHIG00000002616(TPH2);ENSCHIG00000…
GO:1903507	negative regulation of nucleic acid-templated transcription	92	821	0.00126621	0.0234431	ENSCHIG00000000579(SEMA4D);ENSCHIG00000000946(H1-5);ENSCHIG00000003729(DNAJB5);ENSCHIG00000003822(TOB1);ENSCHIG00000003853(HSF4);ENSCHIG00000004093(JUN);ENSCHIG00000004376(CDK5R1);ENSCHIG00000006387(H1-4);ENSCHIG00000006391(DNMT3B);ENSCHIG00000007371(EZH2);ENSCHIG00000007510(CCAR2);ENSCHIG00000009349(NFIL3);ENSCHIG00000009389(NOG);ENSCHIG00000009914(MYB);ENSCHIG00000010008(DEPDC1);ENSCHIG00000010…
GO:0009314	response to radiation	36	259	0.00127305	0.0234431	ENSCHIG00000002069(SLC7A11);ENSCHIG00000005867(FIGNL1);ENSCHIG00000007510(CCAR2);ENSCHIG00000008062(TICRR);ENSCHIG00000008274(TREX1);ENSCHIG00000010328(POLH);ENSCHIG00000010329(BLM);ENSCHIG00000010476(MC1R);ENSCHIG00000010534(CCND1);ENSCHIG00000010540(XPA);ENSCHIG00000012748(REV1);ENSCHIG00000013197(PER1);ENSCHIG00000013620(ARRB1);ENSCHIG00000014123(RAD51AP1);ENSCHIG00000015269(DBH);ENSCHIG000000…
GO:0022607	cellular component assembly	175	1721	0.00128746	0.0234431	ENSCHIG00000000579(SEMA4D);ENSCHIG00000000839(AMIGO1);ENSCHIG00000000946(H1-5);ENSCHIG00000001775(SLITRK5);ENSCHIG00000001851(KIF23);ENSCHIG00000001933(DRC1);ENSCHIG00000002047(KCNJ2);ENSCHIG00000002547(TPBG);ENSCHIG00000002743(SCARA5);ENSCHIG00000004093(JUN);ENSCHIG00000004508(FUS);ENSCHIG00000004710(GJB2);ENSCHIG00000004741(CENPJ);ENSCHIG00000005276(EPHB3);ENSCHIG00000005292(NUP205);ENSCHIG0000…
GO:0006357	regulation of transcription by RNA polymerase II	142	1358	0.00129687	0.0234431	ENSCHIG00000000579(SEMA4D);ENSCHIG00000000623(PLAG1);ENSCHIG00000000946(H1-5);ENSCHIG00000003296(FOSB);ENSCHIG00000003405(NFE2);ENSCHIG00000003411(METTL23);ENSCHIG00000003729(DNAJB5);ENSCHIG00000003822(TOB1);ENSCHIG00000003853(HSF4);ENSCHIG00000004093(JUN);ENSCHIG00000004508(FUS);ENSCHIG00000005050(PITX3);ENSCHIG00000006387(H1-4);ENSCHIG00000006391(DNMT3B);ENSCHIG00000006678(CDON);ENSCHIG00000007…
GO:0003228	atrial cardiac muscle tissue development	4	7	0.00129795	0.0234431	ENSCHIG00000008274(TREX1);ENSCHIG00000009389(NOG);ENSCHIG00000017127(MYH6);ENSCHIG00000026064(BMP10)
GO:0006335	DNA replication-dependent nucleosome assembly	4	7	0.00129795	0.0234431	ENSCHIG00000009421(H3C1);ENSCHIG00000010250(HAT1);ENSCHIG00000014381(NASP);ENSCHIG00000016231(CHAF1B)
GO:0034723	DNA replication-dependent nucleosome organization	4	7	0.00129795	0.0234431	ENSCHIG00000009421(H3C1);ENSCHIG00000010250(HAT1);ENSCHIG00000014381(NASP);ENSCHIG00000016231(CHAF1B)
GO:0035405	histone-threonine phosphorylation	4	7	0.00129795	0.0234431	ENSCHIG00000010465(HASPIN);ENSCHIG00000016993(PRKCB);ENSCHIG00000022864(VRK1);ENSCHIG00000025345(CHEK1)
GO:0045162	clustering of voltage-gated sodium channels	4	7	0.00129795	0.0234431	ENSCHIG00000014072(MYOC);ENSCHIG00000015236(SPTBN4);ENSCHIG00000025761(GLDN);ENSCHIG00000026694(NRCAM)
GO:1900262	regulation of DNA-directed DNA polymerase activity	4	7	0.00129795	0.0234431	ENSCHIG00000009030(RFC2);ENSCHIG00000012709(RFC3);ENSCHIG00000015863(PCNA);ENSCHIG00000016947(RFC5)
GO:1900264	positive regulation of DNA-directed DNA polymerase activity	4	7	0.00129795	0.0234431	ENSCHIG00000009030(RFC2);ENSCHIG00000012709(RFC3);ENSCHIG00000015863(PCNA);ENSCHIG00000016947(RFC5)
GO:0051653	spindle localization	9	34	0.00132157	0.0238085	ENSCHIG00000008359(SPRY2);ENSCHIG00000009909(ASPM);ENSCHIG00000012683(FGF10);ENSCHIG00000015214(SPDL1);ENSCHIG00000022851(PLK1);ENSCHIG00000023722(NDE1);ENSCHIG00000023965(SPAG5);ENSCHIG00000025057(MAD2L1);MSTRG.4767(SPRY1)
GO:0008593	regulation of Notch signaling pathway	13	62	0.00135514	0.0243509	ENSCHIG00000005158(DLK2);ENSCHIG00000011793(PRAG1);ENSCHIG00000012683(FGF10);ENSCHIG00000013620(ARRB1);ENSCHIG00000017469(CHAC1);ENSCHIG00000019354(TSPAN15);ENSCHIG00000020307(STAT3);ENSCHIG00000020787(DLL1);ENSCHIG00000020996(JAG1);ENSCHIG00000021033(NOTCH1);ENSCHIG00000021515(HEY1);ENSCHIG00000022359(TSPAN5);ENSCHIG00000023115(LFNG)
GO:0045931	positive regulation of mitotic cell cycle	18	101	0.00136487	0.0244041	ENSCHIG00000000353(CDK1);ENSCHIG00000010534(CCND1);ENSCHIG00000011883(EDN1);ENSCHIG00000012350(KIF20B);ENSCHIG00000012478(CDT1);ENSCHIG00000012683(FGF10);ENSCHIG00000013888(GEN1);ENSCHIG00000015215(SLF1);ENSCHIG00000018130(DTL);ENSCHIG00000018863(IGF1);ENSCHIG00000020547(EGFR);ENSCHIG00000021681(SPHK1);ENSCHIG00000022907(AURKB);ENSCHIG00000023522(HYAL1);ENSCHIG00000024776(SMOC2);ENSCHIG0000002505…
GO:1902679	negative regulation of RNA biosynthetic process	92	823	0.00136505	0.0244041	ENSCHIG00000000579(SEMA4D);ENSCHIG00000000946(H1-5);ENSCHIG00000003729(DNAJB5);ENSCHIG00000003822(TOB1);ENSCHIG00000003853(HSF4);ENSCHIG00000004093(JUN);ENSCHIG00000004376(CDK5R1);ENSCHIG00000006387(H1-4);ENSCHIG00000006391(DNMT3B);ENSCHIG00000007371(EZH2);ENSCHIG00000007510(CCAR2);ENSCHIG00000009349(NFIL3);ENSCHIG00000009389(NOG);ENSCHIG00000009914(MYB);ENSCHIG00000010008(DEPDC1);ENSCHIG00000010…
GO:0008608	attachment of spindle microtubules to kinetochore	7	22	0.00141051	0.0249628	ENSCHIG00000009433(NEK2);ENSCHIG00000009875(RACGAP1);ENSCHIG00000012478(CDT1);ENSCHIG00000022907(AURKB);ENSCHIG00000023965(SPAG5);ENSCHIG00000025581(ECT2);ENSCHIG00000026179(TEX14)
GO:0010831	positive regulation of myotube differentiation	7	22	0.00141051	0.0249628	ENSCHIG00000009793(MYOD1);ENSCHIG00000010009(CAV3);ENSCHIG00000013222(FLT3LG);ENSCHIG00000016987(SMYD1);ENSCHIG00000017627(LMOD3);ENSCHIG00000021331(MYOG);ENSCHIG00000023530(FLOT1)
GO:0032467	positive regulation of cytokinesis	7	22	0.00141051	0.0249628	ENSCHIG00000001851(KIF23);ENSCHIG00000009302(CDC6);ENSCHIG00000009875(RACGAP1);ENSCHIG00000012350(KIF20B);ENSCHIG00000022907(AURKB);ENSCHIG00000023632(CIT);ENSCHIG00000025581(ECT2)
GO:0045662	negative regulation of myoblast differentiation	7	22	0.00141051	0.0249628	ENSCHIG00000008917(NMRK2);ENSCHIG00000011897(DDIT3);ENSCHIG00000016901(SOX8);ENSCHIG00000020787(DLL1);ENSCHIG00000020991(IL18);ENSCHIG00000021033(NOTCH1);ENSCHIG00000024360(ID3)
GO:0007267	cell-cell signaling	92	824	0.001417	0.0250146	ENSCHIG00000001027(FZD9);ENSCHIG00000001775(SLITRK5);ENSCHIG00000002069(SLC7A11);ENSCHIG00000004710(GJB2);ENSCHIG00000007287(GLI1);ENSCHIG00000007510(CCAR2);ENSCHIG00000007513(FZD5);ENSCHIG00000008392(CACNA1G);ENSCHIG00000008393(MAPK8IP2);ENSCHIG00000008577(SFRP4);ENSCHIG00000008856(DEPDC1B);ENSCHIG00000008916(HTR1B);ENSCHIG00000009389(NOG);ENSCHIG00000009523(WNT9A);ENSCHIG00000009617(KCNJ11);ENS…
GO:0003300	cardiac muscle hypertrophy	10	41	0.00143429	0.0252565	ENSCHIG00000007371(EZH2);ENSCHIG00000010009(CAV3);ENSCHIG00000011883(EDN1);ENSCHIG00000012706(LMCD1);ENSCHIG00000016206(MEF2C);ENSCHIG00000017127(MYH6);ENSCHIG00000018863(IGF1);ENSCHIG00000021033(NOTCH1);ENSCHIG00000026064(BMP10);ENSCHIG00000027015(RYR2)
GO:0051298	centrosome duplication	11	48	0.00146046	0.0256522	ENSCHIG00000004741(CENPJ);ENSCHIG00000013888(GEN1);ENSCHIG00000015774(CEP72);ENSCHIG00000018306(STIL);ENSCHIG00000020482(WDR62);ENSCHIG00000020655(CEP152);ENSCHIG00000021525(CCNF);ENSCHIG00000021972(PKHD1);ENSCHIG00000023484(MDM1);ENSCHIG00000023722(NDE1);ENSCHIG00000025868(PLK2)
GO:0051054	positive regulation of DNA metabolic process	25	161	0.00146407	0.0256522	ENSCHIG00000004508(FUS);ENSCHIG00000007287(GLI1);ENSCHIG00000009030(RFC2);ENSCHIG00000009433(NEK2);ENSCHIG00000012478(CDT1);ENSCHIG00000012683(FGF10);ENSCHIG00000012709(RFC3);ENSCHIG00000013048(WT1);ENSCHIG00000014098(-);ENSCHIG00000015215(SLF1);ENSCHIG00000015542(DDX11);ENSCHIG00000015863(PCNA);ENSCHIG00000016940(ATAD5);ENSCHIG00000016947(RFC5);ENSCHIG00000018956(DNA2);ENSCHIG00000020547(EGFR);E…
GO:0000902	cell morphogenesis	73	628	0.00151622	0.0264999	ENSCHIG00000000510(MAP2);ENSCHIG00000000579(SEMA4D);ENSCHIG00000001775(SLITRK5);ENSCHIG00000002331(MYO16);ENSCHIG00000004376(CDK5R1);ENSCHIG00000005276(EPHB3);ENSCHIG00000005567(MFSD2A);ENSCHIG00000007694(UNC5C);ENSCHIG00000008065(LRATD1);ENSCHIG00000008324(SLITRK1);ENSCHIG00000008393(MAPK8IP2);ENSCHIG00000009348(EXT1);ENSCHIG00000009389(NOG);ENSCHIG00000009561(B3GNT2);ENSCHIG00000009974(DLG4);EN…
GO:0040017	positive regulation of locomotion	47	367	0.00152811	0.0265698	ENSCHIG00000000579(SEMA4D);ENSCHIG00000002945(EPB41L4B);ENSCHIG00000005813(VSIR);ENSCHIG00000007307(GPLD1);ENSCHIG00000007318(CAMK1D);ENSCHIG00000008359(SPRY2);ENSCHIG00000008514(DUOX1);ENSCHIG00000011455(FGF18);ENSCHIG00000011883(EDN1);ENSCHIG00000011929(TNFSF18);ENSCHIG00000012350(KIF20B);ENSCHIG00000012568(SEMA6D);ENSCHIG00000012683(FGF10);ENSCHIG00000014072(MYOC);ENSCHIG00000014308(SNAI1);ENS…
GO:1901701	cellular response to oxygen-containing compound	68	577	0.00153105	0.0265698	ENSCHIG00000003903(JAK2);ENSCHIG00000004093(JUN);ENSCHIG00000005289(PLEKHA1);ENSCHIG00000007307(GPLD1);ENSCHIG00000007371(EZH2);ENSCHIG00000008274(TREX1);ENSCHIG00000009664(NR4A1);ENSCHIG00000009793(MYOD1);ENSCHIG00000010329(BLM);ENSCHIG00000010390(EPHA5);ENSCHIG00000010566(APPL2);ENSCHIG00000012516(PTGFR);ENSCHIG00000013048(WT1);ENSCHIG00000013432(PDK4);ENSCHIG00000013438(SHMT1);ENSCHIG000000134…
GO:0098609	cell-cell adhesion	61	506	0.00153156	0.0265698	ENSCHIG00000000579(SEMA4D);ENSCHIG00000002069(SLC7A11);ENSCHIG00000004376(CDK5R1);ENSCHIG00000005276(EPHB3);ENSCHIG00000005813(VSIR);ENSCHIG00000006627(PCDHB14);ENSCHIG00000008042(CTLA4);ENSCHIG00000008324(SLITRK1);ENSCHIG00000009914(MYB);ENSCHIG00000009935(PCDHB6);ENSCHIG00000010160(JAM3);ENSCHIG00000011612(-);ENSCHIG00000011906(PCDH17);ENSCHIG00000011949(-);ENSCHIG00000012195(PRKG1);ENSCHIG0000…
GO:0035335	peptidyl-tyrosine dephosphorylation	17	94	0.0015534	0.0268822	ENSCHIG00000004189(MTMR7);ENSCHIG00000007892(DUSP14);ENSCHIG00000008345(PTPN5);ENSCHIG00000010780(EYA2);ENSCHIG00000011289(DUSP4);ENSCHIG00000012922(DUSP5);ENSCHIG00000015422(-);ENSCHIG00000017325(PTPRD);ENSCHIG00000017421(-);ENSCHIG00000019000(DUSP26);ENSCHIG00000020201(DUSP8);ENSCHIG00000020312(-);ENSCHIG00000023601(CDC25A);ENSCHIG00000024051(DUSP13);ENSCHIG00000025424(-);ENSCHIG00000026657(PTP…
GO:0060420	regulation of heart growth	9	35	0.00165118	0.0285042	ENSCHIG00000007287(GLI1);ENSCHIG00000009389(NOG);ENSCHIG00000011883(EDN1);ENSCHIG00000016206(MEF2C);ENSCHIG00000017127(MYH6);ENSCHIG00000017707(-);ENSCHIG00000018863(IGF1);ENSCHIG00000021033(NOTCH1);ENSCHIG00000026064(BMP10)
GO:0080090	regulation of primary metabolic process	377	4046	0.00165993	0.0285849	ENSCHIG00000000075(TYMS);ENSCHIG00000000245(-);ENSCHIG00000000353(CDK1);ENSCHIG00000000506(ARV1);ENSCHIG00000000579(SEMA4D);ENSCHIG00000000623(PLAG1);ENSCHIG00000000814(SLC45A3);ENSCHIG00000000946(H1-5);ENSCHIG00000002069(SLC7A11);ENSCHIG00000003296(FOSB);ENSCHIG00000003384(CHI3L1);ENSCHIG00000003405(NFE2);ENSCHIG00000003411(METTL23);ENSCHIG00000003444(NCAPG2);ENSCHIG00000003573(KLHL31);ENSCHIG00…
GO:0006942	regulation of striated muscle contraction	12	56	0.00168274	0.0289069	ENSCHIG00000002047(KCNJ2);ENSCHIG00000010009(CAV3);ENSCHIG00000014376(CASQ2);ENSCHIG00000015894(DMPK);ENSCHIG00000018230(ADRA1B);ENSCHIG00000020793(KCNQ1);ENSCHIG00000020812(C12orf57);ENSCHIG00000021518(SCN4A);ENSCHIG00000023627(ATP1B1);ENSCHIG00000024027(TMEM38A);ENSCHIG00000026064(BMP10);ENSCHIG00000027015(RYR2)
GO:0045892	negative regulation of transcription, DNA-templated	89	798	0.00174215	0.0297	ENSCHIG00000000579(SEMA4D);ENSCHIG00000000946(H1-5);ENSCHIG00000003729(DNAJB5);ENSCHIG00000003853(HSF4);ENSCHIG00000004093(JUN);ENSCHIG00000004376(CDK5R1);ENSCHIG00000006387(H1-4);ENSCHIG00000006391(DNMT3B);ENSCHIG00000007371(EZH2);ENSCHIG00000007510(CCAR2);ENSCHIG00000009349(NFIL3);ENSCHIG00000009389(NOG);ENSCHIG00000009914(MYB);ENSCHIG00000010008(DEPDC1);ENSCHIG00000010250(HAT1);ENSCHIG00000010…
GO:0014070	response to organic cyclic compound	49	389	0.00174523	0.0297	ENSCHIG00000002069(SLC7A11);ENSCHIG00000007307(GPLD1);ENSCHIG00000007371(EZH2);ENSCHIG00000008514(DUOX1);ENSCHIG00000009239(CYP24A1);ENSCHIG00000009617(KCNJ11);ENSCHIG00000009664(NR4A1);ENSCHIG00000009793(MYOD1);ENSCHIG00000010329(BLM);ENSCHIG00000010390(EPHA5);ENSCHIG00000011720(CREBRF);ENSCHIG00000012516(PTGFR);ENSCHIG00000012833(CYP7B1);ENSCHIG00000012903(RFTN2);ENSCHIG00000013048(WT1);ENSCHIG…
GO:0030330	DNA damage response, signal transduction by p53 class mediator	11	49	0.00174582	0.0297	ENSCHIG00000013358(KMT5A);ENSCHIG00000014308(SNAI1);ENSCHIG00000015852(NDRG1);ENSCHIG00000016262(BCL3);ENSCHIG00000016468(ZNF385A);ENSCHIG00000018645(ANKRD1);ENSCHIG00000023132(ACER2);ENSCHIG00000023376(CRADD);ENSCHIG00000023455(E2F7);ENSCHIG00000023698(SESN2);ENSCHIG00000025427(FOXM1)
GO:0071156	regulation of cell cycle arrest	11	49	0.00174582	0.0297	ENSCHIG00000001027(FZD9);ENSCHIG00000004276(FAP);ENSCHIG00000004376(CDK5R1);ENSCHIG00000010534(CCND1);ENSCHIG00000012683(FGF10);ENSCHIG00000019002(RRP8);ENSCHIG00000020795(MLXIPL);ENSCHIG00000021331(MYOG);ENSCHIG00000023376(CRADD);ENSCHIG00000025427(FOXM1);ENSCHIG00000026740(BRCA1)
GO:0016570	histone modification	42	321	0.00176449	0.0299453	ENSCHIG00000000353(CDK1);ENSCHIG00000000946(H1-5);ENSCHIG00000003853(HSF4);ENSCHIG00000003903(JAK2);ENSCHIG00000006387(H1-4);ENSCHIG00000006391(DNMT3B);ENSCHIG00000007371(EZH2);ENSCHIG00000009431(NSD2);ENSCHIG00000009793(MYOD1);ENSCHIG00000009914(MYB);ENSCHIG00000010250(HAT1);ENSCHIG00000010465(HASPIN);ENSCHIG00000010780(EYA2);ENSCHIG00000013197(PER1);ENSCHIG00000013358(KMT5A);ENSCHIG00000013620(…
GO:0051270	regulation of cellular component movement	76	663	0.00179345	0.0303633	ENSCHIG00000000579(SEMA4D);ENSCHIG00000002945(EPB41L4B);ENSCHIG00000005813(VSIR);ENSCHIG00000006318(CCDC40);ENSCHIG00000007307(GPLD1);ENSCHIG00000007318(CAMK1D);ENSCHIG00000007694(UNC5C);ENSCHIG00000008359(SPRY2);ENSCHIG00000008514(DUOX1);ENSCHIG00000009389(NOG);ENSCHIG00000009627(CCDC65);ENSCHIG00000010009(CAV3);ENSCHIG00000010160(JAM3);ENSCHIG00000010566(APPL2);ENSCHIG00000011375(CHRD);ENSCHIG0…
GO:0051382	kinetochore assembly	5	12	0.00180308	0.03038	ENSCHIG00000009406(SENP6);ENSCHIG00000011430(CENPW);ENSCHIG00000014036(CENPH);ENSCHIG00000017610(CENPK);ENSCHIG00000026636(CENPT)
GO:1904706	negative regulation of vascular smooth muscle cell proliferation	5	12	0.00180308	0.03038	ENSCHIG00000012195(PRKG1);ENSCHIG00000015877(PPARG);ENSCHIG00000016206(MEF2C);ENSCHIG00000019758(CNN1);ENSCHIG00000021206(MYOCD)
GO:0006636	unsaturated fatty acid biosynthetic process	8	29	0.00182594	0.0305453	ENSCHIG00000000527(PTGS1);ENSCHIG00000011883(EDN1);ENSCHIG00000013121(PRXL2B);ENSCHIG00000023277(PTGS2);ENSCHIG00000023366(DECR2);ENSCHIG00000023588(ALOXE3);ENSCHIG00000024063(EDN2);ENSCHIG00000026063(ELOVL6)
GO:0032506	cytokinetic process	8	29	0.00182594	0.0305453	ENSCHIG00000001851(KIF23);ENSCHIG00000009875(RACGAP1);ENSCHIG00000012350(KIF20B);ENSCHIG00000015752(CEP55);ENSCHIG00000022366(KLHDC8B);ENSCHIG00000022907(AURKB);ENSCHIG00000023432(KIF20A);ENSCHIG00000025581(ECT2)
GO:0055025	positive regulation of cardiac muscle tissue development	8	29	0.00182594	0.0305453	ENSCHIG00000007287(GLI1);ENSCHIG00000011883(EDN1);ENSCHIG00000013969(ERBB3);ENSCHIG00000016206(MEF2C);ENSCHIG00000018863(IGF1);ENSCHIG00000021033(NOTCH1);ENSCHIG00000021206(MYOCD);ENSCHIG00000026064(BMP10)
GO:0010720	positive regulation of cell development	41	312	0.00183213	0.0305761	ENSCHIG00000000579(SEMA4D);ENSCHIG00000000623(PLAG1);ENSCHIG00000006678(CDON);ENSCHIG00000007318(CAMK1D);ENSCHIG00000008213(ALK);ENSCHIG00000008324(SLITRK1);ENSCHIG00000009909(ASPM);ENSCHIG00000010178(S1PR2);ENSCHIG00000010495(SRRT);ENSCHIG00000011011(RIMS1);ENSCHIG00000011883(EDN1);ENSCHIG00000012350(KIF20B);ENSCHIG00000012699(JADE2);ENSCHIG00000013626(DUOXA1);ENSCHIG00000013804(RIMS2);ENSCHIG00…
GO:0071704	organic substance metabolic process	732	8327	0.00185935	0.0309568	ENSCHIG00000000075(TYMS);ENSCHIG00000000109(ENOSF1);ENSCHIG00000000245(-);ENSCHIG00000000324(MTR);ENSCHIG00000000353(CDK1);ENSCHIG00000000504(GMPPB);ENSCHIG00000000506(ARV1);ENSCHIG00000000527(PTGS1);ENSCHIG00000000579(SEMA4D);ENSCHIG00000000623(PLAG1);ENSCHIG00000000814(SLC45A3);ENSCHIG00000000946(H1-5);ENSCHIG00000001308(SRM);ENSCHIG00000001864(GALNT5);ENSCHIG00000001958(MOCOS);ENSCHIG000000019…
GO:0060284	regulation of cell development	67	572	0.0019267	0.0320023	ENSCHIG00000000510(MAP2);ENSCHIG00000000579(SEMA4D);ENSCHIG00000000623(PLAG1);ENSCHIG00000000814(SLC45A3);ENSCHIG00000004376(CDK5R1);ENSCHIG00000005276(EPHB3);ENSCHIG00000005567(MFSD2A);ENSCHIG00000006678(CDON);ENSCHIG00000007318(CAMK1D);ENSCHIG00000007371(EZH2);ENSCHIG00000008213(ALK);ENSCHIG00000008324(SLITRK1);ENSCHIG00000009389(NOG);ENSCHIG00000009909(ASPM);ENSCHIG00000010009(CAV3);ENSCHIG000…
GO:0007156	homophilic cell adhesion via plasma membrane adhesion molecules	17	96	0.00196787	0.0326091	ENSCHIG00000006627(PCDHB14);ENSCHIG00000009935(PCDHB6);ENSCHIG00000011612(-);ENSCHIG00000011906(PCDH17);ENSCHIG00000011949(-);ENSCHIG00000012379(CDH17);ENSCHIG00000015750(PCDHA4);ENSCHIG00000016798(-);ENSCHIG00000017560(PCDHAC2);ENSCHIG00000018182(PCDHGA4);ENSCHIG00000018662(CDH2);ENSCHIG00000021480(RET);ENSCHIG00000022240(CLSTN2);ENSCHIG00000023375(PCDHB7);ENSCHIG00000023866(-);ENSCHIG0000002514…
GO:0019722	calcium-mediated signaling	20	121	0.00197523	0.03262	ENSCHIG00000011883(EDN1);ENSCHIG00000012516(PTGFR);ENSCHIG00000012706(LMCD1);ENSCHIG00000012778(MYOZ2);ENSCHIG00000013798(CXCR4);ENSCHIG00000013969(ERBB3);ENSCHIG00000014376(CASQ2);ENSCHIG00000015894(DMPK);ENSCHIG00000017585(TRPM2);ENSCHIG00000018360(RCAN2);ENSCHIG00000018863(IGF1);ENSCHIG00000019052(DMTN);ENSCHIG00000021681(SPHK1);ENSCHIG00000022186(CAMTA1);ENSCHIG00000022189(PDK2);ENSCHIG000000…
GO:0010811	positive regulation of cell-substrate adhesion	15	80	0.00198246	0.03262	ENSCHIG00000003903(JAK2);ENSCHIG00000011768(SPOCK2);ENSCHIG00000011781(EMP2);ENSCHIG00000014072(MYOC);ENSCHIG00000016493(COL8A1);ENSCHIG00000017909(ECM2);ENSCHIG00000019044(NPNT);ENSCHIG00000019052(DMTN);ENSCHIG00000020190(EDIL3);ENSCHIG00000021114(NEDD9);ENSCHIG00000021379(EPHA1);ENSCHIG00000024776(SMOC2);ENSCHIG00000026234(PTK2B);ENSCHIG00000026704(ABI3BP);ENSCHIG00000027269(CCN1)
GO:0018107	peptidyl-threonine phosphorylation	15	80	0.00198246	0.03262	ENSCHIG00000000353(CDK1);ENSCHIG00000003384(CHI3L1);ENSCHIG00000004376(CDK5R1);ENSCHIG00000008359(SPRY2);ENSCHIG00000010109(TTK);ENSCHIG00000010178(S1PR2);ENSCHIG00000010465(HASPIN);ENSCHIG00000016993(PRKCB);ENSCHIG00000019052(DMTN);ENSCHIG00000019194(STK39);ENSCHIG00000021681(SPHK1);ENSCHIG00000022731(CADM4);ENSCHIG00000022851(PLK1);ENSCHIG00000022864(VRK1);ENSCHIG00000025345(CHEK1)
GO:0007098	centrosome cycle	16	88	0.00199057	0.0326769	ENSCHIG00000004741(CENPJ);ENSCHIG00000009433(NEK2);ENSCHIG00000013888(GEN1);ENSCHIG00000015774(CEP72);ENSCHIG00000018268(KIF11);ENSCHIG00000018306(STIL);ENSCHIG00000020482(WDR62);ENSCHIG00000020655(CEP152);ENSCHIG00000021525(CCNF);ENSCHIG00000021972(PKHD1);ENSCHIG00000022851(PLK1);ENSCHIG00000023484(MDM1);ENSCHIG00000023722(NDE1);ENSCHIG00000024225(XRCC2);ENSCHIG00000025868(PLK2);ENSCHIG000000267…
GO:0044260	cellular macromolecule metabolic process	545	6053	0.00199902	0.0327392	ENSCHIG00000000075(TYMS);ENSCHIG00000000245(-);ENSCHIG00000000353(CDK1);ENSCHIG00000000579(SEMA4D);ENSCHIG00000000623(PLAG1);ENSCHIG00000000946(H1-5);ENSCHIG00000001864(GALNT5);ENSCHIG00000001958(MOCOS);ENSCHIG00000001988(ST8SIA4);ENSCHIG00000002971(-);ENSCHIG00000003005(LIN9);ENSCHIG00000003296(FOSB);ENSCHIG00000003384(CHI3L1);ENSCHIG00000003405(NFE2);ENSCHIG00000003411(METTL23);ENSCHIG000000034…
GO:0051172	negative regulation of nitrogen compound metabolic process	162	1594	0.00201858	0.0328241	ENSCHIG00000000075(TYMS);ENSCHIG00000000579(SEMA4D);ENSCHIG00000000946(H1-5);ENSCHIG00000003573(KLHL31);ENSCHIG00000003729(DNAJB5);ENSCHIG00000003822(TOB1);ENSCHIG00000003853(HSF4);ENSCHIG00000004093(JUN);ENSCHIG00000004220(SPRY4);ENSCHIG00000004376(CDK5R1);ENSCHIG00000004508(FUS);ENSCHIG00000006387(H1-4);ENSCHIG00000006391(DNMT3B);ENSCHIG00000006407(SRP9);ENSCHIG00000007371(EZH2);ENSCHIG00000007…
GO:0016569	covalent chromatin modification	43	333	0.00202314	0.0328241	ENSCHIG00000000353(CDK1);ENSCHIG00000000946(H1-5);ENSCHIG00000003853(HSF4);ENSCHIG00000003903(JAK2);ENSCHIG00000006387(H1-4);ENSCHIG00000006391(DNMT3B);ENSCHIG00000007371(EZH2);ENSCHIG00000009431(NSD2);ENSCHIG00000009793(MYOD1);ENSCHIG00000009914(MYB);ENSCHIG00000010250(HAT1);ENSCHIG00000010465(HASPIN);ENSCHIG00000010780(EYA2);ENSCHIG00000013197(PER1);ENSCHIG00000013358(KMT5A);ENSCHIG00000013620(…
GO:0090307	mitotic spindle assembly	9	36	0.00204353	0.0328241	ENSCHIG00000001851(KIF23);ENSCHIG00000009433(NEK2);ENSCHIG00000009875(RACGAP1);ENSCHIG00000010139(MYBL2);ENSCHIG00000018268(KIF11);ENSCHIG00000019665(KIFC1);ENSCHIG00000022851(PLK1);ENSCHIG00000022907(AURKB);ENSCHIG00000023873(TPX2)
GO:0006109	regulation of carbohydrate metabolic process	19	113	0.00206623	0.0328241	ENSCHIG00000000814(SLC45A3);ENSCHIG00000008274(TREX1);ENSCHIG00000009887(C1QTNF2);ENSCHIG00000013432(PDK4);ENSCHIG00000014813(IGFBP4);ENSCHIG00000016745(SIRT7);ENSCHIG00000017674(PLEK);ENSCHIG00000018863(IGF1);ENSCHIG00000019616(LEP);ENSCHIG00000020307(STAT3);ENSCHIG00000020795(MLXIPL);ENSCHIG00000022189(PDK2);ENSCHIG00000023698(SESN2);ENSCHIG00000024719(CBFA2T3);ENSCHIG00000025775(RORA);ENSCHIG0…
GO:0043491	protein kinase B signaling	21	130	0.00206931	0.0328241	ENSCHIG00000003384(CHI3L1);ENSCHIG00000005289(PLEKHA1);ENSCHIG00000008359(SPRY2);ENSCHIG00000010009(CAV3);ENSCHIG00000010015(MYORG);ENSCHIG00000010476(MC1R);ENSCHIG00000011897(DDIT3);ENSCHIG00000014072(MYOC);ENSCHIG00000018429(BANK1);ENSCHIG00000018863(IGF1);ENSCHIG00000019230(ADAM8);ENSCHIG00000019616(LEP);ENSCHIG00000020547(EGFR);ENSCHIG00000020991(IL18);ENSCHIG00000021480(RET);ENSCHIG000000219…
GO:0097435	supramolecular fiber organization	54	442	0.00207879	0.0328241	ENSCHIG00000002772(KIF18A);ENSCHIG00000004741(CENPJ);ENSCHIG00000007953(LCP1);ENSCHIG00000008338(LTBP2);ENSCHIG00000008416(DES);ENSCHIG00000009318(KIF24);ENSCHIG00000010009(CAV3);ENSCHIG00000011781(EMP2);ENSCHIG00000011883(EDN1);ENSCHIG00000012778(MYOZ2);ENSCHIG00000012981(TPPP);ENSCHIG00000013457(-);ENSCHIG00000013620(ARRB1);ENSCHIG00000014072(MYOC);ENSCHIG00000014118(RASA1);ENSCHIG00000014257(S…
GO:0006348	chromatin silencing at telomere	3	4	0.00207941	0.0328241	ENSCHIG00000007371(EZH2);ENSCHIG00000010250(HAT1);ENSCHIG00000025871(SIRT6)
GO:0007386	compartment pattern specification	3	4	0.00207941	0.0328241	ENSCHIG00000020787(DLL1);ENSCHIG00000021033(NOTCH1);ENSCHIG00000023115(LFNG)
GO:0032201	telomere maintenance via semi-conservative replication	3	4	0.00207941	0.0328241	ENSCHIG00000014098(-);ENSCHIG00000015863(PCNA);ENSCHIG00000018956(DNA2)
GO:0034080	CENP-A containing nucleosome assembly	3	4	0.00207941	0.0328241	ENSCHIG00000008710(MIS18A);ENSCHIG00000014248(-);ENSCHIG00000020706(HJURP)
GO:0042023	DNA endoreduplication	3	4	0.00207941	0.0328241	ENSCHIG00000023407(E2F8);ENSCHIG00000023455(E2F7);ENSCHIG00000026682(FBXO5)
GO:0051256	mitotic spindle midzone assembly	3	4	0.00207941	0.0328241	ENSCHIG00000001851(KIF23);ENSCHIG00000009875(RACGAP1);ENSCHIG00000022907(AURKB)
GO:0061314	Notch signaling involved in heart development	3	4	0.00207941	0.0328241	ENSCHIG00000014308(SNAI1);ENSCHIG00000020996(JAG1);ENSCHIG00000021033(NOTCH1)
GO:0061641	CENP-A containing chromatin organization	3	4	0.00207941	0.0328241	ENSCHIG00000008710(MIS18A);ENSCHIG00000014248(-);ENSCHIG00000020706(HJURP)
GO:1904753	negative regulation of vascular associated smooth muscle cell migration	3	4	0.00207941	0.0328241	ENSCHIG00000012195(PRKG1);ENSCHIG00000016206(MEF2C);ENSCHIG00000021206(MYOCD)
GO:1905563	negative regulation of vascular endothelial cell proliferation	3	4	0.00207941	0.0328241	ENSCHIG00000015877(PPARG);ENSCHIG00000016206(MEF2C);ENSCHIG00000019587(FLT1)
GO:1902532	negative regulation of intracellular signal transduction	45	353	0.00208362	0.0328241	ENSCHIG00000003573(KLHL31);ENSCHIG00000004220(SPRY4);ENSCHIG00000005289(PLEKHA1);ENSCHIG00000005867(FIGNL1);ENSCHIG00000007510(CCAR2);ENSCHIG00000007892(DUSP14);ENSCHIG00000008359(SPRY2);ENSCHIG00000009005(PIK3IP1);ENSCHIG00000010009(CAV3);ENSCHIG00000011108(RTKN2);ENSCHIG00000011289(DUSP4);ENSCHIG00000011897(DDIT3);ENSCHIG00000012214(TNFAIP8L1);ENSCHIG00000012778(MYOZ2);ENSCHIG00000012879(WWC1);…
GO:0031324	negative regulation of cellular metabolic process	173	1718	0.00211184	0.0331942	ENSCHIG00000000075(TYMS);ENSCHIG00000000579(SEMA4D);ENSCHIG00000000946(H1-5);ENSCHIG00000003573(KLHL31);ENSCHIG00000003729(DNAJB5);ENSCHIG00000003822(TOB1);ENSCHIG00000003853(HSF4);ENSCHIG00000004093(JUN);ENSCHIG00000004220(SPRY4);ENSCHIG00000004376(CDK5R1);ENSCHIG00000004508(FUS);ENSCHIG00000005567(MFSD2A);ENSCHIG00000006387(H1-4);ENSCHIG00000006391(DNMT3B);ENSCHIG00000006407(SRP9);ENSCHIG000000…
GO:0044272	sulfur compound biosynthetic process	13	65	0.00212844	0.0333804	ENSCHIG00000000324(MTR);ENSCHIG00000002069(SLC7A11);ENSCHIG00000013432(PDK4);ENSCHIG00000015554(CHST11);ENSCHIG00000019340(MTRR);ENSCHIG00000021041(CDO1);ENSCHIG00000022189(PDK2);ENSCHIG00000023954(ACSS2);ENSCHIG00000024923(UGDH);ENSCHIG00000025257(GCLM);ENSCHIG00000026063(ELOVL6);ENSCHIG00000026409(MAT2A);ENSCHIG00000026912(MPST)
GO:0051896	regulation of protein kinase B signaling	18	105	0.00214548	0.0335727	ENSCHIG00000003384(CHI3L1);ENSCHIG00000005289(PLEKHA1);ENSCHIG00000008359(SPRY2);ENSCHIG00000010009(CAV3);ENSCHIG00000010015(MYORG);ENSCHIG00000010476(MC1R);ENSCHIG00000011897(DDIT3);ENSCHIG00000014072(MYOC);ENSCHIG00000018429(BANK1);ENSCHIG00000019230(ADAM8);ENSCHIG00000019616(LEP);ENSCHIG00000020547(EGFR);ENSCHIG00000020991(IL18);ENSCHIG00000021480(RET);ENSCHIG00000021972(PKHD1);ENSCHIG00000025…
GO:0051171	regulation of nitrogen compound metabolic process	368	3955	0.00215342	0.0336221	ENSCHIG00000000075(TYMS);ENSCHIG00000000245(-);ENSCHIG00000000353(CDK1);ENSCHIG00000000579(SEMA4D);ENSCHIG00000000623(PLAG1);ENSCHIG00000000946(H1-5);ENSCHIG00000002069(SLC7A11);ENSCHIG00000003296(FOSB);ENSCHIG00000003384(CHI3L1);ENSCHIG00000003405(NFE2);ENSCHIG00000003411(METTL23);ENSCHIG00000003444(NCAPG2);ENSCHIG00000003573(KLHL31);ENSCHIG00000003729(DNAJB5);ENSCHIG00000003822(TOB1);ENSCHIG000…
GO:0044085	cellular component biogenesis	185	1853	0.00216261	0.0336907	ENSCHIG00000000579(SEMA4D);ENSCHIG00000000839(AMIGO1);ENSCHIG00000000946(H1-5);ENSCHIG00000001775(SLITRK5);ENSCHIG00000001851(KIF23);ENSCHIG00000001933(DRC1);ENSCHIG00000002047(KCNJ2);ENSCHIG00000002547(TPBG);ENSCHIG00000002743(SCARA5);ENSCHIG00000004093(JUN);ENSCHIG00000004508(FUS);ENSCHIG00000004710(GJB2);ENSCHIG00000004741(CENPJ);ENSCHIG00000005276(EPHB3);ENSCHIG00000005292(NUP205);ENSCHIG0000…
GO:0048699	generation of neurons	101	932	0.00221143	0.0343751	ENSCHIG00000000138(ZNF521);ENSCHIG00000000510(MAP2);ENSCHIG00000000579(SEMA4D);ENSCHIG00000000623(PLAG1);ENSCHIG00000000814(SLC45A3);ENSCHIG00000000839(AMIGO1);ENSCHIG00000001027(FZD9);ENSCHIG00000001775(SLITRK5);ENSCHIG00000002331(MYO16);ENSCHIG00000004376(CDK5R1);ENSCHIG00000005050(PITX3);ENSCHIG00000005276(EPHB3);ENSCHIG00000005567(MFSD2A);ENSCHIG00000006678(CDON);ENSCHIG00000007318(CAMK1D);EN…
GO:1901700	response to oxygen-containing compound	86	773	0.00222174	0.0344591	ENSCHIG00000003903(JAK2);ENSCHIG00000004093(JUN);ENSCHIG00000005289(PLEKHA1);ENSCHIG00000007307(GPLD1);ENSCHIG00000007371(EZH2);ENSCHIG00000008274(TREX1);ENSCHIG00000008514(DUOX1);ENSCHIG00000009239(CYP24A1);ENSCHIG00000009617(KCNJ11);ENSCHIG00000009664(NR4A1);ENSCHIG00000009793(MYOD1);ENSCHIG00000010329(BLM);ENSCHIG00000010390(EPHA5);ENSCHIG00000010566(APPL2);ENSCHIG00000011235(SORT1);ENSCHIG000…
GO:0045667	regulation of osteoblast differentiation	16	89	0.00224593	0.0347576	ENSCHIG00000000579(SEMA4D);ENSCHIG00000003822(TOB1);ENSCHIG00000007287(GLI1);ENSCHIG00000009389(NOG);ENSCHIG00000011101(ID1);ENSCHIG00000011375(CHRD);ENSCHIG00000013774(SMAD3);ENSCHIG00000016206(MEF2C);ENSCHIG00000018863(IGF1);ENSCHIG00000019044(NPNT);ENSCHIG00000020996(JAG1);ENSCHIG00000021033(NOTCH1);ENSCHIG00000024330(CLIC1);ENSCHIG00000024360(ID3);ENSCHIG00000026682(FBXO5);ENSCHIG00000027269(…
GO:0090092	regulation of transmembrane receptor protein serine/threonine kinase signaling pathway	26	175	0.00226234	0.0349346	ENSCHIG00000003822(TOB1);ENSCHIG00000003903(JAK2);ENSCHIG00000008577(SFRP4);ENSCHIG00000009389(NOG);ENSCHIG00000010009(CAV3);ENSCHIG00000010630(ADAMTSL2);ENSCHIG00000011375(CHRD);ENSCHIG00000012679(CILP);ENSCHIG00000012683(FGF10);ENSCHIG00000013774(SMAD3);ENSCHIG00000014333(RGMA);ENSCHIG00000015227(ITGA3);ENSCHIG00000015554(CHST11);ENSCHIG00000015608(ASPN);ENSCHIG00000016855(FST);ENSCHIG000000183…
GO:0002285	lymphocyte activation involved in immune response	19	114	0.00229312	0.0353321	ENSCHIG00000007953(LCP1);ENSCHIG00000009914(MYB);ENSCHIG00000011929(TNFSF18);ENSCHIG00000012379(CDH17);ENSCHIG00000013001(EXO1);ENSCHIG00000014211(HLX);ENSCHIG00000016262(BCL3);ENSCHIG00000016940(ATAD5);ENSCHIG00000017356(PLCG2);ENSCHIG00000017707(-);ENSCHIG00000020307(STAT3);ENSCHIG00000020787(DLL1);ENSCHIG00000020991(IL18);ENSCHIG00000021644(CORO1A);ENSCHIG00000023115(LFNG);ENSCHIG00000023420(C…
GO:0048013	ephrin receptor signaling pathway	8	30	0.00231313	0.0354848	ENSCHIG00000004376(CDK5R1);ENSCHIG00000005276(EPHB3);ENSCHIG00000010390(EPHA5);ENSCHIG00000015303(EPHB6);ENSCHIG00000015544(EPHA3);ENSCHIG00000019310(EPHB1);ENSCHIG00000021379(EPHA1);ENSCHIG00000025019(EPHA4)
GO:0051293	establishment of spindle localization	8	30	0.00231313	0.0354848	ENSCHIG00000008359(SPRY2);ENSCHIG00000012683(FGF10);ENSCHIG00000015214(SPDL1);ENSCHIG00000022851(PLK1);ENSCHIG00000023722(NDE1);ENSCHIG00000023965(SPAG5);ENSCHIG00000025057(MAD2L1);MSTRG.4767(SPRY1)
GO:0030949	positive regulation of vascular endothelial growth factor receptor signaling pathway	4	8	0.00242722	0.0369127	ENSCHIG00000011455(FGF18);ENSCHIG00000012683(FGF10);ENSCHIG00000016993(PRKCB);ENSCHIG00000019587(FLT1)
GO:0045876	positive regulation of sister chromatid cohesion	4	8	0.00242722	0.0369127	ENSCHIG00000009155(FEN1);ENSCHIG00000015215(SLF1);ENSCHIG00000015542(DDX11);ENSCHIG00000023097(SFPQ)
GO:0071415	cellular response to purine-containing compound	4	8	0.00242722	0.0369127	ENSCHIG00000014376(CASQ2);ENSCHIG00000017585(TRPM2);ENSCHIG00000024027(TMEM38A);ENSCHIG00000027015(RYR2)
GO:0072711	cellular response to hydroxyurea	4	8	0.00242722	0.0369127	ENSCHIG00000008274(TREX1);ENSCHIG00000010329(BLM);ENSCHIG00000015542(DDX11);ENSCHIG00000026747(RAD51)
GO:0006790	sulfur compound metabolic process	25	167	0.00244998	0.0371784	ENSCHIG00000000324(MTR);ENSCHIG00000002069(SLC7A11);ENSCHIG00000010683(ARSG);ENSCHIG00000010707(CHST2);ENSCHIG00000011768(SPOCK2);ENSCHIG00000013192(DPEP1);ENSCHIG00000013432(PDK4);ENSCHIG00000015554(CHST11);ENSCHIG00000016848(GSR);ENSCHIG00000016853(GSTA4);ENSCHIG00000017469(CHAC1);ENSCHIG00000018236(CIAO3);ENSCHIG00000019340(MTRR);ENSCHIG00000021041(CDO1);ENSCHIG00000022189(PDK2);ENSCHIG0000002…
GO:0016477	cell migration	102	946	0.00246827	0.0372401	ENSCHIG00000000579(SEMA4D);ENSCHIG00000002945(EPB41L4B);ENSCHIG00000004276(FAP);ENSCHIG00000004376(CDK5R1);ENSCHIG00000005276(EPHB3);ENSCHIG00000005813(VSIR);ENSCHIG00000007307(GPLD1);ENSCHIG00000007318(CAMK1D);ENSCHIG00000007694(UNC5C);ENSCHIG00000007953(LCP1);ENSCHIG00000008359(SPRY2);ENSCHIG00000008856(DEPDC1B);ENSCHIG00000009389(NOG);ENSCHIG00000009909(ASPM);ENSCHIG00000010160(JAM3);ENSCHIG00…
GO:1901293	nucleoside phosphate biosynthetic process	36	269	0.00247228	0.0372401	ENSCHIG00000000075(TYMS);ENSCHIG00000007647(AK4);ENSCHIG00000008274(TREX1);ENSCHIG00000008581(-);ENSCHIG00000009694(RRM2);ENSCHIG00000009873(GUCY2C);ENSCHIG00000011217(AK1);ENSCHIG00000013432(PDK4);ENSCHIG00000014486(NAPRT);ENSCHIG00000015194(UCKL1);ENSCHIG00000016031(-);ENSCHIG00000016122(GPI);ENSCHIG00000016435(PPCDC);ENSCHIG00000016712(ADORA2B);ENSCHIG00000016895(TK1);ENSCHIG00000017163(PANK1)…
GO:0040001	establishment of mitotic spindle localization	7	24	0.00247525	0.0372401	ENSCHIG00000008359(SPRY2);ENSCHIG00000012683(FGF10);ENSCHIG00000015214(SPDL1);ENSCHIG00000022851(PLK1);ENSCHIG00000023722(NDE1);ENSCHIG00000025057(MAD2L1);MSTRG.4767(SPRY1)
GO:0051294	establishment of spindle orientation	7	24	0.00247525	0.0372401	ENSCHIG00000008359(SPRY2);ENSCHIG00000012683(FGF10);ENSCHIG00000015214(SPDL1);ENSCHIG00000022851(PLK1);ENSCHIG00000023722(NDE1);ENSCHIG00000023965(SPAG5);ENSCHIG00000025057(MAD2L1)
GO:0002040	sprouting angiogenesis	15	82	0.00255182	0.0382462	ENSCHIG00000003279(ESM1);ENSCHIG00000007307(GPLD1);ENSCHIG00000007326(E2F2);ENSCHIG00000009603(RAMP2);ENSCHIG00000016760(RHOJ);ENSCHIG00000017918(ADAMTS9);ENSCHIG00000018366(BMPER);ENSCHIG00000020787(DLL1);ENSCHIG00000021033(NOTCH1);ENSCHIG00000022674(EGR3);ENSCHIG00000023407(E2F8);ENSCHIG00000023455(E2F7);ENSCHIG00000025824(HDAC9);ENSCHIG00000025868(PLK2);ENSCHIG00000026234(PTK2B)
GO:0008284	positive regulation of cell proliferation	65	558	0.00255301	0.0382462	ENSCHIG00000000623(PLAG1);ENSCHIG00000001027(FZD9);ENSCHIG00000002572(PRC1);ENSCHIG00000003279(ESM1);ENSCHIG00000003853(HSF4);ENSCHIG00000004093(JUN);ENSCHIG00000006678(CDON);ENSCHIG00000007287(GLI1);ENSCHIG00000007371(EZH2);ENSCHIG00000007490(PTH1R);ENSCHIG00000008916(HTR1B);ENSCHIG00000009389(NOG);ENSCHIG00000009909(ASPM);ENSCHIG00000010396(SIX2);ENSCHIG00000010534(CCND1);ENSCHIG00000011108(RTK…
GO:1901360	organic cyclic compound metabolic process	390	4224	0.00259571	0.038803	ENSCHIG00000000075(TYMS);ENSCHIG00000000245(-);ENSCHIG00000000324(MTR);ENSCHIG00000000353(CDK1);ENSCHIG00000000504(GMPPB);ENSCHIG00000000506(ARV1);ENSCHIG00000000579(SEMA4D);ENSCHIG00000000623(PLAG1);ENSCHIG00000000946(H1-5);ENSCHIG00000001958(MOCOS);ENSCHIG00000002069(SLC7A11);ENSCHIG00000002616(TPH2);ENSCHIG00000002971(-);ENSCHIG00000003005(LIN9);ENSCHIG00000003296(FOSB);ENSCHIG00000003405(NFE2…
GO:0051188	cofactor biosynthetic process	26	177	0.00265625	0.0396238	ENSCHIG00000001958(MOCOS);ENSCHIG00000002069(SLC7A11);ENSCHIG00000008274(TREX1);ENSCHIG00000008514(DUOX1);ENSCHIG00000012633(COQ8A);ENSCHIG00000013090(COQ8B);ENSCHIG00000013432(PDK4);ENSCHIG00000013626(DUOXA1);ENSCHIG00000014486(NAPRT);ENSCHIG00000015177(ABCB6);ENSCHIG00000016031(-);ENSCHIG00000016122(GPI);ENSCHIG00000016160(-);ENSCHIG00000016435(PPCDC);ENSCHIG00000017163(PANK1);ENSCHIG0000001886…
GO:0019932	second-messenger-mediated signaling	31	223	0.00266426	0.039659	ENSCHIG00000007490(PTH1R);ENSCHIG00000009603(RAMP2);ENSCHIG00000010476(MC1R);ENSCHIG00000011883(EDN1);ENSCHIG00000012195(PRKG1);ENSCHIG00000012516(PTGFR);ENSCHIG00000012611(PCLO);ENSCHIG00000012706(LMCD1);ENSCHIG00000012778(MYOZ2);ENSCHIG00000013798(CXCR4);ENSCHIG00000013969(ERBB3);ENSCHIG00000014376(CASQ2);ENSCHIG00000015894(DMPK);ENSCHIG00000016712(ADORA2B);ENSCHIG00000017585(TRPM2);ENSCHIG0000…
GO:0101023	vascular endothelial cell proliferation	5	13	0.00273309	0.0405119	ENSCHIG00000015877(PPARG);ENSCHIG00000016206(MEF2C);ENSCHIG00000019587(FLT1);ENSCHIG00000020307(STAT3);ENSCHIG00000025871(SIRT6)
GO:1905562	regulation of vascular endothelial cell proliferation	5	13	0.00273309	0.0405119	ENSCHIG00000015877(PPARG);ENSCHIG00000016206(MEF2C);ENSCHIG00000019587(FLT1);ENSCHIG00000020307(STAT3);ENSCHIG00000025871(SIRT6)
GO:0007050	cell cycle arrest	17	99	0.00276072	0.0408355	ENSCHIG00000001027(FZD9);ENSCHIG00000004276(FAP);ENSCHIG00000004376(CDK5R1);ENSCHIG00000007592(GAS1);ENSCHIG00000010534(CCND1);ENSCHIG00000011217(AK1);ENSCHIG00000011897(DDIT3);ENSCHIG00000012683(FGF10);ENSCHIG00000013774(SMAD3);ENSCHIG00000019002(RRP8);ENSCHIG00000020142(CXCL8);ENSCHIG00000020795(MLXIPL);ENSCHIG00000021033(NOTCH1);ENSCHIG00000021331(MYOG);ENSCHIG00000023376(CRADD);ENSCHIG0000002…
GO:0045596	negative regulation of cell differentiation	55	458	0.00277211	0.0409178	ENSCHIG00000000510(MAP2);ENSCHIG00000000579(SEMA4D);ENSCHIG00000003444(NCAPG2);ENSCHIG00000003822(TOB1);ENSCHIG00000004376(CDK5R1);ENSCHIG00000007371(EZH2);ENSCHIG00000008042(CTLA4);ENSCHIG00000008917(NMRK2);ENSCHIG00000009389(NOG);ENSCHIG00000009523(WNT9A);ENSCHIG00000009909(ASPM);ENSCHIG00000009934(TMEM178A);ENSCHIG00000010009(CAV3);ENSCHIG00000010396(SIX2);ENSCHIG00000010534(CCND1);ENSCHIG0000…
GO:0034502	protein localization to chromosome	13	67	0.00282216	0.041489	ENSCHIG00000000353(CDK1);ENSCHIG00000000946(H1-5);ENSCHIG00000007371(EZH2);ENSCHIG00000010109(TTK);ENSCHIG00000010465(HASPIN);ENSCHIG00000012478(CDT1);ENSCHIG00000015214(SPDL1);ENSCHIG00000015215(SLF1);ENSCHIG00000016057(-);ENSCHIG00000018966(RPA2);ENSCHIG00000022851(PLK1);ENSCHIG00000022907(AURKB);ENSCHIG00000024462(RUVBL2)
GO:0048666	neuron development	75	664	0.00282262	0.041489	ENSCHIG00000000510(MAP2);ENSCHIG00000000579(SEMA4D);ENSCHIG00000000839(AMIGO1);ENSCHIG00000001775(SLITRK5);ENSCHIG00000002331(MYO16);ENSCHIG00000004376(CDK5R1);ENSCHIG00000005050(PITX3);ENSCHIG00000005276(EPHB3);ENSCHIG00000005567(MFSD2A);ENSCHIG00000007318(CAMK1D);ENSCHIG00000007694(UNC5C);ENSCHIG00000008213(ALK);ENSCHIG00000008324(SLITRK1);ENSCHIG00000008393(MAPK8IP2);ENSCHIG00000009348(EXT1);E…
GO:0044839	cell cycle G2/M phase transition	15	83	0.00288356	0.0422232	ENSCHIG00000000353(CDK1);ENSCHIG00000008062(TICRR);ENSCHIG00000010329(BLM);ENSCHIG00000010534(CCND1);ENSCHIG00000011834(MASTL);ENSCHIG00000015422(-);ENSCHIG00000016940(ATAD5);ENSCHIG00000017736(CCNA2);ENSCHIG00000018130(DTL);ENSCHIG00000022851(PLK1);ENSCHIG00000023601(CDC25A);ENSCHIG00000025345(CHEK1);ENSCHIG00000025427(FOXM1);ENSCHIG00000026682(FBXO5);ENSCHIG00000026740(BRCA1)
GO:0055021	regulation of cardiac muscle tissue growth	8	31	0.00289661	0.0422232	ENSCHIG00000007287(GLI1);ENSCHIG00000009389(NOG);ENSCHIG00000011883(EDN1);ENSCHIG00000016206(MEF2C);ENSCHIG00000017707(-);ENSCHIG00000018863(IGF1);ENSCHIG00000021033(NOTCH1);ENSCHIG00000026064(BMP10)
GO:1904705	regulation of vascular smooth muscle cell proliferation	8	31	0.00289661	0.0422232	ENSCHIG00000004093(JUN);ENSCHIG00000008916(HTR1B);ENSCHIG00000012195(PRKG1);ENSCHIG00000015877(PPARG);ENSCHIG00000016206(MEF2C);ENSCHIG00000018863(IGF1);ENSCHIG00000019758(CNN1);ENSCHIG00000021206(MYOCD)
GO:1990874	vascular smooth muscle cell proliferation	8	31	0.00289661	0.0422232	ENSCHIG00000004093(JUN);ENSCHIG00000008916(HTR1B);ENSCHIG00000012195(PRKG1);ENSCHIG00000015877(PPARG);ENSCHIG00000016206(MEF2C);ENSCHIG00000018863(IGF1);ENSCHIG00000019758(CNN1);ENSCHIG00000021206(MYOCD)
GO:2000145	regulation of cell motility	70	613	0.00294048	0.0427739	ENSCHIG00000000579(SEMA4D);ENSCHIG00000002945(EPB41L4B);ENSCHIG00000005813(VSIR);ENSCHIG00000007307(GPLD1);ENSCHIG00000007318(CAMK1D);ENSCHIG00000007694(UNC5C);ENSCHIG00000008359(SPRY2);ENSCHIG00000008514(DUOX1);ENSCHIG00000009389(NOG);ENSCHIG00000010160(JAM3);ENSCHIG00000010566(APPL2);ENSCHIG00000011375(CHRD);ENSCHIG00000011455(FGF18);ENSCHIG00000011781(EMP2);ENSCHIG00000011883(EDN1);ENSCHIG0000…
GO:0045934	negative regulation of nucleobase-containing compound metabolic process	104	973	0.00295306	0.0428681	ENSCHIG00000000579(SEMA4D);ENSCHIG00000000946(H1-5);ENSCHIG00000003729(DNAJB5);ENSCHIG00000003822(TOB1);ENSCHIG00000003853(HSF4);ENSCHIG00000004093(JUN);ENSCHIG00000004376(CDK5R1);ENSCHIG00000004508(FUS);ENSCHIG00000006387(H1-4);ENSCHIG00000006391(DNMT3B);ENSCHIG00000007371(EZH2);ENSCHIG00000007510(CCAR2);ENSCHIG00000009349(NFIL3);ENSCHIG00000009389(NOG);ENSCHIG00000009914(MYB);ENSCHIG00000010008…
GO:0043954	cellular component maintenance	9	38	0.00304936	0.044132	ENSCHIG00000012611(PCLO);ENSCHIG00000013856(C1QL1);ENSCHIG00000015227(ITGA3);ENSCHIG00000015658(BSN);ENSCHIG00000021206(MYOCD);ENSCHIG00000024588(RASSF8);ENSCHIG00000024691(DLG2);ENSCHIG00000024837(WHRN);ENSCHIG00000025785(MTHFR)
GO:0051962	positive regulation of nervous system development	40	311	0.00305333	0.044132	ENSCHIG00000000579(SEMA4D);ENSCHIG00000000623(PLAG1);ENSCHIG00000000839(AMIGO1);ENSCHIG00000001775(SLITRK5);ENSCHIG00000002547(TPBG);ENSCHIG00000005276(EPHB3);ENSCHIG00000006678(CDON);ENSCHIG00000007287(GLI1);ENSCHIG00000007318(CAMK1D);ENSCHIG00000008213(ALK);ENSCHIG00000008324(SLITRK1);ENSCHIG00000009563(LRRN1);ENSCHIG00000009909(ASPM);ENSCHIG00000010495(SRRT);ENSCHIG00000011011(RIMS1);ENSCHIG00…
GO:0062012	regulation of small molecule metabolic process	31	225	0.00305898	0.044132	ENSCHIG00000000353(CDK1);ENSCHIG00000000506(ARV1);ENSCHIG00000000814(SLC45A3);ENSCHIG00000002069(SLC7A11);ENSCHIG00000005567(MFSD2A);ENSCHIG00000007111(EPHX2);ENSCHIG00000007647(AK4);ENSCHIG00000008274(TREX1);ENSCHIG00000009887(C1QTNF2);ENSCHIG00000010566(APPL2);ENSCHIG00000013432(PDK4);ENSCHIG00000014308(SNAI1);ENSCHIG00000014813(IGFBP4);ENSCHIG00000016712(ADORA2B);ENSCHIG00000016745(SIRT7);ENSC…
GO:0030029	actin filament-based process	60	511	0.00306613	0.044132	ENSCHIG00000001851(KIF23);ENSCHIG00000002047(KCNJ2);ENSCHIG00000002945(EPB41L4B);ENSCHIG00000004376(CDK5R1);ENSCHIG00000007953(LCP1);ENSCHIG00000008392(CACNA1G);ENSCHIG00000008714(MYH8);ENSCHIG00000009875(RACGAP1);ENSCHIG00000010009(CAV3);ENSCHIG00000010178(S1PR2);ENSCHIG00000010390(EPHA5);ENSCHIG00000011781(EMP2);ENSCHIG00000011883(EDN1);ENSCHIG00000012683(FGF10);ENSCHIG00000012778(MYOZ2);ENSCHI…
GO:0000122	negative regulation of transcription by RNA polymerase II	67	583	0.00307153	0.044132	ENSCHIG00000000579(SEMA4D);ENSCHIG00000000946(H1-5);ENSCHIG00000003729(DNAJB5);ENSCHIG00000003853(HSF4);ENSCHIG00000004093(JUN);ENSCHIG00000006387(H1-4);ENSCHIG00000006391(DNMT3B);ENSCHIG00000007371(EZH2);ENSCHIG00000009349(NFIL3);ENSCHIG00000009389(NOG);ENSCHIG00000009914(MYB);ENSCHIG00000010534(CCND1);ENSCHIG00000010927(IRF2BPL);ENSCHIG00000011015(VAX2);ENSCHIG00000011101(ID1);ENSCHIG0000001188…
GO:0040011	locomotion	123	1181	0.00314016	0.045026	ENSCHIG00000000579(SEMA4D);ENSCHIG00000001933(DRC1);ENSCHIG00000002945(EPB41L4B);ENSCHIG00000004276(FAP);ENSCHIG00000004376(CDK5R1);ENSCHIG00000005276(EPHB3);ENSCHIG00000005571(ITGB4);ENSCHIG00000005813(VSIR);ENSCHIG00000006318(CCDC40);ENSCHIG00000007307(GPLD1);ENSCHIG00000007318(CAMK1D);ENSCHIG00000007694(UNC5C);ENSCHIG00000007953(LCP1);ENSCHIG00000008065(LRATD1);ENSCHIG00000008359(SPRY2);ENSCHI…
GO:0051093	negative regulation of developmental process	73	646	0.00315619	0.0451638	ENSCHIG00000000510(MAP2);ENSCHIG00000000579(SEMA4D);ENSCHIG00000003444(NCAPG2);ENSCHIG00000003822(TOB1);ENSCHIG00000004376(CDK5R1);ENSCHIG00000007274(TLL2);ENSCHIG00000007326(E2F2);ENSCHIG00000007371(EZH2);ENSCHIG00000008042(CTLA4);ENSCHIG00000008359(SPRY2);ENSCHIG00000008917(NMRK2);ENSCHIG00000009389(NOG);ENSCHIG00000009523(WNT9A);ENSCHIG00000009677(PDE3B);ENSCHIG00000009909(ASPM);ENSCHIG0000000…
GO:0033687	osteoblast proliferation	7	25	0.00319739	0.0455677	ENSCHIG00000005867(FIGNL1);ENSCHIG00000007846(JUNB);ENSCHIG00000013774(SMAD3);ENSCHIG00000016319(EIF2AK2);ENSCHIG00000016901(SOX8);ENSCHIG00000024211(NPR3);ENSCHIG00000027269(CCN1)
GO:1902475	L-alpha-amino acid transmembrane transport	7	25	0.00319739	0.0455677	ENSCHIG00000002069(SLC7A11);ENSCHIG00000007220(SLC7A8);ENSCHIG00000013696(SLC25A22);ENSCHIG00000017045(SLC1A3);ENSCHIG00000022398(SLC25A13);ENSCHIG00000023042(SLC43A2);ENSCHIG00000025670(SLC7A2)
GO:0001666	response to hypoxia	20	126	0.00321855	0.0456839	ENSCHIG00000007647(AK4);ENSCHIG00000011883(EDN1);ENSCHIG00000013774(SMAD3);ENSCHIG00000013798(CXCR4);ENSCHIG00000015852(NDRG1);ENSCHIG00000016843(BNIP3);ENSCHIG00000016948(EGLN3);ENSCHIG00000017201(NOL3);ENSCHIG00000017899(SOD3);ENSCHIG00000018236(CIAO3);ENSCHIG00000018246(ANGPT4);ENSCHIG00000019230(ADAM8);ENSCHIG00000019737(EDNRA);ENSCHIG00000021033(NOTCH1);ENSCHIG00000021048(DPP4);ENSCHIG000000…
GO:0050807	regulation of synapse organization	20	126	0.00321855	0.0456839	ENSCHIG00000000579(SEMA4D);ENSCHIG00000000839(AMIGO1);ENSCHIG00000001027(FZD9);ENSCHIG00000001775(SLITRK5);ENSCHIG00000002069(SLC7A11);ENSCHIG00000002547(TPBG);ENSCHIG00000004376(CDK5R1);ENSCHIG00000005276(EPHB3);ENSCHIG00000008324(SLITRK1);ENSCHIG00000009563(LRRN1);ENSCHIG00000015894(DMPK);ENSCHIG00000016171(RAB17);ENSCHIG00000016206(MEF2C);ENSCHIG00000017099(MDGA1);ENSCHIG00000017325(PTPRD);ENS…
GO:0000731	DNA synthesis involved in DNA repair	6	19	0.00324307	0.0458467	ENSCHIG00000008274(TREX1);ENSCHIG00000009151(HROB);ENSCHIG00000010328(POLH);ENSCHIG00000012748(REV1);ENSCHIG00000015863(PCNA);ENSCHIG00000018130(DTL)
GO:0033260	nuclear DNA replication	6	19	0.00324307	0.0458467	ENSCHIG00000012478(CDT1);ENSCHIG00000014098(-);ENSCHIG00000015863(PCNA);ENSCHIG00000016940(ATAD5);ENSCHIG00000018956(DNA2);ENSCHIG00000026747(RAD51)
GO:0009410	response to xenobiotic stimulus	14	76	0.0032727	0.0461726	ENSCHIG00000001775(SLITRK5);ENSCHIG00000014376(CASQ2);ENSCHIG00000015269(DBH);ENSCHIG00000015381(FBXO32);ENSCHIG00000015863(PCNA);ENSCHIG00000016853(GSTA4);ENSCHIG00000021041(CDO1);ENSCHIG00000023927(PRKCG);ENSCHIG00000024027(TMEM38A);ENSCHIG00000024557(PPP5C);ENSCHIG00000025775(RORA);ENSCHIG00000025789(HOMER1);ENSCHIG00000027015(RYR2);ENSCHIG00000027136(MCM7)
GO:0070482	response to oxygen levels	21	135	0.00330176	0.0464893	ENSCHIG00000007647(AK4);ENSCHIG00000009793(MYOD1);ENSCHIG00000011883(EDN1);ENSCHIG00000013774(SMAD3);ENSCHIG00000013798(CXCR4);ENSCHIG00000015852(NDRG1);ENSCHIG00000016843(BNIP3);ENSCHIG00000016948(EGLN3);ENSCHIG00000017201(NOL3);ENSCHIG00000017899(SOD3);ENSCHIG00000018236(CIAO3);ENSCHIG00000018246(ANGPT4);ENSCHIG00000019230(ADAM8);ENSCHIG00000019737(EDNRA);ENSCHIG00000021033(NOTCH1);ENSCHIG00000…
GO:0009611	response to wounding	39	303	0.00337132	0.0473737	ENSCHIG00000001027(FZD9);ENSCHIG00000002069(SLC7A11);ENSCHIG00000002945(EPB41L4B);ENSCHIG00000005571(ITGB4);ENSCHIG00000007287(GLI1);ENSCHIG00000007371(EZH2);ENSCHIG00000008514(DUOX1);ENSCHIG00000009389(NOG);ENSCHIG00000009793(MYOD1);ENSCHIG00000009808(SYT7);ENSCHIG00000010009(CAV3);ENSCHIG00000010494(PROS1);ENSCHIG00000012195(PRKG1);ENSCHIG00000012683(FGF10);ENSCHIG00000013457(-);ENSCHIG00000013…
GO:0080135	regulation of cellular response to stress	54	453	0.00352057	0.049348	ENSCHIG00000002069(SLC7A11);ENSCHIG00000003573(KLHL31);ENSCHIG00000004508(FUS);ENSCHIG00000005379(RELL1);ENSCHIG00000005867(FIGNL1);ENSCHIG00000007510(CCAR2);ENSCHIG00000007513(FZD5);ENSCHIG00000008393(MAPK8IP2);ENSCHIG00000010009(CAV3);ENSCHIG00000010137(RBL1);ENSCHIG00000011819(GADD45B);ENSCHIG00000011883(EDN1);ENSCHIG00000012150(MTURN);ENSCHIG00000012683(FGF10);ENSCHIG00000013358(KMT5A);ENSCHI…
GO:0036293	response to decreased oxygen levels	20	127	0.00353288	0.049348	ENSCHIG00000007647(AK4);ENSCHIG00000011883(EDN1);ENSCHIG00000013774(SMAD3);ENSCHIG00000013798(CXCR4);ENSCHIG00000015852(NDRG1);ENSCHIG00000016843(BNIP3);ENSCHIG00000016948(EGLN3);ENSCHIG00000017201(NOL3);ENSCHIG00000017899(SOD3);ENSCHIG00000018236(CIAO3);ENSCHIG00000018246(ANGPT4);ENSCHIG00000019230(ADAM8);ENSCHIG00000019737(EDNRA);ENSCHIG00000021033(NOTCH1);ENSCHIG00000021048(DPP4);ENSCHIG000000…
GO:0050803	regulation of synapse structure or activity	20	127	0.00353288	0.049348	ENSCHIG00000000579(SEMA4D);ENSCHIG00000000839(AMIGO1);ENSCHIG00000001027(FZD9);ENSCHIG00000001775(SLITRK5);ENSCHIG00000002069(SLC7A11);ENSCHIG00000002547(TPBG);ENSCHIG00000004376(CDK5R1);ENSCHIG00000005276(EPHB3);ENSCHIG00000008324(SLITRK1);ENSCHIG00000009563(LRRN1);ENSCHIG00000015894(DMPK);ENSCHIG00000016171(RAB17);ENSCHIG00000016206(MEF2C);ENSCHIG00000017099(MDGA1);ENSCHIG00000017325(PTPRD);ENS…
GO:0031175	neuron projection development	65	566	0.00357359	0.049719	ENSCHIG00000000510(MAP2);ENSCHIG00000000579(SEMA4D);ENSCHIG00000000839(AMIGO1);ENSCHIG00000001775(SLITRK5);ENSCHIG00000002331(MYO16);ENSCHIG00000004376(CDK5R1);ENSCHIG00000005276(EPHB3);ENSCHIG00000005567(MFSD2A);ENSCHIG00000007318(CAMK1D);ENSCHIG00000007694(UNC5C);ENSCHIG00000008213(ALK);ENSCHIG00000008324(SLITRK1);ENSCHIG00000008393(MAPK8IP2);ENSCHIG00000009348(EXT1);ENSCHIG00000009389(NOG);ENS…
GO:0051960	regulation of nervous system development	65	566	0.00357359	0.049719	ENSCHIG00000000510(MAP2);ENSCHIG00000000579(SEMA4D);ENSCHIG00000000623(PLAG1);ENSCHIG00000000814(SLC45A3);ENSCHIG00000000839(AMIGO1);ENSCHIG00000001775(SLITRK5);ENSCHIG00000002547(TPBG);ENSCHIG00000004376(CDK5R1);ENSCHIG00000005276(EPHB3);ENSCHIG00000005567(MFSD2A);ENSCHIG00000006678(CDON);ENSCHIG00000007287(GLI1);ENSCHIG00000007318(CAMK1D);ENSCHIG00000007371(EZH2);ENSCHIG00000008213(ALK);ENSCHIG…

## Sheet: GO-CC
GO ID	Description	GM-vs-DM1 (1206)	All (14416)	pvalue	qvalue	Genes
GO:0044815	DNA packaging complex	72	123	7.31751e-46	5.96377e-43	ENSCHIG00000000946(H1-5);ENSCHIG00000001191(-);ENSCHIG00000002577(-);ENSCHIG00000002971(-);ENSCHIG00000003444(NCAPG2);ENSCHIG00000004109(-);ENSCHIG00000004792(H2AC6);ENSCHIG00000005401(SMC2);ENSCHIG00000005501(-);ENSCHIG00000005720(-);ENSCHIG00000006209(H2AC21);ENSCHIG00000006387(H1-4);ENSCHIG00000006539(-);ENSCHIG00000006730(-);ENSCHIG00000007534(-);ENSCHIG00000007655(-);ENSCHIG00000007673(H2BC1…
GO:0000786	nucleosome	65	115	3.60289e-40	1.46818e-37	ENSCHIG00000000946(H1-5);ENSCHIG00000001191(-);ENSCHIG00000002577(-);ENSCHIG00000002971(-);ENSCHIG00000004109(-);ENSCHIG00000004792(H2AC6);ENSCHIG00000005501(-);ENSCHIG00000005720(-);ENSCHIG00000006209(H2AC21);ENSCHIG00000006387(H1-4);ENSCHIG00000006539(-);ENSCHIG00000006730(-);ENSCHIG00000007534(-);ENSCHIG00000007655(-);ENSCHIG00000007673(H2BC18);ENSCHIG00000007834(-);ENSCHIG00000007924(-);ENSCH…
GO:0032993	protein-DNA complex	76	177	7.60256e-36	2.06536e-33	ENSCHIG00000000946(H1-5);ENSCHIG00000001191(-);ENSCHIG00000002577(-);ENSCHIG00000002971(-);ENSCHIG00000003405(NFE2);ENSCHIG00000004109(-);ENSCHIG00000004792(H2AC6);ENSCHIG00000005501(-);ENSCHIG00000005720(-);ENSCHIG00000006209(H2AC21);ENSCHIG00000006387(H1-4);ENSCHIG00000006539(-);ENSCHIG00000006730(-);ENSCHIG00000007534(-);ENSCHIG00000007655(-);ENSCHIG00000007673(H2BC18);ENSCHIG00000007834(-);EN…
GO:0044427	chromosomal part	160	695	4.71444e-34	9.60567e-32	ENSCHIG00000000946(H1-5);ENSCHIG00000001191(-);ENSCHIG00000002577(-);ENSCHIG00000002759(ANP32E);ENSCHIG00000002772(KIF18A);ENSCHIG00000002971(-);ENSCHIG00000003444(NCAPG2);ENSCHIG00000004093(JUN);ENSCHIG00000004109(-);ENSCHIG00000004792(H2AC6);ENSCHIG00000005401(SMC2);ENSCHIG00000005501(-);ENSCHIG00000005720(-);ENSCHIG00000006209(H2AC21);ENSCHIG00000006387(H1-4);ENSCHIG00000006539(-);ENSCHIG00000…
GO:0005694	chromosome	162	753	8.76989e-31	1.42949e-28	ENSCHIG00000000946(H1-5);ENSCHIG00000001191(-);ENSCHIG00000002577(-);ENSCHIG00000002759(ANP32E);ENSCHIG00000002772(KIF18A);ENSCHIG00000002971(-);ENSCHIG00000003444(NCAPG2);ENSCHIG00000004093(JUN);ENSCHIG00000004109(-);ENSCHIG00000004792(H2AC6);ENSCHIG00000005401(SMC2);ENSCHIG00000005501(-);ENSCHIG00000005720(-);ENSCHIG00000005867(FIGNL1);ENSCHIG00000006209(H2AC21);ENSCHIG00000006387(H1-4);ENSCHIG…
GO:0000785	chromatin	104	437	2.08217e-23	2.82828e-21	ENSCHIG00000000946(H1-5);ENSCHIG00000001191(-);ENSCHIG00000002577(-);ENSCHIG00000002759(ANP32E);ENSCHIG00000002971(-);ENSCHIG00000004093(JUN);ENSCHIG00000004109(-);ENSCHIG00000004792(H2AC6);ENSCHIG00000005501(-);ENSCHIG00000005720(-);ENSCHIG00000006209(H2AC21);ENSCHIG00000006387(H1-4);ENSCHIG00000006539(-);ENSCHIG00000006730(-);ENSCHIG00000007371(EZH2);ENSCHIG00000007510(CCAR2);ENSCHIG00000007534…
GO:0043228	non-membrane-bounded organelle	361	3129	1.70378e-12	1.98369e-10	ENSCHIG00000000353(CDK1);ENSCHIG00000000510(MAP2);ENSCHIG00000000623(PLAG1);ENSCHIG00000000946(H1-5);ENSCHIG00000001191(-);ENSCHIG00000001851(KIF23);ENSCHIG00000001933(DRC1);ENSCHIG00000002331(MYO16);ENSCHIG00000002572(PRC1);ENSCHIG00000002577(-);ENSCHIG00000002759(ANP32E);ENSCHIG00000002772(KIF18A);ENSCHIG00000002945(EPB41L4B);ENSCHIG00000002971(-);ENSCHIG00000003444(NCAPG2);ENSCHIG00000003903(J…
GO:0043232	intracellular non-membrane-bounded organelle	360	3128	2.6391e-12	2.68859e-10	ENSCHIG00000000353(CDK1);ENSCHIG00000000510(MAP2);ENSCHIG00000000623(PLAG1);ENSCHIG00000000946(H1-5);ENSCHIG00000001191(-);ENSCHIG00000001851(KIF23);ENSCHIG00000001933(DRC1);ENSCHIG00000002331(MYO16);ENSCHIG00000002572(PRC1);ENSCHIG00000002577(-);ENSCHIG00000002759(ANP32E);ENSCHIG00000002772(KIF18A);ENSCHIG00000002945(EPB41L4B);ENSCHIG00000002971(-);ENSCHIG00000003444(NCAPG2);ENSCHIG00000003903(J…
GO:0005634	nucleus	491	4636	4.07656e-11	3.69155e-09	ENSCHIG00000000075(TYMS);ENSCHIG00000000138(ZNF521);ENSCHIG00000000214(DNAJC9);ENSCHIG00000000245(-);ENSCHIG00000000353(CDK1);ENSCHIG00000000510(MAP2);ENSCHIG00000000623(PLAG1);ENSCHIG00000000624(OTULINL);ENSCHIG00000000946(H1-5);ENSCHIG00000001191(-);ENSCHIG00000001851(KIF23);ENSCHIG00000002572(PRC1);ENSCHIG00000002577(-);ENSCHIG00000002759(ANP32E);ENSCHIG00000002772(KIF18A);ENSCHIG00000002971(-…
GO:0098687	chromosomal region	42	194	7.44712e-09	6.0694e-07	ENSCHIG00000002772(KIF18A);ENSCHIG00000007371(EZH2);ENSCHIG00000008710(MIS18A);ENSCHIG00000009155(FEN1);ENSCHIG00000009433(NEK2);ENSCHIG00000010109(TTK);ENSCHIG00000010144(SMC6);ENSCHIG00000010250(HAT1);ENSCHIG00000010329(BLM);ENSCHIG00000011430(CENPW);ENSCHIG00000011982(BUB1);ENSCHIG00000012343(NCAPG);ENSCHIG00000012361(H2AX);ENSCHIG00000012478(CDT1);ENSCHIG00000012895(ORC1);ENSCHIG00000014036(C…
GO:0044422	organelle part	570	5747	3.12971e-08	2.31883e-06	ENSCHIG00000000075(TYMS);ENSCHIG00000000214(DNAJC9);ENSCHIG00000000353(CDK1);ENSCHIG00000000506(ARV1);ENSCHIG00000000510(MAP2);ENSCHIG00000000623(PLAG1);ENSCHIG00000000624(OTULINL);ENSCHIG00000000946(H1-5);ENSCHIG00000001191(-);ENSCHIG00000001851(KIF23);ENSCHIG00000001864(GALNT5);ENSCHIG00000001878(TEX264);ENSCHIG00000001933(DRC1);ENSCHIG00000002331(MYO16);ENSCHIG00000002572(PRC1);ENSCHIG00000002…
GO:0000775	chromosome, centromeric region	29	118	8.8369e-08	5.68232e-06	ENSCHIG00000002772(KIF18A);ENSCHIG00000008710(MIS18A);ENSCHIG00000009433(NEK2);ENSCHIG00000010109(TTK);ENSCHIG00000011430(CENPW);ENSCHIG00000011982(BUB1);ENSCHIG00000012343(NCAPG);ENSCHIG00000012478(CDT1);ENSCHIG00000014036(CENPH);ENSCHIG00000014248(-);ENSCHIG00000014308(SNAI1);ENSCHIG00000014694(SKA1);ENSCHIG00000015214(SPDL1);ENSCHIG00000015830(ZWILCH);ENSCHIG00000016057(-);ENSCHIG00000018433(K…
GO:0042555	MCM complex	8	10	9.06383e-08	5.68232e-06	ENSCHIG00000011442(MCM5);ENSCHIG00000014359(-);ENSCHIG00000016038(TONSL);ENSCHIG00000017476(MCM6);ENSCHIG00000018094(MCM4);ENSCHIG00000019370(MMS22L);ENSCHIG00000020423(MCM3);ENSCHIG00000027136(MCM7)
GO:0044446	intracellular organelle part	547	5543	1.90973e-07	1.11174e-05	ENSCHIG00000000075(TYMS);ENSCHIG00000000214(DNAJC9);ENSCHIG00000000353(CDK1);ENSCHIG00000000506(ARV1);ENSCHIG00000000510(MAP2);ENSCHIG00000000623(PLAG1);ENSCHIG00000000624(OTULINL);ENSCHIG00000000946(H1-5);ENSCHIG00000001191(-);ENSCHIG00000001851(KIF23);ENSCHIG00000001864(GALNT5);ENSCHIG00000001878(TEX264);ENSCHIG00000001933(DRC1);ENSCHIG00000002331(MYO16);ENSCHIG00000002572(PRC1);ENSCHIG00000002…
GO:0000796	condensin complex	7	8	2.09331e-07	1.13736e-05	ENSCHIG00000003444(NCAPG2);ENSCHIG00000005401(SMC2);ENSCHIG00000009831(NCAPH2);ENSCHIG00000012343(NCAPG);ENSCHIG00000018909(SMC4);ENSCHIG00000020934(NCAPD3);ENSCHIG00000023573(NCAPH)
GO:0005657	replication fork	16	47	6.47907e-07	3.30028e-05	ENSCHIG00000008274(TREX1);ENSCHIG00000009030(RFC2);ENSCHIG00000010540(XPA);ENSCHIG00000012361(H2AX);ENSCHIG00000012709(RFC3);ENSCHIG00000015863(PCNA);ENSCHIG00000016038(TONSL);ENSCHIG00000016947(RFC5);ENSCHIG00000018588(UHRF1);ENSCHIG00000018617(POLD1);ENSCHIG00000018966(RPA2);ENSCHIG00000019370(MMS22L);ENSCHIG00000021506(-);ENSCHIG00000023669(-);ENSCHIG00000024225(XRCC2);ENSCHIG00000025345(CHEK1)
GO:0000776	kinetochore	23	89	7.23887e-07	3.4704e-05	ENSCHIG00000002772(KIF18A);ENSCHIG00000009433(NEK2);ENSCHIG00000010109(TTK);ENSCHIG00000011430(CENPW);ENSCHIG00000011982(BUB1);ENSCHIG00000012478(CDT1);ENSCHIG00000014036(CENPH);ENSCHIG00000014694(SKA1);ENSCHIG00000015214(SPDL1);ENSCHIG00000015830(ZWILCH);ENSCHIG00000016057(-);ENSCHIG00000018433(KAT8);ENSCHIG00000020706(HJURP);ENSCHIG00000020759(SPC25);ENSCHIG00000021502(SPC24);ENSCHIG00000022851…
GO:0043292	contractile fiber	26	116	2.66848e-06	0.000120823	ENSCHIG00000008416(DES);ENSCHIG00000009793(MYOD1);ENSCHIG00000011761(MYOM2);ENSCHIG00000012778(MYOZ2);ENSCHIG00000014376(CASQ2);ENSCHIG00000015146(MYL4);ENSCHIG00000015250(MYPN);ENSCHIG00000015381(FBXO32);ENSCHIG00000015756(ACTN1);ENSCHIG00000016403(SVIL);ENSCHIG00000016517(TNNI1);ENSCHIG00000017127(MYH6);ENSCHIG00000017627(LMOD3);ENSCHIG00000018645(ANKRD1);ENSCHIG00000019044(NPNT);ENSCHIG0000001…
GO:0031981	nuclear lumen	307	2932	3.98696e-06	0.00017102	ENSCHIG00000000214(DNAJC9);ENSCHIG00000000353(CDK1);ENSCHIG00000000510(MAP2);ENSCHIG00000000623(PLAG1);ENSCHIG00000000946(H1-5);ENSCHIG00000001851(KIF23);ENSCHIG00000002572(PRC1);ENSCHIG00000002759(ANP32E);ENSCHIG00000003005(LIN9);ENSCHIG00000003296(FOSB);ENSCHIG00000003444(NCAPG2);ENSCHIG00000003853(HSF4);ENSCHIG00000003903(JAK2);ENSCHIG00000004093(JUN);ENSCHIG00000004376(CDK5R1);ENSCHIG00000004…
GO:0000793	condensed chromosome	24	105	4.45897e-06	0.000181703	ENSCHIG00000003444(NCAPG2);ENSCHIG00000005401(SMC2);ENSCHIG00000009433(NEK2);ENSCHIG00000009831(NCAPH2);ENSCHIG00000010144(SMC6);ENSCHIG00000010329(BLM);ENSCHIG00000011982(BUB1);ENSCHIG00000012343(NCAPG);ENSCHIG00000012361(H2AX);ENSCHIG00000013442(SYCP2);ENSCHIG00000014694(SKA1);ENSCHIG00000015214(SPDL1);ENSCHIG00000015760(PES1);ENSCHIG00000016057(-);ENSCHIG00000018909(SMC4);ENSCHIG00000020706(HJ…
GO:0044428	nuclear part	331	3207	5.31618e-06	0.000202794	ENSCHIG00000000214(DNAJC9);ENSCHIG00000000353(CDK1);ENSCHIG00000000510(MAP2);ENSCHIG00000000623(PLAG1);ENSCHIG00000000624(OTULINL);ENSCHIG00000000946(H1-5);ENSCHIG00000001851(KIF23);ENSCHIG00000002572(PRC1);ENSCHIG00000002759(ANP32E);ENSCHIG00000003005(LIN9);ENSCHIG00000003296(FOSB);ENSCHIG00000003444(NCAPG2);ENSCHIG00000003853(HSF4);ENSCHIG00000003903(JAK2);ENSCHIG00000004093(JUN);ENSCHIG0000000…
GO:0005819	spindle	36	196	5.47419e-06	0.000202794	ENSCHIG00000000353(CDK1);ENSCHIG00000001851(KIF23);ENSCHIG00000002572(PRC1);ENSCHIG00000002772(KIF18A);ENSCHIG00000007738(BORA);ENSCHIG00000009302(CDC6);ENSCHIG00000009433(NEK2);ENSCHIG00000009875(RACGAP1);ENSCHIG00000009909(ASPM);ENSCHIG00000010465(HASPIN);ENSCHIG00000011558(CKAP2L);ENSCHIG00000012350(KIF20B);ENSCHIG00000012868(HECW2);ENSCHIG00000012981(TPPP);ENSCHIG00000014186(EFHC1);ENSCHIG000…
GO:0000228	nuclear chromosome	57	374	6.38155e-06	0.000226129	ENSCHIG00000000946(H1-5);ENSCHIG00000002759(ANP32E);ENSCHIG00000004093(JUN);ENSCHIG00000005401(SMC2);ENSCHIG00000005867(FIGNL1);ENSCHIG00000006387(H1-4);ENSCHIG00000007371(EZH2);ENSCHIG00000007510(CCAR2);ENSCHIG00000008274(TREX1);ENSCHIG00000009155(FEN1);ENSCHIG00000009421(H3C1);ENSCHIG00000009433(NEK2);ENSCHIG00000009793(MYOD1);ENSCHIG00000010250(HAT1);ENSCHIG00000010329(BLM);ENSCHIG00000010491(…
GO:0044454	nuclear chromosome part	54	349	7.11737e-06	0.000241694	ENSCHIG00000000946(H1-5);ENSCHIG00000002759(ANP32E);ENSCHIG00000004093(JUN);ENSCHIG00000006387(H1-4);ENSCHIG00000007371(EZH2);ENSCHIG00000007510(CCAR2);ENSCHIG00000008274(TREX1);ENSCHIG00000009155(FEN1);ENSCHIG00000009421(H3C1);ENSCHIG00000009793(MYOD1);ENSCHIG00000010250(HAT1);ENSCHIG00000010329(BLM);ENSCHIG00000010491(GINS1);ENSCHIG00000010540(XPA);ENSCHIG00000010729(DPF1);ENSCHIG00000010817(H1…
GO:0044421	extracellular region part	110	876	8.18816e-06	0.000266934	ENSCHIG00000000214(DNAJC9);ENSCHIG00000000495(LAMB3);ENSCHIG00000000579(SEMA4D);ENSCHIG00000001851(KIF23);ENSCHIG00000002155(OTOG);ENSCHIG00000002572(PRC1);ENSCHIG00000003384(CHI3L1);ENSCHIG00000004276(FAP);ENSCHIG00000004522(PCSK5);ENSCHIG00000004685(TGFBI);ENSCHIG00000005524(IGFALS);ENSCHIG00000006814(VWA1);ENSCHIG00000007307(GPLD1);ENSCHIG00000008470(ADAMTS3);ENSCHIG00000008577(SFRP4);ENSCHIG0…
GO:0005856	cytoskeleton	158	1371	1.28488e-05	0.000402762	ENSCHIG00000000353(CDK1);ENSCHIG00000000510(MAP2);ENSCHIG00000000623(PLAG1);ENSCHIG00000001851(KIF23);ENSCHIG00000001933(DRC1);ENSCHIG00000002331(MYO16);ENSCHIG00000002572(PRC1);ENSCHIG00000002772(KIF18A);ENSCHIG00000002945(EPB41L4B);ENSCHIG00000003903(JAK2);ENSCHIG00000004741(CENPJ);ENSCHIG00000005379(RELL1);ENSCHIG00000006318(CCDC40);ENSCHIG00000006698(TRPC4);ENSCHIG00000007287(GLI1);ENSCHIG000…
GO:0043231	intracellular membrane-bounded organelle	647	6907	1.78346e-05	0.000538342	ENSCHIG00000000075(TYMS);ENSCHIG00000000138(ZNF521);ENSCHIG00000000214(DNAJC9);ENSCHIG00000000245(-);ENSCHIG00000000353(CDK1);ENSCHIG00000000506(ARV1);ENSCHIG00000000510(MAP2);ENSCHIG00000000527(PTGS1);ENSCHIG00000000623(PLAG1);ENSCHIG00000000624(OTULINL);ENSCHIG00000000946(H1-5);ENSCHIG00000001191(-);ENSCHIG00000001851(KIF23);ENSCHIG00000001864(GALNT5);ENSCHIG00000001878(TEX264);ENSCHIG000000019…
GO:0005622	intracellular	875	9714	2.90838e-05	0.000817354	ENSCHIG00000000075(TYMS);ENSCHIG00000000138(ZNF521);ENSCHIG00000000214(DNAJC9);ENSCHIG00000000245(-);ENSCHIG00000000324(MTR);ENSCHIG00000000353(CDK1);ENSCHIG00000000504(GMPPB);ENSCHIG00000000506(ARV1);ENSCHIG00000000510(MAP2);ENSCHIG00000000527(PTGS1);ENSCHIG00000000623(PLAG1);ENSCHIG00000000624(OTULINL);ENSCHIG00000000946(H1-5);ENSCHIG00000001027(FZD9);ENSCHIG00000001191(-);ENSCHIG00000001851(KI…
GO:0044424	intracellular part	875	9714	2.90838e-05	0.000817354	ENSCHIG00000000075(TYMS);ENSCHIG00000000138(ZNF521);ENSCHIG00000000214(DNAJC9);ENSCHIG00000000245(-);ENSCHIG00000000324(MTR);ENSCHIG00000000353(CDK1);ENSCHIG00000000504(GMPPB);ENSCHIG00000000506(ARV1);ENSCHIG00000000510(MAP2);ENSCHIG00000000527(PTGS1);ENSCHIG00000000623(PLAG1);ENSCHIG00000000624(OTULINL);ENSCHIG00000000946(H1-5);ENSCHIG00000001027(FZD9);ENSCHIG00000001191(-);ENSCHIG00000001851(KI…
GO:0005654	nucleoplasm	268	2572	3.01024e-05	0.000817782	ENSCHIG00000000214(DNAJC9);ENSCHIG00000000353(CDK1);ENSCHIG00000000623(PLAG1);ENSCHIG00000001851(KIF23);ENSCHIG00000002572(PRC1);ENSCHIG00000003005(LIN9);ENSCHIG00000003296(FOSB);ENSCHIG00000003444(NCAPG2);ENSCHIG00000003853(HSF4);ENSCHIG00000003903(JAK2);ENSCHIG00000004093(JUN);ENSCHIG00000004376(CDK5R1);ENSCHIG00000004508(FUS);ENSCHIG00000004741(CENPJ);ENSCHIG00000005054(PHLDA1);ENSCHIG00000005…
GO:0030016	myofibril	23	110	3.26866e-05	0.000859342	ENSCHIG00000008416(DES);ENSCHIG00000009793(MYOD1);ENSCHIG00000011761(MYOM2);ENSCHIG00000012778(MYOZ2);ENSCHIG00000014376(CASQ2);ENSCHIG00000015146(MYL4);ENSCHIG00000015250(MYPN);ENSCHIG00000015381(FBXO32);ENSCHIG00000015756(ACTN1);ENSCHIG00000016403(SVIL);ENSCHIG00000016517(TNNI1);ENSCHIG00000017127(MYH6);ENSCHIG00000017627(LMOD3);ENSCHIG00000018645(ANKRD1);ENSCHIG00000019356(TNNC1);ENSCHIG000000…
GO:0043227	membrane-bounded organelle	680	7332	3.3807e-05	0.000861022	ENSCHIG00000000075(TYMS);ENSCHIG00000000138(ZNF521);ENSCHIG00000000214(DNAJC9);ENSCHIG00000000245(-);ENSCHIG00000000353(CDK1);ENSCHIG00000000506(ARV1);ENSCHIG00000000510(MAP2);ENSCHIG00000000527(PTGS1);ENSCHIG00000000623(PLAG1);ENSCHIG00000000624(OTULINL);ENSCHIG00000000946(H1-5);ENSCHIG00000001191(-);ENSCHIG00000001851(KIF23);ENSCHIG00000001864(GALNT5);ENSCHIG00000001878(TEX264);ENSCHIG000000019…
GO:0043226	organelle	791	8700	5.15964e-05	0.00127427	ENSCHIG00000000075(TYMS);ENSCHIG00000000138(ZNF521);ENSCHIG00000000214(DNAJC9);ENSCHIG00000000245(-);ENSCHIG00000000353(CDK1);ENSCHIG00000000506(ARV1);ENSCHIG00000000510(MAP2);ENSCHIG00000000527(PTGS1);ENSCHIG00000000623(PLAG1);ENSCHIG00000000624(OTULINL);ENSCHIG00000000946(H1-5);ENSCHIG00000001191(-);ENSCHIG00000001851(KIF23);ENSCHIG00000001864(GALNT5);ENSCHIG00000001878(TEX264);ENSCHIG000000019…
GO:0043596	nuclear replication fork	9	23	5.40668e-05	0.00129601	ENSCHIG00000008274(TREX1);ENSCHIG00000010540(XPA);ENSCHIG00000015863(PCNA);ENSCHIG00000016038(TONSL);ENSCHIG00000018617(POLD1);ENSCHIG00000018966(RPA2);ENSCHIG00000019370(MMS22L);ENSCHIG00000021506(-);ENSCHIG00000023669(-)
GO:0000779	condensed chromosome, centromeric region	11	34	6.32219e-05	0.00147217	ENSCHIG00000011982(BUB1);ENSCHIG00000012343(NCAPG);ENSCHIG00000014694(SKA1);ENSCHIG00000015214(SPDL1);ENSCHIG00000016057(-);ENSCHIG00000020706(HJURP);ENSCHIG00000020759(SPC25);ENSCHIG00000020934(NCAPD3);ENSCHIG00000022851(PLK1);ENSCHIG00000022907(AURKB);ENSCHIG00000025762(DSN1)
GO:0031974	membrane-enclosed lumen	317	3154	8.48959e-05	0.00182079	ENSCHIG00000000075(TYMS);ENSCHIG00000000214(DNAJC9);ENSCHIG00000000353(CDK1);ENSCHIG00000000510(MAP2);ENSCHIG00000000623(PLAG1);ENSCHIG00000000946(H1-5);ENSCHIG00000001851(KIF23);ENSCHIG00000002572(PRC1);ENSCHIG00000002759(ANP32E);ENSCHIG00000003005(LIN9);ENSCHIG00000003296(FOSB);ENSCHIG00000003444(NCAPG2);ENSCHIG00000003853(HSF4);ENSCHIG00000003903(JAK2);ENSCHIG00000004093(JUN);ENSCHIG0000000437…
GO:0043233	organelle lumen	317	3154	8.48959e-05	0.00182079	ENSCHIG00000000075(TYMS);ENSCHIG00000000214(DNAJC9);ENSCHIG00000000353(CDK1);ENSCHIG00000000510(MAP2);ENSCHIG00000000623(PLAG1);ENSCHIG00000000946(H1-5);ENSCHIG00000001851(KIF23);ENSCHIG00000002572(PRC1);ENSCHIG00000002759(ANP32E);ENSCHIG00000003005(LIN9);ENSCHIG00000003296(FOSB);ENSCHIG00000003444(NCAPG2);ENSCHIG00000003853(HSF4);ENSCHIG00000003903(JAK2);ENSCHIG00000004093(JUN);ENSCHIG0000000437…
GO:0070013	intracellular organelle lumen	317	3154	8.48959e-05	0.00182079	ENSCHIG00000000075(TYMS);ENSCHIG00000000214(DNAJC9);ENSCHIG00000000353(CDK1);ENSCHIG00000000510(MAP2);ENSCHIG00000000623(PLAG1);ENSCHIG00000000946(H1-5);ENSCHIG00000001851(KIF23);ENSCHIG00000002572(PRC1);ENSCHIG00000002759(ANP32E);ENSCHIG00000003005(LIN9);ENSCHIG00000003296(FOSB);ENSCHIG00000003444(NCAPG2);ENSCHIG00000003853(HSF4);ENSCHIG00000003903(JAK2);ENSCHIG00000004093(JUN);ENSCHIG0000000437…
GO:0043229	intracellular organelle	770	8471	9.19549e-05	0.00192162	ENSCHIG00000000075(TYMS);ENSCHIG00000000138(ZNF521);ENSCHIG00000000214(DNAJC9);ENSCHIG00000000245(-);ENSCHIG00000000353(CDK1);ENSCHIG00000000506(ARV1);ENSCHIG00000000510(MAP2);ENSCHIG00000000527(PTGS1);ENSCHIG00000000623(PLAG1);ENSCHIG00000000624(OTULINL);ENSCHIG00000000946(H1-5);ENSCHIG00000001191(-);ENSCHIG00000001851(KIF23);ENSCHIG00000001864(GALNT5);ENSCHIG00000001878(TEX264);ENSCHIG000000019…
GO:0044449	contractile fiber part	21	103	0.000104088	0.0021208	ENSCHIG00000008416(DES);ENSCHIG00000011761(MYOM2);ENSCHIG00000012778(MYOZ2);ENSCHIG00000014376(CASQ2);ENSCHIG00000015146(MYL4);ENSCHIG00000015250(MYPN);ENSCHIG00000015381(FBXO32);ENSCHIG00000015756(ACTN1);ENSCHIG00000016403(SVIL);ENSCHIG00000016517(TNNI1);ENSCHIG00000017127(MYH6);ENSCHIG00000017627(LMOD3);ENSCHIG00000018645(ANKRD1);ENSCHIG00000019044(NPNT);ENSCHIG00000019356(TNNC1);ENSCHIG0000002…
GO:0015630	microtubule cytoskeleton	95	787	0.000152752	0.00303642	ENSCHIG00000000353(CDK1);ENSCHIG00000000510(MAP2);ENSCHIG00000000623(PLAG1);ENSCHIG00000001851(KIF23);ENSCHIG00000001933(DRC1);ENSCHIG00000002572(PRC1);ENSCHIG00000002772(KIF18A);ENSCHIG00000004741(CENPJ);ENSCHIG00000005379(RELL1);ENSCHIG00000007738(BORA);ENSCHIG00000007815(HYPK);ENSCHIG00000008359(SPRY2);ENSCHIG00000009302(CDC6);ENSCHIG00000009318(KIF24);ENSCHIG00000009433(NEK2);ENSCHIG000000096…
GO:0062023	collagen-containing extracellular matrix	24	130	0.00017742	0.0034428	ENSCHIG00000000495(LAMB3);ENSCHIG00000006814(VWA1);ENSCHIG00000012679(CILP);ENSCHIG00000012683(FGF10);ENSCHIG00000013633(LAMA3);ENSCHIG00000014072(MYOC);ENSCHIG00000014187(TECTA);ENSCHIG00000016500(LRRC15);ENSCHIG00000017899(SOD3);ENSCHIG00000017909(ECM2);ENSCHIG00000017963(FGFR2);ENSCHIG00000018120(LTBP4);ENSCHIG00000018986(ADAMTS5);ENSCHIG00000019044(NPNT);ENSCHIG00000020858(SERPINE1);ENSCHIG00…
GO:0030017	sarcomere	19	94	0.000245916	0.00466096	ENSCHIG00000008416(DES);ENSCHIG00000011761(MYOM2);ENSCHIG00000012778(MYOZ2);ENSCHIG00000014376(CASQ2);ENSCHIG00000015146(MYL4);ENSCHIG00000015250(MYPN);ENSCHIG00000015381(FBXO32);ENSCHIG00000015756(ACTN1);ENSCHIG00000016517(TNNI1);ENSCHIG00000017127(MYH6);ENSCHIG00000017627(LMOD3);ENSCHIG00000018645(ANKRD1);ENSCHIG00000019356(TNNC1);ENSCHIG00000021751(KLHL41);ENSCHIG00000023166(TMOD4);ENSCHIG0000…
GO:0000777	condensed chromosome kinetochore	8	22	0.000258145	0.00478155	ENSCHIG00000011982(BUB1);ENSCHIG00000014694(SKA1);ENSCHIG00000015214(SPDL1);ENSCHIG00000016057(-);ENSCHIG00000020706(HJURP);ENSCHIG00000020759(SPC25);ENSCHIG00000022851(PLK1);ENSCHIG00000025762(DSN1)
GO:0044459	plasma membrane part	144	1306	0.00026538	0.00480633	ENSCHIG00000000579(SEMA4D);ENSCHIG00000000839(AMIGO1);ENSCHIG00000001027(FZD9);ENSCHIG00000002047(KCNJ2);ENSCHIG00000002069(SLC7A11);ENSCHIG00000002743(SCARA5);ENSCHIG00000002772(KIF18A);ENSCHIG00000004276(FAP);ENSCHIG00000004710(GJB2);ENSCHIG00000005276(EPHB3);ENSCHIG00000005289(PLEKHA1);ENSCHIG00000005567(MFSD2A);ENSCHIG00000005571(ITGB4);ENSCHIG00000006418(EEPD1);ENSCHIG00000006578(-);ENSCHIG0…
GO:0072686	mitotic spindle	17	84	0.000504305	0.00893497	ENSCHIG00000000353(CDK1);ENSCHIG00000001851(KIF23);ENSCHIG00000002772(KIF18A);ENSCHIG00000009875(RACGAP1);ENSCHIG00000009909(ASPM);ENSCHIG00000011558(CKAP2L);ENSCHIG00000012350(KIF20B);ENSCHIG00000012868(HECW2);ENSCHIG00000012981(TPPP);ENSCHIG00000014186(EFHC1);ENSCHIG00000018268(KIF11);ENSCHIG00000021972(PKHD1);ENSCHIG00000022907(AURKB);ENSCHIG00000023451(FAM83D);ENSCHIG00000023873(TPX2);ENSCHIG…
GO:0045171	intercellular bridge	13	56	0.000578842	0.0097158	ENSCHIG00000001851(KIF23);ENSCHIG00000002572(PRC1);ENSCHIG00000009831(NCAPH2);ENSCHIG00000010540(XPA);ENSCHIG00000012350(KIF20B);ENSCHIG00000015752(CEP55);ENSCHIG00000018385(TRIM45);ENSCHIG00000022366(KLHDC8B);ENSCHIG00000022922(QSOX1);ENSCHIG00000023432(KIF20A);ENSCHIG00000023451(FAM83D);ENSCHIG00000023873(TPX2);ENSCHIG00000026179(TEX14)
GO:0035976	transcription factor AP-1 complex	3	3	0.00058414	0.0097158	ENSCHIG00000004093(JUN);ENSCHIG00000007846(JUNB);ENSCHIG00000025384(FOS)
GO:0097149	centralspindlin complex	3	3	0.00058414	0.0097158	ENSCHIG00000001851(KIF23);ENSCHIG00000009875(RACGAP1);ENSCHIG00000025581(ECT2)
GO:0044430	cytoskeletal part	122	1099	0.000615443	0.0100317	ENSCHIG00000000353(CDK1);ENSCHIG00000000510(MAP2);ENSCHIG00000000623(PLAG1);ENSCHIG00000001851(KIF23);ENSCHIG00000001933(DRC1);ENSCHIG00000002331(MYO16);ENSCHIG00000002572(PRC1);ENSCHIG00000002772(KIF18A);ENSCHIG00000004741(CENPJ);ENSCHIG00000006318(CCDC40);ENSCHIG00000007287(GLI1);ENSCHIG00000007738(BORA);ENSCHIG00000007953(LCP1);ENSCHIG00000008359(SPRY2);ENSCHIG00000008416(DES);ENSCHIG000000087…
GO:0044464	cell part	1018	11680	0.00078764	0.0125868	ENSCHIG00000000075(TYMS);ENSCHIG00000000138(ZNF521);ENSCHIG00000000214(DNAJC9);ENSCHIG00000000245(-);ENSCHIG00000000324(MTR);ENSCHIG00000000353(CDK1);ENSCHIG00000000504(GMPPB);ENSCHIG00000000506(ARV1);ENSCHIG00000000510(MAP2);ENSCHIG00000000527(PTGS1);ENSCHIG00000000579(SEMA4D);ENSCHIG00000000623(PLAG1);ENSCHIG00000000624(OTULINL);ENSCHIG00000000839(AMIGO1);ENSCHIG00000000946(H1-5);ENSCHIG0000000…
GO:0009986	cell surface	56	436	0.000810994	0.0127108	ENSCHIG00000001027(FZD9);ENSCHIG00000002069(SLC7A11);ENSCHIG00000002743(SCARA5);ENSCHIG00000004276(FAP);ENSCHIG00000005327(KCNN2);ENSCHIG00000005571(ITGB4);ENSCHIG00000006698(TRPC4);ENSCHIG00000007513(FZD5);ENSCHIG00000008042(CTLA4);ENSCHIG00000008514(DUOX1);ENSCHIG00000008577(SFRP4);ENSCHIG00000009603(RAMP2);ENSCHIG00000009860(CAPN5);ENSCHIG00000010830(IGF2R);ENSCHIG00000011218(SLITRK6);ENSCHIG0…
GO:0043601	nuclear replisome	6	15	0.000874833	0.0132903	ENSCHIG00000010540(XPA);ENSCHIG00000016038(TONSL);ENSCHIG00000018617(POLD1);ENSCHIG00000018966(RPA2);ENSCHIG00000021506(-);ENSCHIG00000023669(-)
GO:0000922	spindle pole	17	88	0.000880587	0.0132903	ENSCHIG00000009302(CDC6);ENSCHIG00000009433(NEK2);ENSCHIG00000009909(ASPM);ENSCHIG00000012350(KIF20B);ENSCHIG00000014186(EFHC1);ENSCHIG00000014935(AUNIP);ENSCHIG00000015214(SPDL1);ENSCHIG00000015542(DDX11);ENSCHIG00000017688(DLGAP5);ENSCHIG00000018268(KIF11);ENSCHIG00000020482(WDR62);ENSCHIG00000021114(NEDD9);ENSCHIG00000022851(PLK1);ENSCHIG00000023451(FAM83D);ENSCHIG00000023722(NDE1);ENSCHIG0000…
GO:0005623	cell	1024	11769	0.00101251	0.0150036	ENSCHIG00000000075(TYMS);ENSCHIG00000000138(ZNF521);ENSCHIG00000000214(DNAJC9);ENSCHIG00000000245(-);ENSCHIG00000000324(MTR);ENSCHIG00000000353(CDK1);ENSCHIG00000000504(GMPPB);ENSCHIG00000000506(ARV1);ENSCHIG00000000510(MAP2);ENSCHIG00000000527(PTGS1);ENSCHIG00000000579(SEMA4D);ENSCHIG00000000623(PLAG1);ENSCHIG00000000624(OTULINL);ENSCHIG00000000839(AMIGO1);ENSCHIG00000000946(H1-5);ENSCHIG0000000…
GO:0031226	intrinsic component of plasma membrane	76	641	0.00114886	0.01672	ENSCHIG00000000579(SEMA4D);ENSCHIG00000000839(AMIGO1);ENSCHIG00000002047(KCNJ2);ENSCHIG00000002743(SCARA5);ENSCHIG00000004710(GJB2);ENSCHIG00000005276(EPHB3);ENSCHIG00000005567(MFSD2A);ENSCHIG00000005571(ITGB4);ENSCHIG00000006418(EEPD1);ENSCHIG00000006578(-);ENSCHIG00000006678(CDON);ENSCHIG00000007490(PTH1R);ENSCHIG00000007513(FZD5);ENSCHIG00000007947(KCNC3);ENSCHIG00000008042(CTLA4);ENSCHIG00000…
GO:0098636	protein complex involved in cell adhesion	9	33	0.00118799	0.0169862	ENSCHIG00000005571(ITGB4);ENSCHIG00000008042(CTLA4);ENSCHIG00000010160(JAM3);ENSCHIG00000015227(ITGA3);ENSCHIG00000016526(ITGB5);ENSCHIG00000019044(NPNT);ENSCHIG00000021216(ITGA1);ENSCHIG00000023587(ITGA7);ENSCHIG00000025296(ITGA11)
GO:0000940	condensed chromosome outer kinetochore	5	11	0.0012227	0.017181	ENSCHIG00000011982(BUB1);ENSCHIG00000014694(SKA1);ENSCHIG00000015214(SPDL1);ENSCHIG00000016057(-);ENSCHIG00000022851(PLK1)
GO:0098590	plasma membrane region	66	543	0.00127249	0.0175776	ENSCHIG00000001027(FZD9);ENSCHIG00000002069(SLC7A11);ENSCHIG00000002772(KIF18A);ENSCHIG00000004276(FAP);ENSCHIG00000005289(PLEKHA1);ENSCHIG00000006698(TRPC4);ENSCHIG00000008324(SLITRK1);ENSCHIG00000008916(HTR1B);ENSCHIG00000009412(AQP5);ENSCHIG00000009808(SYT7);ENSCHIG00000009875(RACGAP1);ENSCHIG00000009974(DLG4);ENSCHIG00000010009(CAV3);ENSCHIG00000010044(PLD1);ENSCHIG00000010133(CYBRD1);ENSCHIG…
GO:0030894	replisome	6	16	0.00130129	0.0176759	ENSCHIG00000010540(XPA);ENSCHIG00000016038(TONSL);ENSCHIG00000018617(POLD1);ENSCHIG00000018966(RPA2);ENSCHIG00000021506(-);ENSCHIG00000023669(-)
GO:0005916	fascia adherens	4	7	0.00138804	0.0185451	ENSCHIG00000008416(DES);ENSCHIG00000015756(ACTN1);ENSCHIG00000018662(CDH2);ENSCHIG00000020183(NRAP)
GO:0031012	extracellular matrix	30	204	0.00169137	0.0222333	ENSCHIG00000000495(LAMB3);ENSCHIG00000002155(OTOG);ENSCHIG00000004685(TGFBI);ENSCHIG00000006814(VWA1);ENSCHIG00000010630(ADAMTSL2);ENSCHIG00000012679(CILP);ENSCHIG00000012683(FGF10);ENSCHIG00000013633(LAMA3);ENSCHIG00000014072(MYOC);ENSCHIG00000014187(TECTA);ENSCHIG00000015608(ASPN);ENSCHIG00000016500(LRRC15);ENSCHIG00000017899(SOD3);ENSCHIG00000017909(ECM2);ENSCHIG00000017918(ADAMTS9);ENSCHIG000…
GO:0000790	nuclear chromatin	33	232	0.00180137	0.0233034	ENSCHIG00000000946(H1-5);ENSCHIG00000002759(ANP32E);ENSCHIG00000004093(JUN);ENSCHIG00000006387(H1-4);ENSCHIG00000007371(EZH2);ENSCHIG00000007510(CCAR2);ENSCHIG00000009421(H3C1);ENSCHIG00000009793(MYOD1);ENSCHIG00000010250(HAT1);ENSCHIG00000010729(DPF1);ENSCHIG00000010817(H1-3);ENSCHIG00000012361(H2AX);ENSCHIG00000012377(H1-1);ENSCHIG00000013774(SMAD3);ENSCHIG00000014123(RAD51AP1);ENSCHIG000000143…
GO:0071438	invadopodium membrane	3	4	0.00219029	0.027892	ENSCHIG00000004276(FAP);ENSCHIG00000015227(ITGA3);ENSCHIG00000021048(DPP4)
GO:0031252	cell leading edge	32	226	0.00225531	0.0282781	ENSCHIG00000002772(KIF18A);ENSCHIG00000004276(FAP);ENSCHIG00000005289(PLEKHA1);ENSCHIG00000005571(ITGB4);ENSCHIG00000007694(UNC5C);ENSCHIG00000007953(LCP1);ENSCHIG00000008514(DUOX1);ENSCHIG00000010566(APPL2);ENSCHIG00000010620(KCNC1);ENSCHIG00000012879(WWC1);ENSCHIG00000013798(CXCR4);ENSCHIG00000014118(RASA1);ENSCHIG00000014257(STMN2);ENSCHIG00000014695(DOCK8);ENSCHIG00000015756(ACTN1);ENSCHIG000…
GO:0005576	extracellular region	133	1261	0.00258389	0.0315357	ENSCHIG00000000214(DNAJC9);ENSCHIG00000000495(LAMB3);ENSCHIG00000000579(SEMA4D);ENSCHIG00000001851(KIF23);ENSCHIG00000002155(OTOG);ENSCHIG00000002572(PRC1);ENSCHIG00000003279(ESM1);ENSCHIG00000003384(CHI3L1);ENSCHIG00000004276(FAP);ENSCHIG00000004522(PCSK5);ENSCHIG00000004685(TGFBI);ENSCHIG00000005524(IGFALS);ENSCHIG00000006318(CCDC40);ENSCHIG00000006814(VWA1);ENSCHIG00000007307(GPLD1);ENSCHIG000…
GO:0031390	Ctf18 RFC-like complex	4	8	0.00259251	0.0315357	ENSCHIG00000009030(RFC2);ENSCHIG00000012709(RFC3);ENSCHIG00000015542(DDX11);ENSCHIG00000016947(RFC5)
GO:0099512	supramolecular fiber	61	512	0.00304055	0.0364418	ENSCHIG00000000353(CDK1);ENSCHIG00000000510(MAP2);ENSCHIG00000001851(KIF23);ENSCHIG00000002772(KIF18A);ENSCHIG00000007953(LCP1);ENSCHIG00000008359(SPRY2);ENSCHIG00000008416(DES);ENSCHIG00000009793(MYOD1);ENSCHIG00000009909(ASPM);ENSCHIG00000010160(JAM3);ENSCHIG00000011217(AK1);ENSCHIG00000011761(MYOM2);ENSCHIG00000012292(HID1);ENSCHIG00000012778(MYOZ2);ENSCHIG00000012981(TPPP);ENSCHIG00000013360(…
GO:0005615	extracellular space	75	655	0.00312046	0.0368576	ENSCHIG00000000214(DNAJC9);ENSCHIG00000000579(SEMA4D);ENSCHIG00000003384(CHI3L1);ENSCHIG00000004276(FAP);ENSCHIG00000004522(PCSK5);ENSCHIG00000004685(TGFBI);ENSCHIG00000005524(IGFALS);ENSCHIG00000007307(GPLD1);ENSCHIG00000008470(ADAMTS3);ENSCHIG00000008577(SFRP4);ENSCHIG00000009335(PCSK1);ENSCHIG00000009389(NOG);ENSCHIG00000009887(C1QTNF2);ENSCHIG00000010160(JAM3);ENSCHIG00000010494(PROS1);ENSCHI…
GO:0030496	midbody	19	116	0.00341937	0.0392879	ENSCHIG00000000353(CDK1);ENSCHIG00000001851(KIF23);ENSCHIG00000002572(PRC1);ENSCHIG00000009433(NEK2);ENSCHIG00000009875(RACGAP1);ENSCHIG00000009909(ASPM);ENSCHIG00000012350(KIF20B);ENSCHIG00000013988(TTC28);ENSCHIG00000015542(DDX11);ENSCHIG00000015752(CEP55);ENSCHIG00000016262(BCL3);ENSCHIG00000017068(ANLN);ENSCHIG00000022366(KLHDC8B);ENSCHIG00000022851(PLK1);ENSCHIG00000022907(AURKB);ENSCHIG0000…
GO:0099080	supramolecular complex	61	515	0.00347083	0.0392879	ENSCHIG00000000353(CDK1);ENSCHIG00000000510(MAP2);ENSCHIG00000001851(KIF23);ENSCHIG00000002772(KIF18A);ENSCHIG00000007953(LCP1);ENSCHIG00000008359(SPRY2);ENSCHIG00000008416(DES);ENSCHIG00000009793(MYOD1);ENSCHIG00000009909(ASPM);ENSCHIG00000010160(JAM3);ENSCHIG00000011217(AK1);ENSCHIG00000011761(MYOM2);ENSCHIG00000012292(HID1);ENSCHIG00000012778(MYOZ2);ENSCHIG00000012981(TPPP);ENSCHIG00000013360(…
GO:0099081	supramolecular polymer	61	515	0.00347083	0.0392879	ENSCHIG00000000353(CDK1);ENSCHIG00000000510(MAP2);ENSCHIG00000001851(KIF23);ENSCHIG00000002772(KIF18A);ENSCHIG00000007953(LCP1);ENSCHIG00000008359(SPRY2);ENSCHIG00000008416(DES);ENSCHIG00000009793(MYOD1);ENSCHIG00000009909(ASPM);ENSCHIG00000010160(JAM3);ENSCHIG00000011217(AK1);ENSCHIG00000011761(MYOM2);ENSCHIG00000012292(HID1);ENSCHIG00000012778(MYOZ2);ENSCHIG00000012981(TPPP);ENSCHIG00000013360(…
GO:0070161	anchoring junction	28	196	0.00361314	0.0403385	ENSCHIG00000003903(JAK2);ENSCHIG00000007953(LCP1);ENSCHIG00000008416(DES);ENSCHIG00000009337(-);ENSCHIG00000010160(JAM3);ENSCHIG00000010390(EPHA5);ENSCHIG00000011793(PRAG1);ENSCHIG00000013074(CDCA3);ENSCHIG00000014352(NPHS1);ENSCHIG00000014628(TNS1);ENSCHIG00000015756(ACTN1);ENSCHIG00000015852(NDRG1);ENSCHIG00000017691(KAZN);ENSCHIG00000018662(CDH2);ENSCHIG00000020183(NRAP);ENSCHIG00000020787(DLL…
GO:0005887	integral component of plasma membrane	69	598	0.00373102	0.0410917	ENSCHIG00000000579(SEMA4D);ENSCHIG00000000839(AMIGO1);ENSCHIG00000002047(KCNJ2);ENSCHIG00000002743(SCARA5);ENSCHIG00000004710(GJB2);ENSCHIG00000005276(EPHB3);ENSCHIG00000005567(MFSD2A);ENSCHIG00000005571(ITGB4);ENSCHIG00000006578(-);ENSCHIG00000006678(CDON);ENSCHIG00000007490(PTH1R);ENSCHIG00000007513(FZD5);ENSCHIG00000007947(KCNC3);ENSCHIG00000008042(CTLA4);ENSCHIG00000008213(ALK);ENSCHIG0000000…
GO:0015629	actin cytoskeleton	41	321	0.00422492	0.0454296	ENSCHIG00000002331(MYO16);ENSCHIG00000007953(LCP1);ENSCHIG00000008359(SPRY2);ENSCHIG00000008714(MYH8);ENSCHIG00000010160(JAM3);ENSCHIG00000010979(ARSJ);ENSCHIG00000012669(TAX1BP3);ENSCHIG00000012778(MYOZ2);ENSCHIG00000013224(EFR3B);ENSCHIG00000013443(DAPK1);ENSCHIG00000014360(CLIC5);ENSCHIG00000015009(MYO1F);ENSCHIG00000015236(SPTBN4);ENSCHIG00000015539(GAS2L3);ENSCHIG00000015544(EPHA3);ENSCHIG00…
GO:0031672	A band	5	14	0.0042839	0.0454296	ENSCHIG00000011761(MYOM2);ENSCHIG00000015146(MYL4);ENSCHIG00000017627(LMOD3);ENSCHIG00000021751(KLHL41);ENSCHIG00000023924(LMOD2)
GO:0034399	nuclear periphery	13	69	0.00429213	0.0454296	ENSCHIG00000000510(MAP2);ENSCHIG00000005292(NUP205);ENSCHIG00000010329(BLM);ENSCHIG00000013360(LMNB2);ENSCHIG00000013433(ATN1);ENSCHIG00000013615(LMNB1);ENSCHIG00000015236(SPTBN4);ENSCHIG00000015863(PCNA);ENSCHIG00000018433(KAT8);ENSCHIG00000018588(UHRF1);ENSCHIG00000021954(ZNF703);ENSCHIG00000022371(CAD);ENSCHIG00000023097(SFPQ)
GO:0031430	M band	4	9	0.00435888	0.0455447	ENSCHIG00000011761(MYOM2);ENSCHIG00000017627(LMOD3);ENSCHIG00000021751(KLHL41);ENSCHIG00000023924(LMOD2)
GO:0032153	cell division site	7	26	0.0044913	0.0457551	ENSCHIG00000009875(RACGAP1);ENSCHIG00000011834(MASTL);ENSCHIG00000016284(PSD);ENSCHIG00000017068(ANLN);ENSCHIG00000022366(KLHDC8B);ENSCHIG00000023432(KIF20A);ENSCHIG00000025581(ECT2)
GO:0032155	cell division site part	7	26	0.0044913	0.0457551	ENSCHIG00000009875(RACGAP1);ENSCHIG00000011834(MASTL);ENSCHIG00000016284(PSD);ENSCHIG00000017068(ANLN);ENSCHIG00000022366(KLHDC8B);ENSCHIG00000023432(KIF20A);ENSCHIG00000025581(ECT2)

## Sheet: GO-MF
GO ID	Description	GM-vs-DM1 (1250)	All (14816)	pvalue	qvalue	Genes
GO:0005515	protein binding	716	6544	1.71121e-22	2.47612e-19	ENSCHIG00000000138(ZNF521);ENSCHIG00000000214(DNAJC9);ENSCHIG00000000353(CDK1);ENSCHIG00000000385(SYNPO2L);ENSCHIG00000000510(MAP2);ENSCHIG00000000579(SEMA4D);ENSCHIG00000000839(AMIGO1);ENSCHIG00000000946(H1-5);ENSCHIG00000001027(FZD9);ENSCHIG00000001191(-);ENSCHIG00000001308(SRM);ENSCHIG00000001756(ISLR);ENSCHIG00000001775(SLITRK5);ENSCHIG00000001851(KIF23);ENSCHIG00000002001(TANC2);ENSCHIG00000…
GO:0005488	binding	1057	10928	1.04445e-21	7.55657e-19	ENSCHIG00000000075(TYMS);ENSCHIG00000000109(ENOSF1);ENSCHIG00000000138(ZNF521);ENSCHIG00000000203(ZCCHC24);ENSCHIG00000000214(DNAJC9);ENSCHIG00000000324(MTR);ENSCHIG00000000353(CDK1);ENSCHIG00000000385(SYNPO2L);ENSCHIG00000000510(MAP2);ENSCHIG00000000527(PTGS1);ENSCHIG00000000579(SEMA4D);ENSCHIG00000000623(PLAG1);ENSCHIG00000000839(AMIGO1);ENSCHIG00000000946(H1-5);ENSCHIG00000001027(FZD9);ENSCHIG…
GO:0046982	protein heterodimerization activity	75	270	4.01158e-21	1.93492e-18	ENSCHIG00000001027(FZD9);ENSCHIG00000001191(-);ENSCHIG00000002577(-);ENSCHIG00000002971(-);ENSCHIG00000004109(-);ENSCHIG00000004792(H2AC6);ENSCHIG00000005501(-);ENSCHIG00000005720(-);ENSCHIG00000006209(H2AC21);ENSCHIG00000006539(-);ENSCHIG00000006730(-);ENSCHIG00000007534(-);ENSCHIG00000007655(-);ENSCHIG00000007673(H2BC18);ENSCHIG00000007834(-);ENSCHIG00000007924(-);ENSCHIG00000007984(-);ENSCHIG0…
GO:0003677	DNA binding	206	1486	9.17308e-14	2.93681e-11	ENSCHIG00000000623(PLAG1);ENSCHIG00000000946(H1-5);ENSCHIG00000001191(-);ENSCHIG00000002577(-);ENSCHIG00000002971(-);ENSCHIG00000003296(FOSB);ENSCHIG00000003405(NFE2);ENSCHIG00000003853(HSF4);ENSCHIG00000004093(JUN);ENSCHIG00000004109(-);ENSCHIG00000004792(H2AC6);ENSCHIG00000005050(PITX3);ENSCHIG00000005401(SMC2);ENSCHIG00000005501(-);ENSCHIG00000005720(-);ENSCHIG00000006098(CERS4);ENSCHIG0000000…
GO:0046983	protein dimerization activity	130	800	1.01479e-13	2.93681e-11	ENSCHIG00000001027(FZD9);ENSCHIG00000001191(-);ENSCHIG00000001308(SRM);ENSCHIG00000002577(-);ENSCHIG00000002971(-);ENSCHIG00000004109(-);ENSCHIG00000004276(FAP);ENSCHIG00000004792(H2AC6);ENSCHIG00000005327(KCNN2);ENSCHIG00000005501(-);ENSCHIG00000005720(-);ENSCHIG00000006209(H2AC21);ENSCHIG00000006539(-);ENSCHIG00000006730(-);ENSCHIG00000007111(EPHX2);ENSCHIG00000007326(E2F2);ENSCHIG00000007490(P…
GO:0005524	ATP binding	160	1243	1.96958e-08	4.74998e-06	ENSCHIG00000000353(CDK1);ENSCHIG00000001851(KIF23);ENSCHIG00000002331(MYO16);ENSCHIG00000002772(KIF18A);ENSCHIG00000003903(JAK2);ENSCHIG00000005276(EPHB3);ENSCHIG00000005401(SMC2);ENSCHIG00000005530(-);ENSCHIG00000005867(FIGNL1);ENSCHIG00000006655(CDK8);ENSCHIG00000006945(CDK2);ENSCHIG00000007182(ATP10A);ENSCHIG00000007318(CAMK1D);ENSCHIG00000007647(AK4);ENSCHIG00000008213(ALK);ENSCHIG00000008581…
GO:0030554	adenyl nucleotide binding	164	1287	2.58194e-08	5.33725e-06	ENSCHIG00000000353(CDK1);ENSCHIG00000001851(KIF23);ENSCHIG00000002331(MYO16);ENSCHIG00000002772(KIF18A);ENSCHIG00000003903(JAK2);ENSCHIG00000005276(EPHB3);ENSCHIG00000005401(SMC2);ENSCHIG00000005530(-);ENSCHIG00000005867(FIGNL1);ENSCHIG00000006655(CDK8);ENSCHIG00000006945(CDK2);ENSCHIG00000007182(ATP10A);ENSCHIG00000007318(CAMK1D);ENSCHIG00000007647(AK4);ENSCHIG00000008213(ALK);ENSCHIG00000008274…
GO:0032559	adenyl ribonucleotide binding	163	1281	3.16639e-08	5.36466e-06	ENSCHIG00000000353(CDK1);ENSCHIG00000001851(KIF23);ENSCHIG00000002331(MYO16);ENSCHIG00000002772(KIF18A);ENSCHIG00000003903(JAK2);ENSCHIG00000005276(EPHB3);ENSCHIG00000005401(SMC2);ENSCHIG00000005530(-);ENSCHIG00000005867(FIGNL1);ENSCHIG00000006655(CDK8);ENSCHIG00000006945(CDK2);ENSCHIG00000007182(ATP10A);ENSCHIG00000007318(CAMK1D);ENSCHIG00000007647(AK4);ENSCHIG00000008213(ALK);ENSCHIG00000008581…
GO:0019899	enzyme binding	177	1420	3.33669e-08	5.36466e-06	ENSCHIG00000000946(H1-5);ENSCHIG00000002572(PRC1);ENSCHIG00000003822(TOB1);ENSCHIG00000003903(JAK2);ENSCHIG00000004054(PHLDB3);ENSCHIG00000004093(JUN);ENSCHIG00000004276(FAP);ENSCHIG00000004376(CDK5R1);ENSCHIG00000004741(CENPJ);ENSCHIG00000005813(VSIR);ENSCHIG00000007510(CCAR2);ENSCHIG00000007513(FZD5);ENSCHIG00000007694(UNC5C);ENSCHIG00000007953(LCP1);ENSCHIG00000007963(MVP);ENSCHIG00000008359(S…
GO:0019900	kinase binding	75	473	6.20441e-08	8.97779e-06	ENSCHIG00000002572(PRC1);ENSCHIG00000003822(TOB1);ENSCHIG00000003903(JAK2);ENSCHIG00000004376(CDK5R1);ENSCHIG00000004741(CENPJ);ENSCHIG00000007513(FZD5);ENSCHIG00000007694(UNC5C);ENSCHIG00000007963(MVP);ENSCHIG00000008359(SPRY2);ENSCHIG00000008393(MAPK8IP2);ENSCHIG00000009005(PIK3IP1);ENSCHIG00000009302(CDC6);ENSCHIG00000009875(RACGAP1);ENSCHIG00000009974(DLG4);ENSCHIG00000010534(CCND1);ENSCHIG00…
GO:0008144	drug binding	172	1403	1.6964e-07	2.23153e-05	ENSCHIG00000000324(MTR);ENSCHIG00000000353(CDK1);ENSCHIG00000001851(KIF23);ENSCHIG00000001958(MOCOS);ENSCHIG00000002331(MYO16);ENSCHIG00000002772(KIF18A);ENSCHIG00000003384(CHI3L1);ENSCHIG00000003903(JAK2);ENSCHIG00000005276(EPHB3);ENSCHIG00000005401(SMC2);ENSCHIG00000005530(-);ENSCHIG00000005867(FIGNL1);ENSCHIG00000006655(CDK8);ENSCHIG00000006945(CDK2);ENSCHIG00000007182(ATP10A);ENSCHIG000000073…
GO:0140097	catalytic activity, acting on DNA	32	144	2.91682e-07	3.51719e-05	ENSCHIG00000006391(DNMT3B);ENSCHIG00000007298(-);ENSCHIG00000008274(TREX1);ENSCHIG00000009030(RFC2);ENSCHIG00000009155(FEN1);ENSCHIG00000009157(NEIL3);ENSCHIG00000010328(POLH);ENSCHIG00000010329(BLM);ENSCHIG00000011442(MCM5);ENSCHIG00000012556(TDP1);ENSCHIG00000012709(RFC3);ENSCHIG00000013001(EXO1);ENSCHIG00000013841(POLQ);ENSCHIG00000013888(GEN1);ENSCHIG00000014098(-);ENSCHIG00000015542(DDX11);E…
GO:0097367	carbohydrate derivative binding	211	1825	5.20611e-07	5.7948e-05	ENSCHIG00000000353(CDK1);ENSCHIG00000001851(KIF23);ENSCHIG00000002331(MYO16);ENSCHIG00000002772(KIF18A);ENSCHIG00000003384(CHI3L1);ENSCHIG00000003903(JAK2);ENSCHIG00000005276(EPHB3);ENSCHIG00000005401(SMC2);ENSCHIG00000005530(-);ENSCHIG00000005867(FIGNL1);ENSCHIG00000006655(CDK8);ENSCHIG00000006945(CDK2);ENSCHIG00000007182(ATP10A);ENSCHIG00000007318(CAMK1D);ENSCHIG00000007647(AK4);ENSCHIG00000008…
GO:0043168	anion binding	248	2233	1.15859e-06	0.000119749	ENSCHIG00000000353(CDK1);ENSCHIG00000001851(KIF23);ENSCHIG00000001958(MOCOS);ENSCHIG00000002047(KCNJ2);ENSCHIG00000002331(MYO16);ENSCHIG00000002772(KIF18A);ENSCHIG00000003903(JAK2);ENSCHIG00000005054(PHLDA1);ENSCHIG00000005276(EPHB3);ENSCHIG00000005289(PLEKHA1);ENSCHIG00000005401(SMC2);ENSCHIG00000005530(-);ENSCHIG00000005867(FIGNL1);ENSCHIG00000006655(CDK8);ENSCHIG00000006698(TRPC4);ENSCHIG00000…
GO:0000166	nucleotide binding	208	1825	1.79199e-06	0.000162063	ENSCHIG00000000353(CDK1);ENSCHIG00000001851(KIF23);ENSCHIG00000002331(MYO16);ENSCHIG00000002772(KIF18A);ENSCHIG00000003808(IDH2);ENSCHIG00000003903(JAK2);ENSCHIG00000005276(EPHB3);ENSCHIG00000005401(SMC2);ENSCHIG00000005530(-);ENSCHIG00000005867(FIGNL1);ENSCHIG00000006655(CDK8);ENSCHIG00000006945(CDK2);ENSCHIG00000007182(ATP10A);ENSCHIG00000007318(CAMK1D);ENSCHIG00000007647(AK4);ENSCHIG0000000821…
GO:1901265	nucleoside phosphate binding	208	1825	1.79199e-06	0.000162063	ENSCHIG00000000353(CDK1);ENSCHIG00000001851(KIF23);ENSCHIG00000002331(MYO16);ENSCHIG00000002772(KIF18A);ENSCHIG00000003808(IDH2);ENSCHIG00000003903(JAK2);ENSCHIG00000005276(EPHB3);ENSCHIG00000005401(SMC2);ENSCHIG00000005530(-);ENSCHIG00000005867(FIGNL1);ENSCHIG00000006655(CDK8);ENSCHIG00000006945(CDK2);ENSCHIG00000007182(ATP10A);ENSCHIG00000007318(CAMK1D);ENSCHIG00000007647(AK4);ENSCHIG0000000821…
GO:0003678	DNA helicase activity	15	45	2.18952e-06	0.000186367	ENSCHIG00000009030(RFC2);ENSCHIG00000010329(BLM);ENSCHIG00000011442(MCM5);ENSCHIG00000012709(RFC3);ENSCHIG00000013841(POLQ);ENSCHIG00000014098(-);ENSCHIG00000015542(DDX11);ENSCHIG00000016947(RFC5);ENSCHIG00000017476(MCM6);ENSCHIG00000018094(MCM4);ENSCHIG00000018956(DNA2);ENSCHIG00000020423(MCM3);ENSCHIG00000024462(RUVBL2);ENSCHIG00000026747(RAD51);ENSCHIG00000027136(MCM7)
GO:0035639	purine ribonucleoside triphosphate binding	184	1587	2.69053e-06	0.000216288	ENSCHIG00000000353(CDK1);ENSCHIG00000001851(KIF23);ENSCHIG00000002331(MYO16);ENSCHIG00000002772(KIF18A);ENSCHIG00000003903(JAK2);ENSCHIG00000005276(EPHB3);ENSCHIG00000005401(SMC2);ENSCHIG00000005530(-);ENSCHIG00000005867(FIGNL1);ENSCHIG00000006655(CDK8);ENSCHIG00000006945(CDK2);ENSCHIG00000007182(ATP10A);ENSCHIG00000007318(CAMK1D);ENSCHIG00000007647(AK4);ENSCHIG00000008213(ALK);ENSCHIG00000008581…
GO:0017076	purine nucleotide binding	188	1637	3.81984e-06	0.000290911	ENSCHIG00000000353(CDK1);ENSCHIG00000001851(KIF23);ENSCHIG00000002331(MYO16);ENSCHIG00000002772(KIF18A);ENSCHIG00000003903(JAK2);ENSCHIG00000005276(EPHB3);ENSCHIG00000005401(SMC2);ENSCHIG00000005530(-);ENSCHIG00000005867(FIGNL1);ENSCHIG00000006655(CDK8);ENSCHIG00000006945(CDK2);ENSCHIG00000007182(ATP10A);ENSCHIG00000007318(CAMK1D);ENSCHIG00000007647(AK4);ENSCHIG00000008213(ALK);ENSCHIG00000008274…
GO:0019901	protein kinase binding	62	410	4.35253e-06	0.000300139	ENSCHIG00000002572(PRC1);ENSCHIG00000003822(TOB1);ENSCHIG00000003903(JAK2);ENSCHIG00000004376(CDK5R1);ENSCHIG00000004741(CENPJ);ENSCHIG00000007513(FZD5);ENSCHIG00000007694(UNC5C);ENSCHIG00000007963(MVP);ENSCHIG00000008359(SPRY2);ENSCHIG00000008393(MAPK8IP2);ENSCHIG00000009875(RACGAP1);ENSCHIG00000010534(CCND1);ENSCHIG00000011781(EMP2);ENSCHIG00000013189(CAMK2N1);ENSCHIG00000013222(FLT3LG);ENSCHIG…
GO:0032555	purine ribonucleotide binding	187	1630	4.35585e-06	0.000300139	ENSCHIG00000000353(CDK1);ENSCHIG00000001851(KIF23);ENSCHIG00000002331(MYO16);ENSCHIG00000002772(KIF18A);ENSCHIG00000003903(JAK2);ENSCHIG00000005276(EPHB3);ENSCHIG00000005401(SMC2);ENSCHIG00000005530(-);ENSCHIG00000005867(FIGNL1);ENSCHIG00000006655(CDK8);ENSCHIG00000006945(CDK2);ENSCHIG00000007182(ATP10A);ENSCHIG00000007318(CAMK1D);ENSCHIG00000007647(AK4);ENSCHIG00000008213(ALK);ENSCHIG00000008581…
GO:0032553	ribonucleotide binding	188	1643	4.83153e-06	0.000317783	ENSCHIG00000000353(CDK1);ENSCHIG00000001851(KIF23);ENSCHIG00000002331(MYO16);ENSCHIG00000002772(KIF18A);ENSCHIG00000003903(JAK2);ENSCHIG00000005276(EPHB3);ENSCHIG00000005401(SMC2);ENSCHIG00000005530(-);ENSCHIG00000005867(FIGNL1);ENSCHIG00000006655(CDK8);ENSCHIG00000006945(CDK2);ENSCHIG00000007182(ATP10A);ENSCHIG00000007318(CAMK1D);ENSCHIG00000007647(AK4);ENSCHIG00000008213(ALK);ENSCHIG00000008581…
GO:0036094	small molecule binding	230	2086	5.38213e-06	0.000338606	ENSCHIG00000000324(MTR);ENSCHIG00000000353(CDK1);ENSCHIG00000001851(KIF23);ENSCHIG00000001958(MOCOS);ENSCHIG00000002331(MYO16);ENSCHIG00000002772(KIF18A);ENSCHIG00000003808(IDH2);ENSCHIG00000003903(JAK2);ENSCHIG00000005276(EPHB3);ENSCHIG00000005401(SMC2);ENSCHIG00000005530(-);ENSCHIG00000005867(FIGNL1);ENSCHIG00000006655(CDK8);ENSCHIG00000006698(TRPC4);ENSCHIG00000006945(CDK2);ENSCHIG00000007182(…
GO:0004672	protein kinase activity	72	530	3.41172e-05	0.00205698	ENSCHIG00000000353(CDK1);ENSCHIG00000003903(JAK2);ENSCHIG00000005276(EPHB3);ENSCHIG00000006655(CDK8);ENSCHIG00000006945(CDK2);ENSCHIG00000007318(CAMK1D);ENSCHIG00000008213(ALK);ENSCHIG00000009433(NEK2);ENSCHIG00000009588(CDK15);ENSCHIG00000009873(GUCY2C);ENSCHIG00000010109(TTK);ENSCHIG00000010390(EPHA5);ENSCHIG00000010465(HASPIN);ENSCHIG00000010534(CCND1);ENSCHIG00000010580(-);ENSCHIG00000011323(…
GO:1901363	heterocyclic compound binding	458	4676	3.70981e-05	0.00214724	ENSCHIG00000000075(TYMS);ENSCHIG00000000138(ZNF521);ENSCHIG00000000203(ZCCHC24);ENSCHIG00000000324(MTR);ENSCHIG00000000353(CDK1);ENSCHIG00000000527(PTGS1);ENSCHIG00000000623(PLAG1);ENSCHIG00000000946(H1-5);ENSCHIG00000001191(-);ENSCHIG00000001851(KIF23);ENSCHIG00000001958(MOCOS);ENSCHIG00000002331(MYO16);ENSCHIG00000002577(-);ENSCHIG00000002772(KIF18A);ENSCHIG00000002971(-);ENSCHIG00000003296(FOS…
GO:0097159	organic cyclic compound binding	461	4713	3.95178e-05	0.00219932	ENSCHIG00000000075(TYMS);ENSCHIG00000000138(ZNF521);ENSCHIG00000000203(ZCCHC24);ENSCHIG00000000324(MTR);ENSCHIG00000000353(CDK1);ENSCHIG00000000527(PTGS1);ENSCHIG00000000623(PLAG1);ENSCHIG00000000946(H1-5);ENSCHIG00000001191(-);ENSCHIG00000001851(KIF23);ENSCHIG00000001958(MOCOS);ENSCHIG00000002331(MYO16);ENSCHIG00000002577(-);ENSCHIG00000002772(KIF18A);ENSCHIG00000002971(-);ENSCHIG00000003296(FOS…
GO:0042802	identical protein binding	141	1217	4.71901e-05	0.00252904	ENSCHIG00000001027(FZD9);ENSCHIG00000001308(SRM);ENSCHIG00000002047(KCNJ2);ENSCHIG00000003853(HSF4);ENSCHIG00000003903(JAK2);ENSCHIG00000004093(JUN);ENSCHIG00000004276(FAP);ENSCHIG00000004508(FUS);ENSCHIG00000004710(GJB2);ENSCHIG00000004741(CENPJ);ENSCHIG00000005327(KCNN2);ENSCHIG00000005813(VSIR);ENSCHIG00000006814(VWA1);ENSCHIG00000007111(EPHX2);ENSCHIG00000007490(PTH1R);ENSCHIG00000007953(LCP1…
GO:0005509	calcium ion binding	74	557	5.60896e-05	0.00289863	ENSCHIG00000004710(GJB2);ENSCHIG00000005158(DLK2);ENSCHIG00000006627(PCDHB14);ENSCHIG00000007274(TLL2);ENSCHIG00000007953(LCP1);ENSCHIG00000008338(LTBP2);ENSCHIG00000008514(DUOX1);ENSCHIG00000009249(TBC1D9B);ENSCHIG00000009461(MYL12B);ENSCHIG00000009935(PCDHB6);ENSCHIG00000010175(PADI3);ENSCHIG00000010494(PROS1);ENSCHIG00000010754(OIT3);ENSCHIG00000011612(-);ENSCHIG00000011768(SPOCK2);ENSCHIG0000…
GO:0005003	ephrin receptor activity	7	14	6.04085e-05	0.0029137	ENSCHIG00000005276(EPHB3);ENSCHIG00000010390(EPHA5);ENSCHIG00000015303(EPHB6);ENSCHIG00000015544(EPHA3);ENSCHIG00000019310(EPHB1);ENSCHIG00000021379(EPHA1);ENSCHIG00000025019(EPHA4)
GO:0035173	histone kinase activity	7	14	6.04085e-05	0.0029137	ENSCHIG00000000353(CDK1);ENSCHIG00000003903(JAK2);ENSCHIG00000010465(HASPIN);ENSCHIG00000016993(PRKCB);ENSCHIG00000022864(VRK1);ENSCHIG00000022907(AURKB);ENSCHIG00000025345(CHEK1)
GO:0004714	transmembrane receptor protein tyrosine kinase activity	14	52	7.16876e-05	0.00334619	ENSCHIG00000005276(EPHB3);ENSCHIG00000008213(ALK);ENSCHIG00000010390(EPHA5);ENSCHIG00000013969(ERBB3);ENSCHIG00000015303(EPHB6);ENSCHIG00000015544(EPHA3);ENSCHIG00000017963(FGFR2);ENSCHIG00000019310(EPHB1);ENSCHIG00000019587(FLT1);ENSCHIG00000020547(EGFR);ENSCHIG00000021379(EPHA1);ENSCHIG00000021480(RET);ENSCHIG00000025019(EPHA4);ENSCHIG00000025688(MST1R)
GO:0043167	ion binding	426	4350	8.78534e-05	0.00397262	ENSCHIG00000000109(ENOSF1);ENSCHIG00000000203(ZCCHC24);ENSCHIG00000000324(MTR);ENSCHIG00000000353(CDK1);ENSCHIG00000000527(PTGS1);ENSCHIG00000001851(KIF23);ENSCHIG00000001958(MOCOS);ENSCHIG00000002047(KCNJ2);ENSCHIG00000002331(MYO16);ENSCHIG00000002557(PTER);ENSCHIG00000002616(TPH2);ENSCHIG00000002772(KIF18A);ENSCHIG00000003808(IDH2);ENSCHIG00000003903(JAK2);ENSCHIG00000004508(FUS);ENSCHIG0000000…
GO:0017116	single-stranded DNA-dependent ATP-dependent DNA helicase activity	6	11	0.000113557	0.00483286	ENSCHIG00000009030(RFC2);ENSCHIG00000012709(RFC3);ENSCHIG00000013841(POLQ);ENSCHIG00000016947(RFC5);ENSCHIG00000018956(DNA2);ENSCHIG00000026747(RAD51)
GO:0043142	single-stranded DNA-dependent ATPase activity	6	11	0.000113557	0.00483286	ENSCHIG00000009030(RFC2);ENSCHIG00000012709(RFC3);ENSCHIG00000013841(POLQ);ENSCHIG00000016947(RFC5);ENSCHIG00000018956(DNA2);ENSCHIG00000026747(RAD51)
GO:0003684	damaged DNA binding	12	42	0.000125259	0.00517857	ENSCHIG00000009157(NEIL3);ENSCHIG00000010328(POLH);ENSCHIG00000010329(BLM);ENSCHIG00000010540(XPA);ENSCHIG00000012361(H2AX);ENSCHIG00000012748(REV1);ENSCHIG00000014935(AUNIP);ENSCHIG00000015863(PCNA);ENSCHIG00000018966(RPA2);ENSCHIG00000020002(POLI);ENSCHIG00000022680(NEIL1);ENSCHIG00000026740(BRCA1)
GO:0031490	chromatin DNA binding	14	55	0.000138849	0.00558096	ENSCHIG00000000946(H1-5);ENSCHIG00000006387(H1-4);ENSCHIG00000007371(EZH2);ENSCHIG00000009793(MYOD1);ENSCHIG00000010817(H1-3);ENSCHIG00000011015(VAX2);ENSCHIG00000012377(H1-1);ENSCHIG00000013197(PER1);ENSCHIG00000013774(SMAD3);ENSCHIG00000020307(STAT3);ENSCHIG00000021033(NOTCH1);ENSCHIG00000021331(MYOG);ENSCHIG00000021891(H1-2);ENSCHIG00000024462(RUVBL2)
GO:0016301	kinase activity	84	671	0.000147316	0.0057375	ENSCHIG00000000353(CDK1);ENSCHIG00000003903(JAK2);ENSCHIG00000005276(EPHB3);ENSCHIG00000006655(CDK8);ENSCHIG00000006945(CDK2);ENSCHIG00000007318(CAMK1D);ENSCHIG00000007647(AK4);ENSCHIG00000008213(ALK);ENSCHIG00000009433(NEK2);ENSCHIG00000009588(CDK15);ENSCHIG00000009873(GUCY2C);ENSCHIG00000010109(TTK);ENSCHIG00000010390(EPHA5);ENSCHIG00000010465(HASPIN);ENSCHIG00000010534(CCND1);ENSCHIG0000001058…
GO:1990782	protein tyrosine kinase binding	15	62	0.000150674	0.0057375	ENSCHIG00000003822(TOB1);ENSCHIG00000013222(FLT3LG);ENSCHIG00000013813(SHC4);ENSCHIG00000014072(MYOC);ENSCHIG00000015863(PCNA);ENSCHIG00000017530(GAB2);ENSCHIG00000018246(ANGPT4);ENSCHIG00000018429(BANK1);ENSCHIG00000019161(ANGPT2);ENSCHIG00000020263(ALKAL2);ENSCHIG00000021114(NEDD9);ENSCHIG00000022731(CADM4);ENSCHIG00000025019(EPHA4);ENSCHIG00000026062(GRB14);ENSCHIG00000027047(-)
GO:0004713	protein tyrosine kinase activity	20	99	0.000192955	0.00693554	ENSCHIG00000003903(JAK2);ENSCHIG00000005276(EPHB3);ENSCHIG00000008213(ALK);ENSCHIG00000010390(EPHA5);ENSCHIG00000011323(PKDCC);ENSCHIG00000013969(ERBB3);ENSCHIG00000015303(EPHB6);ENSCHIG00000015544(EPHA3);ENSCHIG00000017963(FGFR2);ENSCHIG00000018652(TYK2);ENSCHIG00000019310(EPHB1);ENSCHIG00000019587(FLT1);ENSCHIG00000020547(EGFR);ENSCHIG00000021379(EPHA1);ENSCHIG00000021480(RET);ENSCHIG0000002157…
GO:0030971	receptor tyrosine kinase binding	12	44	0.000203985	0.00693554	ENSCHIG00000003822(TOB1);ENSCHIG00000013222(FLT3LG);ENSCHIG00000013813(SHC4);ENSCHIG00000014072(MYOC);ENSCHIG00000015863(PCNA);ENSCHIG00000017530(GAB2);ENSCHIG00000018246(ANGPT4);ENSCHIG00000019161(ANGPT2);ENSCHIG00000020263(ALKAL2);ENSCHIG00000022731(CADM4);ENSCHIG00000026062(GRB14);ENSCHIG00000027047(-)
GO:0016772	transferase activity, transferring phosphorus-containing groups	98	817	0.000209129	0.00693554	ENSCHIG00000000353(CDK1);ENSCHIG00000000504(GMPPB);ENSCHIG00000003903(JAK2);ENSCHIG00000005276(EPHB3);ENSCHIG00000006655(CDK8);ENSCHIG00000006945(CDK2);ENSCHIG00000007318(CAMK1D);ENSCHIG00000007647(AK4);ENSCHIG00000008213(ALK);ENSCHIG00000008824(-);ENSCHIG00000009433(NEK2);ENSCHIG00000009588(CDK15);ENSCHIG00000009873(GUCY2C);ENSCHIG00000010109(TTK);ENSCHIG00000010328(POLH);ENSCHIG00000010390(EPHA…
GO:0004003	ATP-dependent DNA helicase activity	6	12	0.000210894	0.00693554	ENSCHIG00000009030(RFC2);ENSCHIG00000012709(RFC3);ENSCHIG00000013841(POLQ);ENSCHIG00000016947(RFC5);ENSCHIG00000018956(DNA2);ENSCHIG00000026747(RAD51)
GO:0008026	ATP-dependent helicase activity	6	12	0.000210894	0.00693554	ENSCHIG00000009030(RFC2);ENSCHIG00000012709(RFC3);ENSCHIG00000013841(POLQ);ENSCHIG00000016947(RFC5);ENSCHIG00000018956(DNA2);ENSCHIG00000026747(RAD51)
GO:0070035	purine NTP-dependent helicase activity	6	12	0.000210894	0.00693554	ENSCHIG00000009030(RFC2);ENSCHIG00000012709(RFC3);ENSCHIG00000013841(POLQ);ENSCHIG00000016947(RFC5);ENSCHIG00000018956(DNA2);ENSCHIG00000026747(RAD51)
GO:0016773	phosphotransferase activity, alcohol group as acceptor	76	615	0.000445968	0.0143403	ENSCHIG00000000353(CDK1);ENSCHIG00000003903(JAK2);ENSCHIG00000005276(EPHB3);ENSCHIG00000006655(CDK8);ENSCHIG00000006945(CDK2);ENSCHIG00000007318(CAMK1D);ENSCHIG00000008213(ALK);ENSCHIG00000009433(NEK2);ENSCHIG00000009588(CDK15);ENSCHIG00000009873(GUCY2C);ENSCHIG00000010109(TTK);ENSCHIG00000010390(EPHA5);ENSCHIG00000010465(HASPIN);ENSCHIG00000010534(CCND1);ENSCHIG00000010580(-);ENSCHIG00000011323(…
GO:0017147	Wnt-protein binding	8	24	0.000540665	0.0170074	ENSCHIG00000001027(FZD9);ENSCHIG00000007513(FZD5);ENSCHIG00000008577(SFRP4);ENSCHIG00000012408(FZD1);ENSCHIG00000021563(FRZB);ENSCHIG00000022195(RECK);ENSCHIG00000026211(FZD4);ENSCHIG00000027140(ROR1)
GO:0008239	dipeptidyl-peptidase activity	4	6	0.000658379	0.0202697	ENSCHIG00000004276(FAP);ENSCHIG00000013192(DPEP1);ENSCHIG00000019954(DPEP2);ENSCHIG00000021048(DPP4)
GO:0003697	single-stranded DNA binding	15	71	0.000721693	0.021756	ENSCHIG00000005401(SMC2);ENSCHIG00000008274(TREX1);ENSCHIG00000009151(HROB);ENSCHIG00000009157(NEIL3);ENSCHIG00000010329(BLM);ENSCHIG00000012556(TDP1);ENSCHIG00000014123(RAD51AP1);ENSCHIG00000015542(DDX11);ENSCHIG00000017476(MCM6);ENSCHIG00000018094(MCM4);ENSCHIG00000018909(SMC4);ENSCHIG00000018966(RPA2);ENSCHIG00000020381(-);ENSCHIG00000026747(RAD51);ENSCHIG00000027136(MCM7)
GO:0004386	helicase activity	17	88	0.000968763	0.0286082	ENSCHIG00000009030(RFC2);ENSCHIG00000010329(BLM);ENSCHIG00000011442(MCM5);ENSCHIG00000012709(RFC3);ENSCHIG00000013841(POLQ);ENSCHIG00000014098(-);ENSCHIG00000014722(DHX33);ENSCHIG00000015542(DDX11);ENSCHIG00000015567(DDX4);ENSCHIG00000016947(RFC5);ENSCHIG00000017476(MCM6);ENSCHIG00000018094(MCM4);ENSCHIG00000018956(DNA2);ENSCHIG00000020423(MCM3);ENSCHIG00000024462(RUVBL2);ENSCHIG00000026747(RAD51…
GO:0008092	cytoskeletal protein binding	79	663	0.00102851	0.0297652	ENSCHIG00000000510(MAP2);ENSCHIG00000001851(KIF23);ENSCHIG00000002331(MYO16);ENSCHIG00000002572(PRC1);ENSCHIG00000002772(KIF18A);ENSCHIG00000004376(CDK5R1);ENSCHIG00000004741(CENPJ);ENSCHIG00000005327(KCNN2);ENSCHIG00000007287(GLI1);ENSCHIG00000007694(UNC5C);ENSCHIG00000007953(LCP1);ENSCHIG00000008393(MAPK8IP2);ENSCHIG00000008416(DES);ENSCHIG00000008714(MYH8);ENSCHIG00000009318(KIF24);ENSCHIG0000…
GO:0042393	histone binding	22	129	0.00111412	0.0316104	ENSCHIG00000002759(ANP32E);ENSCHIG00000003444(NCAPG2);ENSCHIG00000003903(JAK2);ENSCHIG00000010250(HAT1);ENSCHIG00000012361(H2AX);ENSCHIG00000014381(NASP);ENSCHIG00000015027(CHD5);ENSCHIG00000016038(TONSL);ENSCHIG00000016993(PRKCB);ENSCHIG00000017187(NOC2L);ENSCHIG00000018433(KAT8);ENSCHIG00000018588(UHRF1);ENSCHIG00000018780(CBX4);ENSCHIG00000019002(RRP8);ENSCHIG00000020706(HJURP);ENSCHIG00000020…
GO:0019199	transmembrane receptor protein kinase activity	14	68	0.0013984	0.0384112	ENSCHIG00000005276(EPHB3);ENSCHIG00000008213(ALK);ENSCHIG00000010390(EPHA5);ENSCHIG00000013969(ERBB3);ENSCHIG00000015303(EPHB6);ENSCHIG00000015544(EPHA3);ENSCHIG00000017963(FGFR2);ENSCHIG00000019310(EPHB1);ENSCHIG00000019587(FLT1);ENSCHIG00000020547(EGFR);ENSCHIG00000021379(EPHA1);ENSCHIG00000021480(RET);ENSCHIG00000025019(EPHA4);ENSCHIG00000025688(MST1R)
GO:0010997	anaphase-promoting complex binding	4	7	0.00143345	0.0384112	ENSCHIG00000020079(-);ENSCHIG00000022851(PLK1);ENSCHIG00000025320(UBE2S);ENSCHIG00000026682(FBXO5)
GO:0035184	histone threonine kinase activity	4	7	0.00143345	0.0384112	ENSCHIG00000010465(HASPIN);ENSCHIG00000016993(PRKCB);ENSCHIG00000022864(VRK1);ENSCHIG00000025345(CHEK1)
GO:0016887	ATPase activity	35	248	0.00176956	0.0465555	ENSCHIG00000002772(KIF18A);ENSCHIG00000005530(-);ENSCHIG00000008581(-);ENSCHIG00000008714(MYH8);ENSCHIG00000009030(RFC2);ENSCHIG00000009805(-);ENSCHIG00000010329(BLM);ENSCHIG00000012350(KIF20B);ENSCHIG00000012709(RFC3);ENSCHIG00000013841(POLQ);ENSCHIG00000014117(ABCC8);ENSCHIG00000014984(ABCC3);ENSCHIG00000015177(ABCB6);ENSCHIG00000015542(DDX11);ENSCHIG00000016940(ATAD5);ENSCHIG00000016947(RFC5);…
