# Supplementary material for: Profiling and Functional Analysis of mRNAs during Skeletal Muscle Differentiation in Goats
Source: Animals (Basel). 2022 Apr 18;12(8):1048. doi: 10.3390/ani12081048 (PMC9024908; doi:10.3390/ani12081048)
Supplement: Supplementary file 1 [file animals-12-01048-s001.zip › Table S4 Significantly enriched GO terms for GM vs DM5.xlsx]

## Sheet: GO-BP
GO ID	Description	GM-vs-DM5 (1240)	All (14430)	pvalue	qvalue	Genes
GO:0003012	muscle system process	75	235	9.68919e-25	7.08667e-21	ENSCHIG00000005138(PGAM2);ENSCHIG00000006052(SCN3B);ENSCHIG00000006481(CASQ1);ENSCHIG00000007371(EZH2);ENSCHIG00000008714(MYH8);ENSCHIG00000008913(ATP8A2);ENSCHIG00000008918(P2RY1);ENSCHIG00000009070(MYH4);ENSCHIG00000009678(SCN10A);ENSCHIG00000009793(MYOD1);ENSCHIG00000009912(MYBPC2);ENSCHIG00000010009(CAV3);ENSCHIG00000010063(ACTN2);ENSCHIG00000010571(TNNC2);ENSCHIG00000011087(SLC8A3);ENSCHIG00…
GO:0006936	muscle contraction	59	182	4.35803e-20	1.59373e-16	ENSCHIG00000005138(PGAM2);ENSCHIG00000006052(SCN3B);ENSCHIG00000006481(CASQ1);ENSCHIG00000008714(MYH8);ENSCHIG00000008913(ATP8A2);ENSCHIG00000009070(MYH4);ENSCHIG00000009678(SCN10A);ENSCHIG00000009912(MYBPC2);ENSCHIG00000010009(CAV3);ENSCHIG00000010063(ACTN2);ENSCHIG00000010571(TNNC2);ENSCHIG00000011087(SLC8A3);ENSCHIG00000011193(-);ENSCHIG00000011761(MYOM2);ENSCHIG00000011843(JSRP1);ENSCHIG00000…
GO:0048856	anatomical structure development	439	3559	5.72536e-19	1.39584e-15	ENSCHIG00000000293(LDLRAD4);ENSCHIG00000000353(CDK1);ENSCHIG00000000437(ANK3);ENSCHIG00000000495(LAMB3);ENSCHIG00000000814(SLC45A3);ENSCHIG00000000839(AMIGO1);ENSCHIG00000001027(FZD9);ENSCHIG00000001922(TGFB3);ENSCHIG00000002001(TANC2);ENSCHIG00000002069(SLC7A11);ENSCHIG00000002331(MYO16);ENSCHIG00000002547(TPBG);ENSCHIG00000002557(PTER);ENSCHIG00000002571(POC1A);ENSCHIG00000002609(RBM38);ENSCHIG…
GO:0032502	developmental process	457	3756	9.79174e-19	1.79042e-15	ENSCHIG00000000293(LDLRAD4);ENSCHIG00000000353(CDK1);ENSCHIG00000000437(ANK3);ENSCHIG00000000495(LAMB3);ENSCHIG00000000814(SLC45A3);ENSCHIG00000000839(AMIGO1);ENSCHIG00000001027(FZD9);ENSCHIG00000001922(TGFB3);ENSCHIG00000002001(TANC2);ENSCHIG00000002069(SLC7A11);ENSCHIG00000002331(MYO16);ENSCHIG00000002547(TPBG);ENSCHIG00000002557(PTER);ENSCHIG00000002571(POC1A);ENSCHIG00000002609(RBM38);ENSCHIG…
GO:0009653	anatomical structure morphogenesis	252	1778	3.61029e-17	5.28114e-14	ENSCHIG00000000437(ANK3);ENSCHIG00000000495(LAMB3);ENSCHIG00000001922(TGFB3);ENSCHIG00000002331(MYO16);ENSCHIG00000002571(POC1A);ENSCHIG00000002856(ACKR3);ENSCHIG00000003341(ACTC1);ENSCHIG00000003345(SMTNL1);ENSCHIG00000003384(CHI3L1);ENSCHIG00000004376(CDK5R1);ENSCHIG00000004522(PCSK5);ENSCHIG00000005050(PITX3);ENSCHIG00000005276(EPHB3);ENSCHIG00000005289(PLEKHA1);ENSCHIG00000005396(ROGDI);ENSCH…
GO:0007275	multicellular organism development	394	3204	2.16165e-16	2.63505e-13	ENSCHIG00000000293(LDLRAD4);ENSCHIG00000000437(ANK3);ENSCHIG00000000495(LAMB3);ENSCHIG00000000814(SLC45A3);ENSCHIG00000000839(AMIGO1);ENSCHIG00000001027(FZD9);ENSCHIG00000001922(TGFB3);ENSCHIG00000002001(TANC2);ENSCHIG00000002069(SLC7A11);ENSCHIG00000002331(MYO16);ENSCHIG00000002547(TPBG);ENSCHIG00000002571(POC1A);ENSCHIG00000002772(KIF18A);ENSCHIG00000002856(ACKR3);ENSCHIG00000003108(MYLPF);ENSC…
GO:0061061	muscle structure development	87	407	6.76393e-16	7.06734e-13	ENSCHIG00000002609(RBM38);ENSCHIG00000003108(MYLPF);ENSCHIG00000003341(ACTC1);ENSCHIG00000003345(SMTNL1);ENSCHIG00000006481(CASQ1);ENSCHIG00000006678(CDON);ENSCHIG00000007274(TLL2);ENSCHIG00000007371(EZH2);ENSCHIG00000008917(NMRK2);ENSCHIG00000009389(NOG);ENSCHIG00000009664(NR4A1);ENSCHIG00000009793(MYOD1);ENSCHIG00000009814(LDB3);ENSCHIG00000010009(CAV3);ENSCHIG00000010015(MYORG);ENSCHIG00000010…
GO:0051239	regulation of multicellular organismal process	277	2063	9.21407e-16	8.42396e-13	ENSCHIG00000000293(LDLRAD4);ENSCHIG00000000814(SLC45A3);ENSCHIG00000000839(AMIGO1);ENSCHIG00000001027(FZD9);ENSCHIG00000001922(TGFB3);ENSCHIG00000002547(TPBG);ENSCHIG00000003345(SMTNL1);ENSCHIG00000003384(CHI3L1);ENSCHIG00000003444(NCAPG2);ENSCHIG00000003822(TOB1);ENSCHIG00000003956(PTH2R);ENSCHIG00000004376(CDK5R1);ENSCHIG00000005276(EPHB3);ENSCHIG00000005606(SLC8A2);ENSCHIG00000005813(VSIR);ENS…
GO:0048731	system development	361	2951	1.86714e-14	1.37972e-11	ENSCHIG00000000293(LDLRAD4);ENSCHIG00000000437(ANK3);ENSCHIG00000000814(SLC45A3);ENSCHIG00000000839(AMIGO1);ENSCHIG00000001027(FZD9);ENSCHIG00000001922(TGFB3);ENSCHIG00000002069(SLC7A11);ENSCHIG00000002331(MYO16);ENSCHIG00000002547(TPBG);ENSCHIG00000002571(POC1A);ENSCHIG00000002772(KIF18A);ENSCHIG00000002856(ACKR3);ENSCHIG00000003108(MYLPF);ENSCHIG00000003341(ACTC1);ENSCHIG00000003345(SMTNL1);ENS…
GO:0014706	striated muscle tissue development	63	260	1.88641e-14	1.37972e-11	ENSCHIG00000003108(MYLPF);ENSCHIG00000003341(ACTC1);ENSCHIG00000006678(CDON);ENSCHIG00000007274(TLL2);ENSCHIG00000009389(NOG);ENSCHIG00000009664(NR4A1);ENSCHIG00000009793(MYOD1);ENSCHIG00000010009(CAV3);ENSCHIG00000010015(MYORG);ENSCHIG00000010063(ACTN2);ENSCHIG00000010363(MEF2D);ENSCHIG00000010780(EYA2);ENSCHIG00000010919(WNT10B);ENSCHIG00000011698(ANKRD2);ENSCHIG00000011729(CHD7);ENSCHIG0000001…
GO:0006941	striated muscle contraction	37	106	3.10342e-14	2.06349e-11	ENSCHIG00000005138(PGAM2);ENSCHIG00000006052(SCN3B);ENSCHIG00000006481(CASQ1);ENSCHIG00000008714(MYH8);ENSCHIG00000008913(ATP8A2);ENSCHIG00000009678(SCN10A);ENSCHIG00000010009(CAV3);ENSCHIG00000010571(TNNC2);ENSCHIG00000011087(SLC8A3);ENSCHIG00000011843(JSRP1);ENSCHIG00000012884(KCNJ5);ENSCHIG00000013756(ACTN3);ENSCHIG00000014376(CASQ2);ENSCHIG00000015146(MYL4);ENSCHIG00000015894(DMPK);ENSCHIG000…
GO:0048583	regulation of response to stimulus	311	2470	6.81837e-14	4.12623e-11	ENSCHIG00000000241(PPIF);ENSCHIG00000000293(LDLRAD4);ENSCHIG00000000736(GPR61);ENSCHIG00000001027(FZD9);ENSCHIG00000001109(EFHD1);ENSCHIG00000001922(TGFB3);ENSCHIG00000002069(SLC7A11);ENSCHIG00000002209(C10orf71);ENSCHIG00000002856(ACKR3);ENSCHIG00000003384(CHI3L1);ENSCHIG00000003444(NCAPG2);ENSCHIG00000003573(KLHL31);ENSCHIG00000003822(TOB1);ENSCHIG00000003903(JAK2);ENSCHIG00000004376(CDK5R1);EN…
GO:0060537	muscle tissue development	64	274	7.33401e-14	4.12623e-11	ENSCHIG00000003108(MYLPF);ENSCHIG00000003341(ACTC1);ENSCHIG00000006678(CDON);ENSCHIG00000007274(TLL2);ENSCHIG00000009389(NOG);ENSCHIG00000009664(NR4A1);ENSCHIG00000009793(MYOD1);ENSCHIG00000010009(CAV3);ENSCHIG00000010015(MYORG);ENSCHIG00000010063(ACTN2);ENSCHIG00000010363(MEF2D);ENSCHIG00000010780(EYA2);ENSCHIG00000010919(WNT10B);ENSCHIG00000011698(ANKRD2);ENSCHIG00000011729(CHD7);ENSCHIG0000001…
GO:0023051	regulation of signaling	274	2142	5.93786e-13	2.98766e-10	ENSCHIG00000000241(PPIF);ENSCHIG00000000293(LDLRAD4);ENSCHIG00000000736(GPR61);ENSCHIG00000001027(FZD9);ENSCHIG00000002069(SLC7A11);ENSCHIG00000002209(C10orf71);ENSCHIG00000002856(ACKR3);ENSCHIG00000003384(CHI3L1);ENSCHIG00000003444(NCAPG2);ENSCHIG00000003573(KLHL31);ENSCHIG00000003822(TOB1);ENSCHIG00000003903(JAK2);ENSCHIG00000004376(CDK5R1);ENSCHIG00000005289(PLEKHA1);ENSCHIG00000005312(LMO7);E…
GO:0007166	cell surface receptor signaling pathway	226	1677	6.12727e-13	2.98766e-10	ENSCHIG00000000293(LDLRAD4);ENSCHIG00000001027(FZD9);ENSCHIG00000001922(TGFB3);ENSCHIG00000002856(ACKR3);ENSCHIG00000003822(TOB1);ENSCHIG00000003903(JAK2);ENSCHIG00000003956(PTH2R);ENSCHIG00000004376(CDK5R1);ENSCHIG00000005138(PGAM2);ENSCHIG00000005276(EPHB3);ENSCHIG00000005289(PLEKHA1);ENSCHIG00000005571(ITGB4);ENSCHIG00000005606(SLC8A2);ENSCHIG00000006433(AFAP1L2);ENSCHIG00000006676(CD3D);ENSCH…
GO:0009966	regulation of signal transduction	246	1877	9.80236e-13	4.4809e-10	ENSCHIG00000000241(PPIF);ENSCHIG00000000293(LDLRAD4);ENSCHIG00000000736(GPR61);ENSCHIG00000001027(FZD9);ENSCHIG00000002209(C10orf71);ENSCHIG00000002856(ACKR3);ENSCHIG00000003384(CHI3L1);ENSCHIG00000003444(NCAPG2);ENSCHIG00000003573(KLHL31);ENSCHIG00000003822(TOB1);ENSCHIG00000003903(JAK2);ENSCHIG00000004376(CDK5R1);ENSCHIG00000005289(PLEKHA1);ENSCHIG00000005606(SLC8A2);ENSCHIG00000006433(AFAP1L2)…
GO:0048646	anatomical structure formation involved in morphogenesis	126	777	1.0478e-12	4.50802e-10	ENSCHIG00000000495(LAMB3);ENSCHIG00000002856(ACKR3);ENSCHIG00000003341(ACTC1);ENSCHIG00000003384(CHI3L1);ENSCHIG00000004376(CDK5R1);ENSCHIG00000005276(EPHB3);ENSCHIG00000005571(ITGB4);ENSCHIG00000006481(CASQ1);ENSCHIG00000006678(CDON);ENSCHIG00000006785(DAB2IP);ENSCHIG00000007351(HSPB6);ENSCHIG00000007513(FZD5);ENSCHIG00000008359(SPRY2);ENSCHIG00000008913(ATP8A2);ENSCHIG00000009389(NOG);ENSCHIG00…
GO:0072359	circulatory system development	119	720	1.27878e-12	5.19612e-10	ENSCHIG00000002856(ACKR3);ENSCHIG00000003341(ACTC1);ENSCHIG00000003384(CHI3L1);ENSCHIG00000004522(PCSK5);ENSCHIG00000005276(EPHB3);ENSCHIG00000006785(DAB2IP);ENSCHIG00000007351(HSPB6);ENSCHIG00000007513(FZD5);ENSCHIG00000008359(SPRY2);ENSCHIG00000009389(NOG);ENSCHIG00000009677(PDE3B);ENSCHIG00000010009(CAV3);ENSCHIG00000010063(ACTN2);ENSCHIG00000010160(JAM3);ENSCHIG00000010363(MEF2D);ENSCHIG00000…
GO:0007517	muscle organ development	55	230	1.56371e-12	6.01946e-10	ENSCHIG00000003108(MYLPF);ENSCHIG00000003341(ACTC1);ENSCHIG00000003345(SMTNL1);ENSCHIG00000006678(CDON);ENSCHIG00000007274(TLL2);ENSCHIG00000009389(NOG);ENSCHIG00000009664(NR4A1);ENSCHIG00000009793(MYOD1);ENSCHIG00000010015(MYORG);ENSCHIG00000010363(MEF2D);ENSCHIG00000010919(WNT10B);ENSCHIG00000011698(ANKRD2);ENSCHIG00000011729(CHD7);ENSCHIG00000011883(EDN1);ENSCHIG00000011916(TGFB1);ENSCHIG00000…
GO:0048869	cellular developmental process	314	2565	2.01448e-12	7.36696e-10	ENSCHIG00000000293(LDLRAD4);ENSCHIG00000000353(CDK1);ENSCHIG00000000437(ANK3);ENSCHIG00000000495(LAMB3);ENSCHIG00000000814(SLC45A3);ENSCHIG00000000839(AMIGO1);ENSCHIG00000001027(FZD9);ENSCHIG00000001922(TGFB3);ENSCHIG00000002331(MYO16);ENSCHIG00000002557(PTER);ENSCHIG00000002571(POC1A);ENSCHIG00000002609(RBM38);ENSCHIG00000002856(ACKR3);ENSCHIG00000003341(ACTC1);ENSCHIG00000003444(NCAPG2);ENSCHIG…
GO:0010646	regulation of cell communication	269	2119	2.53712e-12	8.83644e-10	ENSCHIG00000000241(PPIF);ENSCHIG00000000293(LDLRAD4);ENSCHIG00000000736(GPR61);ENSCHIG00000001027(FZD9);ENSCHIG00000002069(SLC7A11);ENSCHIG00000002209(C10orf71);ENSCHIG00000002856(ACKR3);ENSCHIG00000003384(CHI3L1);ENSCHIG00000003444(NCAPG2);ENSCHIG00000003573(KLHL31);ENSCHIG00000003822(TOB1);ENSCHIG00000003903(JAK2);ENSCHIG00000004376(CDK5R1);ENSCHIG00000005289(PLEKHA1);ENSCHIG00000005606(SLC8A2)…
GO:0009888	tissue development	180	1272	3.52435e-12	1.15127e-09	ENSCHIG00000000293(LDLRAD4);ENSCHIG00000000353(CDK1);ENSCHIG00000000495(LAMB3);ENSCHIG00000001027(FZD9);ENSCHIG00000001922(TGFB3);ENSCHIG00000002557(PTER);ENSCHIG00000002571(POC1A);ENSCHIG00000003108(MYLPF);ENSCHIG00000003341(ACTC1);ENSCHIG00000005050(PITX3);ENSCHIG00000005571(ITGB4);ENSCHIG00000006678(CDON);ENSCHIG00000006785(DAB2IP);ENSCHIG00000006854(CLEC3B);ENSCHIG00000007274(TLL2);ENSCHIG000…
GO:0051146	striated muscle cell differentiation	47	182	3.62036e-12	1.15127e-09	ENSCHIG00000002609(RBM38);ENSCHIG00000003341(ACTC1);ENSCHIG00000006481(CASQ1);ENSCHIG00000006678(CDON);ENSCHIG00000007371(EZH2);ENSCHIG00000009793(MYOD1);ENSCHIG00000009814(LDB3);ENSCHIG00000010009(CAV3);ENSCHIG00000010015(MYORG);ENSCHIG00000010063(ACTN2);ENSCHIG00000010919(WNT10B);ENSCHIG00000011235(SORT1);ENSCHIG00000011698(ANKRD2);ENSCHIG00000011883(EDN1);ENSCHIG00000012778(MYOZ2);ENSCHIG00000…
GO:0055001	muscle cell development	34	109	1.29254e-11	3.93903e-09	ENSCHIG00000003341(ACTC1);ENSCHIG00000006481(CASQ1);ENSCHIG00000009793(MYOD1);ENSCHIG00000009814(LDB3);ENSCHIG00000010009(CAV3);ENSCHIG00000010015(MYORG);ENSCHIG00000010063(ACTN2);ENSCHIG00000010919(WNT10B);ENSCHIG00000010943(SYPL2);ENSCHIG00000011883(EDN1);ENSCHIG00000012778(MYOZ2);ENSCHIG00000013756(ACTN3);ENSCHIG00000014376(CASQ2);ENSCHIG00000014506(CHRNB1);ENSCHIG00000015250(MYPN);ENSCHIG0000…
GO:0042692	muscle cell differentiation	53	231	2.181e-11	6.38072e-09	ENSCHIG00000002609(RBM38);ENSCHIG00000003341(ACTC1);ENSCHIG00000006481(CASQ1);ENSCHIG00000006678(CDON);ENSCHIG00000007371(EZH2);ENSCHIG00000009793(MYOD1);ENSCHIG00000009814(LDB3);ENSCHIG00000010009(CAV3);ENSCHIG00000010015(MYORG);ENSCHIG00000010063(ACTN2);ENSCHIG00000010919(WNT10B);ENSCHIG00000010943(SYPL2);ENSCHIG00000011235(SORT1);ENSCHIG00000011698(ANKRD2);ENSCHIG00000011883(EDN1);ENSCHIG00000…
GO:0065008	regulation of biological quality	297	2447	2.90699e-11	8.17759e-09	ENSCHIG00000000241(PPIF);ENSCHIG00000000437(ANK3);ENSCHIG00000000527(PTGS1);ENSCHIG00000000839(AMIGO1);ENSCHIG00000000946(H1-5);ENSCHIG00000001027(FZD9);ENSCHIG00000002069(SLC7A11);ENSCHIG00000002096(F2RL2);ENSCHIG00000002547(TPBG);ENSCHIG00000002616(TPH2);ENSCHIG00000002743(SCARA5);ENSCHIG00000003345(SMTNL1);ENSCHIG00000003444(NCAPG2);ENSCHIG00000003956(PTH2R);ENSCHIG00000004298(NANOS1);ENSCHIG0…
GO:0030239	myofibril assembly	19	39	6.37656e-11	1.72734e-08	ENSCHIG00000003341(ACTC1);ENSCHIG00000006481(CASQ1);ENSCHIG00000009814(LDB3);ENSCHIG00000010009(CAV3);ENSCHIG00000010063(ACTN2);ENSCHIG00000011883(EDN1);ENSCHIG00000012778(MYOZ2);ENSCHIG00000014376(CASQ2);ENSCHIG00000015250(MYPN);ENSCHIG00000016206(MEF2C);ENSCHIG00000017127(MYH6);ENSCHIG00000017627(LMOD3);ENSCHIG00000019988(MYL2);ENSCHIG00000020222(TMOD1);ENSCHIG00000021751(KLHL41);ENSCHIG0000002…
GO:0035556	intracellular signal transduction	219	1691	7.70281e-11	2.01208e-08	ENSCHIG00000000241(PPIF);ENSCHIG00000000736(GPR61);ENSCHIG00000002209(C10orf71);ENSCHIG00000002331(MYO16);ENSCHIG00000002856(ACKR3);ENSCHIG00000003384(CHI3L1);ENSCHIG00000003573(KLHL31);ENSCHIG00000003903(JAK2);ENSCHIG00000004376(CDK5R1);ENSCHIG00000005289(PLEKHA1);ENSCHIG00000005605(MAFA);ENSCHIG00000005606(SLC8A2);ENSCHIG00000006481(CASQ1);ENSCHIG00000006678(CDON);ENSCHIG00000006685(FIBIN);ENSC…
GO:0030154	cell differentiation	293	2429	8.54932e-11	2.1562e-08	ENSCHIG00000000293(LDLRAD4);ENSCHIG00000000353(CDK1);ENSCHIG00000000437(ANK3);ENSCHIG00000000495(LAMB3);ENSCHIG00000000814(SLC45A3);ENSCHIG00000000839(AMIGO1);ENSCHIG00000001027(FZD9);ENSCHIG00000001922(TGFB3);ENSCHIG00000002331(MYO16);ENSCHIG00000002557(PTER);ENSCHIG00000002571(POC1A);ENSCHIG00000002609(RBM38);ENSCHIG00000002856(ACKR3);ENSCHIG00000003341(ACTC1);ENSCHIG00000003444(NCAPG2);ENSCHIG…
GO:2000026	regulation of multicellular organismal development	183	1349	8.98032e-11	2.1835e-08	ENSCHIG00000000293(LDLRAD4);ENSCHIG00000000814(SLC45A3);ENSCHIG00000000839(AMIGO1);ENSCHIG00000001027(FZD9);ENSCHIG00000001922(TGFB3);ENSCHIG00000002547(TPBG);ENSCHIG00000003384(CHI3L1);ENSCHIG00000003444(NCAPG2);ENSCHIG00000004376(CDK5R1);ENSCHIG00000005276(EPHB3);ENSCHIG00000005813(VSIR);ENSCHIG00000006678(CDON);ENSCHIG00000006785(DAB2IP);ENSCHIG00000007169(CELF4);ENSCHIG00000007274(TLL2);ENSCH…
GO:0055002	striated muscle cell development	31	99	9.25465e-11	2.1835e-08	ENSCHIG00000003341(ACTC1);ENSCHIG00000006481(CASQ1);ENSCHIG00000009793(MYOD1);ENSCHIG00000009814(LDB3);ENSCHIG00000010009(CAV3);ENSCHIG00000010015(MYORG);ENSCHIG00000010063(ACTN2);ENSCHIG00000010919(WNT10B);ENSCHIG00000011883(EDN1);ENSCHIG00000012778(MYOZ2);ENSCHIG00000013756(ACTN3);ENSCHIG00000014376(CASQ2);ENSCHIG00000014506(CHRNB1);ENSCHIG00000015250(MYPN);ENSCHIG00000016206(MEF2C);ENSCHIG0000…
GO:0050793	regulation of developmental process	221	1718	1.17254e-10	2.67998e-08	ENSCHIG00000000293(LDLRAD4);ENSCHIG00000000814(SLC45A3);ENSCHIG00000000839(AMIGO1);ENSCHIG00000001027(FZD9);ENSCHIG00000001922(TGFB3);ENSCHIG00000002547(TPBG);ENSCHIG00000002609(RBM38);ENSCHIG00000003384(CHI3L1);ENSCHIG00000003444(NCAPG2);ENSCHIG00000003822(TOB1);ENSCHIG00000003853(HSF4);ENSCHIG00000004376(CDK5R1);ENSCHIG00000005276(EPHB3);ENSCHIG00000005813(VSIR);ENSCHIG00000006678(CDON);ENSCHIG…
GO:0003009	skeletal muscle contraction	15	25	1.35791e-10	3.00963e-08	ENSCHIG00000006481(CASQ1);ENSCHIG00000008714(MYH8);ENSCHIG00000008913(ATP8A2);ENSCHIG00000010009(CAV3);ENSCHIG00000010571(TNNC2);ENSCHIG00000011087(SLC8A3);ENSCHIG00000011843(JSRP1);ENSCHIG00000013756(ACTN3);ENSCHIG00000015894(DMPK);ENSCHIG00000018272(CHRNA1);ENSCHIG00000020302(MYH14);ENSCHIG00000020512(MYH3);ENSCHIG00000021214(MYH7);ENSCHIG00000021226(TNNT1);ENSCHIG00000021518(SCN4A)
GO:0060538	skeletal muscle organ development	35	124	1.47805e-10	3.17954e-08	ENSCHIG00000003108(MYLPF);ENSCHIG00000006678(CDON);ENSCHIG00000007274(TLL2);ENSCHIG00000009664(NR4A1);ENSCHIG00000009793(MYOD1);ENSCHIG00000010015(MYORG);ENSCHIG00000010363(MEF2D);ENSCHIG00000010919(WNT10B);ENSCHIG00000011698(ANKRD2);ENSCHIG00000011916(TGFB1);ENSCHIG00000012778(MYOZ2);ENSCHIG00000013536(RBM24);ENSCHIG00000013756(ACTN3);ENSCHIG00000014445(VGLL2);ENSCHIG00000015029(MYF5);ENSCHIG000…
GO:0022603	regulation of anatomical structure morphogenesis	105	655	1.86513e-10	3.82673e-08	ENSCHIG00000003384(CHI3L1);ENSCHIG00000004376(CDK5R1);ENSCHIG00000005276(EPHB3);ENSCHIG00000006785(DAB2IP);ENSCHIG00000007351(HSPB6);ENSCHIG00000008359(SPRY2);ENSCHIG00000008721(STRIP2);ENSCHIG00000008918(P2RY1);ENSCHIG00000009097(CRABP2);ENSCHIG00000009389(NOG);ENSCHIG00000009677(PDE3B);ENSCHIG00000009696(IL1RN);ENSCHIG00000009793(MYOD1);ENSCHIG00000010009(CAV3);ENSCHIG00000011011(RIMS1);ENSCHIG…
GO:0031032	actomyosin structure organization	34	119	1.88354e-10	3.82673e-08	ENSCHIG00000001851(KIF23);ENSCHIG00000001922(TGFB3);ENSCHIG00000003341(ACTC1);ENSCHIG00000006481(CASQ1);ENSCHIG00000009814(LDB3);ENSCHIG00000010009(CAV3);ENSCHIG00000010063(ACTN2);ENSCHIG00000011883(EDN1);ENSCHIG00000012778(MYOZ2);ENSCHIG00000013620(ARRB1);ENSCHIG00000014072(MYOC);ENSCHIG00000014376(CASQ2);ENSCHIG00000015250(MYPN);ENSCHIG00000016206(MEF2C);ENSCHIG00000016526(ITGB5);ENSCHIG0000001…
GO:0009719	response to endogenous stimulus	128	858	2.32833e-10	4.60255e-08	ENSCHIG00000000293(LDLRAD4);ENSCHIG00000001922(TGFB3);ENSCHIG00000003822(TOB1);ENSCHIG00000003903(JAK2);ENSCHIG00000004449(-);ENSCHIG00000006685(FIBIN);ENSCHIG00000006854(CLEC3B);ENSCHIG00000007371(EZH2);ENSCHIG00000007459(TFPI);ENSCHIG00000008359(SPRY2);ENSCHIG00000008916(HTR1B);ENSCHIG00000008918(P2RY1);ENSCHIG00000009389(NOG);ENSCHIG00000009664(NR4A1);ENSCHIG00000009696(IL1RN);ENSCHIG000000097…
GO:0006468	protein phosphorylation	181	1347	2.55215e-10	4.91222e-08	ENSCHIG00000000181(STK32C);ENSCHIG00000000293(LDLRAD4);ENSCHIG00000000353(CDK1);ENSCHIG00000002856(ACKR3);ENSCHIG00000003345(SMTNL1);ENSCHIG00000003384(CHI3L1);ENSCHIG00000003444(NCAPG2);ENSCHIG00000003573(KLHL31);ENSCHIG00000003903(JAK2);ENSCHIG00000004376(CDK5R1);ENSCHIG00000005276(EPHB3);ENSCHIG00000005606(SLC8A2);ENSCHIG00000006433(AFAP1L2);ENSCHIG00000006655(CDK8);ENSCHIG00000006678(CDON);EN…
GO:0007010	cytoskeleton organization	132	897	2.99431e-10	5.61548e-08	ENSCHIG00000000437(ANK3);ENSCHIG00000000665(DAAM1);ENSCHIG00000001851(KIF23);ENSCHIG00000001922(TGFB3);ENSCHIG00000002435(TUBA4A);ENSCHIG00000002571(POC1A);ENSCHIG00000002572(PRC1);ENSCHIG00000002772(KIF18A);ENSCHIG00000003341(ACTC1);ENSCHIG00000004376(CDK5R1);ENSCHIG00000006481(CASQ1);ENSCHIG00000008356(MAP7);ENSCHIG00000008359(SPRY2);ENSCHIG00000008416(DES);ENSCHIG00000008721(STRIP2);ENSCHIG000…
GO:0007519	skeletal muscle tissue development	34	121	3.08569e-10	5.64218e-08	ENSCHIG00000003108(MYLPF);ENSCHIG00000006678(CDON);ENSCHIG00000007274(TLL2);ENSCHIG00000009664(NR4A1);ENSCHIG00000009793(MYOD1);ENSCHIG00000010015(MYORG);ENSCHIG00000010363(MEF2D);ENSCHIG00000010919(WNT10B);ENSCHIG00000011698(ANKRD2);ENSCHIG00000011916(TGFB1);ENSCHIG00000012778(MYOZ2);ENSCHIG00000013536(RBM24);ENSCHIG00000013756(ACTN3);ENSCHIG00000014445(VGLL2);ENSCHIG00000015029(MYF5);ENSCHIG000…
GO:0016310	phosphorylation	209	1621	3.47905e-10	6.20629e-08	ENSCHIG00000000181(STK32C);ENSCHIG00000000241(PPIF);ENSCHIG00000000293(LDLRAD4);ENSCHIG00000000353(CDK1);ENSCHIG00000002856(ACKR3);ENSCHIG00000003345(SMTNL1);ENSCHIG00000003384(CHI3L1);ENSCHIG00000003444(NCAPG2);ENSCHIG00000003573(KLHL31);ENSCHIG00000003903(JAK2);ENSCHIG00000004376(CDK5R1);ENSCHIG00000005138(PGAM2);ENSCHIG00000005276(EPHB3);ENSCHIG00000005606(SLC8A2);ENSCHIG00000006433(AFAP1L2);E…
GO:0001568	blood vessel development	82	473	4.71251e-10	8.2061e-08	ENSCHIG00000002856(ACKR3);ENSCHIG00000003384(CHI3L1);ENSCHIG00000004522(PCSK5);ENSCHIG00000005276(EPHB3);ENSCHIG00000006785(DAB2IP);ENSCHIG00000007351(HSPB6);ENSCHIG00000007513(FZD5);ENSCHIG00000008359(SPRY2);ENSCHIG00000009389(NOG);ENSCHIG00000009677(PDE3B);ENSCHIG00000010160(JAM3);ENSCHIG00000011101(ID1);ENSCHIG00000011455(FGF18);ENSCHIG00000011729(CHD7);ENSCHIG00000011883(EDN1);ENSCHIG00000011…
GO:0048513	animal organ development	263	2162	4.82448e-10	8.2061e-08	ENSCHIG00000000293(LDLRAD4);ENSCHIG00000001027(FZD9);ENSCHIG00000001922(TGFB3);ENSCHIG00000002069(SLC7A11);ENSCHIG00000002571(POC1A);ENSCHIG00000002772(KIF18A);ENSCHIG00000003108(MYLPF);ENSCHIG00000003341(ACTC1);ENSCHIG00000003345(SMTNL1);ENSCHIG00000003384(CHI3L1);ENSCHIG00000003444(NCAPG2);ENSCHIG00000003853(HSF4);ENSCHIG00000004298(NANOS1);ENSCHIG00000004376(CDK5R1);ENSCHIG00000004522(PCSK5);E…
GO:0016043	cellular component organization	428	3893	5.8818e-10	9.56977e-08	ENSCHIG00000000241(PPIF);ENSCHIG00000000293(LDLRAD4);ENSCHIG00000000353(CDK1);ENSCHIG00000000437(ANK3);ENSCHIG00000000665(DAAM1);ENSCHIG00000000839(AMIGO1);ENSCHIG00000000946(H1-5);ENSCHIG00000001027(FZD9);ENSCHIG00000001851(KIF23);ENSCHIG00000001922(TGFB3);ENSCHIG00000002069(SLC7A11);ENSCHIG00000002331(MYO16);ENSCHIG00000002435(TUBA4A);ENSCHIG00000002547(TPBG);ENSCHIG00000002571(POC1A);ENSCHIG00…
GO:0006796	phosphate-containing compound metabolic process	276	2298	5.96716e-10	9.56977e-08	ENSCHIG00000000181(STK32C);ENSCHIG00000000241(PPIF);ENSCHIG00000000293(LDLRAD4);ENSCHIG00000000353(CDK1);ENSCHIG00000001958(MOCOS);ENSCHIG00000002856(ACKR3);ENSCHIG00000003345(SMTNL1);ENSCHIG00000003384(CHI3L1);ENSCHIG00000003416(PPM1L);ENSCHIG00000003444(NCAPG2);ENSCHIG00000003573(KLHL31);ENSCHIG00000003903(JAK2);ENSCHIG00000004189(MTMR7);ENSCHIG00000004376(CDK5R1);ENSCHIG00000005138(PGAM2);ENSC…
GO:0048514	blood vessel morphogenesis	74	411	6.01872e-10	9.56977e-08	ENSCHIG00000002856(ACKR3);ENSCHIG00000003384(CHI3L1);ENSCHIG00000005276(EPHB3);ENSCHIG00000006785(DAB2IP);ENSCHIG00000007351(HSPB6);ENSCHIG00000007513(FZD5);ENSCHIG00000008359(SPRY2);ENSCHIG00000009389(NOG);ENSCHIG00000009677(PDE3B);ENSCHIG00000010160(JAM3);ENSCHIG00000011101(ID1);ENSCHIG00000011455(FGF18);ENSCHIG00000011729(CHD7);ENSCHIG00000011883(EDN1);ENSCHIG00000011916(TGFB1);ENSCHIG00000012…
GO:0009968	negative regulation of signal transduction	122	818	6.51539e-10	1.01391e-07	ENSCHIG00000000241(PPIF);ENSCHIG00000000293(LDLRAD4);ENSCHIG00000002856(ACKR3);ENSCHIG00000003573(KLHL31);ENSCHIG00000003822(TOB1);ENSCHIG00000005289(PLEKHA1);ENSCHIG00000006785(DAB2IP);ENSCHIG00000007169(CELF4);ENSCHIG00000007371(EZH2);ENSCHIG00000008359(SPRY2);ENSCHIG00000008916(HTR1B);ENSCHIG00000009389(NOG);ENSCHIG00000009477(CCDC3);ENSCHIG00000009696(IL1RN);ENSCHIG00000010009(CAV3);ENSCHIG00…
GO:0006793	phosphorus metabolic process	277	2312	7.11805e-10	1.08461e-07	ENSCHIG00000000181(STK32C);ENSCHIG00000000241(PPIF);ENSCHIG00000000293(LDLRAD4);ENSCHIG00000000353(CDK1);ENSCHIG00000001958(MOCOS);ENSCHIG00000002856(ACKR3);ENSCHIG00000003345(SMTNL1);ENSCHIG00000003384(CHI3L1);ENSCHIG00000003416(PPM1L);ENSCHIG00000003444(NCAPG2);ENSCHIG00000003573(KLHL31);ENSCHIG00000003903(JAK2);ENSCHIG00000004189(MTMR7);ENSCHIG00000004376(CDK5R1);ENSCHIG00000005138(PGAM2);ENSC…
GO:0048585	negative regulation of response to stimulus	149	1068	9.39403e-10	1.4022e-07	ENSCHIG00000000241(PPIF);ENSCHIG00000000293(LDLRAD4);ENSCHIG00000001922(TGFB3);ENSCHIG00000002069(SLC7A11);ENSCHIG00000002856(ACKR3);ENSCHIG00000003573(KLHL31);ENSCHIG00000003822(TOB1);ENSCHIG00000005289(PLEKHA1);ENSCHIG00000006785(DAB2IP);ENSCHIG00000007169(CELF4);ENSCHIG00000007371(EZH2);ENSCHIG00000007459(TFPI);ENSCHIG00000008107(LRFN5);ENSCHIG00000008359(SPRY2);ENSCHIG00000008916(HTR1B);ENSCH…
GO:0051179	localization	465	4311	1.04299e-09	1.52026e-07	ENSCHIG00000000241(PPIF);ENSCHIG00000000293(LDLRAD4);ENSCHIG00000000353(CDK1);ENSCHIG00000000437(ANK3);ENSCHIG00000000501(KCNH5);ENSCHIG00000000814(SLC45A3);ENSCHIG00000000839(AMIGO1);ENSCHIG00000000946(H1-5);ENSCHIG00000000979(PITPNM1);ENSCHIG00000001027(FZD9);ENSCHIG00000001102(-);ENSCHIG00000001851(KIF23);ENSCHIG00000001922(TGFB3);ENSCHIG00000002069(SLC7A11);ENSCHIG00000002743(SCARA5);ENSCHIG0…
GO:0048523	negative regulation of cellular process	356	3140	1.06006e-09	1.52026e-07	ENSCHIG00000000241(PPIF);ENSCHIG00000000293(LDLRAD4);ENSCHIG00000000353(CDK1);ENSCHIG00000000437(ANK3);ENSCHIG00000000484(JAZF1);ENSCHIG00000000946(H1-5);ENSCHIG00000001027(FZD9);ENSCHIG00000001922(TGFB3);ENSCHIG00000002069(SLC7A11);ENSCHIG00000002856(ACKR3);ENSCHIG00000003341(ACTC1);ENSCHIG00000003345(SMTNL1);ENSCHIG00000003444(NCAPG2);ENSCHIG00000003573(KLHL31);ENSCHIG00000003822(TOB1);ENSCHIG0…
GO:0071495	cellular response to endogenous stimulus	118	790	1.1633e-09	1.63623e-07	ENSCHIG00000000293(LDLRAD4);ENSCHIG00000001922(TGFB3);ENSCHIG00000003822(TOB1);ENSCHIG00000003903(JAK2);ENSCHIG00000006854(CLEC3B);ENSCHIG00000007371(EZH2);ENSCHIG00000007459(TFPI);ENSCHIG00000008359(SPRY2);ENSCHIG00000008916(HTR1B);ENSCHIG00000008918(P2RY1);ENSCHIG00000009389(NOG);ENSCHIG00000009664(NR4A1);ENSCHIG00000009793(MYOD1);ENSCHIG00000010009(CAV3);ENSCHIG00000010063(ACTN2);ENSCHIG000000…
GO:0010648	negative regulation of cell communication	126	862	1.21577e-09	1.67776e-07	ENSCHIG00000000241(PPIF);ENSCHIG00000000293(LDLRAD4);ENSCHIG00000002856(ACKR3);ENSCHIG00000003573(KLHL31);ENSCHIG00000003822(TOB1);ENSCHIG00000005289(PLEKHA1);ENSCHIG00000006785(DAB2IP);ENSCHIG00000007169(CELF4);ENSCHIG00000007371(EZH2);ENSCHIG00000008359(SPRY2);ENSCHIG00000008916(HTR1B);ENSCHIG00000009389(NOG);ENSCHIG00000009477(CCDC3);ENSCHIG00000009617(KCNJ11);ENSCHIG00000009696(IL1RN);ENSCHIG…
GO:0001944	vasculature development	84	499	1.26189e-09	1.70917e-07	ENSCHIG00000002856(ACKR3);ENSCHIG00000003384(CHI3L1);ENSCHIG00000004522(PCSK5);ENSCHIG00000005276(EPHB3);ENSCHIG00000006785(DAB2IP);ENSCHIG00000007351(HSPB6);ENSCHIG00000007513(FZD5);ENSCHIG00000008359(SPRY2);ENSCHIG00000009389(NOG);ENSCHIG00000009677(PDE3B);ENSCHIG00000010160(JAM3);ENSCHIG00000011101(ID1);ENSCHIG00000011455(FGF18);ENSCHIG00000011729(CHD7);ENSCHIG00000011883(EDN1);ENSCHIG00000011…
GO:0023057	negative regulation of signaling	126	866	1.63026e-09	2.16795e-07	ENSCHIG00000000241(PPIF);ENSCHIG00000000293(LDLRAD4);ENSCHIG00000002856(ACKR3);ENSCHIG00000003573(KLHL31);ENSCHIG00000003822(TOB1);ENSCHIG00000005289(PLEKHA1);ENSCHIG00000006785(DAB2IP);ENSCHIG00000007169(CELF4);ENSCHIG00000007371(EZH2);ENSCHIG00000008359(SPRY2);ENSCHIG00000008916(HTR1B);ENSCHIG00000009389(NOG);ENSCHIG00000009477(CCDC3);ENSCHIG00000009617(KCNJ11);ENSCHIG00000009696(IL1RN);ENSCHIG…
GO:0044057	regulation of system process	58	296	1.79916e-09	2.34982e-07	ENSCHIG00000003345(SMTNL1);ENSCHIG00000005606(SLC8A2);ENSCHIG00000006052(SCN3B);ENSCHIG00000006481(CASQ1);ENSCHIG00000007169(CELF4);ENSCHIG00000009678(SCN10A);ENSCHIG00000010009(CAV3);ENSCHIG00000010178(S1PR2);ENSCHIG00000011087(SLC8A3);ENSCHIG00000011883(EDN1);ENSCHIG00000012195(PRKG1);ENSCHIG00000012349(-);ENSCHIG00000012884(KCNJ5);ENSCHIG00000013756(ACTN3);ENSCHIG00000013901(CTSC);ENSCHIG00000…
GO:0032501	multicellular organismal process	532	5080	2.71044e-09	3.42036e-07	ENSCHIG00000000293(LDLRAD4);ENSCHIG00000000437(ANK3);ENSCHIG00000000495(LAMB3);ENSCHIG00000000527(PTGS1);ENSCHIG00000000814(SLC45A3);ENSCHIG00000000839(AMIGO1);ENSCHIG00000001027(FZD9);ENSCHIG00000001922(TGFB3);ENSCHIG00000002001(TANC2);ENSCHIG00000002069(SLC7A11);ENSCHIG00000002096(F2RL2);ENSCHIG00000002155(OTOG);ENSCHIG00000002331(MYO16);ENSCHIG00000002547(TPBG);ENSCHIG00000002571(POC1A);ENSCHI…
GO:0032879	regulation of localization	221	1778	2.72832e-09	3.42036e-07	ENSCHIG00000000241(PPIF);ENSCHIG00000000293(LDLRAD4);ENSCHIG00000000353(CDK1);ENSCHIG00000000437(ANK3);ENSCHIG00000000501(KCNH5);ENSCHIG00000000839(AMIGO1);ENSCHIG00000001027(FZD9);ENSCHIG00000001922(TGFB3);ENSCHIG00000002069(SLC7A11);ENSCHIG00000004376(CDK5R1);ENSCHIG00000004734(FITM1);ENSCHIG00000005813(VSIR);ENSCHIG00000006052(SCN3B);ENSCHIG00000006418(EEPD1);ENSCHIG00000006481(CASQ1);ENSCHIG0…
GO:0072358	cardiovascular system development	84	507	2.75911e-09	3.42036e-07	ENSCHIG00000002856(ACKR3);ENSCHIG00000003384(CHI3L1);ENSCHIG00000004522(PCSK5);ENSCHIG00000005276(EPHB3);ENSCHIG00000006785(DAB2IP);ENSCHIG00000007351(HSPB6);ENSCHIG00000007513(FZD5);ENSCHIG00000008359(SPRY2);ENSCHIG00000009389(NOG);ENSCHIG00000009677(PDE3B);ENSCHIG00000010160(JAM3);ENSCHIG00000011101(ID1);ENSCHIG00000011455(FGF18);ENSCHIG00000011729(CHD7);ENSCHIG00000011883(EDN1);ENSCHIG00000011…
GO:0007167	enzyme linked receptor protein signaling pathway	98	627	3.08367e-09	3.759e-07	ENSCHIG00000000293(LDLRAD4);ENSCHIG00000001922(TGFB3);ENSCHIG00000003822(TOB1);ENSCHIG00000003903(JAK2);ENSCHIG00000004376(CDK5R1);ENSCHIG00000005276(EPHB3);ENSCHIG00000005289(PLEKHA1);ENSCHIG00000006433(AFAP1L2);ENSCHIG00000006785(DAB2IP);ENSCHIG00000008359(SPRY2);ENSCHIG00000008470(ADAMTS3);ENSCHIG00000009389(NOG);ENSCHIG00000010009(CAV3);ENSCHIG00000010015(MYORG);ENSCHIG00000010390(EPHA5);ENSC…
GO:0090257	regulation of muscle system process	33	126	4.03232e-09	4.83482e-07	ENSCHIG00000006481(CASQ1);ENSCHIG00000009678(SCN10A);ENSCHIG00000010009(CAV3);ENSCHIG00000011087(SLC8A3);ENSCHIG00000011883(EDN1);ENSCHIG00000012195(PRKG1);ENSCHIG00000013756(ACTN3);ENSCHIG00000014376(CASQ2);ENSCHIG00000015381(FBXO32);ENSCHIG00000015894(DMPK);ENSCHIG00000016517(TNNI1);ENSCHIG00000016712(ADORA2B);ENSCHIG00000017086(MYLK2);ENSCHIG00000017201(NOL3);ENSCHIG00000017260(TRPM4);ENSCHIG0…
GO:0043500	muscle adaptation	22	63	5.02734e-09	5.93064e-07	ENSCHIG00000007371(EZH2);ENSCHIG00000009793(MYOD1);ENSCHIG00000010009(CAV3);ENSCHIG00000011883(EDN1);ENSCHIG00000012778(MYOZ2);ENSCHIG00000013756(ACTN3);ENSCHIG00000014072(MYOC);ENSCHIG00000015381(FBXO32);ENSCHIG00000016206(MEF2C);ENSCHIG00000016517(TNNI1);ENSCHIG00000017127(MYH6);ENSCHIG00000017201(NOL3);ENSCHIG00000017304(GATM);ENSCHIG00000017496(PDE9A);ENSCHIG00000018863(IGF1);ENSCHIG000000193…
GO:0048519	negative regulation of biological process	383	3474	6.3095e-09	7.32503e-07	ENSCHIG00000000206(ASXL3);ENSCHIG00000000241(PPIF);ENSCHIG00000000293(LDLRAD4);ENSCHIG00000000353(CDK1);ENSCHIG00000000437(ANK3);ENSCHIG00000000484(JAZF1);ENSCHIG00000000946(H1-5);ENSCHIG00000001027(FZD9);ENSCHIG00000001922(TGFB3);ENSCHIG00000002069(SLC7A11);ENSCHIG00000002856(ACKR3);ENSCHIG00000003341(ACTC1);ENSCHIG00000003345(SMTNL1);ENSCHIG00000003444(NCAPG2);ENSCHIG00000003573(KLHL31);ENSCHIG…
GO:0048641	regulation of skeletal muscle tissue development	16	35	6.77182e-09	7.73892e-07	ENSCHIG00000006678(CDON);ENSCHIG00000007274(TLL2);ENSCHIG00000010919(WNT10B);ENSCHIG00000011916(TGFB1);ENSCHIG00000013536(RBM24);ENSCHIG00000013756(ACTN3);ENSCHIG00000016206(MEF2C);ENSCHIG00000017627(LMOD3);ENSCHIG00000019310(EPHB1);ENSCHIG00000020787(DLL1);ENSCHIG00000021206(MYOCD);ENSCHIG00000021331(MYOG);ENSCHIG00000021751(KLHL41);ENSCHIG00000023530(FLOT1);ENSCHIG00000023549(RBFOX1);ENSCHIG000…
GO:0032989	cellular component morphogenesis	104	691	8.00907e-09	9.01205e-07	ENSCHIG00000000437(ANK3);ENSCHIG00000002331(MYO16);ENSCHIG00000003341(ACTC1);ENSCHIG00000004376(CDK5R1);ENSCHIG00000005276(EPHB3);ENSCHIG00000006481(CASQ1);ENSCHIG00000006785(DAB2IP);ENSCHIG00000007694(UNC5C);ENSCHIG00000008065(LRATD1);ENSCHIG00000008721(STRIP2);ENSCHIG00000008913(ATP8A2);ENSCHIG00000008918(P2RY1);ENSCHIG00000009097(CRABP2);ENSCHIG00000009348(EXT1);ENSCHIG00000009389(NOG);ENSCHIG…
GO:0030029	actin filament-based process	83	511	8.85643e-09	9.81453e-07	ENSCHIG00000000665(DAAM1);ENSCHIG00000001851(KIF23);ENSCHIG00000001922(TGFB3);ENSCHIG00000003341(ACTC1);ENSCHIG00000004376(CDK5R1);ENSCHIG00000006052(SCN3B);ENSCHIG00000006481(CASQ1);ENSCHIG00000008714(MYH8);ENSCHIG00000009814(LDB3);ENSCHIG00000010009(CAV3);ENSCHIG00000010063(ACTN2);ENSCHIG00000010178(S1PR2);ENSCHIG00000010390(EPHA5);ENSCHIG00000011171(SPTB);ENSCHIG00000011883(EDN1);ENSCHIG000000…
GO:0035239	tube morphogenesis	93	597	9.40865e-09	1.02709e-06	ENSCHIG00000002856(ACKR3);ENSCHIG00000003384(CHI3L1);ENSCHIG00000005276(EPHB3);ENSCHIG00000006785(DAB2IP);ENSCHIG00000007351(HSPB6);ENSCHIG00000007513(FZD5);ENSCHIG00000008359(SPRY2);ENSCHIG00000009389(NOG);ENSCHIG00000009677(PDE3B);ENSCHIG00000010009(CAV3);ENSCHIG00000010160(JAM3);ENSCHIG00000011101(ID1);ENSCHIG00000011455(FGF18);ENSCHIG00000011729(CHD7);ENSCHIG00000011883(EDN1);ENSCHIG000000119…
GO:0071840	cellular component organization or biogenesis	430	4001	1.24289e-08	1.33684e-06	ENSCHIG00000000241(PPIF);ENSCHIG00000000293(LDLRAD4);ENSCHIG00000000353(CDK1);ENSCHIG00000000437(ANK3);ENSCHIG00000000665(DAAM1);ENSCHIG00000000839(AMIGO1);ENSCHIG00000000946(H1-5);ENSCHIG00000001027(FZD9);ENSCHIG00000001851(KIF23);ENSCHIG00000001922(TGFB3);ENSCHIG00000002069(SLC7A11);ENSCHIG00000002331(MYO16);ENSCHIG00000002435(TUBA4A);ENSCHIG00000002547(TPBG);ENSCHIG00000002571(POC1A);ENSCHIG00…
GO:0010927	cellular component assembly involved in morphogenesis	22	66	1.35071e-08	1.43176e-06	ENSCHIG00000003341(ACTC1);ENSCHIG00000006481(CASQ1);ENSCHIG00000009814(LDB3);ENSCHIG00000010009(CAV3);ENSCHIG00000010063(ACTN2);ENSCHIG00000011883(EDN1);ENSCHIG00000012778(MYOZ2);ENSCHIG00000014376(CASQ2);ENSCHIG00000015250(MYPN);ENSCHIG00000016206(MEF2C);ENSCHIG00000017127(MYH6);ENSCHIG00000017627(LMOD3);ENSCHIG00000019988(MYL2);ENSCHIG00000020222(TMOD1);ENSCHIG00000021718(CNTNAP1);ENSCHIG000000…
GO:0050879	multicellular organismal movement	16	37	1.81969e-08	1.87453e-06	ENSCHIG00000006481(CASQ1);ENSCHIG00000008714(MYH8);ENSCHIG00000008913(ATP8A2);ENSCHIG00000010009(CAV3);ENSCHIG00000010571(TNNC2);ENSCHIG00000011087(SLC8A3);ENSCHIG00000011843(JSRP1);ENSCHIG00000013756(ACTN3);ENSCHIG00000015894(DMPK);ENSCHIG00000018272(CHRNA1);ENSCHIG00000020021(CHRND);ENSCHIG00000020302(MYH14);ENSCHIG00000020512(MYH3);ENSCHIG00000021214(MYH7);ENSCHIG00000021226(TNNT1);ENSCHIG0000…
GO:0050881	musculoskeletal movement	16	37	1.81969e-08	1.87453e-06	ENSCHIG00000006481(CASQ1);ENSCHIG00000008714(MYH8);ENSCHIG00000008913(ATP8A2);ENSCHIG00000010009(CAV3);ENSCHIG00000010571(TNNC2);ENSCHIG00000011087(SLC8A3);ENSCHIG00000011843(JSRP1);ENSCHIG00000013756(ACTN3);ENSCHIG00000015894(DMPK);ENSCHIG00000018272(CHRNA1);ENSCHIG00000020021(CHRND);ENSCHIG00000020302(MYH14);ENSCHIG00000020512(MYH3);ENSCHIG00000021214(MYH7);ENSCHIG00000021226(TNNT1);ENSCHIG0000…
GO:0051153	regulation of striated muscle cell differentiation	22	67	1.84937e-08	1.87866e-06	ENSCHIG00000002609(RBM38);ENSCHIG00000007371(EZH2);ENSCHIG00000009793(MYOD1);ENSCHIG00000010009(CAV3);ENSCHIG00000011698(ANKRD2);ENSCHIG00000011883(EDN1);ENSCHIG00000013536(RBM24);ENSCHIG00000013756(ACTN3);ENSCHIG00000015894(DMPK);ENSCHIG00000016206(MEF2C);ENSCHIG00000016987(SMYD1);ENSCHIG00000017627(LMOD3);ENSCHIG00000017811(PLPP7);ENSCHIG00000018863(IGF1);ENSCHIG00000020448(CCN3);ENSCHIG0000002…
GO:0051240	positive regulation of multicellular organismal process	152	1148	2.34948e-08	2.35398e-06	ENSCHIG00000000839(AMIGO1);ENSCHIG00000001027(FZD9);ENSCHIG00000001922(TGFB3);ENSCHIG00000002547(TPBG);ENSCHIG00000003345(SMTNL1);ENSCHIG00000003384(CHI3L1);ENSCHIG00000003956(PTH2R);ENSCHIG00000005276(EPHB3);ENSCHIG00000005813(VSIR);ENSCHIG00000006433(AFAP1L2);ENSCHIG00000006678(CDON);ENSCHIG00000006785(DAB2IP);ENSCHIG00000007288(PDE4B);ENSCHIG00000007351(HSPB6);ENSCHIG00000007371(EZH2);ENSCHIG0…
GO:0070887	cellular response to chemical stimulus	217	1785	2.59516e-08	2.565e-06	ENSCHIG00000000241(PPIF);ENSCHIG00000000293(LDLRAD4);ENSCHIG00000000437(ANK3);ENSCHIG00000000527(PTGS1);ENSCHIG00000001922(TGFB3);ENSCHIG00000002069(SLC7A11);ENSCHIG00000002856(ACKR3);ENSCHIG00000003296(FOSB);ENSCHIG00000003822(TOB1);ENSCHIG00000003903(JAK2);ENSCHIG00000005289(PLEKHA1);ENSCHIG00000006747(-);ENSCHIG00000006785(DAB2IP);ENSCHIG00000006854(CLEC3B);ENSCHIG00000007288(PDE4B);ENSCHIG000…
GO:0007267	cell-cell signaling	117	824	2.67111e-08	2.60487e-06	ENSCHIG00000001027(FZD9);ENSCHIG00000002069(SLC7A11);ENSCHIG00000004710(GJB2);ENSCHIG00000005605(MAFA);ENSCHIG00000005606(SLC8A2);ENSCHIG00000006052(SCN3B);ENSCHIG00000006081(LRRC4);ENSCHIG00000006785(DAB2IP);ENSCHIG00000007169(CELF4);ENSCHIG00000007513(FZD5);ENSCHIG00000008856(DEPDC1B);ENSCHIG00000008916(HTR1B);ENSCHIG00000009389(NOG);ENSCHIG00000009523(WNT9A);ENSCHIG00000009617(KCNJ11);ENSCHIG0…
GO:0051094	positive regulation of developmental process	127	918	3.08791e-08	2.9513e-06	ENSCHIG00000000839(AMIGO1);ENSCHIG00000001027(FZD9);ENSCHIG00000001922(TGFB3);ENSCHIG00000002547(TPBG);ENSCHIG00000003384(CHI3L1);ENSCHIG00000003853(HSF4);ENSCHIG00000005276(EPHB3);ENSCHIG00000005813(VSIR);ENSCHIG00000006678(CDON);ENSCHIG00000006785(DAB2IP);ENSCHIG00000007351(HSPB6);ENSCHIG00000007371(EZH2);ENSCHIG00000008305(ZBTB16);ENSCHIG00000008913(ATP8A2);ENSCHIG00000009097(CRABP2);ENSCHIG00…
GO:0006928	movement of cell or subcellular component	169	1316	3.10706e-08	2.9513e-06	ENSCHIG00000000293(LDLRAD4);ENSCHIG00000000437(ANK3);ENSCHIG00000001851(KIF23);ENSCHIG00000002772(KIF18A);ENSCHIG00000003341(ACTC1);ENSCHIG00000004276(FAP);ENSCHIG00000004298(NANOS1);ENSCHIG00000004376(CDK5R1);ENSCHIG00000005276(EPHB3);ENSCHIG00000005571(ITGB4);ENSCHIG00000005813(VSIR);ENSCHIG00000006052(SCN3B);ENSCHIG00000006785(DAB2IP);ENSCHIG00000006876(OGDH);ENSCHIG00000007288(PDE4B);ENSCHIG0…
GO:0007169	transmembrane receptor protein tyrosine kinase signaling pathway	67	394	4.13974e-08	3.86872e-06	ENSCHIG00000003903(JAK2);ENSCHIG00000004376(CDK5R1);ENSCHIG00000005276(EPHB3);ENSCHIG00000005289(PLEKHA1);ENSCHIG00000006433(AFAP1L2);ENSCHIG00000006785(DAB2IP);ENSCHIG00000008359(SPRY2);ENSCHIG00000008470(ADAMTS3);ENSCHIG00000009389(NOG);ENSCHIG00000010015(MYORG);ENSCHIG00000010390(EPHA5);ENSCHIG00000011235(SORT1);ENSCHIG00000011455(FGF18);ENSCHIG00000011916(TGFB1);ENSCHIG00000012679(CILP);ENSCH…
GO:0016202	regulation of striated muscle tissue development	25	87	4.17868e-08	3.86872e-06	ENSCHIG00000006678(CDON);ENSCHIG00000007274(TLL2);ENSCHIG00000009389(NOG);ENSCHIG00000010919(WNT10B);ENSCHIG00000011883(EDN1);ENSCHIG00000011916(TGFB1);ENSCHIG00000013536(RBM24);ENSCHIG00000013756(ACTN3);ENSCHIG00000013774(SMAD3);ENSCHIG00000016206(MEF2C);ENSCHIG00000017627(LMOD3);ENSCHIG00000018863(IGF1);ENSCHIG00000019310(EPHB1);ENSCHIG00000020738(FGF9);ENSCHIG00000020787(DLL1);ENSCHIG000000211…
GO:0014070	response to organic cyclic compound	66	389	5.71562e-08	5.2255e-06	ENSCHIG00000001922(TGFB3);ENSCHIG00000002069(SLC7A11);ENSCHIG00000006685(FIBIN);ENSCHIG00000007371(EZH2);ENSCHIG00000007459(TFPI);ENSCHIG00000008514(DUOX1);ENSCHIG00000008918(P2RY1);ENSCHIG00000009239(CYP24A1);ENSCHIG00000009617(KCNJ11);ENSCHIG00000009664(NR4A1);ENSCHIG00000009696(IL1RN);ENSCHIG00000009793(MYOD1);ENSCHIG00000010329(BLM);ENSCHIG00000010390(EPHA5);ENSCHIG00000010919(WNT10B);ENSCHIG…
GO:0001525	angiogenesis	59	334	6.85514e-08	6.18993e-06	ENSCHIG00000002856(ACKR3);ENSCHIG00000003384(CHI3L1);ENSCHIG00000005276(EPHB3);ENSCHIG00000006785(DAB2IP);ENSCHIG00000007351(HSPB6);ENSCHIG00000007513(FZD5);ENSCHIG00000008359(SPRY2);ENSCHIG00000009677(PDE3B);ENSCHIG00000010160(JAM3);ENSCHIG00000011101(ID1);ENSCHIG00000011455(FGF18);ENSCHIG00000011883(EDN1);ENSCHIG00000012755(TSPAN12);ENSCHIG00000013506(TIE1);ENSCHIG00000013597(JCAD);ENSCHIG00000…
GO:0014888	striated muscle adaptation	14	31	7.30484e-08	6.51556e-06	ENSCHIG00000007371(EZH2);ENSCHIG00000009793(MYOD1);ENSCHIG00000012778(MYOZ2);ENSCHIG00000013756(ACTN3);ENSCHIG00000014072(MYOC);ENSCHIG00000016206(MEF2C);ENSCHIG00000016517(TNNI1);ENSCHIG00000017127(MYH6);ENSCHIG00000019356(TNNC1);ENSCHIG00000021214(MYH7);ENSCHIG00000021226(TNNT1);ENSCHIG00000021331(MYOG);ENSCHIG00000025700(MYMK);ENSCHIG00000025819(TRPC3)
GO:0051338	regulation of transferase activity	88	580	8.24909e-08	7.26914e-06	ENSCHIG00000003384(CHI3L1);ENSCHIG00000003444(NCAPG2);ENSCHIG00000004376(CDK5R1);ENSCHIG00000005606(SLC8A2);ENSCHIG00000006433(AFAP1L2);ENSCHIG00000006785(DAB2IP);ENSCHIG00000007371(EZH2);ENSCHIG00000007513(FZD5);ENSCHIG00000008262(FABP4);ENSCHIG00000008359(SPRY2);ENSCHIG00000008756(MAP3K12);ENSCHIG00000009433(NEK2);ENSCHIG00000009887(C1QTNF2);ENSCHIG00000010009(CAV3);ENSCHIG00000010329(BLM);ENSC…
GO:0048634	regulation of muscle organ development	25	90	8.734e-08	7.49591e-06	ENSCHIG00000006678(CDON);ENSCHIG00000007274(TLL2);ENSCHIG00000009389(NOG);ENSCHIG00000010919(WNT10B);ENSCHIG00000011883(EDN1);ENSCHIG00000011916(TGFB1);ENSCHIG00000013536(RBM24);ENSCHIG00000013756(ACTN3);ENSCHIG00000013774(SMAD3);ENSCHIG00000016206(MEF2C);ENSCHIG00000017627(LMOD3);ENSCHIG00000018863(IGF1);ENSCHIG00000019310(EPHB1);ENSCHIG00000020738(FGF9);ENSCHIG00000020787(DLL1);ENSCHIG000000211…
GO:1901861	regulation of muscle tissue development	25	90	8.734e-08	7.49591e-06	ENSCHIG00000006678(CDON);ENSCHIG00000007274(TLL2);ENSCHIG00000009389(NOG);ENSCHIG00000010919(WNT10B);ENSCHIG00000011883(EDN1);ENSCHIG00000011916(TGFB1);ENSCHIG00000013536(RBM24);ENSCHIG00000013756(ACTN3);ENSCHIG00000013774(SMAD3);ENSCHIG00000016206(MEF2C);ENSCHIG00000017627(LMOD3);ENSCHIG00000018863(IGF1);ENSCHIG00000019310(EPHB1);ENSCHIG00000020738(FGF9);ENSCHIG00000020787(DLL1);ENSCHIG000000211…
GO:0043549	regulation of kinase activity	81	520	8.81389e-08	7.49591e-06	ENSCHIG00000003384(CHI3L1);ENSCHIG00000003444(NCAPG2);ENSCHIG00000004376(CDK5R1);ENSCHIG00000005606(SLC8A2);ENSCHIG00000006433(AFAP1L2);ENSCHIG00000006785(DAB2IP);ENSCHIG00000007371(EZH2);ENSCHIG00000007513(FZD5);ENSCHIG00000008262(FABP4);ENSCHIG00000008359(SPRY2);ENSCHIG00000008756(MAP3K12);ENSCHIG00000009887(C1QTNF2);ENSCHIG00000010009(CAV3);ENSCHIG00000010329(BLM);ENSCHIG00000010534(CCND1);ENS…
GO:0071363	cellular response to growth factor stimulus	67	404	1.11026e-07	9.33164e-06	ENSCHIG00000000293(LDLRAD4);ENSCHIG00000001922(TGFB3);ENSCHIG00000003822(TOB1);ENSCHIG00000006785(DAB2IP);ENSCHIG00000006854(CLEC3B);ENSCHIG00000008359(SPRY2);ENSCHIG00000008470(ADAMTS3);ENSCHIG00000009389(NOG);ENSCHIG00000010009(CAV3);ENSCHIG00000010408(HJV);ENSCHIG00000010630(ADAMTSL2);ENSCHIG00000011101(ID1);ENSCHIG00000011235(SORT1);ENSCHIG00000011375(CHRD);ENSCHIG00000011455(FGF18);ENSCHIG00…
GO:0001503	ossification	48	252	1.12276e-07	9.33164e-06	ENSCHIG00000001027(FZD9);ENSCHIG00000001922(TGFB3);ENSCHIG00000003822(TOB1);ENSCHIG00000006854(CLEC3B);ENSCHIG00000008305(ZBTB16);ENSCHIG00000009239(CYP24A1);ENSCHIG00000009348(EXT1);ENSCHIG00000009389(NOG);ENSCHIG00000010363(MEF2D);ENSCHIG00000010919(WNT10B);ENSCHIG00000011101(ID1);ENSCHIG00000011323(PKDCC);ENSCHIG00000011375(CHRD);ENSCHIG00000011455(FGF18);ENSCHIG00000011916(TGFB1);ENSCHIG00000…
GO:0045859	regulation of protein kinase activity	75	473	1.29062e-07	1.05296e-05	ENSCHIG00000003384(CHI3L1);ENSCHIG00000003444(NCAPG2);ENSCHIG00000004376(CDK5R1);ENSCHIG00000005606(SLC8A2);ENSCHIG00000006433(AFAP1L2);ENSCHIG00000006785(DAB2IP);ENSCHIG00000007371(EZH2);ENSCHIG00000007513(FZD5);ENSCHIG00000008262(FABP4);ENSCHIG00000008359(SPRY2);ENSCHIG00000008756(MAP3K12);ENSCHIG00000009887(C1QTNF2);ENSCHIG00000010009(CAV3);ENSCHIG00000010329(BLM);ENSCHIG00000010534(CCND1);ENS…
GO:0048518	positive regulation of biological process	421	3975	1.29569e-07	1.05296e-05	ENSCHIG00000000241(PPIF);ENSCHIG00000000353(CDK1);ENSCHIG00000000736(GPR61);ENSCHIG00000000814(SLC45A3);ENSCHIG00000000839(AMIGO1);ENSCHIG00000000946(H1-5);ENSCHIG00000001027(FZD9);ENSCHIG00000001851(KIF23);ENSCHIG00000001922(TGFB3);ENSCHIG00000002209(C10orf71);ENSCHIG00000002547(TPBG);ENSCHIG00000002571(POC1A);ENSCHIG00000002572(PRC1);ENSCHIG00000002856(ACKR3);ENSCHIG00000003296(FOSB);ENSCHIG000…
GO:0071310	cellular response to organic substance	175	1403	1.34495e-07	1.08098e-05	ENSCHIG00000000293(LDLRAD4);ENSCHIG00000001922(TGFB3);ENSCHIG00000002856(ACKR3);ENSCHIG00000003822(TOB1);ENSCHIG00000003903(JAK2);ENSCHIG00000006747(-);ENSCHIG00000006785(DAB2IP);ENSCHIG00000006854(CLEC3B);ENSCHIG00000007288(PDE4B);ENSCHIG00000007371(EZH2);ENSCHIG00000007459(TFPI);ENSCHIG00000008262(FABP4);ENSCHIG00000008359(SPRY2);ENSCHIG00000008470(ADAMTS3);ENSCHIG00000008514(DUOX1);ENSCHIG0000…
GO:0045214	sarcomere organization	13	28	1.43734e-07	1.12905e-05	ENSCHIG00000006481(CASQ1);ENSCHIG00000009814(LDB3);ENSCHIG00000010009(CAV3);ENSCHIG00000010063(ACTN2);ENSCHIG00000011883(EDN1);ENSCHIG00000012778(MYOZ2);ENSCHIG00000014376(CASQ2);ENSCHIG00000015250(MYPN);ENSCHIG00000016206(MEF2C);ENSCHIG00000017127(MYH6);ENSCHIG00000021751(KLHL41);ENSCHIG00000022172(FHOD3);ENSCHIG00000023924(LMOD2)
GO:0008015	blood circulation	48	254	1.44179e-07	1.12905e-05	ENSCHIG00000000527(PTGS1);ENSCHIG00000003341(ACTC1);ENSCHIG00000003345(SMTNL1);ENSCHIG00000004522(PCSK5);ENSCHIG00000006052(SCN3B);ENSCHIG00000008263(NCALD);ENSCHIG00000008916(HTR1B);ENSCHIG00000009678(SCN10A);ENSCHIG00000010009(CAV3);ENSCHIG00000011193(-);ENSCHIG00000011729(CHD7);ENSCHIG00000011883(EDN1);ENSCHIG00000012195(PRKG1);ENSCHIG00000012349(-);ENSCHIG00000012884(KCNJ5);ENSCHIG00000014376…
GO:0050896	response to stimulus	616	6164	1.45106e-07	1.12905e-05	ENSCHIG00000000241(PPIF);ENSCHIG00000000293(LDLRAD4);ENSCHIG00000000353(CDK1);ENSCHIG00000000437(ANK3);ENSCHIG00000000527(PTGS1);ENSCHIG00000000736(GPR61);ENSCHIG00000001027(FZD9);ENSCHIG00000001109(EFHD1);ENSCHIG00000001922(TGFB3);ENSCHIG00000002069(SLC7A11);ENSCHIG00000002096(F2RL2);ENSCHIG00000002209(C10orf71);ENSCHIG00000002331(MYO16);ENSCHIG00000002743(SCARA5);ENSCHIG00000002856(ACKR3);ENSCH…
GO:1902531	regulation of intracellular signal transduction	140	1066	1.47392e-07	1.13476e-05	ENSCHIG00000000241(PPIF);ENSCHIG00000000736(GPR61);ENSCHIG00000002209(C10orf71);ENSCHIG00000002856(ACKR3);ENSCHIG00000003384(CHI3L1);ENSCHIG00000003573(KLHL31);ENSCHIG00000004376(CDK5R1);ENSCHIG00000005289(PLEKHA1);ENSCHIG00000005606(SLC8A2);ENSCHIG00000006678(CDON);ENSCHIG00000006785(DAB2IP);ENSCHIG00000007371(EZH2);ENSCHIG00000007513(FZD5);ENSCHIG00000008359(SPRY2);ENSCHIG00000008756(MAP3K12);E…
GO:0051347	positive regulation of transferase activity	63	374	1.4991e-07	1.14213e-05	ENSCHIG00000003384(CHI3L1);ENSCHIG00000003444(NCAPG2);ENSCHIG00000004376(CDK5R1);ENSCHIG00000005606(SLC8A2);ENSCHIG00000006433(AFAP1L2);ENSCHIG00000006785(DAB2IP);ENSCHIG00000007371(EZH2);ENSCHIG00000007513(FZD5);ENSCHIG00000008359(SPRY2);ENSCHIG00000008756(MAP3K12);ENSCHIG00000009433(NEK2);ENSCHIG00000009887(C1QTNF2);ENSCHIG00000010534(CCND1);ENSCHIG00000011455(FGF18);ENSCHIG00000011819(GADD45B)…
GO:0009887	animal organ morphogenesis	102	714	1.63533e-07	1.23308e-05	ENSCHIG00000001922(TGFB3);ENSCHIG00000002571(POC1A);ENSCHIG00000003341(ACTC1);ENSCHIG00000003345(SMTNL1);ENSCHIG00000005050(PITX3);ENSCHIG00000005289(PLEKHA1);ENSCHIG00000005396(ROGDI);ENSCHIG00000005571(ITGB4);ENSCHIG00000006678(CDON);ENSCHIG00000007513(FZD5);ENSCHIG00000008359(SPRY2);ENSCHIG00000008913(ATP8A2);ENSCHIG00000009389(NOG);ENSCHIG00000009523(WNT9A);ENSCHIG00000009946(GCNT3);ENSCHIG00…
GO:0070848	response to growth factor	68	417	1.72329e-07	1.27314e-05	ENSCHIG00000000293(LDLRAD4);ENSCHIG00000001922(TGFB3);ENSCHIG00000003822(TOB1);ENSCHIG00000006785(DAB2IP);ENSCHIG00000006854(CLEC3B);ENSCHIG00000008359(SPRY2);ENSCHIG00000008470(ADAMTS3);ENSCHIG00000009389(NOG);ENSCHIG00000010009(CAV3);ENSCHIG00000010408(HJV);ENSCHIG00000010630(ADAMTSL2);ENSCHIG00000010827(FNDC4);ENSCHIG00000011101(ID1);ENSCHIG00000011235(SORT1);ENSCHIG00000011375(CHRD);ENSCHIG00…
GO:1903047	mitotic cell cycle process	68	417	1.72329e-07	1.27314e-05	ENSCHIG00000000353(CDK1);ENSCHIG00000000437(ANK3);ENSCHIG00000000501(KCNH5);ENSCHIG00000001851(KIF23);ENSCHIG00000002571(POC1A);ENSCHIG00000002772(KIF18A);ENSCHIG00000007371(EZH2);ENSCHIG00000008062(TICRR);ENSCHIG00000008359(SPRY2);ENSCHIG00000009302(CDC6);ENSCHIG00000009433(NEK2);ENSCHIG00000009523(WNT9A);ENSCHIG00000010109(TTK);ENSCHIG00000010139(MYBL2);ENSCHIG00000010329(BLM);ENSCHIG0000001046…
GO:0006937	regulation of muscle contraction	24	87	1.81868e-07	1.33018e-05	ENSCHIG00000006481(CASQ1);ENSCHIG00000009678(SCN10A);ENSCHIG00000010009(CAV3);ENSCHIG00000011087(SLC8A3);ENSCHIG00000011883(EDN1);ENSCHIG00000012195(PRKG1);ENSCHIG00000013756(ACTN3);ENSCHIG00000014376(CASQ2);ENSCHIG00000015894(DMPK);ENSCHIG00000016712(ADORA2B);ENSCHIG00000017086(MYLK2);ENSCHIG00000017260(TRPM4);ENSCHIG00000018205(ANK2);ENSCHIG00000019044(NPNT);ENSCHIG00000019356(TNNC1);ENSCHIG000…
GO:0003013	circulatory system process	49	264	1.90188e-07	1.37726e-05	ENSCHIG00000000527(PTGS1);ENSCHIG00000003341(ACTC1);ENSCHIG00000003345(SMTNL1);ENSCHIG00000004522(PCSK5);ENSCHIG00000006052(SCN3B);ENSCHIG00000008263(NCALD);ENSCHIG00000008916(HTR1B);ENSCHIG00000009678(SCN10A);ENSCHIG00000010009(CAV3);ENSCHIG00000011193(-);ENSCHIG00000011729(CHD7);ENSCHIG00000011883(EDN1);ENSCHIG00000012195(PRKG1);ENSCHIG00000012349(-);ENSCHIG00000012884(KCNJ5);ENSCHIG00000014376…
GO:0010033	response to organic substance	202	1682	2.22146e-07	1.59291e-05	ENSCHIG00000000293(LDLRAD4);ENSCHIG00000001922(TGFB3);ENSCHIG00000002069(SLC7A11);ENSCHIG00000002856(ACKR3);ENSCHIG00000003384(CHI3L1);ENSCHIG00000003822(TOB1);ENSCHIG00000003903(JAK2);ENSCHIG00000004449(-);ENSCHIG00000005605(MAFA);ENSCHIG00000006685(FIBIN);ENSCHIG00000006747(-);ENSCHIG00000006785(DAB2IP);ENSCHIG00000006854(CLEC3B);ENSCHIG00000007288(PDE4B);ENSCHIG00000007371(EZH2);ENSCHIG0000000…
GO:0043408	regulation of MAPK cascade	71	446	2.40061e-07	1.70466e-05	ENSCHIG00000002856(ACKR3);ENSCHIG00000003384(CHI3L1);ENSCHIG00000003573(KLHL31);ENSCHIG00000006678(CDON);ENSCHIG00000006785(DAB2IP);ENSCHIG00000007371(EZH2);ENSCHIG00000007513(FZD5);ENSCHIG00000008359(SPRY2);ENSCHIG00000008756(MAP3K12);ENSCHIG00000009887(C1QTNF2);ENSCHIG00000010009(CAV3);ENSCHIG00000011101(ID1);ENSCHIG00000011289(DUSP4);ENSCHIG00000011320(DUSP6);ENSCHIG00000011455(FGF18);ENSCHIG0…
GO:0040011	locomotion	151	1181	2.46403e-07	1.73287e-05	ENSCHIG00000000293(LDLRAD4);ENSCHIG00000000437(ANK3);ENSCHIG00000002856(ACKR3);ENSCHIG00000004276(FAP);ENSCHIG00000004298(NANOS1);ENSCHIG00000004376(CDK5R1);ENSCHIG00000005276(EPHB3);ENSCHIG00000005571(ITGB4);ENSCHIG00000005813(VSIR);ENSCHIG00000006785(DAB2IP);ENSCHIG00000006876(OGDH);ENSCHIG00000007288(PDE4B);ENSCHIG00000007694(UNC5C);ENSCHIG00000008065(LRATD1);ENSCHIG00000008359(SPRY2);ENSCHIG0…
GO:0000165	MAPK cascade	76	490	2.65035e-07	1.84616e-05	ENSCHIG00000002856(ACKR3);ENSCHIG00000003384(CHI3L1);ENSCHIG00000003573(KLHL31);ENSCHIG00000006678(CDON);ENSCHIG00000006785(DAB2IP);ENSCHIG00000007371(EZH2);ENSCHIG00000007513(FZD5);ENSCHIG00000008359(SPRY2);ENSCHIG00000008756(MAP3K12);ENSCHIG00000009887(C1QTNF2);ENSCHIG00000010009(CAV3);ENSCHIG00000011101(ID1);ENSCHIG00000011289(DUSP4);ENSCHIG00000011320(DUSP6);ENSCHIG00000011455(FGF18);ENSCHIG0…
GO:0035295	tube development	105	749	2.75007e-07	1.89755e-05	ENSCHIG00000002069(SLC7A11);ENSCHIG00000002772(KIF18A);ENSCHIG00000002856(ACKR3);ENSCHIG00000003384(CHI3L1);ENSCHIG00000004522(PCSK5);ENSCHIG00000005276(EPHB3);ENSCHIG00000006785(DAB2IP);ENSCHIG00000007351(HSPB6);ENSCHIG00000007513(FZD5);ENSCHIG00000008359(SPRY2);ENSCHIG00000009389(NOG);ENSCHIG00000009677(PDE3B);ENSCHIG00000010009(CAV3);ENSCHIG00000010160(JAM3);ENSCHIG00000010630(ADAMTSL2);ENSCHI…
GO:0034762	regulation of transmembrane transport	56	323	2.80194e-07	1.91527e-05	ENSCHIG00000000241(PPIF);ENSCHIG00000000437(ANK3);ENSCHIG00000000501(KCNH5);ENSCHIG00000000839(AMIGO1);ENSCHIG00000006052(SCN3B);ENSCHIG00000006481(CASQ1);ENSCHIG00000007908(CACNG6);ENSCHIG00000007947(KCNC3);ENSCHIG00000009617(KCNJ11);ENSCHIG00000009678(SCN10A);ENSCHIG00000009887(C1QTNF2);ENSCHIG00000010009(CAV3);ENSCHIG00000010063(ACTN2);ENSCHIG00000010300(-);ENSCHIG00000010972(CACNG1);ENSCHIG00…
GO:0045595	regulation of cell differentiation	148	1155	2.88261e-07	1.95217e-05	ENSCHIG00000000293(LDLRAD4);ENSCHIG00000000814(SLC45A3);ENSCHIG00000001922(TGFB3);ENSCHIG00000002609(RBM38);ENSCHIG00000003444(NCAPG2);ENSCHIG00000003822(TOB1);ENSCHIG00000003853(HSF4);ENSCHIG00000004376(CDK5R1);ENSCHIG00000005276(EPHB3);ENSCHIG00000005813(VSIR);ENSCHIG00000006678(CDON);ENSCHIG00000006785(DAB2IP);ENSCHIG00000007371(EZH2);ENSCHIG00000008305(ZBTB16);ENSCHIG00000008359(SPRY2);ENSCHI…
GO:0071900	regulation of protein serine/threonine kinase activity	53	300	3.16377e-07	2.12292e-05	ENSCHIG00000004376(CDK5R1);ENSCHIG00000005606(SLC8A2);ENSCHIG00000006785(DAB2IP);ENSCHIG00000007371(EZH2);ENSCHIG00000007513(FZD5);ENSCHIG00000008359(SPRY2);ENSCHIG00000008756(MAP3K12);ENSCHIG00000009887(C1QTNF2);ENSCHIG00000010009(CAV3);ENSCHIG00000010329(BLM);ENSCHIG00000010534(CCND1);ENSCHIG00000011087(SLC8A3);ENSCHIG00000011289(DUSP4);ENSCHIG00000011320(DUSP6);ENSCHIG00000011455(FGF18);ENSCHI…
GO:0042325	regulation of phosphorylation	132	1004	3.26663e-07	2.16512e-05	ENSCHIG00000000241(PPIF);ENSCHIG00000000293(LDLRAD4);ENSCHIG00000000353(CDK1);ENSCHIG00000002856(ACKR3);ENSCHIG00000003384(CHI3L1);ENSCHIG00000003444(NCAPG2);ENSCHIG00000003573(KLHL31);ENSCHIG00000004376(CDK5R1);ENSCHIG00000005606(SLC8A2);ENSCHIG00000006433(AFAP1L2);ENSCHIG00000006678(CDON);ENSCHIG00000006785(DAB2IP);ENSCHIG00000007371(EZH2);ENSCHIG00000007513(FZD5);ENSCHIG00000008262(FABP4);ENSC…
GO:0019220	regulation of phosphate metabolic process	147	1148	3.31546e-07	2.16512e-05	ENSCHIG00000000241(PPIF);ENSCHIG00000000293(LDLRAD4);ENSCHIG00000000353(CDK1);ENSCHIG00000002856(ACKR3);ENSCHIG00000003384(CHI3L1);ENSCHIG00000003444(NCAPG2);ENSCHIG00000003573(KLHL31);ENSCHIG00000004376(CDK5R1);ENSCHIG00000005606(SLC8A2);ENSCHIG00000006433(AFAP1L2);ENSCHIG00000006678(CDON);ENSCHIG00000006785(DAB2IP);ENSCHIG00000007371(EZH2);ENSCHIG00000007513(FZD5);ENSCHIG00000008262(FABP4);ENSC…
GO:0051174	regulation of phosphorus metabolic process	147	1148	3.31546e-07	2.16512e-05	ENSCHIG00000000241(PPIF);ENSCHIG00000000293(LDLRAD4);ENSCHIG00000000353(CDK1);ENSCHIG00000002856(ACKR3);ENSCHIG00000003384(CHI3L1);ENSCHIG00000003444(NCAPG2);ENSCHIG00000003573(KLHL31);ENSCHIG00000004376(CDK5R1);ENSCHIG00000005606(SLC8A2);ENSCHIG00000006433(AFAP1L2);ENSCHIG00000006678(CDON);ENSCHIG00000006785(DAB2IP);ENSCHIG00000007371(EZH2);ENSCHIG00000007513(FZD5);ENSCHIG00000008262(FABP4);ENSC…
GO:0022610	biological adhesion	113	826	3.38247e-07	2.18036e-05	ENSCHIG00000000839(AMIGO1);ENSCHIG00000002069(SLC7A11);ENSCHIG00000003903(JAK2);ENSCHIG00000004376(CDK5R1);ENSCHIG00000005276(EPHB3);ENSCHIG00000005312(LMO7);ENSCHIG00000005571(ITGB4);ENSCHIG00000005813(VSIR);ENSCHIG00000007139(SPARCL1);ENSCHIG00000008305(ZBTB16);ENSCHIG00000009485(CADM3);ENSCHIG00000009677(PDE3B);ENSCHIG00000009696(IL1RN);ENSCHIG00000009914(MYB);ENSCHIG00000010063(ACTN2);ENSCHIG…
GO:0023014	signal transduction by protein phosphorylation	76	493	3.39842e-07	2.18036e-05	ENSCHIG00000002856(ACKR3);ENSCHIG00000003384(CHI3L1);ENSCHIG00000003573(KLHL31);ENSCHIG00000006678(CDON);ENSCHIG00000006785(DAB2IP);ENSCHIG00000007371(EZH2);ENSCHIG00000007513(FZD5);ENSCHIG00000008359(SPRY2);ENSCHIG00000008756(MAP3K12);ENSCHIG00000009887(C1QTNF2);ENSCHIG00000010009(CAV3);ENSCHIG00000011101(ID1);ENSCHIG00000011289(DUSP4);ENSCHIG00000011320(DUSP6);ENSCHIG00000011455(FGF18);ENSCHIG0…
GO:0048584	positive regulation of response to stimulus	171	1383	3.4452e-07	2.19115e-05	ENSCHIG00000000241(PPIF);ENSCHIG00000000736(GPR61);ENSCHIG00000001027(FZD9);ENSCHIG00000002209(C10orf71);ENSCHIG00000002856(ACKR3);ENSCHIG00000003384(CHI3L1);ENSCHIG00000003903(JAK2);ENSCHIG00000005289(PLEKHA1);ENSCHIG00000006433(AFAP1L2);ENSCHIG00000006678(CDON);ENSCHIG00000006747(-);ENSCHIG00000006785(DAB2IP);ENSCHIG00000007288(PDE4B);ENSCHIG00000007371(EZH2);ENSCHIG00000007513(FZD5);ENSCHIG000…
GO:0060047	heart contraction	30	129	3.54054e-07	2.23237e-05	ENSCHIG00000003341(ACTC1);ENSCHIG00000006052(SCN3B);ENSCHIG00000009678(SCN10A);ENSCHIG00000010009(CAV3);ENSCHIG00000011883(EDN1);ENSCHIG00000012349(-);ENSCHIG00000012884(KCNJ5);ENSCHIG00000014376(CASQ2);ENSCHIG00000015146(MYL4);ENSCHIG00000015236(SPTBN4);ENSCHIG00000015894(DMPK);ENSCHIG00000017127(MYH6);ENSCHIG00000017260(TRPM4);ENSCHIG00000018205(ANK2);ENSCHIG00000019111(KCNH2);ENSCHIG0000001935…
GO:0033275	actin-myosin filament sliding	6	6	3.98219e-07	2.48938e-05	ENSCHIG00000003341(ACTC1);ENSCHIG00000008714(MYH8);ENSCHIG00000017086(MYLK2);ENSCHIG00000017127(MYH6);ENSCHIG00000019356(TNNC1);ENSCHIG00000021214(MYH7)
GO:0007155	cell adhesion	112	820	4.15068e-07	2.57272e-05	ENSCHIG00000000839(AMIGO1);ENSCHIG00000002069(SLC7A11);ENSCHIG00000003903(JAK2);ENSCHIG00000004376(CDK5R1);ENSCHIG00000005276(EPHB3);ENSCHIG00000005312(LMO7);ENSCHIG00000005571(ITGB4);ENSCHIG00000005813(VSIR);ENSCHIG00000007139(SPARCL1);ENSCHIG00000008305(ZBTB16);ENSCHIG00000009485(CADM3);ENSCHIG00000009677(PDE3B);ENSCHIG00000009696(IL1RN);ENSCHIG00000009914(MYB);ENSCHIG00000010063(ACTN2);ENSCHIG…
GO:0033674	positive regulation of kinase activity	56	327	4.24528e-07	2.60924e-05	ENSCHIG00000003384(CHI3L1);ENSCHIG00000003444(NCAPG2);ENSCHIG00000004376(CDK5R1);ENSCHIG00000005606(SLC8A2);ENSCHIG00000006433(AFAP1L2);ENSCHIG00000006785(DAB2IP);ENSCHIG00000007371(EZH2);ENSCHIG00000007513(FZD5);ENSCHIG00000008359(SPRY2);ENSCHIG00000008756(MAP3K12);ENSCHIG00000009887(C1QTNF2);ENSCHIG00000010534(CCND1);ENSCHIG00000011455(FGF18);ENSCHIG00000011819(GADD45B);ENSCHIG00000011883(EDN1)…
GO:0045445	myoblast differentiation	20	67	4.73836e-07	2.88803e-05	ENSCHIG00000006678(CDON);ENSCHIG00000008917(NMRK2);ENSCHIG00000009793(MYOD1);ENSCHIG00000010919(WNT10B);ENSCHIG00000011698(ANKRD2);ENSCHIG00000011897(DDIT3);ENSCHIG00000011916(TGFB1);ENSCHIG00000016206(MEF2C);ENSCHIG00000016901(SOX8);ENSCHIG00000016987(SMYD1);ENSCHIG00000018863(IGF1);ENSCHIG00000020787(DLL1);ENSCHIG00000021149(BMP4);ENSCHIG00000021206(MYOCD);ENSCHIG00000021331(MYOG);ENSCHIG000000…
GO:0030036	actin cytoskeleton organization	71	454	4.7984e-07	2.90046e-05	ENSCHIG00000000665(DAAM1);ENSCHIG00000001851(KIF23);ENSCHIG00000001922(TGFB3);ENSCHIG00000003341(ACTC1);ENSCHIG00000004376(CDK5R1);ENSCHIG00000006481(CASQ1);ENSCHIG00000009814(LDB3);ENSCHIG00000010009(CAV3);ENSCHIG00000010063(ACTN2);ENSCHIG00000010178(S1PR2);ENSCHIG00000010390(EPHA5);ENSCHIG00000011171(SPTB);ENSCHIG00000011883(EDN1);ENSCHIG00000011916(TGFB1);ENSCHIG00000012180(XIRP1);ENSCHIG00000…
GO:0042391	regulation of membrane potential	45	241	5.01056e-07	3.00387e-05	ENSCHIG00000000437(ANK3);ENSCHIG00000005606(SLC8A2);ENSCHIG00000006052(SCN3B);ENSCHIG00000007153(RNF122);ENSCHIG00000007169(CELF4);ENSCHIG00000009617(KCNJ11);ENSCHIG00000009678(SCN10A);ENSCHIG00000010009(CAV3);ENSCHIG00000010063(ACTN2);ENSCHIG00000010178(S1PR2);ENSCHIG00000011087(SLC8A3);ENSCHIG00000011485(GLRA3);ENSCHIG00000012884(KCNJ5);ENSCHIG00000013042(SLC4A8);ENSCHIG00000014072(MYOC);ENSCHI…
GO:0003015	heart process	31	138	5.14061e-07	3.05678e-05	ENSCHIG00000003341(ACTC1);ENSCHIG00000006052(SCN3B);ENSCHIG00000009678(SCN10A);ENSCHIG00000010009(CAV3);ENSCHIG00000011883(EDN1);ENSCHIG00000012349(-);ENSCHIG00000012884(KCNJ5);ENSCHIG00000014376(CASQ2);ENSCHIG00000015146(MYL4);ENSCHIG00000015236(SPTBN4);ENSCHIG00000015894(DMPK);ENSCHIG00000017127(MYH6);ENSCHIG00000017260(TRPM4);ENSCHIG00000017264(WWTR1);ENSCHIG00000018205(ANK2);ENSCHIG0000001911…
GO:0009967	positive regulation of signal transduction	130	994	5.41738e-07	3.19538e-05	ENSCHIG00000000241(PPIF);ENSCHIG00000000736(GPR61);ENSCHIG00000001027(FZD9);ENSCHIG00000002209(C10orf71);ENSCHIG00000002856(ACKR3);ENSCHIG00000003384(CHI3L1);ENSCHIG00000003903(JAK2);ENSCHIG00000006433(AFAP1L2);ENSCHIG00000006678(CDON);ENSCHIG00000006747(-);ENSCHIG00000006785(DAB2IP);ENSCHIG00000007371(EZH2);ENSCHIG00000007513(FZD5);ENSCHIG00000008359(SPRY2);ENSCHIG00000008470(ADAMTS3);ENSCHIG000…
GO:0001932	regulation of protein phosphorylation	122	920	6.0382e-07	3.53307e-05	ENSCHIG00000000293(LDLRAD4);ENSCHIG00000002856(ACKR3);ENSCHIG00000003384(CHI3L1);ENSCHIG00000003444(NCAPG2);ENSCHIG00000003573(KLHL31);ENSCHIG00000004376(CDK5R1);ENSCHIG00000005606(SLC8A2);ENSCHIG00000006433(AFAP1L2);ENSCHIG00000006678(CDON);ENSCHIG00000006785(DAB2IP);ENSCHIG00000007371(EZH2);ENSCHIG00000007513(FZD5);ENSCHIG00000008262(FABP4);ENSCHIG00000008359(SPRY2);ENSCHIG00000008756(MAP3K12);…
GO:0030001	metal ion transport	84	571	6.21908e-07	3.61003e-05	ENSCHIG00000000437(ANK3);ENSCHIG00000000501(KCNH5);ENSCHIG00000000839(AMIGO1);ENSCHIG00000002743(SCARA5);ENSCHIG00000005606(SLC8A2);ENSCHIG00000005765(TRPV6);ENSCHIG00000006052(SCN3B);ENSCHIG00000006481(CASQ1);ENSCHIG00000006698(TRPC4);ENSCHIG00000007908(CACNG6);ENSCHIG00000007947(KCNC3);ENSCHIG00000009617(KCNJ11);ENSCHIG00000009638(SLC25A37);ENSCHIG00000009678(SCN10A);ENSCHIG00000010009(CAV3);EN…
GO:0008016	regulation of heart contraction	27	112	6.31472e-07	3.63668e-05	ENSCHIG00000006052(SCN3B);ENSCHIG00000009678(SCN10A);ENSCHIG00000010009(CAV3);ENSCHIG00000011883(EDN1);ENSCHIG00000012349(-);ENSCHIG00000012884(KCNJ5);ENSCHIG00000014376(CASQ2);ENSCHIG00000015146(MYL4);ENSCHIG00000015236(SPTBN4);ENSCHIG00000015894(DMPK);ENSCHIG00000017127(MYH6);ENSCHIG00000017260(TRPM4);ENSCHIG00000018205(ANK2);ENSCHIG00000019111(KCNH2);ENSCHIG00000019488(CACNA1D);ENSCHIG00000019…
GO:0098660	inorganic ion transmembrane transport	89	617	6.81436e-07	3.89377e-05	ENSCHIG00000000241(PPIF);ENSCHIG00000000437(ANK3);ENSCHIG00000000501(KCNH5);ENSCHIG00000000839(AMIGO1);ENSCHIG00000002743(SCARA5);ENSCHIG00000005606(SLC8A2);ENSCHIG00000005765(TRPV6);ENSCHIG00000006052(SCN3B);ENSCHIG00000006481(CASQ1);ENSCHIG00000006698(TRPC4);ENSCHIG00000007908(CACNG6);ENSCHIG00000007947(KCNC3);ENSCHIG00000008581(-);ENSCHIG00000009617(KCNJ11);ENSCHIG00000009638(SLC25A37);ENSCHIG…
GO:0090287	regulation of cellular response to growth factor stimulus	39	198	7.1091e-07	4.03069e-05	ENSCHIG00000000293(LDLRAD4);ENSCHIG00000003822(TOB1);ENSCHIG00000006785(DAB2IP);ENSCHIG00000008359(SPRY2);ENSCHIG00000008470(ADAMTS3);ENSCHIG00000009389(NOG);ENSCHIG00000010009(CAV3);ENSCHIG00000010408(HJV);ENSCHIG00000010630(ADAMTSL2);ENSCHIG00000011375(CHRD);ENSCHIG00000011455(FGF18);ENSCHIG00000011916(TGFB1);ENSCHIG00000013597(JCAD);ENSCHIG00000013774(SMAD3);ENSCHIG00000014461(SULF2);ENSCHIG00…
GO:0035051	cardiocyte differentiation	23	87	7.48478e-07	4.21105e-05	ENSCHIG00000003341(ACTC1);ENSCHIG00000010009(CAV3);ENSCHIG00000010063(ACTN2);ENSCHIG00000011883(EDN1);ENSCHIG00000016206(MEF2C);ENSCHIG00000017078(SEMA3C);ENSCHIG00000017127(MYH6);ENSCHIG00000018863(IGF1);ENSCHIG00000019988(MYL2);ENSCHIG00000020547(EGFR);ENSCHIG00000020787(DLL1);ENSCHIG00000021149(BMP4);ENSCHIG00000021206(MYOCD);ENSCHIG00000021925(SOX6);ENSCHIG00000022041(RBPJ);ENSCHIG00000022172…
GO:0043405	regulation of MAP kinase activity	38	192	8.68731e-07	4.8503e-05	ENSCHIG00000006785(DAB2IP);ENSCHIG00000007371(EZH2);ENSCHIG00000007513(FZD5);ENSCHIG00000008359(SPRY2);ENSCHIG00000008756(MAP3K12);ENSCHIG00000009887(C1QTNF2);ENSCHIG00000010009(CAV3);ENSCHIG00000011289(DUSP4);ENSCHIG00000011320(DUSP6);ENSCHIG00000011455(FGF18);ENSCHIG00000011819(GADD45B);ENSCHIG00000011883(EDN1);ENSCHIG00000011916(TGFB1);ENSCHIG00000015662(MAP3K13);ENSCHIG00000015700(MAP3K21);EN…
GO:0016477	cell migration	124	946	8.99976e-07	4.98668e-05	ENSCHIG00000000293(LDLRAD4);ENSCHIG00000004276(FAP);ENSCHIG00000004298(NANOS1);ENSCHIG00000004376(CDK5R1);ENSCHIG00000005276(EPHB3);ENSCHIG00000005813(VSIR);ENSCHIG00000006785(DAB2IP);ENSCHIG00000006876(OGDH);ENSCHIG00000007288(PDE4B);ENSCHIG00000007694(UNC5C);ENSCHIG00000008359(SPRY2);ENSCHIG00000008721(STRIP2);ENSCHIG00000008856(DEPDC1B);ENSCHIG00000009389(NOG);ENSCHIG00000009909(ASPM);ENSCHIG0…
GO:0098662	inorganic cation transmembrane transport	81	550	9.47298e-07	5.20943e-05	ENSCHIG00000000241(PPIF);ENSCHIG00000000437(ANK3);ENSCHIG00000000501(KCNH5);ENSCHIG00000000839(AMIGO1);ENSCHIG00000002743(SCARA5);ENSCHIG00000005606(SLC8A2);ENSCHIG00000005765(TRPV6);ENSCHIG00000006052(SCN3B);ENSCHIG00000006481(CASQ1);ENSCHIG00000006698(TRPC4);ENSCHIG00000007908(CACNG6);ENSCHIG00000007947(KCNC3);ENSCHIG00000008581(-);ENSCHIG00000009617(KCNJ11);ENSCHIG00000009638(SLC25A37);ENSCHIG…
GO:0014902	myotube differentiation	22	82	9.8744e-07	5.38965e-05	ENSCHIG00000002609(RBM38);ENSCHIG00000006678(CDON);ENSCHIG00000009793(MYOD1);ENSCHIG00000010009(CAV3);ENSCHIG00000010015(MYORG);ENSCHIG00000010919(WNT10B);ENSCHIG00000011235(SORT1);ENSCHIG00000011698(ANKRD2);ENSCHIG00000013536(RBM24);ENSCHIG00000013756(ACTN3);ENSCHIG00000015894(DMPK);ENSCHIG00000016206(MEF2C);ENSCHIG00000016987(SMYD1);ENSCHIG00000017627(LMOD3);ENSCHIG00000017811(PLPP7);ENSCHIG000…
GO:0045661	regulation of myoblast differentiation	15	42	1.0075e-06	5.4584e-05	ENSCHIG00000006678(CDON);ENSCHIG00000008917(NMRK2);ENSCHIG00000011698(ANKRD2);ENSCHIG00000011897(DDIT3);ENSCHIG00000011916(TGFB1);ENSCHIG00000016206(MEF2C);ENSCHIG00000016901(SOX8);ENSCHIG00000016987(SMYD1);ENSCHIG00000020787(DLL1);ENSCHIG00000021149(BMP4);ENSCHIG00000021206(MYOCD);ENSCHIG00000021331(MYOG);ENSCHIG00000021751(KLHL41);ENSCHIG00000024066(MAP3K5);ENSCHIG00000024360(ID3)
GO:0034765	regulation of ion transmembrane transport	48	272	1.17052e-06	6.29496e-05	ENSCHIG00000000241(PPIF);ENSCHIG00000000437(ANK3);ENSCHIG00000000501(KCNH5);ENSCHIG00000000839(AMIGO1);ENSCHIG00000006052(SCN3B);ENSCHIG00000006481(CASQ1);ENSCHIG00000007908(CACNG6);ENSCHIG00000007947(KCNC3);ENSCHIG00000009617(KCNJ11);ENSCHIG00000009678(SCN10A);ENSCHIG00000010009(CAV3);ENSCHIG00000010063(ACTN2);ENSCHIG00000010300(-);ENSCHIG00000010972(CACNG1);ENSCHIG00000011729(CHD7);ENSCHIG00000…
GO:0035914	skeletal muscle cell differentiation	18	59	1.23643e-06	6.60089e-05	ENSCHIG00000006678(CDON);ENSCHIG00000009664(NR4A1);ENSCHIG00000009793(MYOD1);ENSCHIG00000010363(MEF2D);ENSCHIG00000011698(ANKRD2);ENSCHIG00000013536(RBM24);ENSCHIG00000015029(MYF5);ENSCHIG00000016206(MEF2C);ENSCHIG00000016901(SOX8);ENSCHIG00000016987(SMYD1);ENSCHIG00000017086(MYLK2);ENSCHIG00000018766(EGR2);ENSCHIG00000019310(EPHB1);ENSCHIG00000021206(MYOCD);ENSCHIG00000021667(MYF6);ENSCHIG000000…
GO:0051147	regulation of muscle cell differentiation	23	90	1.428e-06	7.5684e-05	ENSCHIG00000002609(RBM38);ENSCHIG00000007371(EZH2);ENSCHIG00000009793(MYOD1);ENSCHIG00000010009(CAV3);ENSCHIG00000011698(ANKRD2);ENSCHIG00000011883(EDN1);ENSCHIG00000013536(RBM24);ENSCHIG00000013756(ACTN3);ENSCHIG00000015894(DMPK);ENSCHIG00000016206(MEF2C);ENSCHIG00000016987(SMYD1);ENSCHIG00000017627(LMOD3);ENSCHIG00000017811(PLPP7);ENSCHIG00000018863(IGF1);ENSCHIG00000020448(CCN3);ENSCHIG0000002…
GO:0048468	cell development	166	1365	1.49549e-06	7.83359e-05	ENSCHIG00000000437(ANK3);ENSCHIG00000000814(SLC45A3);ENSCHIG00000000839(AMIGO1);ENSCHIG00000002331(MYO16);ENSCHIG00000002571(POC1A);ENSCHIG00000003341(ACTC1);ENSCHIG00000003853(HSF4);ENSCHIG00000004298(NANOS1);ENSCHIG00000004376(CDK5R1);ENSCHIG00000005050(PITX3);ENSCHIG00000005276(EPHB3);ENSCHIG00000006481(CASQ1);ENSCHIG00000006678(CDON);ENSCHIG00000006785(DAB2IP);ENSCHIG00000006876(OGDH);ENSCHIG…
GO:0051155	positive regulation of striated muscle cell differentiation	14	38	1.49946e-06	7.83359e-05	ENSCHIG00000009793(MYOD1);ENSCHIG00000010009(CAV3);ENSCHIG00000011883(EDN1);ENSCHIG00000013536(RBM24);ENSCHIG00000013756(ACTN3);ENSCHIG00000016206(MEF2C);ENSCHIG00000016987(SMYD1);ENSCHIG00000017627(LMOD3);ENSCHIG00000018863(IGF1);ENSCHIG00000021149(BMP4);ENSCHIG00000021206(MYOCD);ENSCHIG00000021331(MYOG);ENSCHIG00000022041(RBPJ);ENSCHIG00000023530(FLOT1)
GO:0097435	supramolecular fiber organization	68	442	1.52646e-06	7.89117e-05	ENSCHIG00000001922(TGFB3);ENSCHIG00000002772(KIF18A);ENSCHIG00000003341(ACTC1);ENSCHIG00000006481(CASQ1);ENSCHIG00000006565(-);ENSCHIG00000008338(LTBP2);ENSCHIG00000008416(DES);ENSCHIG00000009814(LDB3);ENSCHIG00000010009(CAV3);ENSCHIG00000010063(ACTN2);ENSCHIG00000010632(KRT17);ENSCHIG00000011171(SPTB);ENSCHIG00000011883(EDN1);ENSCHIG00000012180(XIRP1);ENSCHIG00000012255(NAV3);ENSCHIG00000012778(…
GO:0006874	cellular calcium ion homeostasis	42	227	1.53206e-06	7.89117e-05	ENSCHIG00000005606(SLC8A2);ENSCHIG00000006481(CASQ1);ENSCHIG00000010943(SYPL2);ENSCHIG00000011087(SLC8A3);ENSCHIG00000011729(CHD7);ENSCHIG00000011883(EDN1);ENSCHIG00000011897(DDIT3);ENSCHIG00000011916(TGFB1);ENSCHIG00000012691(TRPA1);ENSCHIG00000013239(RAP1GDS1);ENSCHIG00000013774(SMAD3);ENSCHIG00000014376(CASQ2);ENSCHIG00000015894(DMPK);ENSCHIG00000016921(HTR2A);ENSCHIG00000017124(DHRS7C);ENSCHI…
GO:0055085	transmembrane transport	149	1198	1.5491e-06	7.92317e-05	ENSCHIG00000000241(PPIF);ENSCHIG00000000437(ANK3);ENSCHIG00000000501(KCNH5);ENSCHIG00000000814(SLC45A3);ENSCHIG00000000839(AMIGO1);ENSCHIG00000001102(-);ENSCHIG00000002069(SLC7A11);ENSCHIG00000002743(SCARA5);ENSCHIG00000004710(GJB2);ENSCHIG00000005606(SLC8A2);ENSCHIG00000005765(TRPV6);ENSCHIG00000005817(SLC44A2);ENSCHIG00000006052(SCN3B);ENSCHIG00000006085(SLC14A1);ENSCHIG00000006481(CASQ1);ENSCH…
GO:0043501	skeletal muscle adaptation	9	16	1.62878e-06	8.27282e-05	ENSCHIG00000009793(MYOD1);ENSCHIG00000012778(MYOZ2);ENSCHIG00000013756(ACTN3);ENSCHIG00000014072(MYOC);ENSCHIG00000016517(TNNI1);ENSCHIG00000019356(TNNC1);ENSCHIG00000021214(MYH7);ENSCHIG00000021226(TNNT1);ENSCHIG00000025700(MYMK)
GO:0010647	positive regulation of cell communication	138	1094	1.82698e-06	9.21555e-05	ENSCHIG00000000241(PPIF);ENSCHIG00000000736(GPR61);ENSCHIG00000001027(FZD9);ENSCHIG00000002209(C10orf71);ENSCHIG00000002856(ACKR3);ENSCHIG00000003384(CHI3L1);ENSCHIG00000003903(JAK2);ENSCHIG00000005606(SLC8A2);ENSCHIG00000006433(AFAP1L2);ENSCHIG00000006678(CDON);ENSCHIG00000006747(-);ENSCHIG00000006785(DAB2IP);ENSCHIG00000007371(EZH2);ENSCHIG00000007513(FZD5);ENSCHIG00000008359(SPRY2);ENSCHIG0000…
GO:0045844	positive regulation of striated muscle tissue development	15	44	1.99141e-06	9.90827e-05	ENSCHIG00000006678(CDON);ENSCHIG00000011883(EDN1);ENSCHIG00000013536(RBM24);ENSCHIG00000013756(ACTN3);ENSCHIG00000016206(MEF2C);ENSCHIG00000017627(LMOD3);ENSCHIG00000018863(IGF1);ENSCHIG00000020738(FGF9);ENSCHIG00000020787(DLL1);ENSCHIG00000021149(BMP4);ENSCHIG00000021206(MYOCD);ENSCHIG00000021331(MYOG);ENSCHIG00000022041(RBPJ);ENSCHIG00000023530(FLOT1);ENSCHIG00000023888(PIM1)
GO:0048636	positive regulation of muscle organ development	15	44	1.99141e-06	9.90827e-05	ENSCHIG00000006678(CDON);ENSCHIG00000011883(EDN1);ENSCHIG00000013536(RBM24);ENSCHIG00000013756(ACTN3);ENSCHIG00000016206(MEF2C);ENSCHIG00000017627(LMOD3);ENSCHIG00000018863(IGF1);ENSCHIG00000020738(FGF9);ENSCHIG00000020787(DLL1);ENSCHIG00000021149(BMP4);ENSCHIG00000021206(MYOCD);ENSCHIG00000021331(MYOG);ENSCHIG00000022041(RBPJ);ENSCHIG00000023530(FLOT1);ENSCHIG00000023888(PIM1)
GO:0048738	cardiac muscle tissue development	30	140	2.22829e-06	0.00011012	ENSCHIG00000003341(ACTC1);ENSCHIG00000009389(NOG);ENSCHIG00000010009(CAV3);ENSCHIG00000010063(ACTN2);ENSCHIG00000011729(CHD7);ENSCHIG00000011883(EDN1);ENSCHIG00000011916(TGFB1);ENSCHIG00000016206(MEF2C);ENSCHIG00000016517(TNNI1);ENSCHIG00000017086(MYLK2);ENSCHIG00000017127(MYH6);ENSCHIG00000018863(IGF1);ENSCHIG00000019356(TNNC1);ENSCHIG00000019988(MYL2);ENSCHIG00000020738(FGF9);ENSCHIG00000020787…
GO:0023056	positive regulation of signaling	138	1099	2.34479e-06	0.000115099	ENSCHIG00000000241(PPIF);ENSCHIG00000000736(GPR61);ENSCHIG00000001027(FZD9);ENSCHIG00000002209(C10orf71);ENSCHIG00000002856(ACKR3);ENSCHIG00000003384(CHI3L1);ENSCHIG00000003903(JAK2);ENSCHIG00000005606(SLC8A2);ENSCHIG00000006433(AFAP1L2);ENSCHIG00000006678(CDON);ENSCHIG00000006747(-);ENSCHIG00000006785(DAB2IP);ENSCHIG00000007371(EZH2);ENSCHIG00000007513(FZD5);ENSCHIG00000008359(SPRY2);ENSCHIG0000…
GO:0048522	positive regulation of cellular process	372	3538	2.45142e-06	0.000119531	ENSCHIG00000000241(PPIF);ENSCHIG00000000353(CDK1);ENSCHIG00000000736(GPR61);ENSCHIG00000000814(SLC45A3);ENSCHIG00000000839(AMIGO1);ENSCHIG00000000946(H1-5);ENSCHIG00000001027(FZD9);ENSCHIG00000001851(KIF23);ENSCHIG00000001922(TGFB3);ENSCHIG00000002209(C10orf71);ENSCHIG00000002547(TPBG);ENSCHIG00000002571(POC1A);ENSCHIG00000002572(PRC1);ENSCHIG00000002856(ACKR3);ENSCHIG00000003296(FOSB);ENSCHIG000…
GO:0045597	positive regulation of cell differentiation	88	628	2.68447e-06	0.000130028	ENSCHIG00000001922(TGFB3);ENSCHIG00000003853(HSF4);ENSCHIG00000005813(VSIR);ENSCHIG00000006678(CDON);ENSCHIG00000006785(DAB2IP);ENSCHIG00000007371(EZH2);ENSCHIG00000008305(ZBTB16);ENSCHIG00000008913(ATP8A2);ENSCHIG00000009097(CRABP2);ENSCHIG00000009523(WNT9A);ENSCHIG00000009793(MYOD1);ENSCHIG00000009909(ASPM);ENSCHIG00000009914(MYB);ENSCHIG00000010009(CAV3);ENSCHIG00000010178(S1PR2);ENSCHIG000000…
GO:0098655	cation transmembrane transport	87	619	2.7075e-06	0.000130281	ENSCHIG00000000241(PPIF);ENSCHIG00000000437(ANK3);ENSCHIG00000000501(KCNH5);ENSCHIG00000000839(AMIGO1);ENSCHIG00000002743(SCARA5);ENSCHIG00000005606(SLC8A2);ENSCHIG00000005765(TRPV6);ENSCHIG00000006052(SCN3B);ENSCHIG00000006481(CASQ1);ENSCHIG00000006698(TRPC4);ENSCHIG00000007908(CACNG6);ENSCHIG00000007947(KCNC3);ENSCHIG00000008581(-);ENSCHIG00000009617(KCNJ11);ENSCHIG00000009638(SLC25A37);ENSCHIG…
GO:1901863	positive regulation of muscle tissue development	15	45	2.75137e-06	0.000131526	ENSCHIG00000006678(CDON);ENSCHIG00000011883(EDN1);ENSCHIG00000013536(RBM24);ENSCHIG00000013756(ACTN3);ENSCHIG00000016206(MEF2C);ENSCHIG00000017627(LMOD3);ENSCHIG00000018863(IGF1);ENSCHIG00000020738(FGF9);ENSCHIG00000020787(DLL1);ENSCHIG00000021149(BMP4);ENSCHIG00000021206(MYOCD);ENSCHIG00000021331(MYOG);ENSCHIG00000022041(RBPJ);ENSCHIG00000023530(FLOT1);ENSCHIG00000023888(PIM1)
GO:0051234	establishment of localization	346	3261	2.84362e-06	0.000135053	ENSCHIG00000000241(PPIF);ENSCHIG00000000437(ANK3);ENSCHIG00000000501(KCNH5);ENSCHIG00000000814(SLC45A3);ENSCHIG00000000839(AMIGO1);ENSCHIG00000000946(H1-5);ENSCHIG00000000979(PITPNM1);ENSCHIG00000001102(-);ENSCHIG00000001851(KIF23);ENSCHIG00000001922(TGFB3);ENSCHIG00000002069(SLC7A11);ENSCHIG00000002743(SCARA5);ENSCHIG00000002772(KIF18A);ENSCHIG00000002856(ACKR3);ENSCHIG00000003384(CHI3L1);ENSCHI…
GO:0010830	regulation of myotube differentiation	14	40	3.05483e-06	0.000143224	ENSCHIG00000002609(RBM38);ENSCHIG00000009793(MYOD1);ENSCHIG00000010009(CAV3);ENSCHIG00000011698(ANKRD2);ENSCHIG00000013536(RBM24);ENSCHIG00000013756(ACTN3);ENSCHIG00000015894(DMPK);ENSCHIG00000016987(SMYD1);ENSCHIG00000017627(LMOD3);ENSCHIG00000017811(PLPP7);ENSCHIG00000020448(CCN3);ENSCHIG00000021206(MYOCD);ENSCHIG00000021331(MYOG);ENSCHIG00000023530(FLOT1)
GO:0055013	cardiac muscle cell development	14	40	3.05483e-06	0.000143224	ENSCHIG00000003341(ACTC1);ENSCHIG00000010009(CAV3);ENSCHIG00000010063(ACTN2);ENSCHIG00000011883(EDN1);ENSCHIG00000017127(MYH6);ENSCHIG00000018863(IGF1);ENSCHIG00000019988(MYL2);ENSCHIG00000021149(BMP4);ENSCHIG00000022172(FHOD3);ENSCHIG00000023005(CSRP3);ENSCHIG00000023494(MYO18B);ENSCHIG00000024434(ALPK2);ENSCHIG00000024497(MEF2A);ENSCHIG00000025818(SGCB)
GO:0010562	positive regulation of phosphorus metabolic process	94	686	3.21676e-06	0.000148907	ENSCHIG00000000353(CDK1);ENSCHIG00000002856(ACKR3);ENSCHIG00000003384(CHI3L1);ENSCHIG00000003444(NCAPG2);ENSCHIG00000004376(CDK5R1);ENSCHIG00000005606(SLC8A2);ENSCHIG00000006433(AFAP1L2);ENSCHIG00000006678(CDON);ENSCHIG00000006785(DAB2IP);ENSCHIG00000007371(EZH2);ENSCHIG00000007513(FZD5);ENSCHIG00000008359(SPRY2);ENSCHIG00000008756(MAP3K12);ENSCHIG00000009887(C1QTNF2);ENSCHIG00000010178(S1PR2);EN…
GO:0045937	positive regulation of phosphate metabolic process	94	686	3.21676e-06	0.000148907	ENSCHIG00000000353(CDK1);ENSCHIG00000002856(ACKR3);ENSCHIG00000003384(CHI3L1);ENSCHIG00000003444(NCAPG2);ENSCHIG00000004376(CDK5R1);ENSCHIG00000005606(SLC8A2);ENSCHIG00000006433(AFAP1L2);ENSCHIG00000006678(CDON);ENSCHIG00000006785(DAB2IP);ENSCHIG00000007371(EZH2);ENSCHIG00000007513(FZD5);ENSCHIG00000008359(SPRY2);ENSCHIG00000008756(MAP3K12);ENSCHIG00000009887(C1QTNF2);ENSCHIG00000010178(S1PR2);EN…
GO:0014819	regulation of skeletal muscle contraction	7	10	3.23866e-06	0.000148979	ENSCHIG00000006481(CASQ1);ENSCHIG00000010009(CAV3);ENSCHIG00000011087(SLC8A3);ENSCHIG00000013756(ACTN3);ENSCHIG00000015894(DMPK);ENSCHIG00000021214(MYH7);ENSCHIG00000021518(SCN4A)
GO:0051049	regulation of transport	137	1096	3.2689e-06	0.000149429	ENSCHIG00000000241(PPIF);ENSCHIG00000000437(ANK3);ENSCHIG00000000501(KCNH5);ENSCHIG00000000839(AMIGO1);ENSCHIG00000001922(TGFB3);ENSCHIG00000002069(SLC7A11);ENSCHIG00000004376(CDK5R1);ENSCHIG00000006052(SCN3B);ENSCHIG00000006418(EEPD1);ENSCHIG00000006481(CASQ1);ENSCHIG00000007513(FZD5);ENSCHIG00000007908(CACNG6);ENSCHIG00000007947(KCNC3);ENSCHIG00000008913(ATP8A2);ENSCHIG00000008916(HTR1B);ENSCHI…
GO:0055007	cardiac muscle cell differentiation	19	69	3.51129e-06	0.000159513	ENSCHIG00000003341(ACTC1);ENSCHIG00000010009(CAV3);ENSCHIG00000010063(ACTN2);ENSCHIG00000011883(EDN1);ENSCHIG00000016206(MEF2C);ENSCHIG00000017127(MYH6);ENSCHIG00000018863(IGF1);ENSCHIG00000019988(MYL2);ENSCHIG00000020787(DLL1);ENSCHIG00000021149(BMP4);ENSCHIG00000021206(MYOCD);ENSCHIG00000021925(SOX6);ENSCHIG00000022041(RBPJ);ENSCHIG00000022172(FHOD3);ENSCHIG00000023005(CSRP3);ENSCHIG00000023494…
GO:0043502	regulation of muscle adaptation	15	46	3.76058e-06	0.000169783	ENSCHIG00000010009(CAV3);ENSCHIG00000011883(EDN1);ENSCHIG00000013756(ACTN3);ENSCHIG00000015381(FBXO32);ENSCHIG00000016517(TNNI1);ENSCHIG00000017201(NOL3);ENSCHIG00000017496(PDE9A);ENSCHIG00000018863(IGF1);ENSCHIG00000019356(TNNC1);ENSCHIG00000021214(MYH7);ENSCHIG00000021226(TNNT1);ENSCHIG00000021331(MYOG);ENSCHIG00000024497(MEF2A);ENSCHIG00000025700(MYMK);ENSCHIG00000025819(TRPC3)
GO:0007507	heart development	57	360	4.38509e-06	0.000196764	ENSCHIG00000003341(ACTC1);ENSCHIG00000004522(PCSK5);ENSCHIG00000009389(NOG);ENSCHIG00000010009(CAV3);ENSCHIG00000010063(ACTN2);ENSCHIG00000010363(MEF2D);ENSCHIG00000010943(SYPL2);ENSCHIG00000011101(ID1);ENSCHIG00000011320(DUSP6);ENSCHIG00000011729(CHD7);ENSCHIG00000011883(EDN1);ENSCHIG00000011916(TGFB1);ENSCHIG00000013048(WT1);ENSCHIG00000013536(RBM24);ENSCHIG00000013774(SMAD3);ENSCHIG00000014308…
GO:0030049	muscle filament sliding	5	5	4.65127e-06	0.000207435	ENSCHIG00000008714(MYH8);ENSCHIG00000017086(MYLK2);ENSCHIG00000017127(MYH6);ENSCHIG00000019356(TNNC1);ENSCHIG00000021214(MYH7)
GO:0055074	calcium ion homeostasis	42	237	4.81897e-06	0.000212336	ENSCHIG00000005606(SLC8A2);ENSCHIG00000006481(CASQ1);ENSCHIG00000010943(SYPL2);ENSCHIG00000011087(SLC8A3);ENSCHIG00000011729(CHD7);ENSCHIG00000011883(EDN1);ENSCHIG00000011897(DDIT3);ENSCHIG00000011916(TGFB1);ENSCHIG00000012691(TRPA1);ENSCHIG00000013239(RAP1GDS1);ENSCHIG00000013774(SMAD3);ENSCHIG00000014376(CASQ2);ENSCHIG00000015894(DMPK);ENSCHIG00000016921(HTR2A);ENSCHIG00000017124(DHRS7C);ENSCHI…
GO:0050808	synapse organization	43	245	4.81922e-06	0.000212336	ENSCHIG00000000437(ANK3);ENSCHIG00000000839(AMIGO1);ENSCHIG00000001027(FZD9);ENSCHIG00000002069(SLC7A11);ENSCHIG00000002547(TPBG);ENSCHIG00000004376(CDK5R1);ENSCHIG00000005276(EPHB3);ENSCHIG00000005606(SLC8A2);ENSCHIG00000006081(LRRC4);ENSCHIG00000006785(DAB2IP);ENSCHIG00000007139(SPARCL1);ENSCHIG00000009563(LRRN1);ENSCHIG00000009974(DLG4);ENSCHIG00000011087(SLC8A3);ENSCHIG00000011218(SLITRK6);EN…
GO:0065009	regulation of molecular function	210	1841	5.20083e-06	0.000227778	ENSCHIG00000000241(PPIF);ENSCHIG00000000437(ANK3);ENSCHIG00000003384(CHI3L1);ENSCHIG00000003444(NCAPG2);ENSCHIG00000004376(CDK5R1);ENSCHIG00000005276(EPHB3);ENSCHIG00000005606(SLC8A2);ENSCHIG00000005813(VSIR);ENSCHIG00000006052(SCN3B);ENSCHIG00000006433(AFAP1L2);ENSCHIG00000006481(CASQ1);ENSCHIG00000006678(CDON);ENSCHIG00000006785(DAB2IP);ENSCHIG00000006935(GMIP);ENSCHIG00000007371(EZH2);ENSCHIG0…
GO:0055006	cardiac cell development	14	42	5.9075e-06	0.000254486	ENSCHIG00000003341(ACTC1);ENSCHIG00000010009(CAV3);ENSCHIG00000010063(ACTN2);ENSCHIG00000011883(EDN1);ENSCHIG00000017127(MYH6);ENSCHIG00000018863(IGF1);ENSCHIG00000019988(MYL2);ENSCHIG00000021149(BMP4);ENSCHIG00000022172(FHOD3);ENSCHIG00000023005(CSRP3);ENSCHIG00000023494(MYO18B);ENSCHIG00000024434(ALPK2);ENSCHIG00000024497(MEF2A);ENSCHIG00000025818(SGCB)
GO:0045860	positive regulation of protein kinase activity	49	296	5.91429e-06	0.000254486	ENSCHIG00000003384(CHI3L1);ENSCHIG00000003444(NCAPG2);ENSCHIG00000004376(CDK5R1);ENSCHIG00000005606(SLC8A2);ENSCHIG00000006433(AFAP1L2);ENSCHIG00000006785(DAB2IP);ENSCHIG00000007371(EZH2);ENSCHIG00000007513(FZD5);ENSCHIG00000008359(SPRY2);ENSCHIG00000008756(MAP3K12);ENSCHIG00000009887(C1QTNF2);ENSCHIG00000010534(CCND1);ENSCHIG00000011455(FGF18);ENSCHIG00000011819(GADD45B);ENSCHIG00000011883(EDN1)…
GO:0051128	regulation of cellular component organization	188	1619	5.91504e-06	0.000254486	ENSCHIG00000000241(PPIF);ENSCHIG00000000293(LDLRAD4);ENSCHIG00000000839(AMIGO1);ENSCHIG00000000946(H1-5);ENSCHIG00000001027(FZD9);ENSCHIG00000001922(TGFB3);ENSCHIG00000002069(SLC7A11);ENSCHIG00000002547(TPBG);ENSCHIG00000002571(POC1A);ENSCHIG00000002772(KIF18A);ENSCHIG00000004276(FAP);ENSCHIG00000004298(NANOS1);ENSCHIG00000004376(CDK5R1);ENSCHIG00000005276(EPHB3);ENSCHIG00000006391(DNMT3B);ENSCHI…
GO:0099537	trans-synaptic signaling	56	355	5.95487e-06	0.000254701	ENSCHIG00000002069(SLC7A11);ENSCHIG00000005606(SLC8A2);ENSCHIG00000006081(LRRC4);ENSCHIG00000007169(CELF4);ENSCHIG00000008916(HTR1B);ENSCHIG00000009974(DLG4);ENSCHIG00000010178(S1PR2);ENSCHIG00000010205(PLCL2);ENSCHIG00000010440(-);ENSCHIG00000011087(SLC8A3);ENSCHIG00000011193(-);ENSCHIG00000011485(GLRA3);ENSCHIG00000011883(EDN1);ENSCHIG00000011906(PCDH17);ENSCHIG00000011931(-);ENSCHIG00000013042…
GO:0051241	negative regulation of multicellular organismal process	105	800	6.12644e-06	0.000260516	ENSCHIG00000000293(LDLRAD4);ENSCHIG00000001922(TGFB3);ENSCHIG00000003444(NCAPG2);ENSCHIG00000003822(TOB1);ENSCHIG00000004376(CDK5R1);ENSCHIG00000005813(VSIR);ENSCHIG00000006785(DAB2IP);ENSCHIG00000007169(CELF4);ENSCHIG00000007274(TLL2);ENSCHIG00000007459(TFPI);ENSCHIG00000008305(ZBTB16);ENSCHIG00000008359(SPRY2);ENSCHIG00000009389(NOG);ENSCHIG00000009523(WNT9A);ENSCHIG00000009677(PDE3B);ENSCHIG00…
GO:0048870	cell motility	130	1041	6.2542e-06	0.000262892	ENSCHIG00000000293(LDLRAD4);ENSCHIG00000004276(FAP);ENSCHIG00000004298(NANOS1);ENSCHIG00000004376(CDK5R1);ENSCHIG00000005276(EPHB3);ENSCHIG00000005571(ITGB4);ENSCHIG00000005813(VSIR);ENSCHIG00000006785(DAB2IP);ENSCHIG00000006876(OGDH);ENSCHIG00000007288(PDE4B);ENSCHIG00000007694(UNC5C);ENSCHIG00000008065(LRATD1);ENSCHIG00000008359(SPRY2);ENSCHIG00000008514(DUOX1);ENSCHIG00000008721(STRIP2);ENSCHI…
GO:0051674	localization of cell	130	1041	6.2542e-06	0.000262892	ENSCHIG00000000293(LDLRAD4);ENSCHIG00000004276(FAP);ENSCHIG00000004298(NANOS1);ENSCHIG00000004376(CDK5R1);ENSCHIG00000005276(EPHB3);ENSCHIG00000005571(ITGB4);ENSCHIG00000005813(VSIR);ENSCHIG00000006785(DAB2IP);ENSCHIG00000006876(OGDH);ENSCHIG00000007288(PDE4B);ENSCHIG00000007694(UNC5C);ENSCHIG00000008065(LRATD1);ENSCHIG00000008359(SPRY2);ENSCHIG00000008514(DUOX1);ENSCHIG00000008721(STRIP2);ENSCHI…
GO:0000278	mitotic cell cycle	74	514	6.46241e-06	0.000270092	ENSCHIG00000000353(CDK1);ENSCHIG00000000437(ANK3);ENSCHIG00000000501(KCNH5);ENSCHIG00000001851(KIF23);ENSCHIG00000002571(POC1A);ENSCHIG00000002772(KIF18A);ENSCHIG00000004276(FAP);ENSCHIG00000006433(AFAP1L2);ENSCHIG00000007371(EZH2);ENSCHIG00000008062(TICRR);ENSCHIG00000008359(SPRY2);ENSCHIG00000009302(CDC6);ENSCHIG00000009433(NEK2);ENSCHIG00000009523(WNT9A);ENSCHIG00000010109(TTK);ENSCHIG00000010…
GO:0023052	signaling	468	4636	6.95209e-06	0.000288907	ENSCHIG00000000241(PPIF);ENSCHIG00000000293(LDLRAD4);ENSCHIG00000000437(ANK3);ENSCHIG00000000736(GPR61);ENSCHIG00000001027(FZD9);ENSCHIG00000001922(TGFB3);ENSCHIG00000002069(SLC7A11);ENSCHIG00000002096(F2RL2);ENSCHIG00000002209(C10orf71);ENSCHIG00000002331(MYO16);ENSCHIG00000002856(ACKR3);ENSCHIG00000003384(CHI3L1);ENSCHIG00000003444(NCAPG2);ENSCHIG00000003573(KLHL31);ENSCHIG00000003822(TOB1);ENS…
GO:0043269	regulation of ion transport	59	383	7.18697e-06	0.000296751	ENSCHIG00000000241(PPIF);ENSCHIG00000000437(ANK3);ENSCHIG00000000501(KCNH5);ENSCHIG00000000839(AMIGO1);ENSCHIG00000006052(SCN3B);ENSCHIG00000006481(CASQ1);ENSCHIG00000007908(CACNG6);ENSCHIG00000007947(KCNC3);ENSCHIG00000008913(ATP8A2);ENSCHIG00000008916(HTR1B);ENSCHIG00000008918(P2RY1);ENSCHIG00000009617(KCNJ11);ENSCHIG00000009678(SCN10A);ENSCHIG00000010009(CAV3);ENSCHIG00000010063(ACTN2);ENSCHIG…
GO:0002062	chondrocyte differentiation	21	85	7.22201e-06	0.000296751	ENSCHIG00000002571(POC1A);ENSCHIG00000008305(ZBTB16);ENSCHIG00000009523(WNT9A);ENSCHIG00000010363(MEF2D);ENSCHIG00000010919(WNT10B);ENSCHIG00000011323(PKDCC);ENSCHIG00000011455(FGF18);ENSCHIG00000011916(TGFB1);ENSCHIG00000013774(SMAD3);ENSCHIG00000014378(WNT5B);ENSCHIG00000014461(SULF2);ENSCHIG00000015554(CHST11);ENSCHIG00000016206(MEF2C);ENSCHIG00000019581(GDF6);ENSCHIG00000020448(CCN3);ENSCHIG0…
GO:0099536	synaptic signaling	56	358	7.70171e-06	0.000314694	ENSCHIG00000002069(SLC7A11);ENSCHIG00000005606(SLC8A2);ENSCHIG00000006081(LRRC4);ENSCHIG00000007169(CELF4);ENSCHIG00000008916(HTR1B);ENSCHIG00000009974(DLG4);ENSCHIG00000010178(S1PR2);ENSCHIG00000010205(PLCL2);ENSCHIG00000010440(-);ENSCHIG00000011087(SLC8A3);ENSCHIG00000011193(-);ENSCHIG00000011485(GLRA3);ENSCHIG00000011883(EDN1);ENSCHIG00000011906(PCDH17);ENSCHIG00000011931(-);ENSCHIG00000013042…
GO:0051716	cellular response to stimulus	527	5304	7.75497e-06	0.00031511	ENSCHIG00000000241(PPIF);ENSCHIG00000000293(LDLRAD4);ENSCHIG00000000353(CDK1);ENSCHIG00000000437(ANK3);ENSCHIG00000000527(PTGS1);ENSCHIG00000000736(GPR61);ENSCHIG00000001027(FZD9);ENSCHIG00000001109(EFHD1);ENSCHIG00000001922(TGFB3);ENSCHIG00000002069(SLC7A11);ENSCHIG00000002096(F2RL2);ENSCHIG00000002209(C10orf71);ENSCHIG00000002331(MYO16);ENSCHIG00000002743(SCARA5);ENSCHIG00000002856(ACKR3);ENSCH…
GO:0060048	cardiac muscle contraction	20	79	7.98279e-06	0.000321128	ENSCHIG00000006052(SCN3B);ENSCHIG00000009678(SCN10A);ENSCHIG00000010009(CAV3);ENSCHIG00000012884(KCNJ5);ENSCHIG00000014376(CASQ2);ENSCHIG00000015146(MYL4);ENSCHIG00000017127(MYH6);ENSCHIG00000017260(TRPM4);ENSCHIG00000018205(ANK2);ENSCHIG00000019111(KCNH2);ENSCHIG00000019356(TNNC1);ENSCHIG00000019488(CACNA1D);ENSCHIG00000019901(SMTN);ENSCHIG00000019988(MYL2);ENSCHIG00000021214(MYH7);ENSCHIG000000…
GO:1903522	regulation of blood circulation	28	134	7.99958e-06	0.000321128	ENSCHIG00000003345(SMTNL1);ENSCHIG00000006052(SCN3B);ENSCHIG00000009678(SCN10A);ENSCHIG00000010009(CAV3);ENSCHIG00000011883(EDN1);ENSCHIG00000012349(-);ENSCHIG00000012884(KCNJ5);ENSCHIG00000014376(CASQ2);ENSCHIG00000015146(MYL4);ENSCHIG00000015236(SPTBN4);ENSCHIG00000015894(DMPK);ENSCHIG00000017127(MYH6);ENSCHIG00000017260(TRPM4);ENSCHIG00000018205(ANK2);ENSCHIG00000019111(KCNH2);ENSCHIG000000194…
GO:0007268	chemical synaptic transmission	55	350	8.0787e-06	0.000321128	ENSCHIG00000002069(SLC7A11);ENSCHIG00000005606(SLC8A2);ENSCHIG00000006081(LRRC4);ENSCHIG00000007169(CELF4);ENSCHIG00000008916(HTR1B);ENSCHIG00000009974(DLG4);ENSCHIG00000010178(S1PR2);ENSCHIG00000010205(PLCL2);ENSCHIG00000010440(-);ENSCHIG00000011087(SLC8A3);ENSCHIG00000011193(-);ENSCHIG00000011485(GLRA3);ENSCHIG00000011883(EDN1);ENSCHIG00000011906(PCDH17);ENSCHIG00000011931(-);ENSCHIG00000013042…
GO:0098916	anterograde trans-synaptic signaling	55	350	8.0787e-06	0.000321128	ENSCHIG00000002069(SLC7A11);ENSCHIG00000005606(SLC8A2);ENSCHIG00000006081(LRRC4);ENSCHIG00000007169(CELF4);ENSCHIG00000008916(HTR1B);ENSCHIG00000009974(DLG4);ENSCHIG00000010178(S1PR2);ENSCHIG00000010205(PLCL2);ENSCHIG00000010440(-);ENSCHIG00000011087(SLC8A3);ENSCHIG00000011193(-);ENSCHIG00000011485(GLRA3);ENSCHIG00000011883(EDN1);ENSCHIG00000011906(PCDH17);ENSCHIG00000011931(-);ENSCHIG00000013042…
GO:0031399	regulation of protein modification process	147	1214	8.12506e-06	0.000321225	ENSCHIG00000000293(LDLRAD4);ENSCHIG00000000946(H1-5);ENSCHIG00000002856(ACKR3);ENSCHIG00000003384(CHI3L1);ENSCHIG00000003444(NCAPG2);ENSCHIG00000003573(KLHL31);ENSCHIG00000004376(CDK5R1);ENSCHIG00000005606(SLC8A2);ENSCHIG00000006391(DNMT3B);ENSCHIG00000006433(AFAP1L2);ENSCHIG00000006678(CDON);ENSCHIG00000006785(DAB2IP);ENSCHIG00000007371(EZH2);ENSCHIG00000007513(FZD5);ENSCHIG00000008262(FABP4);EN…
GO:0048729	tissue morphogenesis	66	447	8.88672e-06	0.000349449	ENSCHIG00000003341(ACTC1);ENSCHIG00000005571(ITGB4);ENSCHIG00000007513(FZD5);ENSCHIG00000008359(SPRY2);ENSCHIG00000009389(NOG);ENSCHIG00000009946(GCNT3);ENSCHIG00000010009(CAV3);ENSCHIG00000010632(KRT17);ENSCHIG00000011353(ZNRF3);ENSCHIG00000011375(CHRD);ENSCHIG00000011729(CHD7);ENSCHIG00000011883(EDN1);ENSCHIG00000011916(TGFB1);ENSCHIG00000012350(KIF20B);ENSCHIG00000013048(WT1);ENSCHIG0000001377…
GO:0034220	ion transmembrane transport	106	818	9.75304e-06	0.000381464	ENSCHIG00000000241(PPIF);ENSCHIG00000000437(ANK3);ENSCHIG00000000501(KCNH5);ENSCHIG00000000839(AMIGO1);ENSCHIG00000002069(SLC7A11);ENSCHIG00000002743(SCARA5);ENSCHIG00000005606(SLC8A2);ENSCHIG00000005765(TRPV6);ENSCHIG00000006052(SCN3B);ENSCHIG00000006481(CASQ1);ENSCHIG00000006698(TRPC4);ENSCHIG00000007908(CACNG6);ENSCHIG00000007947(KCNC3);ENSCHIG00000008581(-);ENSCHIG00000009617(KCNJ11);ENSCHIG0…
GO:0072503	cellular divalent inorganic cation homeostasis	42	244	1.01822e-05	0.000396132	ENSCHIG00000005606(SLC8A2);ENSCHIG00000006481(CASQ1);ENSCHIG00000010943(SYPL2);ENSCHIG00000011087(SLC8A3);ENSCHIG00000011729(CHD7);ENSCHIG00000011883(EDN1);ENSCHIG00000011897(DDIT3);ENSCHIG00000011916(TGFB1);ENSCHIG00000012691(TRPA1);ENSCHIG00000013239(RAP1GDS1);ENSCHIG00000013774(SMAD3);ENSCHIG00000014376(CASQ2);ENSCHIG00000015894(DMPK);ENSCHIG00000016921(HTR2A);ENSCHIG00000017124(DHRS7C);ENSCHI…
GO:0051480	regulation of cytosolic calcium ion concentration	31	158	1.03955e-05	0.000401505	ENSCHIG00000005606(SLC8A2);ENSCHIG00000006481(CASQ1);ENSCHIG00000011729(CHD7);ENSCHIG00000011883(EDN1);ENSCHIG00000011897(DDIT3);ENSCHIG00000012691(TRPA1);ENSCHIG00000013774(SMAD3);ENSCHIG00000014376(CASQ2);ENSCHIG00000016921(HTR2A);ENSCHIG00000017124(DHRS7C);ENSCHIG00000017356(PLCG2);ENSCHIG00000017585(TRPM2);ENSCHIG00000018205(ANK2);ENSCHIG00000019148(CALB2);ENSCHIG00000019488(CACNA1D);ENSCHIG0…
GO:0006811	ion transport	142	1170	1.04301e-05	0.000401505	ENSCHIG00000000241(PPIF);ENSCHIG00000000437(ANK3);ENSCHIG00000000501(KCNH5);ENSCHIG00000000839(AMIGO1);ENSCHIG00000000979(PITPNM1);ENSCHIG00000002069(SLC7A11);ENSCHIG00000002743(SCARA5);ENSCHIG00000005606(SLC8A2);ENSCHIG00000005765(TRPV6);ENSCHIG00000005817(SLC44A2);ENSCHIG00000006052(SCN3B);ENSCHIG00000006481(CASQ1);ENSCHIG00000006698(TRPC4);ENSCHIG00000007908(CACNG6);ENSCHIG00000007947(KCNC3);E…
GO:0050790	regulation of catalytic activity	166	1411	1.08134e-05	0.000414078	ENSCHIG00000000241(PPIF);ENSCHIG00000003384(CHI3L1);ENSCHIG00000003444(NCAPG2);ENSCHIG00000004376(CDK5R1);ENSCHIG00000005276(EPHB3);ENSCHIG00000005606(SLC8A2);ENSCHIG00000005813(VSIR);ENSCHIG00000006433(AFAP1L2);ENSCHIG00000006785(DAB2IP);ENSCHIG00000006935(GMIP);ENSCHIG00000007371(EZH2);ENSCHIG00000007459(TFPI);ENSCHIG00000007513(FZD5);ENSCHIG00000007586(ADAP1);ENSCHIG00000008262(FABP4);ENSCHIG0…
GO:0042327	positive regulation of phosphorylation	87	641	1.09611e-05	0.000417549	ENSCHIG00000000353(CDK1);ENSCHIG00000002856(ACKR3);ENSCHIG00000003384(CHI3L1);ENSCHIG00000003444(NCAPG2);ENSCHIG00000004376(CDK5R1);ENSCHIG00000005606(SLC8A2);ENSCHIG00000006433(AFAP1L2);ENSCHIG00000006678(CDON);ENSCHIG00000006785(DAB2IP);ENSCHIG00000007371(EZH2);ENSCHIG00000007513(FZD5);ENSCHIG00000008359(SPRY2);ENSCHIG00000008756(MAP3K12);ENSCHIG00000009887(C1QTNF2);ENSCHIG00000010178(S1PR2);EN…
GO:1901700	response to oxygen-containing compound	101	773	1.1236e-05	0.000425802	ENSCHIG00000000241(PPIF);ENSCHIG00000001922(TGFB3);ENSCHIG00000003903(JAK2);ENSCHIG00000005289(PLEKHA1);ENSCHIG00000005605(MAFA);ENSCHIG00000006685(FIBIN);ENSCHIG00000006785(DAB2IP);ENSCHIG00000007288(PDE4B);ENSCHIG00000007371(EZH2);ENSCHIG00000008514(DUOX1);ENSCHIG00000009239(CYP24A1);ENSCHIG00000009617(KCNJ11);ENSCHIG00000009664(NR4A1);ENSCHIG00000009793(MYOD1);ENSCHIG00000010063(ACTN2);ENSCHIG…
GO:1901342	regulation of vasculature development	40	229	1.1499e-05	0.000433525	ENSCHIG00000003384(CHI3L1);ENSCHIG00000006785(DAB2IP);ENSCHIG00000007351(HSPB6);ENSCHIG00000008359(SPRY2);ENSCHIG00000009677(PDE3B);ENSCHIG00000011101(ID1);ENSCHIG00000011455(FGF18);ENSCHIG00000012755(TSPAN12);ENSCHIG00000013506(TIE1);ENSCHIG00000013597(JCAD);ENSCHIG00000014779(GATA2);ENSCHIG00000015322(ASB4);ENSCHIG00000015877(PPARG);ENSCHIG00000016700(HMOX1);ENSCHIG00000016760(RHOJ);ENSCHIG0000…
GO:0050801	ion homeostasis	64	433	1.1724e-05	0.000439739	ENSCHIG00000000437(ANK3);ENSCHIG00000002069(SLC7A11);ENSCHIG00000002743(SCARA5);ENSCHIG00000005606(SLC8A2);ENSCHIG00000006052(SCN3B);ENSCHIG00000006481(CASQ1);ENSCHIG00000009678(SCN10A);ENSCHIG00000010009(CAV3);ENSCHIG00000010408(HJV);ENSCHIG00000010943(SYPL2);ENSCHIG00000011087(SLC8A3);ENSCHIG00000011729(CHD7);ENSCHIG00000011883(EDN1);ENSCHIG00000011897(DDIT3);ENSCHIG00000011916(TGFB1);ENSCHIG00…
GO:0006812	cation transport	104	803	1.21501e-05	0.000453399	ENSCHIG00000000241(PPIF);ENSCHIG00000000437(ANK3);ENSCHIG00000000501(KCNH5);ENSCHIG00000000839(AMIGO1);ENSCHIG00000002743(SCARA5);ENSCHIG00000005606(SLC8A2);ENSCHIG00000005765(TRPV6);ENSCHIG00000005817(SLC44A2);ENSCHIG00000006052(SCN3B);ENSCHIG00000006481(CASQ1);ENSCHIG00000006698(TRPC4);ENSCHIG00000007908(CACNG6);ENSCHIG00000007947(KCNC3);ENSCHIG00000008581(-);ENSCHIG00000008916(HTR1B);ENSCHIG00…
GO:1905114	cell surface receptor signaling pathway involved in cell-cell signaling	53	339	1.36206e-05	0.000505691	ENSCHIG00000001027(FZD9);ENSCHIG00000005606(SLC8A2);ENSCHIG00000006785(DAB2IP);ENSCHIG00000007169(CELF4);ENSCHIG00000007513(FZD5);ENSCHIG00000008856(DEPDC1B);ENSCHIG00000009389(NOG);ENSCHIG00000009523(WNT9A);ENSCHIG00000009909(ASPM);ENSCHIG00000010178(S1PR2);ENSCHIG00000010534(CCND1);ENSCHIG00000010919(WNT10B);ENSCHIG00000011087(SLC8A3);ENSCHIG00000011353(ZNRF3);ENSCHIG00000011378(DKK3);ENSCHIG00…
GO:0090288	negative regulation of cellular response to growth factor stimulus	24	109	1.38925e-05	0.00051318	ENSCHIG00000000293(LDLRAD4);ENSCHIG00000003822(TOB1);ENSCHIG00000006785(DAB2IP);ENSCHIG00000008359(SPRY2);ENSCHIG00000009389(NOG);ENSCHIG00000010408(HJV);ENSCHIG00000010630(ADAMTSL2);ENSCHIG00000011375(CHRD);ENSCHIG00000014461(SULF2);ENSCHIG00000015554(CHST11);ENSCHIG00000015608(ASPN);ENSCHIG00000017276(XDH);ENSCHIG00000017824(NEDD4);ENSCHIG00000018408(-);ENSCHIG00000019080(NGFR);ENSCHIG000000196…
GO:0007399	nervous system development	161	1367	1.40588e-05	0.000516714	ENSCHIG00000000437(ANK3);ENSCHIG00000000814(SLC45A3);ENSCHIG00000000839(AMIGO1);ENSCHIG00000001027(FZD9);ENSCHIG00000002069(SLC7A11);ENSCHIG00000002331(MYO16);ENSCHIG00000002547(TPBG);ENSCHIG00000004298(NANOS1);ENSCHIG00000004376(CDK5R1);ENSCHIG00000005050(PITX3);ENSCHIG00000005276(EPHB3);ENSCHIG00000005396(ROGDI);ENSCHIG00000006081(LRRC4);ENSCHIG00000006678(CDON);ENSCHIG00000006698(TRPC4);ENSCHI…
GO:0045765	regulation of angiogenesis	37	207	1.42637e-05	0.000521622	ENSCHIG00000003384(CHI3L1);ENSCHIG00000006785(DAB2IP);ENSCHIG00000007351(HSPB6);ENSCHIG00000008359(SPRY2);ENSCHIG00000009677(PDE3B);ENSCHIG00000011101(ID1);ENSCHIG00000011455(FGF18);ENSCHIG00000012755(TSPAN12);ENSCHIG00000013506(TIE1);ENSCHIG00000013597(JCAD);ENSCHIG00000014779(GATA2);ENSCHIG00000015877(PPARG);ENSCHIG00000016700(HMOX1);ENSCHIG00000016760(RHOJ);ENSCHIG00000018246(ANGPT4);ENSCHIG00…
GO:0071804	cellular potassium ion transport	30	153	1.45442e-05	0.000526614	ENSCHIG00000000437(ANK3);ENSCHIG00000000501(KCNH5);ENSCHIG00000000839(AMIGO1);ENSCHIG00000007947(KCNC3);ENSCHIG00000009617(KCNJ11);ENSCHIG00000010063(ACTN2);ENSCHIG00000010300(-);ENSCHIG00000012884(KCNJ5);ENSCHIG00000014376(CASQ2);ENSCHIG00000014377(KCNN1);ENSCHIG00000017824(NEDD4);ENSCHIG00000018108(KCNN4);ENSCHIG00000018342(KCNN3);ENSCHIG00000019111(KCNH2);ENSCHIG00000019165(KCNH6);ENSCHIG00000…
GO:0071805	potassium ion transmembrane transport	30	153	1.45442e-05	0.000526614	ENSCHIG00000000437(ANK3);ENSCHIG00000000501(KCNH5);ENSCHIG00000000839(AMIGO1);ENSCHIG00000007947(KCNC3);ENSCHIG00000009617(KCNJ11);ENSCHIG00000010063(ACTN2);ENSCHIG00000010300(-);ENSCHIG00000012884(KCNJ5);ENSCHIG00000014376(CASQ2);ENSCHIG00000014377(KCNN1);ENSCHIG00000017824(NEDD4);ENSCHIG00000018108(KCNN4);ENSCHIG00000018342(KCNN3);ENSCHIG00000019111(KCNH2);ENSCHIG00000019165(KCNH6);ENSCHIG00000…
GO:0051093	negative regulation of developmental process	87	646	1.48089e-05	0.000533557	ENSCHIG00000000293(LDLRAD4);ENSCHIG00000003444(NCAPG2);ENSCHIG00000003822(TOB1);ENSCHIG00000004376(CDK5R1);ENSCHIG00000006785(DAB2IP);ENSCHIG00000007274(TLL2);ENSCHIG00000007371(EZH2);ENSCHIG00000008305(ZBTB16);ENSCHIG00000008359(SPRY2);ENSCHIG00000008917(NMRK2);ENSCHIG00000009389(NOG);ENSCHIG00000009523(WNT9A);ENSCHIG00000009677(PDE3B);ENSCHIG00000009909(ASPM);ENSCHIG00000010009(CAV3);ENSCHIG000…
GO:0030334	regulation of cell migration	80	582	1.5686e-05	0.000562388	ENSCHIG00000000293(LDLRAD4);ENSCHIG00000005813(VSIR);ENSCHIG00000006785(DAB2IP);ENSCHIG00000007694(UNC5C);ENSCHIG00000008359(SPRY2);ENSCHIG00000009389(NOG);ENSCHIG00000010160(JAM3);ENSCHIG00000011375(CHRD);ENSCHIG00000011455(FGF18);ENSCHIG00000011883(EDN1);ENSCHIG00000011916(TGFB1);ENSCHIG00000011929(TNFSF18);ENSCHIG00000012195(PRKG1);ENSCHIG00000012255(NAV3);ENSCHIG00000012350(KIF20B);ENSCHIG000…
GO:0065007	biological regulation	840	8989	1.68028e-05	0.000599492	ENSCHIG00000000206(ASXL3);ENSCHIG00000000241(PPIF);ENSCHIG00000000293(LDLRAD4);ENSCHIG00000000353(CDK1);ENSCHIG00000000437(ANK3);ENSCHIG00000000484(JAZF1);ENSCHIG00000000501(KCNH5);ENSCHIG00000000527(PTGS1);ENSCHIG00000000736(GPR61);ENSCHIG00000000814(SLC45A3);ENSCHIG00000000839(AMIGO1);ENSCHIG00000000946(H1-5);ENSCHIG00000001027(FZD9);ENSCHIG00000001109(EFHD1);ENSCHIG00000001851(KIF23);ENSCHIG00…
GO:0043410	positive regulation of MAPK cascade	50	317	1.86196e-05	0.000661084	ENSCHIG00000002856(ACKR3);ENSCHIG00000003384(CHI3L1);ENSCHIG00000006678(CDON);ENSCHIG00000006785(DAB2IP);ENSCHIG00000007371(EZH2);ENSCHIG00000007513(FZD5);ENSCHIG00000008359(SPRY2);ENSCHIG00000008756(MAP3K12);ENSCHIG00000009887(C1QTNF2);ENSCHIG00000011455(FGF18);ENSCHIG00000011819(GADD45B);ENSCHIG00000011883(EDN1);ENSCHIG00000011916(TGFB1);ENSCHIG00000012150(MTURN);ENSCHIG00000012879(WWC1);ENSCHI…
GO:2000145	regulation of cell motility	83	613	1.91207e-05	0.000674522	ENSCHIG00000000293(LDLRAD4);ENSCHIG00000005813(VSIR);ENSCHIG00000006785(DAB2IP);ENSCHIG00000007694(UNC5C);ENSCHIG00000008359(SPRY2);ENSCHIG00000008514(DUOX1);ENSCHIG00000009389(NOG);ENSCHIG00000010160(JAM3);ENSCHIG00000011375(CHRD);ENSCHIG00000011455(FGF18);ENSCHIG00000011883(EDN1);ENSCHIG00000011916(TGFB1);ENSCHIG00000011929(TNFSF18);ENSCHIG00000012195(PRKG1);ENSCHIG00000012255(NAV3);ENSCHIG0000…
GO:0033002	muscle cell proliferation	24	111	1.91825e-05	0.000674522	ENSCHIG00000001922(TGFB3);ENSCHIG00000008916(HTR1B);ENSCHIG00000009389(NOG);ENSCHIG00000010363(MEF2D);ENSCHIG00000011883(EDN1);ENSCHIG00000012195(PRKG1);ENSCHIG00000015877(PPARG);ENSCHIG00000016206(MEF2C);ENSCHIG00000016293(MMP2);ENSCHIG00000016700(HMOX1);ENSCHIG00000018863(IGF1);ENSCHIG00000019310(EPHB1);ENSCHIG00000020292(NR4A3);ENSCHIG00000020448(CCN3);ENSCHIG00000020738(FGF9);ENSCHIG000000211…
GO:0048747	muscle fiber development	14	46	1.93319e-05	0.000676525	ENSCHIG00000009793(MYOD1);ENSCHIG00000010015(MYORG);ENSCHIG00000010919(WNT10B);ENSCHIG00000013756(ACTN3);ENSCHIG00000014506(CHRNB1);ENSCHIG00000017127(MYH6);ENSCHIG00000017627(LMOD3);ENSCHIG00000019061(UCHL1);ENSCHIG00000019988(MYL2);ENSCHIG00000021149(BMP4);ENSCHIG00000021331(MYOG);ENSCHIG00000021751(KLHL41);ENSCHIG00000023494(MYO18B);ENSCHIG00000025818(SGCB)
GO:0048643	positive regulation of skeletal muscle tissue development	8	16	1.99736e-05	0.000695652	ENSCHIG00000006678(CDON);ENSCHIG00000013536(RBM24);ENSCHIG00000013756(ACTN3);ENSCHIG00000016206(MEF2C);ENSCHIG00000017627(LMOD3);ENSCHIG00000020787(DLL1);ENSCHIG00000021331(MYOG);ENSCHIG00000023530(FLOT1)
GO:0072507	divalent inorganic cation homeostasis	43	259	2.01253e-05	0.000697614	ENSCHIG00000000437(ANK3);ENSCHIG00000005606(SLC8A2);ENSCHIG00000006481(CASQ1);ENSCHIG00000010943(SYPL2);ENSCHIG00000011087(SLC8A3);ENSCHIG00000011729(CHD7);ENSCHIG00000011883(EDN1);ENSCHIG00000011897(DDIT3);ENSCHIG00000011916(TGFB1);ENSCHIG00000012691(TRPA1);ENSCHIG00000013239(RAP1GDS1);ENSCHIG00000013774(SMAD3);ENSCHIG00000014376(CASQ2);ENSCHIG00000015894(DMPK);ENSCHIG00000016921(HTR2A);ENSCHIG0…
GO:0022008	neurogenesis	124	1007	2.02806e-05	0.000699679	ENSCHIG00000000437(ANK3);ENSCHIG00000000814(SLC45A3);ENSCHIG00000000839(AMIGO1);ENSCHIG00000001027(FZD9);ENSCHIG00000002331(MYO16);ENSCHIG00000004298(NANOS1);ENSCHIG00000004376(CDK5R1);ENSCHIG00000005050(PITX3);ENSCHIG00000005276(EPHB3);ENSCHIG00000005396(ROGDI);ENSCHIG00000006678(CDON);ENSCHIG00000006698(TRPC4);ENSCHIG00000006785(DAB2IP);ENSCHIG00000006876(OGDH);ENSCHIG00000007371(EZH2);ENSCHIG0…
GO:1905207	regulation of cardiocyte differentiation	11	30	2.12689e-05	0.000730332	ENSCHIG00000011883(EDN1);ENSCHIG00000016206(MEF2C);ENSCHIG00000017078(SEMA3C);ENSCHIG00000018863(IGF1);ENSCHIG00000020547(EGFR);ENSCHIG00000020787(DLL1);ENSCHIG00000021149(BMP4);ENSCHIG00000021206(MYOCD);ENSCHIG00000021925(SOX6);ENSCHIG00000022041(RBPJ);ENSCHIG00000022660(TGFB2)
GO:0006464	cellular protein modification process	294	2770	2.17228e-05	0.000738978	ENSCHIG00000000181(STK32C);ENSCHIG00000000241(PPIF);ENSCHIG00000000293(LDLRAD4);ENSCHIG00000000353(CDK1);ENSCHIG00000000703(SPSB1);ENSCHIG00000000946(H1-5);ENSCHIG00000001988(ST8SIA4);ENSCHIG00000002856(ACKR3);ENSCHIG00000003345(SMTNL1);ENSCHIG00000003384(CHI3L1);ENSCHIG00000003416(PPM1L);ENSCHIG00000003444(NCAPG2);ENSCHIG00000003573(KLHL31);ENSCHIG00000003853(HSF4);ENSCHIG00000003903(JAK2);ENSCH…
GO:0036211	protein modification process	294	2770	2.17228e-05	0.000738978	ENSCHIG00000000181(STK32C);ENSCHIG00000000241(PPIF);ENSCHIG00000000293(LDLRAD4);ENSCHIG00000000353(CDK1);ENSCHIG00000000703(SPSB1);ENSCHIG00000000946(H1-5);ENSCHIG00000001988(ST8SIA4);ENSCHIG00000002856(ACKR3);ENSCHIG00000003345(SMTNL1);ENSCHIG00000003384(CHI3L1);ENSCHIG00000003416(PPM1L);ENSCHIG00000003444(NCAPG2);ENSCHIG00000003573(KLHL31);ENSCHIG00000003853(HSF4);ENSCHIG00000003903(JAK2);ENSCH…
GO:1902904	negative regulation of supramolecular fiber organization	21	91	2.22856e-05	0.000754614	ENSCHIG00000010009(CAV3);ENSCHIG00000011171(SPTB);ENSCHIG00000012255(NAV3);ENSCHIG00000014072(MYOC);ENSCHIG00000014088(CRYAB);ENSCHIG00000014797(TRIM54);ENSCHIG00000014950(SPTBN1);ENSCHIG00000015236(SPTBN4);ENSCHIG00000016532(DLC1);ENSCHIG00000017627(LMOD3);ENSCHIG00000020222(TMOD1);ENSCHIG00000021644(CORO1A);ENSCHIG00000022172(FHOD3);ENSCHIG00000022452(ARHGAP28);ENSCHIG00000022915(CKAP2);ENSCHIG…
GO:0007154	cell communication	467	4673	2.27215e-05	0.000763069	ENSCHIG00000000241(PPIF);ENSCHIG00000000293(LDLRAD4);ENSCHIG00000000437(ANK3);ENSCHIG00000000736(GPR61);ENSCHIG00000001027(FZD9);ENSCHIG00000001922(TGFB3);ENSCHIG00000002069(SLC7A11);ENSCHIG00000002096(F2RL2);ENSCHIG00000002209(C10orf71);ENSCHIG00000002331(MYO16);ENSCHIG00000002856(ACKR3);ENSCHIG00000003384(CHI3L1);ENSCHIG00000003444(NCAPG2);ENSCHIG00000003573(KLHL31);ENSCHIG00000003822(TOB1);ENS…
GO:0051494	negative regulation of cytoskeleton organization	22	98	2.27439e-05	0.000763069	ENSCHIG00000009433(NEK2);ENSCHIG00000010009(CAV3);ENSCHIG00000011171(SPTB);ENSCHIG00000012255(NAV3);ENSCHIG00000014072(MYOC);ENSCHIG00000014797(TRIM54);ENSCHIG00000014950(SPTBN1);ENSCHIG00000015236(SPTBN4);ENSCHIG00000016532(DLC1);ENSCHIG00000017627(LMOD3);ENSCHIG00000020222(TMOD1);ENSCHIG00000021525(CCNF);ENSCHIG00000021644(CORO1A);ENSCHIG00000022172(FHOD3);ENSCHIG00000022452(ARHGAP28);ENSCHIG00…
GO:0051270	regulation of cellular component movement	88	663	2.31326e-05	0.000772564	ENSCHIG00000000293(LDLRAD4);ENSCHIG00000005813(VSIR);ENSCHIG00000006785(DAB2IP);ENSCHIG00000007694(UNC5C);ENSCHIG00000008359(SPRY2);ENSCHIG00000008514(DUOX1);ENSCHIG00000009389(NOG);ENSCHIG00000010009(CAV3);ENSCHIG00000010160(JAM3);ENSCHIG00000011375(CHRD);ENSCHIG00000011455(FGF18);ENSCHIG00000011883(EDN1);ENSCHIG00000011916(TGFB1);ENSCHIG00000011929(TNFSF18);ENSCHIG00000012195(PRKG1);ENSCHIG0000…
GO:0070588	calcium ion transmembrane transport	34	188	2.43641e-05	0.000809996	ENSCHIG00000005606(SLC8A2);ENSCHIG00000005765(TRPV6);ENSCHIG00000006481(CASQ1);ENSCHIG00000006698(TRPC4);ENSCHIG00000007908(CACNG6);ENSCHIG00000010009(CAV3);ENSCHIG00000010972(CACNG1);ENSCHIG00000011075(PANX1);ENSCHIG00000011087(SLC8A3);ENSCHIG00000011729(CHD7);ENSCHIG00000011897(DDIT3);ENSCHIG00000012691(TRPA1);ENSCHIG00000013440(CACNA1S);ENSCHIG00000014376(CASQ2);ENSCHIG00000016921(HTR2A);ENSCH…
GO:0051149	positive regulation of muscle cell differentiation	14	47	2.53749e-05	0.000839783	ENSCHIG00000009793(MYOD1);ENSCHIG00000010009(CAV3);ENSCHIG00000011883(EDN1);ENSCHIG00000013536(RBM24);ENSCHIG00000013756(ACTN3);ENSCHIG00000016206(MEF2C);ENSCHIG00000016987(SMYD1);ENSCHIG00000017627(LMOD3);ENSCHIG00000018863(IGF1);ENSCHIG00000021149(BMP4);ENSCHIG00000021206(MYOCD);ENSCHIG00000021331(MYOG);ENSCHIG00000022041(RBPJ);ENSCHIG00000023530(FLOT1)
GO:0006810	transport	329	3154	2.56509e-05	0.000845095	ENSCHIG00000000241(PPIF);ENSCHIG00000000437(ANK3);ENSCHIG00000000501(KCNH5);ENSCHIG00000000814(SLC45A3);ENSCHIG00000000839(AMIGO1);ENSCHIG00000000979(PITPNM1);ENSCHIG00000001102(-);ENSCHIG00000001851(KIF23);ENSCHIG00000001922(TGFB3);ENSCHIG00000002069(SLC7A11);ENSCHIG00000002743(SCARA5);ENSCHIG00000002856(ACKR3);ENSCHIG00000003384(CHI3L1);ENSCHIG00000004376(CDK5R1);ENSCHIG00000004522(PCSK5);ENSCH…
GO:0048630	skeletal muscle tissue growth	5	6	2.59165e-05	0.000850015	ENSCHIG00000007274(TLL2);ENSCHIG00000013756(ACTN3);ENSCHIG00000018272(CHRNA1);ENSCHIG00000020021(CHRND);ENSCHIG00000020787(DLL1)
GO:0000902	cell morphogenesis	84	628	2.6782e-05	0.000874481	ENSCHIG00000000437(ANK3);ENSCHIG00000002331(MYO16);ENSCHIG00000004376(CDK5R1);ENSCHIG00000005276(EPHB3);ENSCHIG00000006785(DAB2IP);ENSCHIG00000007694(UNC5C);ENSCHIG00000008065(LRATD1);ENSCHIG00000008721(STRIP2);ENSCHIG00000008913(ATP8A2);ENSCHIG00000008918(P2RY1);ENSCHIG00000009097(CRABP2);ENSCHIG00000009348(EXT1);ENSCHIG00000009389(NOG);ENSCHIG00000009561(B3GNT2);ENSCHIG00000009974(DLG4);ENSCHIG…
GO:0009605	response to external stimulus	163	1404	2.73837e-05	0.000890153	ENSCHIG00000000437(ANK3);ENSCHIG00000002856(ACKR3);ENSCHIG00000003384(CHI3L1);ENSCHIG00000003903(JAK2);ENSCHIG00000004376(CDK5R1);ENSCHIG00000005276(EPHB3);ENSCHIG00000006785(DAB2IP);ENSCHIG00000007288(PDE4B);ENSCHIG00000007459(TFPI);ENSCHIG00000007513(FZD5);ENSCHIG00000007694(UNC5C);ENSCHIG00000008107(LRFN5);ENSCHIG00000008262(FABP4);ENSCHIG00000008913(ATP8A2);ENSCHIG00000009239(CYP24A1);ENSCHIG…
GO:0048589	developmental growth	64	445	2.79717e-05	0.000905244	ENSCHIG00000001027(FZD9);ENSCHIG00000002571(POC1A);ENSCHIG00000003444(NCAPG2);ENSCHIG00000004376(CDK5R1);ENSCHIG00000005289(PLEKHA1);ENSCHIG00000007274(TLL2);ENSCHIG00000007371(EZH2);ENSCHIG00000008359(SPRY2);ENSCHIG00000008913(ATP8A2);ENSCHIG00000009097(CRABP2);ENSCHIG00000009389(NOG);ENSCHIG00000009793(MYOD1);ENSCHIG00000009909(ASPM);ENSCHIG00000010919(WNT10B);ENSCHIG00000011011(RIMS1);ENSCHIG0…
GO:0001655	urogenital system development	40	238	2.90481e-05	0.000935937	ENSCHIG00000004522(PCSK5);ENSCHIG00000005276(EPHB3);ENSCHIG00000008305(ZBTB16);ENSCHIG00000009389(NOG);ENSCHIG00000009946(GCNT3);ENSCHIG00000011916(TGFB1);ENSCHIG00000012230(ROBO2);ENSCHIG00000013048(WT1);ENSCHIG00000013774(SMAD3);ENSCHIG00000014176(LIF);ENSCHIG00000014461(SULF2);ENSCHIG00000014779(GATA2);ENSCHIG00000015782(-);ENSCHIG00000016206(MEF2C);ENSCHIG00000016901(SOX8);ENSCHIG00000017264(…
GO:0019722	calcium-mediated signaling	25	121	2.94361e-05	0.000944278	ENSCHIG00000002209(C10orf71);ENSCHIG00000005606(SLC8A2);ENSCHIG00000006481(CASQ1);ENSCHIG00000008263(NCALD);ENSCHIG00000011883(EDN1);ENSCHIG00000012778(MYOZ2);ENSCHIG00000013756(ACTN3);ENSCHIG00000013798(CXCR4);ENSCHIG00000014184(PRNP);ENSCHIG00000014376(CASQ2);ENSCHIG00000015894(DMPK);ENSCHIG00000017260(TRPM4);ENSCHIG00000017585(TRPM2);ENSCHIG00000018205(ANK2);ENSCHIG00000018360(RCAN2);ENSCHIG00…
GO:0030336	negative regulation of cell migration	33	182	3.02262e-05	0.000963172	ENSCHIG00000000293(LDLRAD4);ENSCHIG00000006785(DAB2IP);ENSCHIG00000009389(NOG);ENSCHIG00000011375(CHRD);ENSCHIG00000011916(TGFB1);ENSCHIG00000012195(PRKG1);ENSCHIG00000012255(NAV3);ENSCHIG00000013506(TIE1);ENSCHIG00000014130(CD74);ENSCHIG00000015877(PPARG);ENSCHIG00000015891(PODN);ENSCHIG00000016206(MEF2C);ENSCHIG00000016532(DLC1);ENSCHIG00000017651(PADI2);ENSCHIG00000018029(CDH1);ENSCHIG00000018…
GO:1904705	regulation of vascular smooth muscle cell proliferation	11	31	3.04201e-05	0.000963172	ENSCHIG00000001922(TGFB3);ENSCHIG00000008916(HTR1B);ENSCHIG00000010363(MEF2D);ENSCHIG00000012195(PRKG1);ENSCHIG00000015877(PPARG);ENSCHIG00000016206(MEF2C);ENSCHIG00000016293(MMP2);ENSCHIG00000018863(IGF1);ENSCHIG00000020292(NR4A3);ENSCHIG00000020738(FGF9);ENSCHIG00000021206(MYOCD)
GO:1990874	vascular smooth muscle cell proliferation	11	31	3.04201e-05	0.000963172	ENSCHIG00000001922(TGFB3);ENSCHIG00000008916(HTR1B);ENSCHIG00000010363(MEF2D);ENSCHIG00000012195(PRKG1);ENSCHIG00000015877(PPARG);ENSCHIG00000016206(MEF2C);ENSCHIG00000016293(MMP2);ENSCHIG00000018863(IGF1);ENSCHIG00000020292(NR4A3);ENSCHIG00000020738(FGF9);ENSCHIG00000021206(MYOCD)
GO:0010596	negative regulation of endothelial cell migration	13	42	3.12824e-05	0.000986204	ENSCHIG00000006785(DAB2IP);ENSCHIG00000011916(TGFB1);ENSCHIG00000015877(PPARG);ENSCHIG00000016206(MEF2C);ENSCHIG00000018246(ANGPT4);ENSCHIG00000018848(ADGRB1);ENSCHIG00000019161(ANGPT2);ENSCHIG00000021532(STARD13);ENSCHIG00000024271(DNAJA4);ENSCHIG00000026290(SLIT2);MSTRG.11971(--);MSTRG.4535(--);MSTRG.8015(--)
GO:0071407	cellular response to organic cyclic compound	48	306	3.14211e-05	0.000986326	ENSCHIG00000007371(EZH2);ENSCHIG00000007459(TFPI);ENSCHIG00000008918(P2RY1);ENSCHIG00000009664(NR4A1);ENSCHIG00000009793(MYOD1);ENSCHIG00000010329(BLM);ENSCHIG00000010390(EPHA5);ENSCHIG00000010919(WNT10B);ENSCHIG00000011720(CREBRF);ENSCHIG00000011800(DDX5);ENSCHIG00000011916(TGFB1);ENSCHIG00000012464(GRAMD1B);ENSCHIG00000013048(WT1);ENSCHIG00000014376(CASQ2);ENSCHIG00000014910(SPP1);ENSCHIG000000…
GO:0090092	regulation of transmembrane receptor protein serine/threonine kinase signaling pathway	32	175	3.33667e-05	0.00104292	ENSCHIG00000000293(LDLRAD4);ENSCHIG00000003822(TOB1);ENSCHIG00000003903(JAK2);ENSCHIG00000009389(NOG);ENSCHIG00000010009(CAV3);ENSCHIG00000010408(HJV);ENSCHIG00000010630(ADAMTSL2);ENSCHIG00000011375(CHRD);ENSCHIG00000011916(TGFB1);ENSCHIG00000012679(CILP);ENSCHIG00000013774(SMAD3);ENSCHIG00000014950(SPTBN1);ENSCHIG00000015554(CHST11);ENSCHIG00000015608(ASPN);ENSCHIG00000016305(GIPC1);ENSCHIG00000…
GO:0001934	positive regulation of protein phosphorylation	81	606	3.82138e-05	0.00118934	ENSCHIG00000002856(ACKR3);ENSCHIG00000003384(CHI3L1);ENSCHIG00000003444(NCAPG2);ENSCHIG00000004376(CDK5R1);ENSCHIG00000005606(SLC8A2);ENSCHIG00000006433(AFAP1L2);ENSCHIG00000006678(CDON);ENSCHIG00000006785(DAB2IP);ENSCHIG00000007371(EZH2);ENSCHIG00000007513(FZD5);ENSCHIG00000008359(SPRY2);ENSCHIG00000008756(MAP3K12);ENSCHIG00000009887(C1QTNF2);ENSCHIG00000010178(S1PR2);ENSCHIG00000010534(CCND1);E…
GO:0014074	response to purine-containing compound	16	61	3.95842e-05	0.00122678	ENSCHIG00000008514(DUOX1);ENSCHIG00000008918(P2RY1);ENSCHIG00000009617(KCNJ11);ENSCHIG00000010919(WNT10B);ENSCHIG00000013048(WT1);ENSCHIG00000014376(CASQ2);ENSCHIG00000016802(PDE2A);ENSCHIG00000017236(RAPGEF1);ENSCHIG00000017260(TRPM4);ENSCHIG00000017585(TRPM2);ENSCHIG00000023624(CIB2);ENSCHIG00000024027(TMEM38A);ENSCHIG00000025590(PDE3A);ENSCHIG00000025819(TRPC3);ENSCHIG00000026713(ABCC9);ENSCHI…
GO:0018108	peptidyl-tyrosine phosphorylation	42	258	4.02609e-05	0.00124248	ENSCHIG00000003444(NCAPG2);ENSCHIG00000003903(JAK2);ENSCHIG00000005276(EPHB3);ENSCHIG00000006433(AFAP1L2);ENSCHIG00000010109(TTK);ENSCHIG00000010390(EPHA5);ENSCHIG00000011323(PKDCC);ENSCHIG00000011929(TNFSF18);ENSCHIG00000013506(TIE1);ENSCHIG00000014130(CD74);ENSCHIG00000014176(LIF);ENSCHIG00000014184(PRNP);ENSCHIG00000015392(FGR);ENSCHIG00000015544(EPHA3);ENSCHIG00000015574(FGF7);ENSCHIG00000016…
GO:0070252	actin-mediated cell contraction	15	55	4.1804e-05	0.00128468	ENSCHIG00000003341(ACTC1);ENSCHIG00000006052(SCN3B);ENSCHIG00000008714(MYH8);ENSCHIG00000010009(CAV3);ENSCHIG00000012884(KCNJ5);ENSCHIG00000017086(MYLK2);ENSCHIG00000017127(MYH6);ENSCHIG00000017260(TRPM4);ENSCHIG00000018205(ANK2);ENSCHIG00000019111(KCNH2);ENSCHIG00000019356(TNNC1);ENSCHIG00000019488(CACNA1D);ENSCHIG00000021214(MYH7);ENSCHIG00000023258(CACNA2D1);ENSCHIG00000024980(SCN1A)
GO:0009725	response to hormone	60	415	4.23558e-05	0.00129619	ENSCHIG00000001922(TGFB3);ENSCHIG00000003903(JAK2);ENSCHIG00000004449(-);ENSCHIG00000006685(FIBIN);ENSCHIG00000007459(TFPI);ENSCHIG00000009664(NR4A1);ENSCHIG00000009696(IL1RN);ENSCHIG00000009793(MYOD1);ENSCHIG00000010063(ACTN2);ENSCHIG00000010390(EPHA5);ENSCHIG00000010440(-);ENSCHIG00000010534(CCND1);ENSCHIG00000010919(WNT10B);ENSCHIG00000011235(SORT1);ENSCHIG00000011720(CREBRF);ENSCHIG0000001180…
GO:0043406	positive regulation of MAP kinase activity	27	139	4.55231e-05	0.00138732	ENSCHIG00000006785(DAB2IP);ENSCHIG00000007371(EZH2);ENSCHIG00000007513(FZD5);ENSCHIG00000008756(MAP3K12);ENSCHIG00000009887(C1QTNF2);ENSCHIG00000011455(FGF18);ENSCHIG00000011819(GADD45B);ENSCHIG00000011883(EDN1);ENSCHIG00000011916(TGFB1);ENSCHIG00000015662(MAP3K13);ENSCHIG00000015700(MAP3K21);ENSCHIG00000016621(GADD45G);ENSCHIG00000016673(MAP3K9);ENSCHIG00000017316(LPAR3);ENSCHIG00000018863(IGF1)…
GO:0001508	action potential	18	75	4.85793e-05	0.00146977	ENSCHIG00000000437(ANK3);ENSCHIG00000005606(SLC8A2);ENSCHIG00000006052(SCN3B);ENSCHIG00000009678(SCN10A);ENSCHIG00000010009(CAV3);ENSCHIG00000012884(KCNJ5);ENSCHIG00000017260(TRPM4);ENSCHIG00000018205(ANK2);ENSCHIG00000018272(CHRNA1);ENSCHIG00000019111(KCNH2);ENSCHIG00000019488(CACNA1D);ENSCHIG00000020302(MYH14);ENSCHIG00000021249(CLCN1);ENSCHIG00000021518(SCN4A);ENSCHIG00000021718(CNTNAP1);ENSCH…
GO:0006915	apoptotic process	130	1086	4.86306e-05	0.00146977	ENSCHIG00000000241(PPIF);ENSCHIG00000000353(CDK1);ENSCHIG00000001027(FZD9);ENSCHIG00000002069(SLC7A11);ENSCHIG00000002856(ACKR3);ENSCHIG00000003341(ACTC1);ENSCHIG00000004276(FAP);ENSCHIG00000006785(DAB2IP);ENSCHIG00000007153(RNF122);ENSCHIG00000007513(FZD5);ENSCHIG00000007627(TMEM117);ENSCHIG00000007694(UNC5C);ENSCHIG00000008305(ZBTB16);ENSCHIG00000008359(SPRY2);ENSCHIG00000008756(MAP3K12);ENSCHI…
GO:0040012	regulation of locomotion	87	667	4.91107e-05	0.00147817	ENSCHIG00000000293(LDLRAD4);ENSCHIG00000005813(VSIR);ENSCHIG00000006785(DAB2IP);ENSCHIG00000007694(UNC5C);ENSCHIG00000008359(SPRY2);ENSCHIG00000008514(DUOX1);ENSCHIG00000009389(NOG);ENSCHIG00000010160(JAM3);ENSCHIG00000011193(-);ENSCHIG00000011375(CHRD);ENSCHIG00000011455(FGF18);ENSCHIG00000011883(EDN1);ENSCHIG00000011916(TGFB1);ENSCHIG00000011929(TNFSF18);ENSCHIG00000012195(PRKG1);ENSCHIG0000001…
GO:0035637	multicellular organismal signaling	19	82	5.09464e-05	0.00152714	ENSCHIG00000000437(ANK3);ENSCHIG00000006052(SCN3B);ENSCHIG00000009678(SCN10A);ENSCHIG00000012349(-);ENSCHIG00000012884(KCNJ5);ENSCHIG00000015236(SPTBN4);ENSCHIG00000017260(TRPM4);ENSCHIG00000018205(ANK2);ENSCHIG00000018272(CHRNA1);ENSCHIG00000019111(KCNH2);ENSCHIG00000019488(CACNA1D);ENSCHIG00000020302(MYH14);ENSCHIG00000021249(CLCN1);ENSCHIG00000021718(CNTNAP1);ENSCHIG00000023122(NTRK2);ENSCHIG0…
GO:0006813	potassium ion transport	31	171	5.22117e-05	0.00155868	ENSCHIG00000000437(ANK3);ENSCHIG00000000501(KCNH5);ENSCHIG00000000839(AMIGO1);ENSCHIG00000007947(KCNC3);ENSCHIG00000009617(KCNJ11);ENSCHIG00000010063(ACTN2);ENSCHIG00000010300(-);ENSCHIG00000012884(KCNJ5);ENSCHIG00000014117(ABCC8);ENSCHIG00000014376(CASQ2);ENSCHIG00000014377(KCNN1);ENSCHIG00000017824(NEDD4);ENSCHIG00000018108(KCNN4);ENSCHIG00000018342(KCNN3);ENSCHIG00000019111(KCNH2);ENSCHIG00000…
GO:0006942	regulation of striated muscle contraction	15	56	5.26122e-05	0.00156318	ENSCHIG00000006481(CASQ1);ENSCHIG00000009678(SCN10A);ENSCHIG00000010009(CAV3);ENSCHIG00000011087(SLC8A3);ENSCHIG00000013756(ACTN3);ENSCHIG00000014376(CASQ2);ENSCHIG00000015894(DMPK);ENSCHIG00000017260(TRPM4);ENSCHIG00000018205(ANK2);ENSCHIG00000019901(SMTN);ENSCHIG00000021214(MYH7);ENSCHIG00000021518(SCN4A);ENSCHIG00000023627(ATP1B1);ENSCHIG00000024027(TMEM38A);ENSCHIG00000026690(ATP1A2)
GO:0071902	positive regulation of protein serine/threonine kinase activity	33	187	5.30033e-05	0.00156318	ENSCHIG00000004376(CDK5R1);ENSCHIG00000005606(SLC8A2);ENSCHIG00000006785(DAB2IP);ENSCHIG00000007371(EZH2);ENSCHIG00000007513(FZD5);ENSCHIG00000008359(SPRY2);ENSCHIG00000008756(MAP3K12);ENSCHIG00000009887(C1QTNF2);ENSCHIG00000010534(CCND1);ENSCHIG00000011455(FGF18);ENSCHIG00000011819(GADD45B);ENSCHIG00000011883(EDN1);ENSCHIG00000011916(TGFB1);ENSCHIG00000012592(CDK5R2);ENSCHIG00000015662(MAP3K13);…
GO:0018212	peptidyl-tyrosine modification	42	261	5.30037e-05	0.00156318	ENSCHIG00000003444(NCAPG2);ENSCHIG00000003903(JAK2);ENSCHIG00000005276(EPHB3);ENSCHIG00000006433(AFAP1L2);ENSCHIG00000010109(TTK);ENSCHIG00000010390(EPHA5);ENSCHIG00000011323(PKDCC);ENSCHIG00000011929(TNFSF18);ENSCHIG00000013506(TIE1);ENSCHIG00000014130(CD74);ENSCHIG00000014176(LIF);ENSCHIG00000014184(PRNP);ENSCHIG00000015392(FGR);ENSCHIG00000015544(EPHA3);ENSCHIG00000015574(FGF7);ENSCHIG00000016…
GO:0040007	growth	79	593	5.33359e-05	0.00156666	ENSCHIG00000000946(H1-5);ENSCHIG00000001027(FZD9);ENSCHIG00000002571(POC1A);ENSCHIG00000003444(NCAPG2);ENSCHIG00000004298(NANOS1);ENSCHIG00000004376(CDK5R1);ENSCHIG00000005289(PLEKHA1);ENSCHIG00000007274(TLL2);ENSCHIG00000007371(EZH2);ENSCHIG00000008359(SPRY2);ENSCHIG00000008913(ATP8A2);ENSCHIG00000009097(CRABP2);ENSCHIG00000009389(NOG);ENSCHIG00000009793(MYOD1);ENSCHIG00000009909(ASPM);ENSCHIG00…
GO:0014896	muscle hypertrophy	13	44	5.41021e-05	0.0015765	ENSCHIG00000007371(EZH2);ENSCHIG00000010009(CAV3);ENSCHIG00000011883(EDN1);ENSCHIG00000014072(MYOC);ENSCHIG00000016206(MEF2C);ENSCHIG00000017127(MYH6);ENSCHIG00000017496(PDE9A);ENSCHIG00000018863(IGF1);ENSCHIG00000021214(MYH7);ENSCHIG00000023005(CSRP3);ENSCHIG00000024497(MEF2A);ENSCHIG00000025700(MYMK);ENSCHIG00000025819(TRPC3)
GO:0014897	striated muscle hypertrophy	13	44	5.41021e-05	0.0015765	ENSCHIG00000007371(EZH2);ENSCHIG00000010009(CAV3);ENSCHIG00000011883(EDN1);ENSCHIG00000014072(MYOC);ENSCHIG00000016206(MEF2C);ENSCHIG00000017127(MYH6);ENSCHIG00000017496(PDE9A);ENSCHIG00000018863(IGF1);ENSCHIG00000021214(MYH7);ENSCHIG00000023005(CSRP3);ENSCHIG00000024497(MEF2A);ENSCHIG00000025700(MYMK);ENSCHIG00000025819(TRPC3)
GO:0051216	cartilage development	28	148	5.43288e-05	0.00157683	ENSCHIG00000002571(POC1A);ENSCHIG00000008305(ZBTB16);ENSCHIG00000009389(NOG);ENSCHIG00000009523(WNT9A);ENSCHIG00000010363(MEF2D);ENSCHIG00000010919(WNT10B);ENSCHIG00000011323(PKDCC);ENSCHIG00000011455(FGF18);ENSCHIG00000011883(EDN1);ENSCHIG00000011916(TGFB1);ENSCHIG00000013774(SMAD3);ENSCHIG00000014308(SNAI1);ENSCHIG00000014378(WNT5B);ENSCHIG00000014461(SULF2);ENSCHIG00000015029(MYF5);ENSCHIG0000…
GO:1902547	regulation of cellular response to vascular endothelial growth factor stimulus	8	18	5.8071e-05	0.00167217	ENSCHIG00000006785(DAB2IP);ENSCHIG00000008359(SPRY2);ENSCHIG00000008470(ADAMTS3);ENSCHIG00000013597(JCAD);ENSCHIG00000017276(XDH);ENSCHIG00000020502(ADAMTS12);ENSCHIG00000020787(DLL1);ENSCHIG00000022731(CADM4)
GO:1905209	positive regulation of cardiocyte differentiation	8	18	5.8071e-05	0.00167217	ENSCHIG00000011883(EDN1);ENSCHIG00000016206(MEF2C);ENSCHIG00000017078(SEMA3C);ENSCHIG00000018863(IGF1);ENSCHIG00000021149(BMP4);ENSCHIG00000021206(MYOCD);ENSCHIG00000022041(RBPJ);ENSCHIG00000022660(TGFB2)
GO:0050789	regulation of biological process	796	8520	5.88164e-05	0.00168652	ENSCHIG00000000206(ASXL3);ENSCHIG00000000241(PPIF);ENSCHIG00000000293(LDLRAD4);ENSCHIG00000000353(CDK1);ENSCHIG00000000437(ANK3);ENSCHIG00000000484(JAZF1);ENSCHIG00000000501(KCNH5);ENSCHIG00000000736(GPR61);ENSCHIG00000000814(SLC45A3);ENSCHIG00000000839(AMIGO1);ENSCHIG00000000946(H1-5);ENSCHIG00000001027(FZD9);ENSCHIG00000001109(EFHD1);ENSCHIG00000001851(KIF23);ENSCHIG00000001922(TGFB3);ENSCHIG00…
GO:0070371	ERK1 and ERK2 cascade	32	180	5.90305e-05	0.00168652	ENSCHIG00000002856(ACKR3);ENSCHIG00000003384(CHI3L1);ENSCHIG00000006785(DAB2IP);ENSCHIG00000008359(SPRY2);ENSCHIG00000008756(MAP3K12);ENSCHIG00000011289(DUSP4);ENSCHIG00000011320(DUSP6);ENSCHIG00000011455(FGF18);ENSCHIG00000012150(MTURN);ENSCHIG00000013189(CAMK2N1);ENSCHIG00000013620(ARRB1);ENSCHIG00000014130(CD74);ENSCHIG00000014176(LIF);ENSCHIG00000014954(WNK2);ENSCHIG00000016921(HTR2A);ENSCHIG…
GO:0006875	cellular metal ion homeostasis	47	305	5.94624e-05	0.00169225	ENSCHIG00000002743(SCARA5);ENSCHIG00000005606(SLC8A2);ENSCHIG00000006481(CASQ1);ENSCHIG00000010408(HJV);ENSCHIG00000010943(SYPL2);ENSCHIG00000011087(SLC8A3);ENSCHIG00000011729(CHD7);ENSCHIG00000011883(EDN1);ENSCHIG00000011897(DDIT3);ENSCHIG00000011916(TGFB1);ENSCHIG00000012691(TRPA1);ENSCHIG00000013239(RAP1GDS1);ENSCHIG00000013774(SMAD3);ENSCHIG00000014376(CASQ2);ENSCHIG00000015894(DMPK);ENSCHIG0…
GO:0022402	cell cycle process	94	738	6.10842e-05	0.00173167	ENSCHIG00000000353(CDK1);ENSCHIG00000000437(ANK3);ENSCHIG00000000501(KCNH5);ENSCHIG00000001027(FZD9);ENSCHIG00000001851(KIF23);ENSCHIG00000002571(POC1A);ENSCHIG00000002572(PRC1);ENSCHIG00000002772(KIF18A);ENSCHIG00000004276(FAP);ENSCHIG00000004376(CDK5R1);ENSCHIG00000006785(DAB2IP);ENSCHIG00000007371(EZH2);ENSCHIG00000008062(TICRR);ENSCHIG00000008359(SPRY2);ENSCHIG00000009302(CDC6);ENSCHIG0000000…
GO:0009628	response to abiotic stimulus	77	577	6.25234e-05	0.00176562	ENSCHIG00000001109(EFHD1);ENSCHIG00000001922(TGFB3);ENSCHIG00000002069(SLC7A11);ENSCHIG00000002743(SCARA5);ENSCHIG00000003384(CHI3L1);ENSCHIG00000006481(CASQ1);ENSCHIG00000008062(TICRR);ENSCHIG00000008913(ATP8A2);ENSCHIG00000008916(HTR1B);ENSCHIG00000009793(MYOD1);ENSCHIG00000010009(CAV3);ENSCHIG00000010328(POLH);ENSCHIG00000010329(BLM);ENSCHIG00000010534(CCND1);ENSCHIG00000011087(SLC8A3);ENSCHIG…
GO:0031401	positive regulation of protein modification process	96	758	6.34182e-05	0.001784	ENSCHIG00000000946(H1-5);ENSCHIG00000002856(ACKR3);ENSCHIG00000003384(CHI3L1);ENSCHIG00000003444(NCAPG2);ENSCHIG00000004376(CDK5R1);ENSCHIG00000005606(SLC8A2);ENSCHIG00000006391(DNMT3B);ENSCHIG00000006433(AFAP1L2);ENSCHIG00000006678(CDON);ENSCHIG00000006785(DAB2IP);ENSCHIG00000007371(EZH2);ENSCHIG00000007513(FZD5);ENSCHIG00000008359(SPRY2);ENSCHIG00000008756(MAP3K12);ENSCHIG00000009887(C1QTNF2);E…
GO:0015672	monovalent inorganic cation transport	56	385	6.3938e-05	0.00179173	ENSCHIG00000000241(PPIF);ENSCHIG00000000437(ANK3);ENSCHIG00000000501(KCNH5);ENSCHIG00000000839(AMIGO1);ENSCHIG00000005606(SLC8A2);ENSCHIG00000006052(SCN3B);ENSCHIG00000007947(KCNC3);ENSCHIG00000008581(-);ENSCHIG00000009617(KCNJ11);ENSCHIG00000009678(SCN10A);ENSCHIG00000010009(CAV3);ENSCHIG00000010063(ACTN2);ENSCHIG00000010300(-);ENSCHIG00000011087(SLC8A3);ENSCHIG00000011916(TGFB1);ENSCHIG00000012…
GO:0048878	chemical homeostasis	85	653	6.44493e-05	0.00179917	ENSCHIG00000000437(ANK3);ENSCHIG00000002069(SLC7A11);ENSCHIG00000002743(SCARA5);ENSCHIG00000005606(SLC8A2);ENSCHIG00000006052(SCN3B);ENSCHIG00000006481(CASQ1);ENSCHIG00000008262(FABP4);ENSCHIG00000008758(LPCAT1);ENSCHIG00000009678(SCN10A);ENSCHIG00000010009(CAV3);ENSCHIG00000010390(EPHA5);ENSCHIG00000010408(HJV);ENSCHIG00000010943(SYPL2);ENSCHIG00000011087(SLC8A3);ENSCHIG00000011729(CHD7);ENSCHIG…
GO:1901879	regulation of protein depolymerization	15	57	6.5795e-05	0.00182975	ENSCHIG00000010063(ACTN2);ENSCHIG00000011171(SPTB);ENSCHIG00000012255(NAV3);ENSCHIG00000014797(TRIM54);ENSCHIG00000014950(SPTBN1);ENSCHIG00000015236(SPTBN4);ENSCHIG00000017627(LMOD3);ENSCHIG00000017674(PLEK);ENSCHIG00000020222(TMOD1);ENSCHIG00000022915(CKAP2);ENSCHIG00000023166(TMOD4);ENSCHIG00000023873(TPX2);ENSCHIG00000023924(LMOD2);ENSCHIG00000025768(SPTBN2);ENSCHIG00000026369(LIMA1)
GO:0045596	negative regulation of cell differentiation	64	458	6.75126e-05	0.00187041	ENSCHIG00000000293(LDLRAD4);ENSCHIG00000003444(NCAPG2);ENSCHIG00000003822(TOB1);ENSCHIG00000004376(CDK5R1);ENSCHIG00000006785(DAB2IP);ENSCHIG00000007371(EZH2);ENSCHIG00000008305(ZBTB16);ENSCHIG00000008917(NMRK2);ENSCHIG00000009389(NOG);ENSCHIG00000009523(WNT9A);ENSCHIG00000009909(ASPM);ENSCHIG00000010009(CAV3);ENSCHIG00000010534(CCND1);ENSCHIG00000010919(WNT10B);ENSCHIG00000011101(ID1);ENSCHIG000…
GO:2000146	negative regulation of cell motility	33	191	8.13914e-05	0.0022464	ENSCHIG00000000293(LDLRAD4);ENSCHIG00000006785(DAB2IP);ENSCHIG00000009389(NOG);ENSCHIG00000011375(CHRD);ENSCHIG00000011916(TGFB1);ENSCHIG00000012195(PRKG1);ENSCHIG00000012255(NAV3);ENSCHIG00000013506(TIE1);ENSCHIG00000014130(CD74);ENSCHIG00000015877(PPARG);ENSCHIG00000015891(PODN);ENSCHIG00000016206(MEF2C);ENSCHIG00000016532(DLC1);ENSCHIG00000017651(PADI2);ENSCHIG00000018029(CDH1);ENSCHIG00000018…
GO:0007204	positive regulation of cytosolic calcium ion concentration	26	136	8.25874e-05	0.00227084	ENSCHIG00000006481(CASQ1);ENSCHIG00000011729(CHD7);ENSCHIG00000011883(EDN1);ENSCHIG00000011897(DDIT3);ENSCHIG00000012691(TRPA1);ENSCHIG00000014376(CASQ2);ENSCHIG00000016921(HTR2A);ENSCHIG00000017124(DHRS7C);ENSCHIG00000017356(PLCG2);ENSCHIG00000017585(TRPM2);ENSCHIG00000018205(ANK2);ENSCHIG00000019488(CACNA1D);ENSCHIG00000019663(JPH3);ENSCHIG00000019930(GPR157);ENSCHIG00000021183(LPAR1);ENSCHIG00…
GO:0032940	secretion by cell	79	601	8.40429e-05	0.00230221	ENSCHIG00000001922(TGFB3);ENSCHIG00000003384(CHI3L1);ENSCHIG00000004522(PCSK5);ENSCHIG00000005605(MAFA);ENSCHIG00000006615(-);ENSCHIG00000007513(FZD5);ENSCHIG00000008916(HTR1B);ENSCHIG00000009583(SYT6);ENSCHIG00000009617(KCNJ11);ENSCHIG00000009696(IL1RN);ENSCHIG00000010390(EPHA5);ENSCHIG00000010440(-);ENSCHIG00000011011(RIMS1);ENSCHIG00000011075(PANX1);ENSCHIG00000011241(GBP5);ENSCHIG00000011694(…
GO:0061448	connective tissue development	33	192	9.03577e-05	0.00246596	ENSCHIG00000002571(POC1A);ENSCHIG00000008305(ZBTB16);ENSCHIG00000009389(NOG);ENSCHIG00000009523(WNT9A);ENSCHIG00000010363(MEF2D);ENSCHIG00000010919(WNT10B);ENSCHIG00000011323(PKDCC);ENSCHIG00000011455(FGF18);ENSCHIG00000011883(EDN1);ENSCHIG00000011916(TGFB1);ENSCHIG00000013774(SMAD3);ENSCHIG00000014308(SNAI1);ENSCHIG00000014378(WNT5B);ENSCHIG00000014461(SULF2);ENSCHIG00000015029(MYF5);ENSCHIG0000…
GO:0048699	generation of neurons	113	932	9.21439e-05	0.00250536	ENSCHIG00000000437(ANK3);ENSCHIG00000000814(SLC45A3);ENSCHIG00000000839(AMIGO1);ENSCHIG00000001027(FZD9);ENSCHIG00000002331(MYO16);ENSCHIG00000004298(NANOS1);ENSCHIG00000004376(CDK5R1);ENSCHIG00000005050(PITX3);ENSCHIG00000005276(EPHB3);ENSCHIG00000006678(CDON);ENSCHIG00000006785(DAB2IP);ENSCHIG00000006876(OGDH);ENSCHIG00000007371(EZH2);ENSCHIG00000007694(UNC5C);ENSCHIG00000008913(ATP8A2);ENSCHIG…
GO:0007093	mitotic cell cycle checkpoint	19	86	0.000101411	0.00273697	ENSCHIG00000000353(CDK1);ENSCHIG00000008062(TICRR);ENSCHIG00000009523(WNT9A);ENSCHIG00000010109(TTK);ENSCHIG00000010329(BLM);ENSCHIG00000010534(CCND1);ENSCHIG00000011916(TGFB1);ENSCHIG00000011982(BUB1);ENSCHIG00000015830(ZWILCH);ENSCHIG00000016057(-);ENSCHIG00000022332(TRIP13);ENSCHIG00000022851(PLK1);ENSCHIG00000022907(AURKB);ENSCHIG00000025057(MAD2L1);ENSCHIG00000025345(CHEK1);ENSCHIG0000002584…
GO:1902850	microtubule cytoskeleton organization involved in mitosis	19	86	0.000101411	0.00273697	ENSCHIG00000001851(KIF23);ENSCHIG00000002571(POC1A);ENSCHIG00000008359(SPRY2);ENSCHIG00000009433(NEK2);ENSCHIG00000010139(MYBL2);ENSCHIG00000013177(TACC2);ENSCHIG00000014186(EFHC1);ENSCHIG00000018268(KIF11);ENSCHIG00000018306(STIL);ENSCHIG00000019665(KIFC1);ENSCHIG00000020482(WDR62);ENSCHIG00000020759(SPC25);ENSCHIG00000022851(PLK1);ENSCHIG00000022907(AURKB);ENSCHIG00000023722(NDE1);ENSCHIG000000…
GO:0051246	regulation of protein metabolic process	202	1845	0.000103515	0.00278348	ENSCHIG00000000293(LDLRAD4);ENSCHIG00000000946(H1-5);ENSCHIG00000002856(ACKR3);ENSCHIG00000003384(CHI3L1);ENSCHIG00000003444(NCAPG2);ENSCHIG00000003573(KLHL31);ENSCHIG00000003822(TOB1);ENSCHIG00000004298(NANOS1);ENSCHIG00000004376(CDK5R1);ENSCHIG00000005606(SLC8A2);ENSCHIG00000005813(VSIR);ENSCHIG00000006391(DNMT3B);ENSCHIG00000006433(AFAP1L2);ENSCHIG00000006678(CDON);ENSCHIG00000006785(DAB2IP);E…
GO:0008283	cell proliferation	140	1206	0.000107146	0.00287056	ENSCHIG00000000353(CDK1);ENSCHIG00000001027(FZD9);ENSCHIG00000001922(TGFB3);ENSCHIG00000002069(SLC7A11);ENSCHIG00000002572(PRC1);ENSCHIG00000003444(NCAPG2);ENSCHIG00000003822(TOB1);ENSCHIG00000003853(HSF4);ENSCHIG00000004276(FAP);ENSCHIG00000005396(ROGDI);ENSCHIG00000005813(VSIR);ENSCHIG00000006678(CDON);ENSCHIG00000006785(DAB2IP);ENSCHIG00000007371(EZH2);ENSCHIG00000007513(FZD5);ENSCHIG000000083…
GO:0030003	cellular cation homeostasis	49	330	0.000107968	0.00288204	ENSCHIG00000002743(SCARA5);ENSCHIG00000005606(SLC8A2);ENSCHIG00000006481(CASQ1);ENSCHIG00000010408(HJV);ENSCHIG00000010943(SYPL2);ENSCHIG00000011087(SLC8A3);ENSCHIG00000011729(CHD7);ENSCHIG00000011883(EDN1);ENSCHIG00000011897(DDIT3);ENSCHIG00000011916(TGFB1);ENSCHIG00000012691(TRPA1);ENSCHIG00000013042(SLC4A8);ENSCHIG00000013239(RAP1GDS1);ENSCHIG00000013774(SMAD3);ENSCHIG00000014376(CASQ2);ENSCHI…
GO:0043085	positive regulation of catalytic activity	100	808	0.000109243	0.00290546	ENSCHIG00000003384(CHI3L1);ENSCHIG00000003444(NCAPG2);ENSCHIG00000004376(CDK5R1);ENSCHIG00000005606(SLC8A2);ENSCHIG00000005813(VSIR);ENSCHIG00000006433(AFAP1L2);ENSCHIG00000006785(DAB2IP);ENSCHIG00000006935(GMIP);ENSCHIG00000007371(EZH2);ENSCHIG00000007513(FZD5);ENSCHIG00000007586(ADAP1);ENSCHIG00000008359(SPRY2);ENSCHIG00000008756(MAP3K12);ENSCHIG00000009433(NEK2);ENSCHIG00000009887(C1QTNF2);ENS…
GO:1901880	negative regulation of protein depolymerization	13	47	0.000114949	0.00304614	ENSCHIG00000011171(SPTB);ENSCHIG00000012255(NAV3);ENSCHIG00000014797(TRIM54);ENSCHIG00000014950(SPTBN1);ENSCHIG00000015236(SPTBN4);ENSCHIG00000017627(LMOD3);ENSCHIG00000020222(TMOD1);ENSCHIG00000022915(CKAP2);ENSCHIG00000023166(TMOD4);ENSCHIG00000023873(TPX2);ENSCHIG00000023924(LMOD2);ENSCHIG00000025768(SPTBN2);ENSCHIG00000026369(LIMA1)
GO:0048666	neuron development	85	664	0.000115595	0.00305221	ENSCHIG00000000437(ANK3);ENSCHIG00000000839(AMIGO1);ENSCHIG00000002331(MYO16);ENSCHIG00000004298(NANOS1);ENSCHIG00000004376(CDK5R1);ENSCHIG00000005050(PITX3);ENSCHIG00000005276(EPHB3);ENSCHIG00000006785(DAB2IP);ENSCHIG00000006876(OGDH);ENSCHIG00000007694(UNC5C);ENSCHIG00000008913(ATP8A2);ENSCHIG00000009028(GPRIN1);ENSCHIG00000009097(CRABP2);ENSCHIG00000009348(EXT1);ENSCHIG00000009389(NOG);ENSCHIG…
GO:0012501	programmed cell death	131	1118	0.000120104	0.00315985	ENSCHIG00000000241(PPIF);ENSCHIG00000000353(CDK1);ENSCHIG00000001027(FZD9);ENSCHIG00000002069(SLC7A11);ENSCHIG00000002856(ACKR3);ENSCHIG00000003341(ACTC1);ENSCHIG00000004276(FAP);ENSCHIG00000006785(DAB2IP);ENSCHIG00000007153(RNF122);ENSCHIG00000007513(FZD5);ENSCHIG00000007627(TMEM117);ENSCHIG00000007694(UNC5C);ENSCHIG00000008305(ZBTB16);ENSCHIG00000008359(SPRY2);ENSCHIG00000008756(MAP3K12);ENSCHI…
GO:0060079	excitatory postsynaptic potential	15	60	0.000124174	0.00325524	ENSCHIG00000005606(SLC8A2);ENSCHIG00000007169(CELF4);ENSCHIG00000010178(S1PR2);ENSCHIG00000011087(SLC8A3);ENSCHIG00000011485(GLRA3);ENSCHIG00000014506(CHRNB1);ENSCHIG00000014693(CHRNG);ENSCHIG00000015894(DMPK);ENSCHIG00000016206(MEF2C);ENSCHIG00000017279(CHRNA5);ENSCHIG00000018272(CHRNA1);ENSCHIG00000020021(CHRND);ENSCHIG00000022718(GRIN2C);ENSCHIG00000024833(GLRB);ENSCHIG00000026818(-)
GO:2000727	positive regulation of cardiac muscle cell differentiation	6	11	0.000125876	0.00328807	ENSCHIG00000011883(EDN1);ENSCHIG00000016206(MEF2C);ENSCHIG00000018863(IGF1);ENSCHIG00000021149(BMP4);ENSCHIG00000021206(MYOCD);ENSCHIG00000022041(RBPJ)
GO:0042493	response to drug	59	422	0.000126659	0.00329675	ENSCHIG00000000241(PPIF);ENSCHIG00000001922(TGFB3);ENSCHIG00000002069(SLC7A11);ENSCHIG00000003345(SMTNL1);ENSCHIG00000005289(PLEKHA1);ENSCHIG00000006685(FIBIN);ENSCHIG00000007288(PDE4B);ENSCHIG00000007371(EZH2);ENSCHIG00000008000(MB);ENSCHIG00000008916(HTR1B);ENSCHIG00000009617(KCNJ11);ENSCHIG00000010329(BLM);ENSCHIG00000010390(EPHA5);ENSCHIG00000010534(CCND1);ENSCHIG00000011883(EDN1);ENSCHIG0000…
GO:0048013	ephrin receptor signaling pathway	10	30	0.000128405	0.00333034	ENSCHIG00000004376(CDK5R1);ENSCHIG00000005276(EPHB3);ENSCHIG00000010390(EPHA5);ENSCHIG00000015303(EPHB6);ENSCHIG00000015544(EPHA3);ENSCHIG00000019310(EPHB1);ENSCHIG00000021379(EPHA1);ENSCHIG00000022041(RBPJ);ENSCHIG00000022795(EPHB2);ENSCHIG00000025019(EPHA4)
GO:0072001	renal system development	35	212	0.000129134	0.0033374	ENSCHIG00000004522(PCSK5);ENSCHIG00000008305(ZBTB16);ENSCHIG00000009389(NOG);ENSCHIG00000009946(GCNT3);ENSCHIG00000011916(TGFB1);ENSCHIG00000012230(ROBO2);ENSCHIG00000013048(WT1);ENSCHIG00000013774(SMAD3);ENSCHIG00000014176(LIF);ENSCHIG00000014461(SULF2);ENSCHIG00000015782(-);ENSCHIG00000016206(MEF2C);ENSCHIG00000016901(SOX8);ENSCHIG00000017264(WWTR1);ENSCHIG00000018324(MME);ENSCHIG00000019044(NP…
GO:0030048	actin filament-based movement	16	67	0.000134099	0.00344141	ENSCHIG00000003341(ACTC1);ENSCHIG00000006052(SCN3B);ENSCHIG00000008714(MYH8);ENSCHIG00000010009(CAV3);ENSCHIG00000012884(KCNJ5);ENSCHIG00000017086(MYLK2);ENSCHIG00000017127(MYH6);ENSCHIG00000017260(TRPM4);ENSCHIG00000018205(ANK2);ENSCHIG00000019111(KCNH2);ENSCHIG00000019356(TNNC1);ENSCHIG00000019488(CACNA1D);ENSCHIG00000020302(MYH14);ENSCHIG00000021214(MYH7);ENSCHIG00000023258(CACNA2D1);ENSCHIG00…
GO:0048659	smooth muscle cell proliferation	16	67	0.000134099	0.00344141	ENSCHIG00000001922(TGFB3);ENSCHIG00000008916(HTR1B);ENSCHIG00000010363(MEF2D);ENSCHIG00000011883(EDN1);ENSCHIG00000012195(PRKG1);ENSCHIG00000015877(PPARG);ENSCHIG00000016206(MEF2C);ENSCHIG00000016293(MMP2);ENSCHIG00000016700(HMOX1);ENSCHIG00000018863(IGF1);ENSCHIG00000020292(NR4A3);ENSCHIG00000020448(CCN3);ENSCHIG00000020738(FGF9);ENSCHIG00000021149(BMP4);ENSCHIG00000021206(MYOCD);ENSCHIG00000022…
GO:0032963	collagen metabolic process	14	54	0.000136273	0.00348498	ENSCHIG00000001922(TGFB3);ENSCHIG00000004276(FAP);ENSCHIG00000005813(VSIR);ENSCHIG00000007519(MRC2);ENSCHIG00000008470(ADAMTS3);ENSCHIG00000011101(ID1);ENSCHIG00000011916(TGFB1);ENSCHIG00000013457(-);ENSCHIG00000016293(MMP2);ENSCHIG00000021149(BMP4);ENSCHIG00000024734(MFAP4);MSTRG.14308(--);MSTRG.8415(COL7A1);MSTRG.8416(Col7a1)
GO:0055080	cation homeostasis	54	378	0.000138408	0.00352725	ENSCHIG00000000437(ANK3);ENSCHIG00000002743(SCARA5);ENSCHIG00000005606(SLC8A2);ENSCHIG00000006481(CASQ1);ENSCHIG00000010408(HJV);ENSCHIG00000010943(SYPL2);ENSCHIG00000011087(SLC8A3);ENSCHIG00000011729(CHD7);ENSCHIG00000011883(EDN1);ENSCHIG00000011897(DDIT3);ENSCHIG00000011916(TGFB1);ENSCHIG00000012691(TRPA1);ENSCHIG00000013042(SLC4A8);ENSCHIG00000013168(SLC9A9);ENSCHIG00000013239(RAP1GDS1);ENSCHI…
GO:2000181	negative regulation of blood vessel morphogenesis	17	74	0.000139663	0.00354686	ENSCHIG00000006785(DAB2IP);ENSCHIG00000008359(SPRY2);ENSCHIG00000009677(PDE3B);ENSCHIG00000013506(TIE1);ENSCHIG00000015877(PPARG);ENSCHIG00000017276(XDH);ENSCHIG00000018246(ANGPT4);ENSCHIG00000018848(ADGRB1);ENSCHIG00000019080(NGFR);ENSCHIG00000019161(ANGPT2);ENSCHIG00000019936(SEMA3E);ENSCHIG00000020858(SERPINE1);ENSCHIG00000021532(STARD13);ENSCHIG00000022660(TGFB2);ENSCHIG00000024483(THBS4);ENS…
GO:0046903	secretion	87	687	0.000140238	0.00354913	ENSCHIG00000001922(TGFB3);ENSCHIG00000003384(CHI3L1);ENSCHIG00000004522(PCSK5);ENSCHIG00000005605(MAFA);ENSCHIG00000006615(-);ENSCHIG00000006698(TRPC4);ENSCHIG00000007513(FZD5);ENSCHIG00000008916(HTR1B);ENSCHIG00000009583(SYT6);ENSCHIG00000009617(KCNJ11);ENSCHIG00000009696(IL1RN);ENSCHIG00000010390(EPHA5);ENSCHIG00000010440(-);ENSCHIG00000010534(CCND1);ENSCHIG00000011011(RIMS1);ENSCHIG00000011075…
GO:2000725	regulation of cardiac muscle cell differentiation	8	20	0.000143004	0.00360667	ENSCHIG00000011883(EDN1);ENSCHIG00000016206(MEF2C);ENSCHIG00000018863(IGF1);ENSCHIG00000020787(DLL1);ENSCHIG00000021149(BMP4);ENSCHIG00000021206(MYOCD);ENSCHIG00000021925(SOX6);ENSCHIG00000022041(RBPJ)
GO:0043062	extracellular structure organization	34	205	0.00014625	0.00367586	ENSCHIG00000004276(FAP);ENSCHIG00000006565(-);ENSCHIG00000010630(ADAMTSL2);ENSCHIG00000011768(SPOCK2);ENSCHIG00000011916(TGFB1);ENSCHIG00000012523(PTX3);ENSCHIG00000013048(WT1);ENSCHIG00000013457(-);ENSCHIG00000013676(FSCN1);ENSCHIG00000013774(SMAD3);ENSCHIG00000014461(SULF2);ENSCHIG00000014961(ADAMTS14);ENSCHIG00000015029(MYF5);ENSCHIG00000015782(-);ENSCHIG00000015994(LIPG);ENSCHIG00000017436(MP…
GO:1902532	negative regulation of intracellular signal transduction	51	353	0.000158553	0.00397142	ENSCHIG00000000241(PPIF);ENSCHIG00000002856(ACKR3);ENSCHIG00000003573(KLHL31);ENSCHIG00000005289(PLEKHA1);ENSCHIG00000006785(DAB2IP);ENSCHIG00000008359(SPRY2);ENSCHIG00000010009(CAV3);ENSCHIG00000011108(RTKN2);ENSCHIG00000011289(DUSP4);ENSCHIG00000011320(DUSP6);ENSCHIG00000011897(DDIT3);ENSCHIG00000012214(TNFAIP8L1);ENSCHIG00000012778(MYOZ2);ENSCHIG00000012879(WWC1);ENSCHIG00000013189(CAMK2N1);EN…
GO:0071417	cellular response to organonitrogen compound	44	292	0.00017014	0.00424712	ENSCHIG00000003903(JAK2);ENSCHIG00000007371(EZH2);ENSCHIG00000008916(HTR1B);ENSCHIG00000008918(P2RY1);ENSCHIG00000009664(NR4A1);ENSCHIG00000010063(ACTN2);ENSCHIG00000010329(BLM);ENSCHIG00000010440(-);ENSCHIG00000010919(WNT10B);ENSCHIG00000013048(WT1);ENSCHIG00000013432(PDK4);ENSCHIG00000013947(SH3BP4);ENSCHIG00000014184(PRNP);ENSCHIG00000014376(CASQ2);ENSCHIG00000015877(PPARG);ENSCHIG00000016188(…
GO:0008219	cell death	138	1198	0.000170935	0.00425245	ENSCHIG00000000241(PPIF);ENSCHIG00000000353(CDK1);ENSCHIG00000001027(FZD9);ENSCHIG00000002069(SLC7A11);ENSCHIG00000002856(ACKR3);ENSCHIG00000003341(ACTC1);ENSCHIG00000004276(FAP);ENSCHIG00000006785(DAB2IP);ENSCHIG00000007153(RNF122);ENSCHIG00000007513(FZD5);ENSCHIG00000007627(TMEM117);ENSCHIG00000007694(UNC5C);ENSCHIG00000008305(ZBTB16);ENSCHIG00000008359(SPRY2);ENSCHIG00000008756(MAP3K12);ENSCHI…
GO:1902533	positive regulation of intracellular signal transduction	80	624	0.000174042	0.00431505	ENSCHIG00000000736(GPR61);ENSCHIG00000002209(C10orf71);ENSCHIG00000002856(ACKR3);ENSCHIG00000003384(CHI3L1);ENSCHIG00000006678(CDON);ENSCHIG00000006785(DAB2IP);ENSCHIG00000007371(EZH2);ENSCHIG00000007513(FZD5);ENSCHIG00000008359(SPRY2);ENSCHIG00000008756(MAP3K12);ENSCHIG00000009887(C1QTNF2);ENSCHIG00000010015(MYORG);ENSCHIG00000011108(RTKN2);ENSCHIG00000011455(FGF18);ENSCHIG00000011800(DDX5);ENSC…
GO:0009187	cyclic nucleotide metabolic process	10	31	0.000175065	0.00432575	ENSCHIG00000011588(ADCY9);ENSCHIG00000016802(PDE2A);ENSCHIG00000017496(PDE9A);ENSCHIG00000019259(-);ENSCHIG00000019664(-);ENSCHIG00000020735(ADCY4);ENSCHIG00000022348(-);ENSCHIG00000022874(ADCY5);ENSCHIG00000025184(ADCY7);ENSCHIG00000025775(RORA)
GO:0043412	macromolecule modification	300	2914	0.000182027	0.00448264	ENSCHIG00000000181(STK32C);ENSCHIG00000000241(PPIF);ENSCHIG00000000293(LDLRAD4);ENSCHIG00000000353(CDK1);ENSCHIG00000000703(SPSB1);ENSCHIG00000000946(H1-5);ENSCHIG00000001988(ST8SIA4);ENSCHIG00000002856(ACKR3);ENSCHIG00000003345(SMTNL1);ENSCHIG00000003384(CHI3L1);ENSCHIG00000003416(PPM1L);ENSCHIG00000003444(NCAPG2);ENSCHIG00000003573(KLHL31);ENSCHIG00000003853(HSF4);ENSCHIG00000003903(JAK2);ENSCH…
GO:0032332	positive regulation of chondrocyte differentiation	7	16	0.000194306	0.00476898	ENSCHIG00000008305(ZBTB16);ENSCHIG00000011323(PKDCC);ENSCHIG00000011455(FGF18);ENSCHIG00000013774(SMAD3);ENSCHIG00000019581(GDF6);ENSCHIG00000020792(-);ENSCHIG00000021925(SOX6)
GO:1901343	negative regulation of vasculature development	18	83	0.000196348	0.00480297	ENSCHIG00000006785(DAB2IP);ENSCHIG00000008359(SPRY2);ENSCHIG00000009677(PDE3B);ENSCHIG00000013506(TIE1);ENSCHIG00000015877(PPARG);ENSCHIG00000017276(XDH);ENSCHIG00000018246(ANGPT4);ENSCHIG00000018848(ADGRB1);ENSCHIG00000019080(NGFR);ENSCHIG00000019161(ANGPT2);ENSCHIG00000019936(SEMA3E);ENSCHIG00000020858(SERPINE1);ENSCHIG00000021149(BMP4);ENSCHIG00000021532(STARD13);ENSCHIG00000022660(TGFB2);ENSC…
GO:0014883	transition between fast and slow fiber	5	8	0.000208706	0.00508436	ENSCHIG00000013756(ACTN3);ENSCHIG00000016517(TNNI1);ENSCHIG00000019356(TNNC1);ENSCHIG00000021214(MYH7);ENSCHIG00000021226(TNNT1)
GO:0006873	cellular ion homeostasis	49	339	0.000209242	0.00508436	ENSCHIG00000002743(SCARA5);ENSCHIG00000005606(SLC8A2);ENSCHIG00000006481(CASQ1);ENSCHIG00000010408(HJV);ENSCHIG00000010943(SYPL2);ENSCHIG00000011087(SLC8A3);ENSCHIG00000011729(CHD7);ENSCHIG00000011883(EDN1);ENSCHIG00000011897(DDIT3);ENSCHIG00000011916(TGFB1);ENSCHIG00000012691(TRPA1);ENSCHIG00000013042(SLC4A8);ENSCHIG00000013239(RAP1GDS1);ENSCHIG00000013774(SMAD3);ENSCHIG00000014376(CASQ2);ENSCHI…
GO:0051056	regulation of small GTPase mediated signal transduction	25	136	0.000214044	0.00518384	ENSCHIG00000006678(CDON);ENSCHIG00000008359(SPRY2);ENSCHIG00000009596(CAVIN4);ENSCHIG00000013620(ARRB1);ENSCHIG00000014072(MYOC);ENSCHIG00000014118(RASA1);ENSCHIG00000016532(DLC1);ENSCHIG00000018633(RABGEF1);ENSCHIG00000018863(IGF1);ENSCHIG00000019173(RAP1GAP2);ENSCHIG00000019334(RALGPS1);ENSCHIG00000020062(ADGRG1);ENSCHIG00000020993(PLCE1);ENSCHIG00000021183(LPAR1);ENSCHIG00000021312(RALGPS2);EN…
GO:0043067	regulation of programmed cell death	111	932	0.000216325	0.00522178	ENSCHIG00000000241(PPIF);ENSCHIG00000000353(CDK1);ENSCHIG00000001027(FZD9);ENSCHIG00000002069(SLC7A11);ENSCHIG00000002856(ACKR3);ENSCHIG00000003341(ACTC1);ENSCHIG00000004276(FAP);ENSCHIG00000006785(DAB2IP);ENSCHIG00000007153(RNF122);ENSCHIG00000007694(UNC5C);ENSCHIG00000008305(ZBTB16);ENSCHIG00000008359(SPRY2);ENSCHIG00000008756(MAP3K12);ENSCHIG00000009362(FBXO10);ENSCHIG00000009389(NOG);ENSCHIG0…
GO:0001822	kidney development	33	201	0.000220947	0.00531581	ENSCHIG00000004522(PCSK5);ENSCHIG00000008305(ZBTB16);ENSCHIG00000009389(NOG);ENSCHIG00000009946(GCNT3);ENSCHIG00000011916(TGFB1);ENSCHIG00000012230(ROBO2);ENSCHIG00000013048(WT1);ENSCHIG00000013774(SMAD3);ENSCHIG00000014176(LIF);ENSCHIG00000014461(SULF2);ENSCHIG00000015782(-);ENSCHIG00000016206(MEF2C);ENSCHIG00000016901(SOX8);ENSCHIG00000017264(WWTR1);ENSCHIG00000018324(MME);ENSCHIG00000019044(NP…
GO:0051302	regulation of cell division	19	91	0.000223097	0.00533491	ENSCHIG00000001851(KIF23);ENSCHIG00000001922(TGFB3);ENSCHIG00000002572(PRC1);ENSCHIG00000009302(CDC6);ENSCHIG00000009909(ASPM);ENSCHIG00000010329(BLM);ENSCHIG00000011916(TGFB1);ENSCHIG00000012350(KIF20B);ENSCHIG00000014186(EFHC1);ENSCHIG00000016305(GIPC1);ENSCHIG00000019549(MLLT3);ENSCHIG00000020787(DLL1);ENSCHIG00000022660(TGFB2);ENSCHIG00000022851(PLK1);ENSCHIG00000022907(AURKB);ENSCHIG00000023…
GO:0099565	chemical synaptic transmission, postsynaptic	15	63	0.0002232	0.00533491	ENSCHIG00000005606(SLC8A2);ENSCHIG00000007169(CELF4);ENSCHIG00000010178(S1PR2);ENSCHIG00000011087(SLC8A3);ENSCHIG00000011485(GLRA3);ENSCHIG00000014506(CHRNB1);ENSCHIG00000014693(CHRNG);ENSCHIG00000015894(DMPK);ENSCHIG00000016206(MEF2C);ENSCHIG00000017279(CHRNA5);ENSCHIG00000018272(CHRNA1);ENSCHIG00000020021(CHRND);ENSCHIG00000022718(GRIN2C);ENSCHIG00000024833(GLRB);ENSCHIG00000026818(-)
GO:0055065	metal ion homeostasis	49	340	0.000224642	0.00534033	ENSCHIG00000000437(ANK3);ENSCHIG00000002743(SCARA5);ENSCHIG00000005606(SLC8A2);ENSCHIG00000006481(CASQ1);ENSCHIG00000010408(HJV);ENSCHIG00000010943(SYPL2);ENSCHIG00000011087(SLC8A3);ENSCHIG00000011729(CHD7);ENSCHIG00000011883(EDN1);ENSCHIG00000011897(DDIT3);ENSCHIG00000011916(TGFB1);ENSCHIG00000012691(TRPA1);ENSCHIG00000013239(RAP1GDS1);ENSCHIG00000013774(SMAD3);ENSCHIG00000014376(CASQ2);ENSCHIG0…
GO:0042981	regulation of apoptotic process	109	913	0.000224887	0.00534033	ENSCHIG00000000241(PPIF);ENSCHIG00000000353(CDK1);ENSCHIG00000001027(FZD9);ENSCHIG00000002069(SLC7A11);ENSCHIG00000002856(ACKR3);ENSCHIG00000003341(ACTC1);ENSCHIG00000004276(FAP);ENSCHIG00000006785(DAB2IP);ENSCHIG00000007153(RNF122);ENSCHIG00000007694(UNC5C);ENSCHIG00000008305(ZBTB16);ENSCHIG00000008359(SPRY2);ENSCHIG00000008756(MAP3K12);ENSCHIG00000009362(FBXO10);ENSCHIG00000009389(NOG);ENSCHIG0…
GO:0060284	regulation of cell development	74	572	0.000229663	0.0054361	ENSCHIG00000000814(SLC45A3);ENSCHIG00000004376(CDK5R1);ENSCHIG00000005276(EPHB3);ENSCHIG00000006678(CDON);ENSCHIG00000006785(DAB2IP);ENSCHIG00000007371(EZH2);ENSCHIG00000008913(ATP8A2);ENSCHIG00000009097(CRABP2);ENSCHIG00000009389(NOG);ENSCHIG00000009909(ASPM);ENSCHIG00000010009(CAV3);ENSCHIG00000010178(S1PR2);ENSCHIG00000011011(RIMS1);ENSCHIG00000011729(CHD7);ENSCHIG00000011883(EDN1);ENSCHIG0000…
GO:0014733	regulation of skeletal muscle adaptation	6	12	0.000233443	0.00550774	ENSCHIG00000013756(ACTN3);ENSCHIG00000016517(TNNI1);ENSCHIG00000019356(TNNC1);ENSCHIG00000021214(MYH7);ENSCHIG00000021226(TNNT1);ENSCHIG00000025700(MYMK)
GO:0051129	negative regulation of cellular component organization	60	441	0.000235969	0.00554945	ENSCHIG00000000241(PPIF);ENSCHIG00000000293(LDLRAD4);ENSCHIG00000001027(FZD9);ENSCHIG00000004276(FAP);ENSCHIG00000004376(CDK5R1);ENSCHIG00000006391(DNMT3B);ENSCHIG00000008359(SPRY2);ENSCHIG00000009433(NEK2);ENSCHIG00000010009(CAV3);ENSCHIG00000010109(TTK);ENSCHIG00000010160(JAM3);ENSCHIG00000011171(SPTB);ENSCHIG00000011982(BUB1);ENSCHIG00000012255(NAV3);ENSCHIG00000014072(MYOC);ENSCHIG00000014088…
GO:0098771	inorganic ion homeostasis	54	387	0.000253555	0.00594393	ENSCHIG00000000437(ANK3);ENSCHIG00000002743(SCARA5);ENSCHIG00000005606(SLC8A2);ENSCHIG00000006481(CASQ1);ENSCHIG00000010408(HJV);ENSCHIG00000010943(SYPL2);ENSCHIG00000011087(SLC8A3);ENSCHIG00000011729(CHD7);ENSCHIG00000011883(EDN1);ENSCHIG00000011897(DDIT3);ENSCHIG00000011916(TGFB1);ENSCHIG00000012691(TRPA1);ENSCHIG00000013042(SLC4A8);ENSCHIG00000013168(SLC9A9);ENSCHIG00000013239(RAP1GDS1);ENSCHI…
GO:0051271	negative regulation of cellular component movement	33	203	0.000266609	0.00622478	ENSCHIG00000000293(LDLRAD4);ENSCHIG00000006785(DAB2IP);ENSCHIG00000009389(NOG);ENSCHIG00000011375(CHRD);ENSCHIG00000011916(TGFB1);ENSCHIG00000012195(PRKG1);ENSCHIG00000012255(NAV3);ENSCHIG00000013506(TIE1);ENSCHIG00000014130(CD74);ENSCHIG00000015877(PPARG);ENSCHIG00000015891(PODN);ENSCHIG00000016206(MEF2C);ENSCHIG00000016532(DLC1);ENSCHIG00000017651(PADI2);ENSCHIG00000018029(CDH1);ENSCHIG00000018…
GO:0002027	regulation of heart rate	15	64	0.000268706	0.00622478	ENSCHIG00000006052(SCN3B);ENSCHIG00000009678(SCN10A);ENSCHIG00000010009(CAV3);ENSCHIG00000011883(EDN1);ENSCHIG00000012349(-);ENSCHIG00000012884(KCNJ5);ENSCHIG00000014376(CASQ2);ENSCHIG00000015236(SPTBN4);ENSCHIG00000017127(MYH6);ENSCHIG00000017260(TRPM4);ENSCHIG00000018205(ANK2);ENSCHIG00000019111(KCNH2);ENSCHIG00000019488(CACNA1D);ENSCHIG00000021214(MYH7);ENSCHIG00000023258(CACNA2D1)
GO:0048644	muscle organ morphogenesis	15	64	0.000268706	0.00622478	ENSCHIG00000003341(ACTC1);ENSCHIG00000003345(SMTNL1);ENSCHIG00000009389(NOG);ENSCHIG00000011729(CHD7);ENSCHIG00000011916(TGFB1);ENSCHIG00000014176(LIF);ENSCHIG00000015029(MYF5);ENSCHIG00000016517(TNNI1);ENSCHIG00000017086(MYLK2);ENSCHIG00000017127(MYH6);ENSCHIG00000019356(TNNC1);ENSCHIG00000019988(MYL2);ENSCHIG00000021214(MYH7);ENSCHIG00000021667(MYF6);ENSCHIG00000022041(RBPJ)
GO:0071248	cellular response to metal ion	18	85	0.00026894	0.00622478	ENSCHIG00000000241(PPIF);ENSCHIG00000000437(ANK3);ENSCHIG00000003296(FOSB);ENSCHIG00000008262(FABP4);ENSCHIG00000009974(DLG4);ENSCHIG00000014184(PRNP);ENSCHIG00000014436(PRKAA2);ENSCHIG00000016206(MEF2C);ENSCHIG00000016700(HMOX1);ENSCHIG00000018029(CDH1);ENSCHIG00000020547(EGFR);ENSCHIG00000021331(MYOG);ENSCHIG00000024116(NFATC4);ENSCHIG00000024497(MEF2A);ENSCHIG00000024691(DLG2);ENSCHIG000000251…
GO:0006935	chemotaxis	53	379	0.000272824	0.00627663	ENSCHIG00000000437(ANK3);ENSCHIG00000002856(ACKR3);ENSCHIG00000004376(CDK5R1);ENSCHIG00000005276(EPHB3);ENSCHIG00000007288(PDE4B);ENSCHIG00000007694(UNC5C);ENSCHIG00000009348(EXT1);ENSCHIG00000009389(NOG);ENSCHIG00000009561(B3GNT2);ENSCHIG00000010160(JAM3);ENSCHIG00000010390(EPHA5);ENSCHIG00000011175(CCL17);ENSCHIG00000011455(FGF18);ENSCHIG00000011916(TGFB1);ENSCHIG00000012226(KIF5C);ENSCHIG00000…
GO:0043542	endothelial cell migration	27	154	0.000273539	0.00627663	ENSCHIG00000004276(FAP);ENSCHIG00000006785(DAB2IP);ENSCHIG00000011455(FGF18);ENSCHIG00000011916(TGFB1);ENSCHIG00000013597(JCAD);ENSCHIG00000014779(GATA2);ENSCHIG00000015877(PPARG);ENSCHIG00000016206(MEF2C);ENSCHIG00000016305(GIPC1);ENSCHIG00000016700(HMOX1);ENSCHIG00000016760(RHOJ);ENSCHIG00000018246(ANGPT4);ENSCHIG00000018848(ADGRB1);ENSCHIG00000019161(ANGPT2);ENSCHIG00000020313(PAXIP1);ENSCHIG0…
GO:0032268	regulation of cellular protein metabolic process	187	1719	0.00027424	0.00627663	ENSCHIG00000000293(LDLRAD4);ENSCHIG00000000946(H1-5);ENSCHIG00000002856(ACKR3);ENSCHIG00000003384(CHI3L1);ENSCHIG00000003444(NCAPG2);ENSCHIG00000003573(KLHL31);ENSCHIG00000003822(TOB1);ENSCHIG00000004298(NANOS1);ENSCHIG00000004376(CDK5R1);ENSCHIG00000005606(SLC8A2);ENSCHIG00000005813(VSIR);ENSCHIG00000006391(DNMT3B);ENSCHIG00000006433(AFAP1L2);ENSCHIG00000006678(CDON);ENSCHIG00000006785(DAB2IP);E…
GO:0048812	neuron projection morphogenesis	52	370	0.000274613	0.00627663	ENSCHIG00000000437(ANK3);ENSCHIG00000002331(MYO16);ENSCHIG00000004376(CDK5R1);ENSCHIG00000005276(EPHB3);ENSCHIG00000006785(DAB2IP);ENSCHIG00000007694(UNC5C);ENSCHIG00000008913(ATP8A2);ENSCHIG00000009097(CRABP2);ENSCHIG00000009348(EXT1);ENSCHIG00000009389(NOG);ENSCHIG00000009561(B3GNT2);ENSCHIG00000009974(DLG4);ENSCHIG00000010390(EPHA5);ENSCHIG00000011011(RIMS1);ENSCHIG00000012226(KIF5C);ENSCHIG00…
GO:0033993	response to lipid	57	416	0.000278886	0.00635444	ENSCHIG00000001922(TGFB3);ENSCHIG00000006685(FIBIN);ENSCHIG00000006785(DAB2IP);ENSCHIG00000007288(PDE4B);ENSCHIG00000007459(TFPI);ENSCHIG00000009239(CYP24A1);ENSCHIG00000009664(NR4A1);ENSCHIG00000009696(IL1RN);ENSCHIG00000009793(MYOD1);ENSCHIG00000010390(EPHA5);ENSCHIG00000011720(CREBRF);ENSCHIG00000011800(DDX5);ENSCHIG00000011916(TGFB1);ENSCHIG00000012464(GRAMD1B);ENSCHIG00000013432(PDK4);ENSCHI…
GO:0040013	negative regulation of locomotion	34	212	0.000281466	0.00637564	ENSCHIG00000000293(LDLRAD4);ENSCHIG00000006785(DAB2IP);ENSCHIG00000009389(NOG);ENSCHIG00000011375(CHRD);ENSCHIG00000011916(TGFB1);ENSCHIG00000012195(PRKG1);ENSCHIG00000012230(ROBO2);ENSCHIG00000012255(NAV3);ENSCHIG00000013506(TIE1);ENSCHIG00000014130(CD74);ENSCHIG00000015877(PPARG);ENSCHIG00000015891(PODN);ENSCHIG00000016206(MEF2C);ENSCHIG00000016532(DLC1);ENSCHIG00000017651(PADI2);ENSCHIG0000001…
GO:0007584	response to nutrient	13	51	0.00028156	0.00637564	ENSCHIG00000009239(CYP24A1);ENSCHIG00000009617(KCNJ11);ENSCHIG00000014910(SPP1);ENSCHIG00000016656(NCOA1);ENSCHIG00000017260(TRPM4);ENSCHIG00000023586(VDR);ENSCHIG00000023624(CIB2);ENSCHIG00000023888(PIM1);ENSCHIG00000025623(LPL);ENSCHIG00000025819(TRPC3);ENSCHIG00000025845(CDKN2B);ENSCHIG00000026713(ABCC9);ENSCHIG00000026818(-)
GO:0042330	taxis	53	380	0.000291303	0.00657589	ENSCHIG00000000437(ANK3);ENSCHIG00000002856(ACKR3);ENSCHIG00000004376(CDK5R1);ENSCHIG00000005276(EPHB3);ENSCHIG00000007288(PDE4B);ENSCHIG00000007694(UNC5C);ENSCHIG00000009348(EXT1);ENSCHIG00000009389(NOG);ENSCHIG00000009561(B3GNT2);ENSCHIG00000010160(JAM3);ENSCHIG00000010390(EPHA5);ENSCHIG00000011175(CCL17);ENSCHIG00000011455(FGF18);ENSCHIG00000011916(TGFB1);ENSCHIG00000012226(KIF5C);ENSCHIG00000…
GO:0009991	response to extracellular stimulus	35	221	0.000295076	0.00664057	ENSCHIG00000009239(CYP24A1);ENSCHIG00000009617(KCNJ11);ENSCHIG00000009793(MYOD1);ENSCHIG00000011897(DDIT3);ENSCHIG00000013432(PDK4);ENSCHIG00000014360(CLIC5);ENSCHIG00000014436(PRKAA2);ENSCHIG00000014910(SPP1);ENSCHIG00000016656(NCOA1);ENSCHIG00000016712(ADORA2B);ENSCHIG00000017260(TRPM4);ENSCHIG00000017822(SESN1);ENSCHIG00000018901(ULK1);ENSCHIG00000019616(LEP);ENSCHIG00000020147(RRAGD);ENSCHIG0…
GO:1901701	cellular response to oxygen-containing compound	74	577	0.000299092	0.00670222	ENSCHIG00000000241(PPIF);ENSCHIG00000003903(JAK2);ENSCHIG00000005289(PLEKHA1);ENSCHIG00000006785(DAB2IP);ENSCHIG00000007288(PDE4B);ENSCHIG00000007371(EZH2);ENSCHIG00000009664(NR4A1);ENSCHIG00000009793(MYOD1);ENSCHIG00000010063(ACTN2);ENSCHIG00000010329(BLM);ENSCHIG00000010390(EPHA5);ENSCHIG00000010440(-);ENSCHIG00000010919(WNT10B);ENSCHIG00000011916(TGFB1);ENSCHIG00000012464(GRAMD1B);ENSCHIG00000…
GO:0035725	sodium ion transmembrane transport	19	93	0.000299648	0.00670222	ENSCHIG00000005606(SLC8A2);ENSCHIG00000006052(SCN3B);ENSCHIG00000009678(SCN10A);ENSCHIG00000010009(CAV3);ENSCHIG00000011087(SLC8A3);ENSCHIG00000013042(SLC4A8);ENSCHIG00000013168(SLC9A9);ENSCHIG00000014954(WNK2);ENSCHIG00000017260(TRPM4);ENSCHIG00000017824(NEDD4);ENSCHIG00000021090(SLC9A3);ENSCHIG00000021518(SCN4A);ENSCHIG00000021673(KLHL24);ENSCHIG00000021702(SLC8A1);ENSCHIG00000023553(SCN2A);ENS…
GO:0048545	response to steroid hormone	28	163	0.00030189	0.00673179	ENSCHIG00000001922(TGFB3);ENSCHIG00000006685(FIBIN);ENSCHIG00000007459(TFPI);ENSCHIG00000009664(NR4A1);ENSCHIG00000009696(IL1RN);ENSCHIG00000009793(MYOD1);ENSCHIG00000011720(CREBRF);ENSCHIG00000011800(DDX5);ENSCHIG00000011916(TGFB1);ENSCHIG00000015224(ESRRA);ENSCHIG00000015381(FBXO32);ENSCHIG00000015877(PPARG);ENSCHIG00000017651(PADI2);ENSCHIG00000017824(NEDD4);ENSCHIG00000020292(NR4A3);ENSCHIG00…
GO:0071559	response to transforming growth factor beta	27	155	0.000304711	0.00673902	ENSCHIG00000000293(LDLRAD4);ENSCHIG00000001922(TGFB3);ENSCHIG00000006854(CLEC3B);ENSCHIG00000010009(CAV3);ENSCHIG00000010630(ADAMTSL2);ENSCHIG00000010827(FNDC4);ENSCHIG00000011916(TGFB1);ENSCHIG00000012679(CILP);ENSCHIG00000013774(SMAD3);ENSCHIG00000015554(CHST11);ENSCHIG00000015608(ASPN);ENSCHIG00000016206(MEF2C);ENSCHIG00000016305(GIPC1);ENSCHIG00000016526(ITGB5);ENSCHIG00000016802(PDE2A);ENSCH…
GO:0044093	positive regulation of molecular function	121	1041	0.000305615	0.00673902	ENSCHIG00000003384(CHI3L1);ENSCHIG00000003444(NCAPG2);ENSCHIG00000004376(CDK5R1);ENSCHIG00000005606(SLC8A2);ENSCHIG00000005813(VSIR);ENSCHIG00000006433(AFAP1L2);ENSCHIG00000006481(CASQ1);ENSCHIG00000006785(DAB2IP);ENSCHIG00000006935(GMIP);ENSCHIG00000007371(EZH2);ENSCHIG00000007513(FZD5);ENSCHIG00000007586(ADAP1);ENSCHIG00000008359(SPRY2);ENSCHIG00000008756(MAP3K12);ENSCHIG00000009433(NEK2);ENSCH…
GO:0070296	sarcoplasmic reticulum calcium ion transport	7	17	0.0003059	0.00673902	ENSCHIG00000006481(CASQ1);ENSCHIG00000010972(CACNG1);ENSCHIG00000011729(CHD7);ENSCHIG00000014376(CASQ2);ENSCHIG00000017124(DHRS7C);ENSCHIG00000018205(ANK2);ENSCHIG00000024027(TMEM38A)
GO:1900746	regulation of vascular endothelial growth factor signaling pathway	7	17	0.0003059	0.00673902	ENSCHIG00000006785(DAB2IP);ENSCHIG00000008359(SPRY2);ENSCHIG00000008470(ADAMTS3);ENSCHIG00000013597(JCAD);ENSCHIG00000017276(XDH);ENSCHIG00000020787(DLL1);ENSCHIG00000022731(CADM4)
GO:0010831	positive regulation of myotube differentiation	8	22	0.000310642	0.00674583	ENSCHIG00000009793(MYOD1);ENSCHIG00000010009(CAV3);ENSCHIG00000013536(RBM24);ENSCHIG00000013756(ACTN3);ENSCHIG00000016987(SMYD1);ENSCHIG00000017627(LMOD3);ENSCHIG00000021331(MYOG);ENSCHIG00000023530(FLOT1)
GO:0045662	negative regulation of myoblast differentiation	8	22	0.000310642	0.00674583	ENSCHIG00000008917(NMRK2);ENSCHIG00000011698(ANKRD2);ENSCHIG00000011897(DDIT3);ENSCHIG00000011916(TGFB1);ENSCHIG00000016901(SOX8);ENSCHIG00000020787(DLL1);ENSCHIG00000021149(BMP4);ENSCHIG00000024360(ID3)
GO:0060390	regulation of SMAD protein signal transduction	8	22	0.000310642	0.00674583	ENSCHIG00000003822(TOB1);ENSCHIG00000003903(JAK2);ENSCHIG00000011916(TGFB1);ENSCHIG00000012679(CILP);ENSCHIG00000014950(SPTBN1);ENSCHIG00000017264(WWTR1);ENSCHIG00000021149(BMP4);ENSCHIG00000026550(BMP6)
GO:0007178	transmembrane receptor protein serine/threonine kinase signaling pathway	39	256	0.000310821	0.00674583	ENSCHIG00000000293(LDLRAD4);ENSCHIG00000001922(TGFB3);ENSCHIG00000003822(TOB1);ENSCHIG00000003903(JAK2);ENSCHIG00000009389(NOG);ENSCHIG00000010009(CAV3);ENSCHIG00000010408(HJV);ENSCHIG00000010630(ADAMTSL2);ENSCHIG00000011101(ID1);ENSCHIG00000011375(CHRD);ENSCHIG00000011800(DDX5);ENSCHIG00000011916(TGFB1);ENSCHIG00000012679(CILP);ENSCHIG00000013774(SMAD3);ENSCHIG00000014950(SPTBN1);ENSCHIG00000015…
GO:0032970	regulation of actin filament-based process	39	256	0.000310821	0.00674583	ENSCHIG00000001922(TGFB3);ENSCHIG00000004376(CDK5R1);ENSCHIG00000010009(CAV3);ENSCHIG00000010063(ACTN2);ENSCHIG00000010390(EPHA5);ENSCHIG00000011171(SPTB);ENSCHIG00000011883(EDN1);ENSCHIG00000011916(TGFB1);ENSCHIG00000013676(FSCN1);ENSCHIG00000014072(MYOC);ENSCHIG00000014118(RASA1);ENSCHIG00000014950(SPTBN1);ENSCHIG00000015236(SPTBN4);ENSCHIG00000015544(EPHA3);ENSCHIG00000016206(MEF2C);ENSCHIG000…
GO:0018210	peptidyl-threonine modification	18	86	0.000313287	0.00676281	ENSCHIG00000000353(CDK1);ENSCHIG00000003384(CHI3L1);ENSCHIG00000004376(CDK5R1);ENSCHIG00000008359(SPRY2);ENSCHIG00000008756(MAP3K12);ENSCHIG00000010109(TTK);ENSCHIG00000010178(S1PR2);ENSCHIG00000010465(HASPIN);ENSCHIG00000011916(TGFB1);ENSCHIG00000017086(MYLK2);ENSCHIG00000018901(ULK1);ENSCHIG00000021681(SPHK1);ENSCHIG00000022013(HIPK3);ENSCHIG00000022466(GALNT13);ENSCHIG00000022731(CADM4);ENSCHI…
GO:0001501	skeletal system development	52	372	0.000313453	0.00676281	ENSCHIG00000002571(POC1A);ENSCHIG00000004522(PCSK5);ENSCHIG00000005289(PLEKHA1);ENSCHIG00000008305(ZBTB16);ENSCHIG00000009348(EXT1);ENSCHIG00000009389(NOG);ENSCHIG00000009523(WNT9A);ENSCHIG00000010363(MEF2D);ENSCHIG00000010919(WNT10B);ENSCHIG00000011323(PKDCC);ENSCHIG00000011375(CHRD);ENSCHIG00000011455(FGF18);ENSCHIG00000011729(CHD7);ENSCHIG00000011883(EDN1);ENSCHIG00000011916(TGFB1);ENSCHIG0000…
GO:0030834	regulation of actin filament depolymerization	11	39	0.000317174	0.00682298	ENSCHIG00000010063(ACTN2);ENSCHIG00000011171(SPTB);ENSCHIG00000014950(SPTBN1);ENSCHIG00000015236(SPTBN4);ENSCHIG00000017627(LMOD3);ENSCHIG00000017674(PLEK);ENSCHIG00000020222(TMOD1);ENSCHIG00000023166(TMOD4);ENSCHIG00000023924(LMOD2);ENSCHIG00000025768(SPTBN2);ENSCHIG00000026369(LIMA1)
GO:0048660	regulation of smooth muscle cell proliferation	15	65	0.000321988	0.00690622	ENSCHIG00000001922(TGFB3);ENSCHIG00000008916(HTR1B);ENSCHIG00000010363(MEF2D);ENSCHIG00000011883(EDN1);ENSCHIG00000012195(PRKG1);ENSCHIG00000015877(PPARG);ENSCHIG00000016206(MEF2C);ENSCHIG00000016293(MMP2);ENSCHIG00000016700(HMOX1);ENSCHIG00000018863(IGF1);ENSCHIG00000020292(NR4A3);ENSCHIG00000020738(FGF9);ENSCHIG00000021149(BMP4);ENSCHIG00000021206(MYOCD);ENSCHIG00000022689(HBEGF)
GO:0016525	negative regulation of angiogenesis	16	72	0.00032628	0.0069778	ENSCHIG00000006785(DAB2IP);ENSCHIG00000008359(SPRY2);ENSCHIG00000009677(PDE3B);ENSCHIG00000013506(TIE1);ENSCHIG00000015877(PPARG);ENSCHIG00000018246(ANGPT4);ENSCHIG00000018848(ADGRB1);ENSCHIG00000019080(NGFR);ENSCHIG00000019161(ANGPT2);ENSCHIG00000019936(SEMA3E);ENSCHIG00000020858(SERPINE1);ENSCHIG00000021532(STARD13);ENSCHIG00000022660(TGFB2);ENSCHIG00000024483(THBS4);ENSCHIG00000025868(PLK2);EN…
GO:0030278	regulation of ossification	26	148	0.000340876	0.00725737	ENSCHIG00000001027(FZD9);ENSCHIG00000001922(TGFB3);ENSCHIG00000003822(TOB1);ENSCHIG00000008305(ZBTB16);ENSCHIG00000009389(NOG);ENSCHIG00000010919(WNT10B);ENSCHIG00000011101(ID1);ENSCHIG00000011323(PKDCC);ENSCHIG00000011375(CHRD);ENSCHIG00000011916(TGFB1);ENSCHIG00000013756(ACTN3);ENSCHIG00000013774(SMAD3);ENSCHIG00000015557(KREMEN2);ENSCHIG00000016206(MEF2C);ENSCHIG00000018766(EGR2);ENSCHIG000000…
GO:1901699	cellular response to nitrogen compound	47	328	0.000341337	0.00725737	ENSCHIG00000003903(JAK2);ENSCHIG00000007371(EZH2);ENSCHIG00000008916(HTR1B);ENSCHIG00000008918(P2RY1);ENSCHIG00000009664(NR4A1);ENSCHIG00000010063(ACTN2);ENSCHIG00000010329(BLM);ENSCHIG00000010440(-);ENSCHIG00000010919(WNT10B);ENSCHIG00000013048(WT1);ENSCHIG00000013432(PDK4);ENSCHIG00000013947(SH3BP4);ENSCHIG00000014184(PRNP);ENSCHIG00000014376(CASQ2);ENSCHIG00000015877(PPARG);ENSCHIG00000016188(…
GO:0071241	cellular response to inorganic substance	19	94	0.000345858	0.00733219	ENSCHIG00000000241(PPIF);ENSCHIG00000000437(ANK3);ENSCHIG00000003296(FOSB);ENSCHIG00000008262(FABP4);ENSCHIG00000009974(DLG4);ENSCHIG00000010329(BLM);ENSCHIG00000014184(PRNP);ENSCHIG00000014436(PRKAA2);ENSCHIG00000016206(MEF2C);ENSCHIG00000016700(HMOX1);ENSCHIG00000018029(CDH1);ENSCHIG00000020547(EGFR);ENSCHIG00000021331(MYOG);ENSCHIG00000024116(NFATC4);ENSCHIG00000024497(MEF2A);ENSCHIG0000002469…
GO:0010564	regulation of cell cycle process	54	392	0.000349786	0.00739404	ENSCHIG00000000353(CDK1);ENSCHIG00000000501(KCNH5);ENSCHIG00000001027(FZD9);ENSCHIG00000001851(KIF23);ENSCHIG00000002571(POC1A);ENSCHIG00000002572(PRC1);ENSCHIG00000004276(FAP);ENSCHIG00000004376(CDK5R1);ENSCHIG00000006785(DAB2IP);ENSCHIG00000007371(EZH2);ENSCHIG00000008062(TICRR);ENSCHIG00000009302(CDC6);ENSCHIG00000009433(NEK2);ENSCHIG00000010109(TTK);ENSCHIG00000010329(BLM);ENSCHIG00000010534(…
GO:0019932	second-messenger-mediated signaling	35	223	0.000351235	0.00740327	ENSCHIG00000000736(GPR61);ENSCHIG00000002209(C10orf71);ENSCHIG00000005605(MAFA);ENSCHIG00000005606(SLC8A2);ENSCHIG00000006481(CASQ1);ENSCHIG00000008263(NCALD);ENSCHIG00000011588(ADCY9);ENSCHIG00000011883(EDN1);ENSCHIG00000012195(PRKG1);ENSCHIG00000012778(MYOZ2);ENSCHIG00000013756(ACTN3);ENSCHIG00000013798(CXCR4);ENSCHIG00000014184(PRNP);ENSCHIG00000014376(CASQ2);ENSCHIG00000015894(DMPK);ENSCHIG00…
GO:0040008	regulation of growth	52	374	0.00035717	0.00750673	ENSCHIG00000000946(H1-5);ENSCHIG00000004298(NANOS1);ENSCHIG00000004376(CDK5R1);ENSCHIG00000007274(TLL2);ENSCHIG00000008913(ATP8A2);ENSCHIG00000009097(CRABP2);ENSCHIG00000009389(NOG);ENSCHIG00000009793(MYOD1);ENSCHIG00000010632(KRT17);ENSCHIG00000011011(RIMS1);ENSCHIG00000011320(DUSP6);ENSCHIG00000011729(CHD7);ENSCHIG00000011883(EDN1);ENSCHIG00000011916(TGFB1);ENSCHIG00000012879(WWC1);ENSCHIG00000…
GO:0021954	central nervous system neuron development	14	59	0.000372046	0.00779697	ENSCHIG00000004298(NANOS1);ENSCHIG00000005276(EPHB3);ENSCHIG00000006876(OGDH);ENSCHIG00000014779(GATA2);ENSCHIG00000015236(SPTBN4);ENSCHIG00000017645(CNTN2);ENSCHIG00000019310(EPHB1);ENSCHIG00000019616(LEP);ENSCHIG00000020727(LHX8);ENSCHIG00000022767(DCLK1);ENSCHIG00000022795(EPHB2);ENSCHIG00000023122(NTRK2);ENSCHIG00000025019(EPHA4);ENSCHIG00000026290(SLIT2)
GO:0018107	peptidyl-threonine phosphorylation	17	80	0.000377567	0.00786758	ENSCHIG00000000353(CDK1);ENSCHIG00000003384(CHI3L1);ENSCHIG00000004376(CDK5R1);ENSCHIG00000008359(SPRY2);ENSCHIG00000008756(MAP3K12);ENSCHIG00000010109(TTK);ENSCHIG00000010178(S1PR2);ENSCHIG00000010465(HASPIN);ENSCHIG00000011916(TGFB1);ENSCHIG00000017086(MYLK2);ENSCHIG00000018901(ULK1);ENSCHIG00000021681(SPHK1);ENSCHIG00000022013(HIPK3);ENSCHIG00000022731(CADM4);ENSCHIG00000022851(PLK1);ENSCHIG00…
GO:0097553	calcium ion transmembrane import into cytosol	17	80	0.000377567	0.00786758	ENSCHIG00000006481(CASQ1);ENSCHIG00000011729(CHD7);ENSCHIG00000011897(DDIT3);ENSCHIG00000012691(TRPA1);ENSCHIG00000014376(CASQ2);ENSCHIG00000016921(HTR2A);ENSCHIG00000017124(DHRS7C);ENSCHIG00000017356(PLCG2);ENSCHIG00000017585(TRPM2);ENSCHIG00000018205(ANK2);ENSCHIG00000019663(JPH3);ENSCHIG00000021644(CORO1A);ENSCHIG00000022450(LYN);ENSCHIG00000022718(GRIN2C);ENSCHIG00000023789(RYR3);ENSCHIG00000…
GO:0042398	cellular modified amino acid biosynthetic process	9	28	0.000380818	0.0079128	ENSCHIG00000002069(SLC7A11);ENSCHIG00000010497(PTDSS2);ENSCHIG00000017304(GATM);ENSCHIG00000017850(CKB);ENSCHIG00000018578(CKMT2);ENSCHIG00000022722(HAGH);ENSCHIG00000024098(-);ENSCHIG00000024701(CKM);ENSCHIG00000025257(GCLM)
GO:0051493	regulation of cytoskeleton organization	51	366	0.000384495	0.00796657	ENSCHIG00000001922(TGFB3);ENSCHIG00000002571(POC1A);ENSCHIG00000002772(KIF18A);ENSCHIG00000004376(CDK5R1);ENSCHIG00000009433(NEK2);ENSCHIG00000010009(CAV3);ENSCHIG00000010063(ACTN2);ENSCHIG00000010390(EPHA5);ENSCHIG00000011171(SPTB);ENSCHIG00000011883(EDN1);ENSCHIG00000011916(TGFB1);ENSCHIG00000012255(NAV3);ENSCHIG00000013676(FSCN1);ENSCHIG00000014072(MYOC);ENSCHIG00000014118(RASA1);ENSCHIG000000…
GO:0009611	response to wounding	44	303	0.000389667	0.00805091	ENSCHIG00000001027(FZD9);ENSCHIG00000002069(SLC7A11);ENSCHIG00000002096(F2RL2);ENSCHIG00000005571(ITGB4);ENSCHIG00000007371(EZH2);ENSCHIG00000007459(TFPI);ENSCHIG00000008514(DUOX1);ENSCHIG00000008918(P2RY1);ENSCHIG00000009389(NOG);ENSCHIG00000009793(MYOD1);ENSCHIG00000010009(CAV3);ENSCHIG00000010494(PROS1);ENSCHIG00000010919(WNT10B);ENSCHIG00000011916(TGFB1);ENSCHIG00000012195(PRKG1);ENSCHIG00000…
GO:0010720	positive regulation of cell development	45	312	0.000391406	0.00806407	ENSCHIG00000006678(CDON);ENSCHIG00000006785(DAB2IP);ENSCHIG00000008913(ATP8A2);ENSCHIG00000009097(CRABP2);ENSCHIG00000009909(ASPM);ENSCHIG00000010178(S1PR2);ENSCHIG00000011011(RIMS1);ENSCHIG00000011883(EDN1);ENSCHIG00000011916(TGFB1);ENSCHIG00000012230(ROBO2);ENSCHIG00000012350(KIF20B);ENSCHIG00000013756(ACTN3);ENSCHIG00000013804(RIMS2);ENSCHIG00000014072(MYOC);ENSCHIG00000014176(LIF);ENSCHIG0000…
GO:0010880	regulation of release of sequestered calcium ion into cytosol by sarcoplasmic reticulum	6	13	0.00040206	0.00823154	ENSCHIG00000006481(CASQ1);ENSCHIG00000011729(CHD7);ENSCHIG00000014376(CASQ2);ENSCHIG00000017124(DHRS7C);ENSCHIG00000018205(ANK2);ENSCHIG00000024027(TMEM38A)
GO:0045332	phospholipid translocation	6	13	0.00040206	0.00823154	ENSCHIG00000008913(ATP8A2);ENSCHIG00000012416(ATP8B1);ENSCHIG00000016005(ATP8B3);ENSCHIG00000018108(KCNN4);ENSCHIG00000021104(ABCA4);ENSCHIG00000024104(ABCA1)
GO:0070373	negative regulation of ERK1 and ERK2 cascade	11	40	0.000403904	0.00823154	ENSCHIG00000006785(DAB2IP);ENSCHIG00000008359(SPRY2);ENSCHIG00000011289(DUSP4);ENSCHIG00000011320(DUSP6);ENSCHIG00000013189(CAMK2N1);ENSCHIG00000014176(LIF);ENSCHIG00000014954(WNK2);ENSCHIG00000019000(DUSP26);ENSCHIG00000022450(LYN);ENSCHIG00000022544(TIMP3);ENSCHIG00000022795(EPHB2)
GO:0006950	response to stress	230	2189	0.000404037	0.00823154	ENSCHIG00000000241(PPIF);ENSCHIG00000000353(CDK1);ENSCHIG00000000527(PTGS1);ENSCHIG00000001027(FZD9);ENSCHIG00000001109(EFHD1);ENSCHIG00000001922(TGFB3);ENSCHIG00000002069(SLC7A11);ENSCHIG00000002096(F2RL2);ENSCHIG00000002743(SCARA5);ENSCHIG00000002856(ACKR3);ENSCHIG00000003384(CHI3L1);ENSCHIG00000003573(KLHL31);ENSCHIG00000003903(JAK2);ENSCHIG00000005289(PLEKHA1);ENSCHIG00000005571(ITGB4);ENSCHI…
GO:0051781	positive regulation of cell division	10	34	0.000407928	0.00826625	ENSCHIG00000001851(KIF23);ENSCHIG00000001922(TGFB3);ENSCHIG00000009302(CDC6);ENSCHIG00000011916(TGFB1);ENSCHIG00000012350(KIF20B);ENSCHIG00000016305(GIPC1);ENSCHIG00000022660(TGFB2);ENSCHIG00000022907(AURKB);ENSCHIG00000023632(CIT);ENSCHIG00000025581(ECT2)
GO:0010941	regulation of cell death	116	998	0.000408001	0.00826625	ENSCHIG00000000241(PPIF);ENSCHIG00000000353(CDK1);ENSCHIG00000001027(FZD9);ENSCHIG00000002069(SLC7A11);ENSCHIG00000002856(ACKR3);ENSCHIG00000003341(ACTC1);ENSCHIG00000004276(FAP);ENSCHIG00000006785(DAB2IP);ENSCHIG00000007153(RNF122);ENSCHIG00000007694(UNC5C);ENSCHIG00000008305(ZBTB16);ENSCHIG00000008359(SPRY2);ENSCHIG00000008756(MAP3K12);ENSCHIG00000009039(GPR75);ENSCHIG00000009362(FBXO10);ENSCHI…
GO:0050807	regulation of synapse organization	23	126	0.000418047	0.00844641	ENSCHIG00000000839(AMIGO1);ENSCHIG00000001027(FZD9);ENSCHIG00000002069(SLC7A11);ENSCHIG00000002547(TPBG);ENSCHIG00000004376(CDK5R1);ENSCHIG00000005276(EPHB3);ENSCHIG00000006785(DAB2IP);ENSCHIG00000009563(LRRN1);ENSCHIG00000015138(ETV5);ENSCHIG00000015894(DMPK);ENSCHIG00000016206(MEF2C);ENSCHIG00000016643(IGSF9);ENSCHIG00000017325(PTPRD);ENSCHIG00000017824(NEDD4);ENSCHIG00000018119(C1QL3);ENSCHIG0…
GO:0010631	epithelial cell migration	33	208	0.000419551	0.00845344	ENSCHIG00000004276(FAP);ENSCHIG00000004298(NANOS1);ENSCHIG00000006785(DAB2IP);ENSCHIG00000011455(FGF18);ENSCHIG00000011916(TGFB1);ENSCHIG00000013597(JCAD);ENSCHIG00000014779(GATA2);ENSCHIG00000015574(FGF7);ENSCHIG00000015877(PPARG);ENSCHIG00000016206(MEF2C);ENSCHIG00000016305(GIPC1);ENSCHIG00000016700(HMOX1);ENSCHIG00000016760(RHOJ);ENSCHIG00000017068(ANLN);ENSCHIG00000018246(ANGPT4);ENSCHIG00000…
GO:0048593	camera-type eye morphogenesis	18	88	0.000421339	0.00846613	ENSCHIG00000005050(PITX3);ENSCHIG00000006678(CDON);ENSCHIG00000007513(FZD5);ENSCHIG00000008913(ATP8A2);ENSCHIG00000011185(TENM3);ENSCHIG00000012755(TSPAN12);ENSCHIG00000016901(SOX8);ENSCHIG00000017181(LCTL);ENSCHIG00000019310(EPHB1);ENSCHIG00000020579(STRA6);ENSCHIG00000020729(ALDH1A3);ENSCHIG00000020787(DLL1);ENSCHIG00000021149(BMP4);ENSCHIG00000022795(EPHB2);ENSCHIG00000023383(CRB1);ENSCHIG0000…
GO:0010226	response to lithium ion	5	9	0.000436304	0.00871893	ENSCHIG00000008262(FABP4);ENSCHIG00000018029(CDH1);ENSCHIG00000021331(MYOG);ENSCHIG00000024116(NFATC4);ENSCHIG00000025184(ADCY7)
GO:0071285	cellular response to lithium ion	5	9	0.000436304	0.00871893	ENSCHIG00000008262(FABP4);ENSCHIG00000018029(CDH1);ENSCHIG00000021331(MYOG);ENSCHIG00000024116(NFATC4);ENSCHIG00000025184(ADCY7)
GO:0007049	cell cycle	113	970	0.000445446	0.00887737	ENSCHIG00000000353(CDK1);ENSCHIG00000000437(ANK3);ENSCHIG00000000501(KCNH5);ENSCHIG00000001027(FZD9);ENSCHIG00000001851(KIF23);ENSCHIG00000002571(POC1A);ENSCHIG00000002572(PRC1);ENSCHIG00000002772(KIF18A);ENSCHIG00000004276(FAP);ENSCHIG00000004376(CDK5R1);ENSCHIG00000006433(AFAP1L2);ENSCHIG00000006785(DAB2IP);ENSCHIG00000007371(EZH2);ENSCHIG00000008062(TICRR);ENSCHIG00000008359(SPRY2);ENSCHIG0000…
GO:0021700	developmental maturation	31	192	0.000455051	0.00904414	ENSCHIG00000004376(CDK5R1);ENSCHIG00000006785(DAB2IP);ENSCHIG00000007513(FZD5);ENSCHIG00000009974(DLG4);ENSCHIG00000010919(WNT10B);ENSCHIG00000011897(DDIT3);ENSCHIG00000012592(CDK5R2);ENSCHIG00000013756(ACTN3);ENSCHIG00000013856(C1QL1);ENSCHIG00000014039(PTPRN);ENSCHIG00000014072(MYOC);ENSCHIG00000014779(GATA2);ENSCHIG00000015236(SPTBN4);ENSCHIG00000015662(MAP3K13);ENSCHIG00000015877(PPARG);ENSCH…
GO:0006814	sodium ion transport	22	119	0.000460851	0.00913458	ENSCHIG00000005606(SLC8A2);ENSCHIG00000006052(SCN3B);ENSCHIG00000009678(SCN10A);ENSCHIG00000010009(CAV3);ENSCHIG00000011087(SLC8A3);ENSCHIG00000011916(TGFB1);ENSCHIG00000013042(SLC4A8);ENSCHIG00000013168(SLC9A9);ENSCHIG00000014954(WNK2);ENSCHIG00000015236(SPTBN4);ENSCHIG00000015894(DMPK);ENSCHIG00000017260(TRPM4);ENSCHIG00000017824(NEDD4);ENSCHIG00000021090(SLC9A3);ENSCHIG00000021518(SCN4A);ENSCH…
GO:0002009	morphogenesis of an epithelium	51	369	0.000466701	0.00922555	ENSCHIG00000007513(FZD5);ENSCHIG00000008359(SPRY2);ENSCHIG00000009389(NOG);ENSCHIG00000010009(CAV3);ENSCHIG00000010632(KRT17);ENSCHIG00000011353(ZNRF3);ENSCHIG00000011883(EDN1);ENSCHIG00000011916(TGFB1);ENSCHIG00000012350(KIF20B);ENSCHIG00000013048(WT1);ENSCHIG00000013774(SMAD3);ENSCHIG00000014176(LIF);ENSCHIG00000014308(SNAI1);ENSCHIG00000014517(CECR2);ENSCHIG00000015138(ETV5);ENSCHIG00000015574…
GO:0050803	regulation of synapse structure or activity	23	127	0.000469863	0.00923999	ENSCHIG00000000839(AMIGO1);ENSCHIG00000001027(FZD9);ENSCHIG00000002069(SLC7A11);ENSCHIG00000002547(TPBG);ENSCHIG00000004376(CDK5R1);ENSCHIG00000005276(EPHB3);ENSCHIG00000006785(DAB2IP);ENSCHIG00000009563(LRRN1);ENSCHIG00000015138(ETV5);ENSCHIG00000015894(DMPK);ENSCHIG00000016206(MEF2C);ENSCHIG00000016643(IGSF9);ENSCHIG00000017325(PTPRD);ENSCHIG00000017824(NEDD4);ENSCHIG00000018119(C1QL3);ENSCHIG0…
GO:0071560	cellular response to transforming growth factor beta stimulus	26	151	0.000469959	0.00923999	ENSCHIG00000000293(LDLRAD4);ENSCHIG00000001922(TGFB3);ENSCHIG00000006854(CLEC3B);ENSCHIG00000010009(CAV3);ENSCHIG00000010630(ADAMTSL2);ENSCHIG00000011916(TGFB1);ENSCHIG00000012679(CILP);ENSCHIG00000013774(SMAD3);ENSCHIG00000015554(CHST11);ENSCHIG00000015608(ASPN);ENSCHIG00000016206(MEF2C);ENSCHIG00000016305(GIPC1);ENSCHIG00000016526(ITGB5);ENSCHIG00000016802(PDE2A);ENSCHIG00000018408(-);ENSCHIG00…
GO:0060419	heart growth	12	47	0.000471385	0.0092432	ENSCHIG00000009389(NOG);ENSCHIG00000011320(DUSP6);ENSCHIG00000011883(EDN1);ENSCHIG00000016206(MEF2C);ENSCHIG00000017127(MYH6);ENSCHIG00000018863(IGF1);ENSCHIG00000020615(ACACB);ENSCHIG00000020738(FGF9);ENSCHIG00000022041(RBPJ);ENSCHIG00000022660(TGFB2);ENSCHIG00000023888(PIM1);ENSCHIG00000026998(TENM4)
GO:0050804	modulation of chemical synaptic transmission	37	244	0.00047945	0.00935119	ENSCHIG00000002069(SLC7A11);ENSCHIG00000005606(SLC8A2);ENSCHIG00000006081(LRRC4);ENSCHIG00000007169(CELF4);ENSCHIG00000009974(DLG4);ENSCHIG00000010178(S1PR2);ENSCHIG00000010205(PLCL2);ENSCHIG00000010440(-);ENSCHIG00000011087(SLC8A3);ENSCHIG00000011883(EDN1);ENSCHIG00000011906(PCDH17);ENSCHIG00000013042(SLC4A8);ENSCHIG00000013493(AKAP12);ENSCHIG00000015894(DMPK);ENSCHIG00000016206(MEF2C);ENSCHIG00…
GO:0099177	regulation of trans-synaptic signaling	37	244	0.00047945	0.00935119	ENSCHIG00000002069(SLC7A11);ENSCHIG00000005606(SLC8A2);ENSCHIG00000006081(LRRC4);ENSCHIG00000007169(CELF4);ENSCHIG00000009974(DLG4);ENSCHIG00000010178(S1PR2);ENSCHIG00000010205(PLCL2);ENSCHIG00000010440(-);ENSCHIG00000011087(SLC8A3);ENSCHIG00000011883(EDN1);ENSCHIG00000011906(PCDH17);ENSCHIG00000013042(SLC4A8);ENSCHIG00000013493(AKAP12);ENSCHIG00000015894(DMPK);ENSCHIG00000016206(MEF2C);ENSCHIG00…
GO:0071396	cellular response to lipid	45	315	0.000483241	0.00940006	ENSCHIG00000006785(DAB2IP);ENSCHIG00000007288(PDE4B);ENSCHIG00000007459(TFPI);ENSCHIG00000009664(NR4A1);ENSCHIG00000009793(MYOD1);ENSCHIG00000010390(EPHA5);ENSCHIG00000011720(CREBRF);ENSCHIG00000011800(DDX5);ENSCHIG00000011916(TGFB1);ENSCHIG00000012464(GRAMD1B);ENSCHIG00000013432(PDK4);ENSCHIG00000014436(PRKAA2);ENSCHIG00000014910(SPP1);ENSCHIG00000015224(ESRRA);ENSCHIG00000015381(FBXO32);ENSCHIG…
GO:0030155	regulation of cell adhesion	62	472	0.000485095	0.0094111	ENSCHIG00000003903(JAK2);ENSCHIG00000005276(EPHB3);ENSCHIG00000005312(LMO7);ENSCHIG00000005813(VSIR);ENSCHIG00000008305(ZBTB16);ENSCHIG00000009677(PDE3B);ENSCHIG00000009696(IL1RN);ENSCHIG00000009914(MYB);ENSCHIG00000010160(JAM3);ENSCHIG00000011375(CHRD);ENSCHIG00000011768(SPOCK2);ENSCHIG00000011916(TGFB1);ENSCHIG00000011929(TNFSF18);ENSCHIG00000012195(PRKG1);ENSCHIG00000013457(-);ENSCHIG000000136…
GO:0008284	positive regulation of cell proliferation	71	558	0.000494432	0.00956686	ENSCHIG00000001027(FZD9);ENSCHIG00000001922(TGFB3);ENSCHIG00000002572(PRC1);ENSCHIG00000003853(HSF4);ENSCHIG00000005396(ROGDI);ENSCHIG00000006678(CDON);ENSCHIG00000007371(EZH2);ENSCHIG00000008916(HTR1B);ENSCHIG00000009389(NOG);ENSCHIG00000009909(ASPM);ENSCHIG00000010363(MEF2D);ENSCHIG00000010534(CCND1);ENSCHIG00000010919(WNT10B);ENSCHIG00000011108(RTKN2);ENSCHIG00000011375(CHRD);ENSCHIG0000001145…
GO:0090132	epithelium migration	33	210	0.000499826	0.00963942	ENSCHIG00000004276(FAP);ENSCHIG00000004298(NANOS1);ENSCHIG00000006785(DAB2IP);ENSCHIG00000011455(FGF18);ENSCHIG00000011916(TGFB1);ENSCHIG00000013597(JCAD);ENSCHIG00000014779(GATA2);ENSCHIG00000015574(FGF7);ENSCHIG00000015877(PPARG);ENSCHIG00000016206(MEF2C);ENSCHIG00000016305(GIPC1);ENSCHIG00000016700(HMOX1);ENSCHIG00000016760(RHOJ);ENSCHIG00000017068(ANLN);ENSCHIG00000018246(ANGPT4);ENSCHIG00000…
GO:0070372	regulation of ERK1 and ERK2 cascade	28	168	0.000500817	0.00963942	ENSCHIG00000002856(ACKR3);ENSCHIG00000003384(CHI3L1);ENSCHIG00000006785(DAB2IP);ENSCHIG00000008359(SPRY2);ENSCHIG00000008756(MAP3K12);ENSCHIG00000011289(DUSP4);ENSCHIG00000011320(DUSP6);ENSCHIG00000011455(FGF18);ENSCHIG00000012150(MTURN);ENSCHIG00000013189(CAMK2N1);ENSCHIG00000013620(ARRB1);ENSCHIG00000014130(CD74);ENSCHIG00000014176(LIF);ENSCHIG00000014954(WNK2);ENSCHIG00000016921(HTR2A);ENSCHIG…
GO:0003300	cardiac muscle hypertrophy	11	41	0.000509668	0.00974833	ENSCHIG00000007371(EZH2);ENSCHIG00000010009(CAV3);ENSCHIG00000011883(EDN1);ENSCHIG00000016206(MEF2C);ENSCHIG00000017127(MYH6);ENSCHIG00000017496(PDE9A);ENSCHIG00000018863(IGF1);ENSCHIG00000021214(MYH7);ENSCHIG00000023005(CSRP3);ENSCHIG00000024497(MEF2A);ENSCHIG00000025819(TRPC3)
GO:0032330	regulation of chondrocyte differentiation	11	41	0.000509668	0.00974833	ENSCHIG00000008305(ZBTB16);ENSCHIG00000009523(WNT9A);ENSCHIG00000011323(PKDCC);ENSCHIG00000011455(FGF18);ENSCHIG00000013774(SMAD3);ENSCHIG00000019581(GDF6);ENSCHIG00000020502(ADAMTS12);ENSCHIG00000020792(-);ENSCHIG00000021149(BMP4);ENSCHIG00000021925(SOX6);ENSCHIG00000024990(CCN2)
GO:0016572	histone phosphorylation	9	29	0.000510475	0.00974833	ENSCHIG00000000353(CDK1);ENSCHIG00000003903(JAK2);ENSCHIG00000008756(MAP3K12);ENSCHIG00000010465(HASPIN);ENSCHIG00000014436(PRKAA2);ENSCHIG00000017278(RPS6KA5);ENSCHIG00000017736(CCNA2);ENSCHIG00000022907(AURKB);ENSCHIG00000025345(CHEK1)
GO:0043242	negative regulation of protein complex disassembly	13	54	0.000514219	0.00979427	ENSCHIG00000011171(SPTB);ENSCHIG00000012255(NAV3);ENSCHIG00000014797(TRIM54);ENSCHIG00000014950(SPTBN1);ENSCHIG00000015236(SPTBN4);ENSCHIG00000017627(LMOD3);ENSCHIG00000020222(TMOD1);ENSCHIG00000022915(CKAP2);ENSCHIG00000023166(TMOD4);ENSCHIG00000023873(TPX2);ENSCHIG00000023924(LMOD2);ENSCHIG00000025768(SPTBN2);ENSCHIG00000026369(LIMA1)
GO:0060420	regulation of heart growth	10	35	0.000527604	0.0100231	ENSCHIG00000009389(NOG);ENSCHIG00000011320(DUSP6);ENSCHIG00000011883(EDN1);ENSCHIG00000016206(MEF2C);ENSCHIG00000017127(MYH6);ENSCHIG00000018863(IGF1);ENSCHIG00000020615(ACACB);ENSCHIG00000020738(FGF9);ENSCHIG00000022041(RBPJ);ENSCHIG00000023888(PIM1)
GO:0051261	protein depolymerization	16	75	0.000530461	0.0100513	ENSCHIG00000002772(KIF18A);ENSCHIG00000010063(ACTN2);ENSCHIG00000011171(SPTB);ENSCHIG00000012255(NAV3);ENSCHIG00000014797(TRIM54);ENSCHIG00000014950(SPTBN1);ENSCHIG00000015236(SPTBN4);ENSCHIG00000017627(LMOD3);ENSCHIG00000017674(PLEK);ENSCHIG00000020222(TMOD1);ENSCHIG00000022915(CKAP2);ENSCHIG00000023166(TMOD4);ENSCHIG00000023873(TPX2);ENSCHIG00000023924(LMOD2);ENSCHIG00000025768(SPTBN2);ENSCHIG0…
GO:0007052	mitotic spindle organization	15	68	0.000539613	0.0101983	ENSCHIG00000001851(KIF23);ENSCHIG00000002571(POC1A);ENSCHIG00000009433(NEK2);ENSCHIG00000010139(MYBL2);ENSCHIG00000013177(TACC2);ENSCHIG00000014186(EFHC1);ENSCHIG00000018268(KIF11);ENSCHIG00000018306(STIL);ENSCHIG00000019665(KIFC1);ENSCHIG00000020482(WDR62);ENSCHIG00000020759(SPC25);ENSCHIG00000022851(PLK1);ENSCHIG00000022907(AURKB);ENSCHIG00000023873(TPX2);ENSCHIG00000025868(PLK2)
GO:0051896	regulation of protein kinase B signaling	20	105	0.000551842	0.0104025	ENSCHIG00000003384(CHI3L1);ENSCHIG00000005289(PLEKHA1);ENSCHIG00000008359(SPRY2);ENSCHIG00000010009(CAV3);ENSCHIG00000010015(MYORG);ENSCHIG00000011897(DDIT3);ENSCHIG00000011916(TGFB1);ENSCHIG00000014072(MYOC);ENSCHIG00000017276(XDH);ENSCHIG00000018429(BANK1);ENSCHIG00000019230(ADAM8);ENSCHIG00000019616(LEP);ENSCHIG00000020547(EGFR);ENSCHIG00000021480(RET);ENSCHIG00000021972(PKHD1);ENSCHIG00000022…
GO:0030182	neuron differentiation	98	825	0.0005535	0.0104069	ENSCHIG00000000437(ANK3);ENSCHIG00000000839(AMIGO1);ENSCHIG00000002331(MYO16);ENSCHIG00000004298(NANOS1);ENSCHIG00000004376(CDK5R1);ENSCHIG00000005050(PITX3);ENSCHIG00000005276(EPHB3);ENSCHIG00000006678(CDON);ENSCHIG00000006785(DAB2IP);ENSCHIG00000006876(OGDH);ENSCHIG00000007694(UNC5C);ENSCHIG00000008913(ATP8A2);ENSCHIG00000009028(GPRIN1);ENSCHIG00000009097(CRABP2);ENSCHIG00000009348(EXT1);ENSCHI…
GO:0120039	plasma membrane bounded cell projection morphogenesis	52	381	0.000556642	0.0104392	ENSCHIG00000000437(ANK3);ENSCHIG00000002331(MYO16);ENSCHIG00000004376(CDK5R1);ENSCHIG00000005276(EPHB3);ENSCHIG00000006785(DAB2IP);ENSCHIG00000007694(UNC5C);ENSCHIG00000008913(ATP8A2);ENSCHIG00000009097(CRABP2);ENSCHIG00000009348(EXT1);ENSCHIG00000009389(NOG);ENSCHIG00000009561(B3GNT2);ENSCHIG00000009974(DLG4);ENSCHIG00000010390(EPHA5);ENSCHIG00000011011(RIMS1);ENSCHIG00000012226(KIF5C);ENSCHIG00…
GO:0055082	cellular chemical homeostasis	55	409	0.000563166	0.0105345	ENSCHIG00000002743(SCARA5);ENSCHIG00000005606(SLC8A2);ENSCHIG00000006481(CASQ1);ENSCHIG00000010390(EPHA5);ENSCHIG00000010408(HJV);ENSCHIG00000010943(SYPL2);ENSCHIG00000011087(SLC8A3);ENSCHIG00000011729(CHD7);ENSCHIG00000011883(EDN1);ENSCHIG00000011897(DDIT3);ENSCHIG00000011916(TGFB1);ENSCHIG00000012691(TRPA1);ENSCHIG00000013042(SLC4A8);ENSCHIG00000013239(RAP1GDS1);ENSCHIG00000013620(ARRB1);ENSCHI…
GO:0009893	positive regulation of metabolic process	248	2396	0.000569282	0.0106218	ENSCHIG00000000353(CDK1);ENSCHIG00000000814(SLC45A3);ENSCHIG00000000946(H1-5);ENSCHIG00000001922(TGFB3);ENSCHIG00000002856(ACKR3);ENSCHIG00000003296(FOSB);ENSCHIG00000003384(CHI3L1);ENSCHIG00000003444(NCAPG2);ENSCHIG00000003822(TOB1);ENSCHIG00000003853(HSF4);ENSCHIG00000003956(PTH2R);ENSCHIG00000004298(NANOS1);ENSCHIG00000004376(CDK5R1);ENSCHIG00000005050(PITX3);ENSCHIG00000005605(MAFA);ENSCHIG00…
GO:0034612	response to tumor necrosis factor	21	113	0.000571863	0.0106428	ENSCHIG00000003384(CHI3L1);ENSCHIG00000003903(JAK2);ENSCHIG00000006785(DAB2IP);ENSCHIG00000008262(FABP4);ENSCHIG00000009477(CCDC3);ENSCHIG00000009793(MYOD1);ENSCHIG00000011209(H2BC11);ENSCHIG00000011929(TNFSF18);ENSCHIG00000015107(TRAIP);ENSCHIG00000017201(NOL3);ENSCHIG00000019044(NPNT);ENSCHIG00000019678(PELI3);ENSCHIG00000020142(CXCL8);ENSCHIG00000020405(SLC2A4);ENSCHIG00000020502(ADAMTS12);ENS…
GO:0018193	peptidyl-amino acid modification	99	836	0.000577268	0.0107161	ENSCHIG00000000241(PPIF);ENSCHIG00000000353(CDK1);ENSCHIG00000000946(H1-5);ENSCHIG00000003345(SMTNL1);ENSCHIG00000003384(CHI3L1);ENSCHIG00000003444(NCAPG2);ENSCHIG00000003903(JAK2);ENSCHIG00000004376(CDK5R1);ENSCHIG00000005276(EPHB3);ENSCHIG00000006391(DNMT3B);ENSCHIG00000006433(AFAP1L2);ENSCHIG00000007371(EZH2);ENSCHIG00000008359(SPRY2);ENSCHIG00000008756(MAP3K12);ENSCHIG00000009525(SETD7);ENSCH…
GO:0000281	mitotic cytokinesis	12	48	0.000580054	0.0107405	ENSCHIG00000000437(ANK3);ENSCHIG00000001851(KIF23);ENSCHIG00000012350(KIF20B);ENSCHIG00000014186(EFHC1);ENSCHIG00000014950(SPTBN1);ENSCHIG00000015752(CEP55);ENSCHIG00000017068(ANLN);ENSCHIG00000022851(PLK1);ENSCHIG00000022915(CKAP2);ENSCHIG00000023432(KIF20A);ENSCHIG00000023632(CIT);ENSCHIG00000025581(ECT2)
GO:0009266	response to temperature stimulus	17	83	0.000592998	0.0109322	ENSCHIG00000002743(SCARA5);ENSCHIG00000006481(CASQ1);ENSCHIG00000008916(HTR1B);ENSCHIG00000012691(TRPA1);ENSCHIG00000012983(MMP24);ENSCHIG00000013793(SLU7);ENSCHIG00000014318(ARPP21);ENSCHIG00000016700(HMOX1);ENSCHIG00000017585(TRPM2);ENSCHIG00000018863(IGF1);ENSCHIG00000019080(NGFR);ENSCHIG00000019310(EPHB1);ENSCHIG00000023836(CIDEA);ENSCHIG00000024271(DNAJA4);ENSCHIG00000025005(PRDM12);ENSCHIG0…
GO:0090130	tissue migration	33	212	0.000593393	0.0109322	ENSCHIG00000004276(FAP);ENSCHIG00000004298(NANOS1);ENSCHIG00000006785(DAB2IP);ENSCHIG00000011455(FGF18);ENSCHIG00000011916(TGFB1);ENSCHIG00000013597(JCAD);ENSCHIG00000014779(GATA2);ENSCHIG00000015574(FGF7);ENSCHIG00000015877(PPARG);ENSCHIG00000016206(MEF2C);ENSCHIG00000016305(GIPC1);ENSCHIG00000016700(HMOX1);ENSCHIG00000016760(RHOJ);ENSCHIG00000017068(ANLN);ENSCHIG00000018246(ANGPT4);ENSCHIG00000…
GO:0002790	peptide secretion	51	373	0.00060068	0.0110386	ENSCHIG00000001922(TGFB3);ENSCHIG00000003384(CHI3L1);ENSCHIG00000004522(PCSK5);ENSCHIG00000005605(MAFA);ENSCHIG00000007513(FZD5);ENSCHIG00000009617(KCNJ11);ENSCHIG00000009696(IL1RN);ENSCHIG00000010390(EPHA5);ENSCHIG00000011075(PANX1);ENSCHIG00000011241(GBP5);ENSCHIG00000011717(FRMD4A);ENSCHIG00000011729(CHD7);ENSCHIG00000011883(EDN1);ENSCHIG00000013492(FRMD8);ENSCHIG00000013620(ARRB1);ENSCHIG0000…
GO:0006749	glutathione metabolic process	8	24	0.000611638	0.0111838	ENSCHIG00000002069(SLC7A11);ENSCHIG00000009359(GSTM3);ENSCHIG00000017360(-);ENSCHIG00000017469(CHAC1);ENSCHIG00000022722(HAGH);ENSCHIG00000023150(GGT7);ENSCHIG00000025257(GCLM);ENSCHIG00000026675(MMACHC)
GO:2000758	positive regulation of peptidyl-lysine acetylation	8	24	0.000611638	0.0111838	ENSCHIG00000011916(TGFB1);ENSCHIG00000013620(ARRB1);ENSCHIG00000014176(LIF);ENSCHIG00000014436(PRKAA2);ENSCHIG00000017278(RPS6KA5);ENSCHIG00000020313(PAXIP1);ENSCHIG00000023808(GLYR1);ENSCHIG00000026740(BRCA1)
GO:0010633	negative regulation of epithelial cell migration	13	55	0.000621218	0.0113025	ENSCHIG00000006785(DAB2IP);ENSCHIG00000011916(TGFB1);ENSCHIG00000015877(PPARG);ENSCHIG00000016206(MEF2C);ENSCHIG00000018246(ANGPT4);ENSCHIG00000018848(ADGRB1);ENSCHIG00000019161(ANGPT2);ENSCHIG00000021532(STARD13);ENSCHIG00000024271(DNAJA4);ENSCHIG00000026290(SLIT2);MSTRG.11971(--);MSTRG.4535(--);MSTRG.8015(--)
GO:0061640	cytoskeleton-dependent cytokinesis	13	55	0.000621218	0.0113025	ENSCHIG00000000437(ANK3);ENSCHIG00000001851(KIF23);ENSCHIG00000012350(KIF20B);ENSCHIG00000014186(EFHC1);ENSCHIG00000014950(SPTBN1);ENSCHIG00000015752(CEP55);ENSCHIG00000017068(ANLN);ENSCHIG00000022851(PLK1);ENSCHIG00000022907(AURKB);ENSCHIG00000022915(CKAP2);ENSCHIG00000023432(KIF20A);ENSCHIG00000023632(CIT);ENSCHIG00000025581(ECT2)
GO:0048858	cell projection morphogenesis	52	383	0.00062954	0.011378	ENSCHIG00000000437(ANK3);ENSCHIG00000002331(MYO16);ENSCHIG00000004376(CDK5R1);ENSCHIG00000005276(EPHB3);ENSCHIG00000006785(DAB2IP);ENSCHIG00000007694(UNC5C);ENSCHIG00000008913(ATP8A2);ENSCHIG00000009097(CRABP2);ENSCHIG00000009348(EXT1);ENSCHIG00000009389(NOG);ENSCHIG00000009561(B3GNT2);ENSCHIG00000009974(DLG4);ENSCHIG00000010390(EPHA5);ENSCHIG00000011011(RIMS1);ENSCHIG00000012226(KIF5C);ENSCHIG00…
GO:0032956	regulation of actin cytoskeleton organization	35	230	0.000630092	0.011378	ENSCHIG00000001922(TGFB3);ENSCHIG00000004376(CDK5R1);ENSCHIG00000010009(CAV3);ENSCHIG00000010063(ACTN2);ENSCHIG00000010390(EPHA5);ENSCHIG00000011171(SPTB);ENSCHIG00000011883(EDN1);ENSCHIG00000011916(TGFB1);ENSCHIG00000013676(FSCN1);ENSCHIG00000014072(MYOC);ENSCHIG00000014118(RASA1);ENSCHIG00000014950(SPTBN1);ENSCHIG00000015236(SPTBN4);ENSCHIG00000015544(EPHA3);ENSCHIG00000016206(MEF2C);ENSCHIG000…
GO:0016576	histone dephosphorylation	3	3	0.000633148	0.011378	ENSCHIG00000010780(EYA2);ENSCHIG00000022001(EYA1);ENSCHIG00000026543(EYA3)
GO:0035844	cloaca development	3	3	0.000633148	0.011378	ENSCHIG00000021149(BMP4);ENSCHIG00000021782(WNT11);ENSCHIG00000023662(TP63)
GO:0060197	cloacal septation	3	3	0.000633148	0.011378	ENSCHIG00000021149(BMP4);ENSCHIG00000021782(WNT11);ENSCHIG00000023662(TP63)
GO:0060402	calcium ion transport into cytosol	18	91	0.000643356	0.0115331	ENSCHIG00000006481(CASQ1);ENSCHIG00000011729(CHD7);ENSCHIG00000011897(DDIT3);ENSCHIG00000012691(TRPA1);ENSCHIG00000014376(CASQ2);ENSCHIG00000016921(HTR2A);ENSCHIG00000017124(DHRS7C);ENSCHIG00000017356(PLCG2);ENSCHIG00000017585(TRPM2);ENSCHIG00000018205(ANK2);ENSCHIG00000019663(JPH3);ENSCHIG00000021644(CORO1A);ENSCHIG00000022450(LYN);ENSCHIG00000022718(GRIN2C);ENSCHIG00000023789(RYR3);ENSCHIG00000…
GO:0014808	release of sequestered calcium ion into cytosol by sarcoplasmic reticulum	6	14	0.00065261	0.0116419	ENSCHIG00000006481(CASQ1);ENSCHIG00000011729(CHD7);ENSCHIG00000014376(CASQ2);ENSCHIG00000017124(DHRS7C);ENSCHIG00000018205(ANK2);ENSCHIG00000024027(TMEM38A)
GO:0034204	lipid translocation	6	14	0.00065261	0.0116419	ENSCHIG00000008913(ATP8A2);ENSCHIG00000012416(ATP8B1);ENSCHIG00000016005(ATP8B3);ENSCHIG00000018108(KCNN4);ENSCHIG00000021104(ABCA4);ENSCHIG00000024104(ABCA1)
GO:0048661	positive regulation of smooth muscle cell proliferation	10	36	0.000674941	0.012011	ENSCHIG00000008916(HTR1B);ENSCHIG00000010363(MEF2D);ENSCHIG00000011883(EDN1);ENSCHIG00000016293(MMP2);ENSCHIG00000016700(HMOX1);ENSCHIG00000018863(IGF1);ENSCHIG00000020292(NR4A3);ENSCHIG00000020738(FGF9);ENSCHIG00000021149(BMP4);ENSCHIG00000022689(HBEGF)
GO:2000756	regulation of peptidyl-lysine acetylation	12	49	0.000708992	0.0125863	ENSCHIG00000010130(HINT2);ENSCHIG00000011916(TGFB1);ENSCHIG00000013620(ARRB1);ENSCHIG00000014176(LIF);ENSCHIG00000014436(PRKAA2);ENSCHIG00000014779(GATA2);ENSCHIG00000017278(RPS6KA5);ENSCHIG00000020313(PAXIP1);ENSCHIG00000021206(MYOCD);ENSCHIG00000023808(GLYR1);ENSCHIG00000025345(CHEK1);ENSCHIG00000026740(BRCA1)
GO:0031667	response to nutrient levels	31	197	0.000711706	0.0126039	ENSCHIG00000009239(CYP24A1);ENSCHIG00000009617(KCNJ11);ENSCHIG00000009793(MYOD1);ENSCHIG00000011897(DDIT3);ENSCHIG00000013432(PDK4);ENSCHIG00000014360(CLIC5);ENSCHIG00000014436(PRKAA2);ENSCHIG00000014910(SPP1);ENSCHIG00000016656(NCOA1);ENSCHIG00000017260(TRPM4);ENSCHIG00000017822(SESN1);ENSCHIG00000018901(ULK1);ENSCHIG00000019616(LEP);ENSCHIG00000020147(RRAGD);ENSCHIG00000020615(ACACB);ENSCHIG000…
GO:0007165	signal transduction	424	4350	0.000720836	0.0127348	ENSCHIG00000000241(PPIF);ENSCHIG00000000293(LDLRAD4);ENSCHIG00000000437(ANK3);ENSCHIG00000000736(GPR61);ENSCHIG00000001027(FZD9);ENSCHIG00000001922(TGFB3);ENSCHIG00000002096(F2RL2);ENSCHIG00000002209(C10orf71);ENSCHIG00000002331(MYO16);ENSCHIG00000002856(ACKR3);ENSCHIG00000003384(CHI3L1);ENSCHIG00000003444(NCAPG2);ENSCHIG00000003573(KLHL31);ENSCHIG00000003822(TOB1);ENSCHIG00000003903(JAK2);ENSCHI…
GO:0031175	neuron projection development	71	566	0.000737895	0.0129735	ENSCHIG00000000437(ANK3);ENSCHIG00000000839(AMIGO1);ENSCHIG00000002331(MYO16);ENSCHIG00000004376(CDK5R1);ENSCHIG00000005276(EPHB3);ENSCHIG00000006785(DAB2IP);ENSCHIG00000007694(UNC5C);ENSCHIG00000008913(ATP8A2);ENSCHIG00000009028(GPRIN1);ENSCHIG00000009097(CRABP2);ENSCHIG00000009348(EXT1);ENSCHIG00000009389(NOG);ENSCHIG00000009561(B3GNT2);ENSCHIG00000009974(DLG4);ENSCHIG00000010390(EPHA5);ENSCHIG…
GO:0051960	regulation of nervous system development	71	566	0.000737895	0.0129735	ENSCHIG00000000814(SLC45A3);ENSCHIG00000000839(AMIGO1);ENSCHIG00000002547(TPBG);ENSCHIG00000004376(CDK5R1);ENSCHIG00000005276(EPHB3);ENSCHIG00000006678(CDON);ENSCHIG00000006785(DAB2IP);ENSCHIG00000007371(EZH2);ENSCHIG00000008913(ATP8A2);ENSCHIG00000009097(CRABP2);ENSCHIG00000009389(NOG);ENSCHIG00000009563(LRRN1);ENSCHIG00000009909(ASPM);ENSCHIG00000011011(RIMS1);ENSCHIG00000011375(CHRD);ENSCHIG00…
GO:0051209	release of sequestered calcium ion into cytosol	15	70	0.000745893	0.0130289	ENSCHIG00000006481(CASQ1);ENSCHIG00000011729(CHD7);ENSCHIG00000011897(DDIT3);ENSCHIG00000012691(TRPA1);ENSCHIG00000014376(CASQ2);ENSCHIG00000016921(HTR2A);ENSCHIG00000017124(DHRS7C);ENSCHIG00000017356(PLCG2);ENSCHIG00000017585(TRPM2);ENSCHIG00000018205(ANK2);ENSCHIG00000019663(JPH3);ENSCHIG00000021644(CORO1A);ENSCHIG00000022450(LYN);ENSCHIG00000023789(RYR3);ENSCHIG00000024027(TMEM38A)
GO:0051283	negative regulation of sequestering of calcium ion	15	70	0.000745893	0.0130289	ENSCHIG00000006481(CASQ1);ENSCHIG00000011729(CHD7);ENSCHIG00000011897(DDIT3);ENSCHIG00000012691(TRPA1);ENSCHIG00000014376(CASQ2);ENSCHIG00000016921(HTR2A);ENSCHIG00000017124(DHRS7C);ENSCHIG00000017356(PLCG2);ENSCHIG00000017585(TRPM2);ENSCHIG00000018205(ANK2);ENSCHIG00000019663(JPH3);ENSCHIG00000021644(CORO1A);ENSCHIG00000022450(LYN);ENSCHIG00000023789(RYR3);ENSCHIG00000024027(TMEM38A)
GO:1904029	regulation of cyclin-dependent protein kinase activity	13	56	0.000746394	0.0130289	ENSCHIG00000004376(CDK5R1);ENSCHIG00000010329(BLM);ENSCHIG00000010534(CCND1);ENSCHIG00000012535(CKS1B);ENSCHIG00000012592(CDK5R2);ENSCHIG00000013189(CAMK2N1);ENSCHIG00000017736(CCNA2);ENSCHIG00000020547(EGFR);ENSCHIG00000021206(MYOCD);ENSCHIG00000022223(MAPRE3);ENSCHIG00000022851(PLK1);ENSCHIG00000025845(CDKN2B);ENSCHIG00000025939(CDKN2A)
GO:0006816	calcium ion transport	38	259	0.00077384	0.0134439	ENSCHIG00000005606(SLC8A2);ENSCHIG00000005765(TRPV6);ENSCHIG00000006481(CASQ1);ENSCHIG00000006698(TRPC4);ENSCHIG00000007908(CACNG6);ENSCHIG00000010009(CAV3);ENSCHIG00000010972(CACNG1);ENSCHIG00000011075(PANX1);ENSCHIG00000011087(SLC8A3);ENSCHIG00000011729(CHD7);ENSCHIG00000011897(DDIT3);ENSCHIG00000012691(TRPA1);ENSCHIG00000013440(CACNA1S);ENSCHIG00000014376(CASQ2);ENSCHIG00000016921(HTR2A);ENSCH…
GO:0007409	axonogenesis	38	259	0.00077384	0.0134439	ENSCHIG00000000437(ANK3);ENSCHIG00000004376(CDK5R1);ENSCHIG00000005276(EPHB3);ENSCHIG00000007694(UNC5C);ENSCHIG00000008913(ATP8A2);ENSCHIG00000009097(CRABP2);ENSCHIG00000009348(EXT1);ENSCHIG00000009389(NOG);ENSCHIG00000009561(B3GNT2);ENSCHIG00000010390(EPHA5);ENSCHIG00000012226(KIF5C);ENSCHIG00000012230(ROBO2);ENSCHIG00000015236(SPTBN4);ENSCHIG00000015662(MAP3K13);ENSCHIG00000016113(COL25A1);ENSC…
GO:0006836	neurotransmitter transport	26	156	0.000781454	0.013544	ENSCHIG00000002069(SLC7A11);ENSCHIG00000005817(SLC44A2);ENSCHIG00000006698(TRPC4);ENSCHIG00000008916(HTR1B);ENSCHIG00000009059(SLC6A13);ENSCHIG00000009247(SLC6A19);ENSCHIG00000010440(-);ENSCHIG00000011883(EDN1);ENSCHIG00000011931(-);ENSCHIG00000012437(SLC6A1);ENSCHIG00000013042(SLC4A8);ENSCHIG00000013596(SLC6A12);ENSCHIG00000013804(RIMS2);ENSCHIG00000016206(MEF2C);ENSCHIG00000016305(GIPC1);ENSCHI…
GO:0030042	actin filament depolymerization	11	43	0.000791171	0.01368	ENSCHIG00000010063(ACTN2);ENSCHIG00000011171(SPTB);ENSCHIG00000014950(SPTBN1);ENSCHIG00000015236(SPTBN4);ENSCHIG00000017627(LMOD3);ENSCHIG00000017674(PLEK);ENSCHIG00000020222(TMOD1);ENSCHIG00000023166(TMOD4);ENSCHIG00000023924(LMOD2);ENSCHIG00000025768(SPTBN2);ENSCHIG00000026369(LIMA1)
GO:0043409	negative regulation of MAPK cascade	20	108	0.000801797	0.013831	ENSCHIG00000003573(KLHL31);ENSCHIG00000006785(DAB2IP);ENSCHIG00000008359(SPRY2);ENSCHIG00000010009(CAV3);ENSCHIG00000011289(DUSP4);ENSCHIG00000011320(DUSP6);ENSCHIG00000013189(CAMK2N1);ENSCHIG00000014176(LIF);ENSCHIG00000014954(WNK2);ENSCHIG00000019000(DUSP26);ENSCHIG00000019061(UCHL1);ENSCHIG00000020201(DUSP8);ENSCHIG00000020653(SORL1);ENSCHIG00000021149(BMP4);ENSCHIG00000022013(HIPK3);ENSCHIG00…
GO:0019725	cellular homeostasis	65	510	0.0008061	0.0138725	ENSCHIG00000002743(SCARA5);ENSCHIG00000005606(SLC8A2);ENSCHIG00000006481(CASQ1);ENSCHIG00000009892(-);ENSCHIG00000010009(CAV3);ENSCHIG00000010390(EPHA5);ENSCHIG00000010408(HJV);ENSCHIG00000010943(SYPL2);ENSCHIG00000011087(SLC8A3);ENSCHIG00000011729(CHD7);ENSCHIG00000011883(EDN1);ENSCHIG00000011897(DDIT3);ENSCHIG00000011916(TGFB1);ENSCHIG00000012691(TRPA1);ENSCHIG00000013042(SLC4A8);ENSCHIG0000001…
GO:0015812	gamma-aminobutyric acid transport	5	10	0.000810896	0.0138897	ENSCHIG00000006698(TRPC4);ENSCHIG00000009059(SLC6A13);ENSCHIG00000012437(SLC6A1);ENSCHIG00000013596(SLC6A12);ENSCHIG00000016850(APBA1)
GO:1902548	negative regulation of cellular response to vascular endothelial growth factor stimulus	5	10	0.000810896	0.0138897	ENSCHIG00000006785(DAB2IP);ENSCHIG00000008359(SPRY2);ENSCHIG00000017276(XDH);ENSCHIG00000020502(ADAMTS12);ENSCHIG00000022731(CADM4)
GO:0048639	positive regulation of developmental growth	21	116	0.00081742	0.0139687	ENSCHIG00000008913(ATP8A2);ENSCHIG00000009097(CRABP2);ENSCHIG00000009793(MYOD1);ENSCHIG00000011011(RIMS1);ENSCHIG00000011729(CHD7);ENSCHIG00000011883(EDN1);ENSCHIG00000013756(ACTN3);ENSCHIG00000013804(RIMS2);ENSCHIG00000013849(FOXS1);ENSCHIG00000015236(SPTBN4);ENSCHIG00000015662(MAP3K13);ENSCHIG00000016206(MEF2C);ENSCHIG00000017316(LPAR3);ENSCHIG00000018863(IGF1);ENSCHIG00000019616(LEP);ENSCHIG00…
GO:0051154	negative regulation of striated muscle cell differentiation	8	25	0.000832343	0.0141844	ENSCHIG00000007371(EZH2);ENSCHIG00000010009(CAV3);ENSCHIG00000011698(ANKRD2);ENSCHIG00000017811(PLPP7);ENSCHIG00000020448(CCN3);ENSCHIG00000020787(DLL1);ENSCHIG00000021206(MYOCD);ENSCHIG00000021925(SOX6)
GO:0032990	cell part morphogenesis	53	397	0.000833919	0.0141844	ENSCHIG00000000437(ANK3);ENSCHIG00000002331(MYO16);ENSCHIG00000004376(CDK5R1);ENSCHIG00000005276(EPHB3);ENSCHIG00000006785(DAB2IP);ENSCHIG00000007694(UNC5C);ENSCHIG00000008913(ATP8A2);ENSCHIG00000009097(CRABP2);ENSCHIG00000009348(EXT1);ENSCHIG00000009389(NOG);ENSCHIG00000009561(B3GNT2);ENSCHIG00000009974(DLG4);ENSCHIG00000010390(EPHA5);ENSCHIG00000011011(RIMS1);ENSCHIG00000012226(KIF5C);ENSCHIG00…
GO:0042127	regulation of cell proliferation	114	997	0.000839214	0.0142413	ENSCHIG00000001027(FZD9);ENSCHIG00000001922(TGFB3);ENSCHIG00000002069(SLC7A11);ENSCHIG00000002572(PRC1);ENSCHIG00000003822(TOB1);ENSCHIG00000003853(HSF4);ENSCHIG00000004276(FAP);ENSCHIG00000005396(ROGDI);ENSCHIG00000005813(VSIR);ENSCHIG00000006678(CDON);ENSCHIG00000006785(DAB2IP);ENSCHIG00000007371(EZH2);ENSCHIG00000007513(FZD5);ENSCHIG00000008305(ZBTB16);ENSCHIG00000008359(SPRY2);ENSCHIG00000008…
GO:0061337	cardiac conduction	12	50	0.000861056	0.0145782	ENSCHIG00000006052(SCN3B);ENSCHIG00000009678(SCN10A);ENSCHIG00000012349(-);ENSCHIG00000012884(KCNJ5);ENSCHIG00000015236(SPTBN4);ENSCHIG00000017260(TRPM4);ENSCHIG00000018205(ANK2);ENSCHIG00000019111(KCNH2);ENSCHIG00000019488(CACNA1D);ENSCHIG00000023258(CACNA2D1);ENSCHIG00000024497(MEF2A);ENSCHIG00000026713(ABCC9)
GO:0051282	regulation of sequestering of calcium ion	15	71	0.000871922	0.014728	ENSCHIG00000006481(CASQ1);ENSCHIG00000011729(CHD7);ENSCHIG00000011897(DDIT3);ENSCHIG00000012691(TRPA1);ENSCHIG00000014376(CASQ2);ENSCHIG00000016921(HTR2A);ENSCHIG00000017124(DHRS7C);ENSCHIG00000017356(PLCG2);ENSCHIG00000017585(TRPM2);ENSCHIG00000018205(ANK2);ENSCHIG00000019663(JPH3);ENSCHIG00000021644(CORO1A);ENSCHIG00000022450(LYN);ENSCHIG00000023789(RYR3);ENSCHIG00000024027(TMEM38A)
GO:0048667	cell morphogenesis involved in neuron differentiation	46	333	0.000875881	0.0147576	ENSCHIG00000000437(ANK3);ENSCHIG00000004376(CDK5R1);ENSCHIG00000005276(EPHB3);ENSCHIG00000007694(UNC5C);ENSCHIG00000008913(ATP8A2);ENSCHIG00000009097(CRABP2);ENSCHIG00000009348(EXT1);ENSCHIG00000009389(NOG);ENSCHIG00000009561(B3GNT2);ENSCHIG00000009974(DLG4);ENSCHIG00000010390(EPHA5);ENSCHIG00000012226(KIF5C);ENSCHIG00000012230(ROBO2);ENSCHIG00000014360(CLIC5);ENSCHIG00000015236(SPTBN4);ENSCHIG00…
GO:0030835	negative regulation of actin filament depolymerization	9	31	0.000878418	0.0147576	ENSCHIG00000011171(SPTB);ENSCHIG00000014950(SPTBN1);ENSCHIG00000015236(SPTBN4);ENSCHIG00000017627(LMOD3);ENSCHIG00000020222(TMOD1);ENSCHIG00000023166(TMOD4);ENSCHIG00000023924(LMOD2);ENSCHIG00000025768(SPTBN2);ENSCHIG00000026369(LIMA1)
GO:0071356	cellular response to tumor necrosis factor	19	101	0.000879727	0.0147576	ENSCHIG00000003903(JAK2);ENSCHIG00000006785(DAB2IP);ENSCHIG00000008262(FABP4);ENSCHIG00000009477(CCDC3);ENSCHIG00000009793(MYOD1);ENSCHIG00000011209(H2BC11);ENSCHIG00000011929(TNFSF18);ENSCHIG00000015107(TRAIP);ENSCHIG00000017201(NOL3);ENSCHIG00000019044(NPNT);ENSCHIG00000019678(PELI3);ENSCHIG00000020142(CXCL8);ENSCHIG00000020405(SLC2A4);ENSCHIG00000020502(ADAMTS12);ENSCHIG00000021331(MYOG);ENSCH…
GO:0046683	response to organophosphorus	13	57	0.000892111	0.014897	ENSCHIG00000008514(DUOX1);ENSCHIG00000009617(KCNJ11);ENSCHIG00000010919(WNT10B);ENSCHIG00000013048(WT1);ENSCHIG00000016802(PDE2A);ENSCHIG00000017236(RAPGEF1);ENSCHIG00000017260(TRPM4);ENSCHIG00000023624(CIB2);ENSCHIG00000025590(PDE3A);ENSCHIG00000025819(TRPC3);ENSCHIG00000026713(ABCC9);ENSCHIG00000026818(-);MSTRG.9728(VGF)
GO:0060415	muscle tissue morphogenesis	13	57	0.000892111	0.014897	ENSCHIG00000003341(ACTC1);ENSCHIG00000009389(NOG);ENSCHIG00000011729(CHD7);ENSCHIG00000011916(TGFB1);ENSCHIG00000015029(MYF5);ENSCHIG00000016517(TNNI1);ENSCHIG00000017086(MYLK2);ENSCHIG00000017127(MYH6);ENSCHIG00000019356(TNNC1);ENSCHIG00000019988(MYL2);ENSCHIG00000021214(MYH7);ENSCHIG00000021667(MYF6);ENSCHIG00000022041(RBPJ)
GO:2000027	regulation of animal organ morphogenesis	23	133	0.000914875	0.0152424	ENSCHIG00000009389(NOG);ENSCHIG00000010009(CAV3);ENSCHIG00000011353(ZNRF3);ENSCHIG00000011916(TGFB1);ENSCHIG00000014176(LIF);ENSCHIG00000014461(SULF2);ENSCHIG00000015138(ETV5);ENSCHIG00000015574(FGF7);ENSCHIG00000015608(ASPN);ENSCHIG00000016901(SOX8);ENSCHIG00000017078(SEMA3C);ENSCHIG00000019080(NGFR);ENSCHIG00000019549(MLLT3);ENSCHIG00000021149(BMP4);ENSCHIG00000021782(WNT11);ENSCHIG00000022001(…
GO:0051301	cell division	31	200	0.000920399	0.0152995	ENSCHIG00000000437(ANK3);ENSCHIG00000001851(KIF23);ENSCHIG00000001922(TGFB3);ENSCHIG00000002572(PRC1);ENSCHIG00000008305(ZBTB16);ENSCHIG00000009302(CDC6);ENSCHIG00000009909(ASPM);ENSCHIG00000010329(BLM);ENSCHIG00000011916(TGFB1);ENSCHIG00000012350(KIF20B);ENSCHIG00000012535(CKS1B);ENSCHIG00000014186(EFHC1);ENSCHIG00000014950(SPTBN1);ENSCHIG00000015752(CEP55);ENSCHIG00000016305(GIPC1);ENSCHIG00000…
GO:0006575	cellular modified amino acid metabolic process	19	102	0.000995862	0.0165164	ENSCHIG00000002069(SLC7A11);ENSCHIG00000009359(GSTM3);ENSCHIG00000010497(PTDSS2);ENSCHIG00000011546(PIPOX);ENSCHIG00000016948(EGLN3);ENSCHIG00000017304(GATM);ENSCHIG00000017360(-);ENSCHIG00000017469(CHAC1);ENSCHIG00000017850(CKB);ENSCHIG00000018578(CKMT2);ENSCHIG00000019340(MTRR);ENSCHIG00000022722(HAGH);ENSCHIG00000023150(GGT7);ENSCHIG00000024098(-);ENSCHIG00000024701(CKM);ENSCHIG00000025257(GCL…
GO:0021537	telencephalon development	27	167	0.0010079	0.0165838	ENSCHIG00000002069(SLC7A11);ENSCHIG00000004376(CDK5R1);ENSCHIG00000005276(EPHB3);ENSCHIG00000006678(CDON);ENSCHIG00000006785(DAB2IP);ENSCHIG00000006876(OGDH);ENSCHIG00000009348(EXT1);ENSCHIG00000009909(ASPM);ENSCHIG00000010390(EPHA5);ENSCHIG00000011729(CHD7);ENSCHIG00000012592(CDK5R2);ENSCHIG00000014186(EFHC1);ENSCHIG00000017645(CNTN2);ENSCHIG00000020062(ADGRG1);ENSCHIG00000020482(WDR62);ENSCHIG0…
GO:0014742	positive regulation of muscle hypertrophy	6	15	0.00100899	0.0165838	ENSCHIG00000011883(EDN1);ENSCHIG00000017496(PDE9A);ENSCHIG00000018863(IGF1);ENSCHIG00000024497(MEF2A);ENSCHIG00000025700(MYMK);ENSCHIG00000025819(TRPC3)
GO:1903514	release of sequestered calcium ion into cytosol by endoplasmic reticulum	6	15	0.00100899	0.0165838	ENSCHIG00000006481(CASQ1);ENSCHIG00000011729(CHD7);ENSCHIG00000014376(CASQ2);ENSCHIG00000017124(DHRS7C);ENSCHIG00000018205(ANK2);ENSCHIG00000024027(TMEM38A)
GO:2001014	regulation of skeletal muscle cell differentiation	6	15	0.00100899	0.0165838	ENSCHIG00000013536(RBM24);ENSCHIG00000016206(MEF2C);ENSCHIG00000019310(EPHB1);ENSCHIG00000021206(MYOCD);ENSCHIG00000021751(KLHL41);ENSCHIG00000023549(RBFOX1)
GO:0051208	sequestering of calcium ion	15	72	0.00101551	0.0166357	ENSCHIG00000006481(CASQ1);ENSCHIG00000011729(CHD7);ENSCHIG00000011897(DDIT3);ENSCHIG00000012691(TRPA1);ENSCHIG00000014376(CASQ2);ENSCHIG00000016921(HTR2A);ENSCHIG00000017124(DHRS7C);ENSCHIG00000017356(PLCG2);ENSCHIG00000017585(TRPM2);ENSCHIG00000018205(ANK2);ENSCHIG00000019663(JPH3);ENSCHIG00000021644(CORO1A);ENSCHIG00000022450(LYN);ENSCHIG00000023789(RYR3);ENSCHIG00000024027(TMEM38A)
GO:0001649	osteoblast differentiation	23	134	0.0010167	0.0166357	ENSCHIG00000003822(TOB1);ENSCHIG00000009239(CYP24A1);ENSCHIG00000009389(NOG);ENSCHIG00000010363(MEF2D);ENSCHIG00000010919(WNT10B);ENSCHIG00000011101(ID1);ENSCHIG00000011375(CHRD);ENSCHIG00000012408(FZD1);ENSCHIG00000013774(SMAD3);ENSCHIG00000014072(MYOC);ENSCHIG00000014308(SNAI1);ENSCHIG00000016206(MEF2C);ENSCHIG00000016901(SOX8);ENSCHIG00000017264(WWTR1);ENSCHIG00000018863(IGF1);ENSCHIG000000190…
GO:0061564	axon development	40	281	0.00103899	0.0169625	ENSCHIG00000000437(ANK3);ENSCHIG00000000839(AMIGO1);ENSCHIG00000004376(CDK5R1);ENSCHIG00000005276(EPHB3);ENSCHIG00000007694(UNC5C);ENSCHIG00000008913(ATP8A2);ENSCHIG00000009097(CRABP2);ENSCHIG00000009348(EXT1);ENSCHIG00000009389(NOG);ENSCHIG00000009561(B3GNT2);ENSCHIG00000010390(EPHA5);ENSCHIG00000012226(KIF5C);ENSCHIG00000012230(ROBO2);ENSCHIG00000015236(SPTBN4);ENSCHIG00000015662(MAP3K13);ENSCH…
GO:0061035	regulation of cartilage development	13	58	0.00106093	0.017282	ENSCHIG00000008305(ZBTB16);ENSCHIG00000009389(NOG);ENSCHIG00000009523(WNT9A);ENSCHIG00000011323(PKDCC);ENSCHIG00000011455(FGF18);ENSCHIG00000011916(TGFB1);ENSCHIG00000013774(SMAD3);ENSCHIG00000019581(GDF6);ENSCHIG00000020502(ADAMTS12);ENSCHIG00000020792(-);ENSCHIG00000021149(BMP4);ENSCHIG00000021925(SOX6);ENSCHIG00000024990(CCN2)
GO:0030198	extracellular matrix organization	27	168	0.00110501	0.01796	ENSCHIG00000004276(FAP);ENSCHIG00000006565(-);ENSCHIG00000010630(ADAMTSL2);ENSCHIG00000011768(SPOCK2);ENSCHIG00000011916(TGFB1);ENSCHIG00000012523(PTX3);ENSCHIG00000013048(WT1);ENSCHIG00000013457(-);ENSCHIG00000013676(FSCN1);ENSCHIG00000013774(SMAD3);ENSCHIG00000014461(SULF2);ENSCHIG00000014961(ADAMTS14);ENSCHIG00000015029(MYF5);ENSCHIG00000015782(-);ENSCHIG00000017489(FBLN5);ENSCHIG00000017909(E…
GO:0043065	positive regulation of apoptotic process	47	346	0.00111085	0.0180151	ENSCHIG00000000241(PPIF);ENSCHIG00000004276(FAP);ENSCHIG00000006785(DAB2IP);ENSCHIG00000007153(RNF122);ENSCHIG00000007694(UNC5C);ENSCHIG00000008305(ZBTB16);ENSCHIG00000009664(NR4A1);ENSCHIG00000010919(WNT10B);ENSCHIG00000011320(DUSP6);ENSCHIG00000011819(GADD45B);ENSCHIG00000011897(DDIT3);ENSCHIG00000013774(SMAD3);ENSCHIG00000013901(CTSC);ENSCHIG00000014184(PRNP);ENSCHIG00000015877(PPARG);ENSCHIG0…
GO:0030501	positive regulation of bone mineralization	9	32	0.00113011	0.0182868	ENSCHIG00000001027(FZD9);ENSCHIG00000001922(TGFB3);ENSCHIG00000010919(WNT10B);ENSCHIG00000011323(PKDCC);ENSCHIG00000011916(TGFB1);ENSCHIG00000013756(ACTN3);ENSCHIG00000016206(MEF2C);ENSCHIG00000021149(BMP4);ENSCHIG00000026550(BMP6)
GO:0032870	cellular response to hormone stimulus	48	356	0.00116124	0.0187489	ENSCHIG00000003903(JAK2);ENSCHIG00000007459(TFPI);ENSCHIG00000009664(NR4A1);ENSCHIG00000009793(MYOD1);ENSCHIG00000010063(ACTN2);ENSCHIG00000010390(EPHA5);ENSCHIG00000010440(-);ENSCHIG00000010919(WNT10B);ENSCHIG00000011720(CREBRF);ENSCHIG00000011800(DDX5);ENSCHIG00000012230(ROBO2);ENSCHIG00000013048(WT1);ENSCHIG00000013432(PDK4);ENSCHIG00000014436(PRKAA2);ENSCHIG00000014910(SPP1);ENSCHIG0000001522…
GO:0050905	neuromuscular process	17	88	0.00118573	0.0190602	ENSCHIG00000008913(ATP8A2);ENSCHIG00000009974(DLG4);ENSCHIG00000013849(FOXS1);ENSCHIG00000014360(CLIC5);ENSCHIG00000018272(CHRNA1);ENSCHIG00000019061(UCHL1);ENSCHIG00000019663(JPH3);ENSCHIG00000020579(STRA6);ENSCHIG00000020729(ALDH1A3);ENSCHIG00000021718(CNTNAP1);ENSCHIG00000022718(GRIN2C);ENSCHIG00000022874(ADCY5);ENSCHIG00000023549(RBFOX1);ENSCHIG00000024649(SPART);ENSCHIG00000024833(GLRB);ENSC…
GO:0090101	negative regulation of transmembrane receptor protein serine/threonine kinase signaling pathway	17	88	0.00118573	0.0190602	ENSCHIG00000000293(LDLRAD4);ENSCHIG00000003822(TOB1);ENSCHIG00000009389(NOG);ENSCHIG00000010408(HJV);ENSCHIG00000010630(ADAMTSL2);ENSCHIG00000011375(CHRD);ENSCHIG00000012679(CILP);ENSCHIG00000015554(CHST11);ENSCHIG00000015608(ASPN);ENSCHIG00000016855(FST);ENSCHIG00000018408(-);ENSCHIG00000019681(PMEPA1);ENSCHIG00000020653(SORL1);ENSCHIG00000023003(HTRA3);ENSCHIG00000023836(CIDEA);ENSCHIG000000243…
GO:0051726	regulation of cell cycle	80	665	0.00122124	0.0195708	ENSCHIG00000000353(CDK1);ENSCHIG00000000501(KCNH5);ENSCHIG00000001027(FZD9);ENSCHIG00000001851(KIF23);ENSCHIG00000002571(POC1A);ENSCHIG00000002572(PRC1);ENSCHIG00000004276(FAP);ENSCHIG00000004376(CDK5R1);ENSCHIG00000006433(AFAP1L2);ENSCHIG00000006785(DAB2IP);ENSCHIG00000007371(EZH2);ENSCHIG00000008062(TICRR);ENSCHIG00000009302(CDC6);ENSCHIG00000009433(NEK2);ENSCHIG00000009523(WNT9A);ENSCHIG000000…
GO:1901698	response to nitrogen compound	63	499	0.00122284	0.0195708	ENSCHIG00000003903(JAK2);ENSCHIG00000007371(EZH2);ENSCHIG00000008514(DUOX1);ENSCHIG00000008916(HTR1B);ENSCHIG00000008918(P2RY1);ENSCHIG00000009359(GSTM3);ENSCHIG00000009617(KCNJ11);ENSCHIG00000009664(NR4A1);ENSCHIG00000010063(ACTN2);ENSCHIG00000010329(BLM);ENSCHIG00000010440(-);ENSCHIG00000010919(WNT10B);ENSCHIG00000011235(SORT1);ENSCHIG00000013048(WT1);ENSCHIG00000013432(PDK4);ENSCHIG00000013947…
GO:0045778	positive regulation of ossification	14	66	0.00122904	0.0196271	ENSCHIG00000001027(FZD9);ENSCHIG00000001922(TGFB3);ENSCHIG00000008305(ZBTB16);ENSCHIG00000010919(WNT10B);ENSCHIG00000011323(PKDCC);ENSCHIG00000011916(TGFB1);ENSCHIG00000013756(ACTN3);ENSCHIG00000016206(MEF2C);ENSCHIG00000018863(IGF1);ENSCHIG00000019044(NPNT);ENSCHIG00000021149(BMP4);ENSCHIG00000022660(TGFB2);ENSCHIG00000023662(TP63);ENSCHIG00000026550(BMP6)
GO:0007156	homophilic cell adhesion via plasma membrane adhesion molecules	18	96	0.00123657	0.0197044	ENSCHIG00000009485(CADM3);ENSCHIG00000011612(-);ENSCHIG00000011906(PCDH17);ENSCHIG00000012230(ROBO2);ENSCHIG00000012379(CDH17);ENSCHIG00000014618(PCDH10);ENSCHIG00000016643(IGSF9);ENSCHIG00000016798(-);ENSCHIG00000017560(PCDHAC2);ENSCHIG00000018029(CDH1);ENSCHIG00000019029(CDH15);ENSCHIG00000021480(RET);ENSCHIG00000023375(PCDHB7);ENSCHIG00000023838(-);ENSCHIG00000023866(-);ENSCHIG00000025143(CELS…
GO:0060395	SMAD protein signal transduction	12	52	0.00124729	0.0198319	ENSCHIG00000003822(TOB1);ENSCHIG00000003903(JAK2);ENSCHIG00000011916(TGFB1);ENSCHIG00000012679(CILP);ENSCHIG00000013774(SMAD3);ENSCHIG00000014950(SPTBN1);ENSCHIG00000017264(WWTR1);ENSCHIG00000019581(GDF6);ENSCHIG00000021149(BMP4);ENSCHIG00000022660(TGFB2);ENSCHIG00000025554(ROR2);ENSCHIG00000026550(BMP6)
GO:0050767	regulation of neurogenesis	62	490	0.00126177	0.0200186	ENSCHIG00000000814(SLC45A3);ENSCHIG00000004376(CDK5R1);ENSCHIG00000005276(EPHB3);ENSCHIG00000006678(CDON);ENSCHIG00000006785(DAB2IP);ENSCHIG00000007371(EZH2);ENSCHIG00000008913(ATP8A2);ENSCHIG00000009097(CRABP2);ENSCHIG00000009389(NOG);ENSCHIG00000009909(ASPM);ENSCHIG00000011011(RIMS1);ENSCHIG00000011729(CHD7);ENSCHIG00000011916(TGFB1);ENSCHIG00000012230(ROBO2);ENSCHIG00000012350(KIF20B);ENSCHIG0…
GO:0030282	bone mineralization	16	81	0.00127827	0.0202247	ENSCHIG00000001027(FZD9);ENSCHIG00000001922(TGFB3);ENSCHIG00000006854(CLEC3B);ENSCHIG00000010919(WNT10B);ENSCHIG00000011323(PKDCC);ENSCHIG00000011916(TGFB1);ENSCHIG00000013756(ACTN3);ENSCHIG00000015392(FGR);ENSCHIG00000015608(ASPN);ENSCHIG00000016206(MEF2C);ENSCHIG00000018863(IGF1);ENSCHIG00000020131(PHOSPHO1);ENSCHIG00000021149(BMP4);ENSCHIG00000021782(WNT11);ENSCHIG00000025168(OMD);ENSCHIG00000…
GO:0046578	regulation of Ras protein signal transduction	20	112	0.00128232	0.0202247	ENSCHIG00000008359(SPRY2);ENSCHIG00000009596(CAVIN4);ENSCHIG00000013620(ARRB1);ENSCHIG00000014072(MYOC);ENSCHIG00000014118(RASA1);ENSCHIG00000016532(DLC1);ENSCHIG00000018633(RABGEF1);ENSCHIG00000018863(IGF1);ENSCHIG00000019334(RALGPS1);ENSCHIG00000020062(ADGRG1);ENSCHIG00000020993(PLCE1);ENSCHIG00000021183(LPAR1);ENSCHIG00000021312(RALGPS2);ENSCHIG00000022731(CADM4);ENSCHIG00000022795(EPHB2);ENSC…
GO:0010243	response to organonitrogen compound	58	452	0.00128306	0.0202247	ENSCHIG00000003903(JAK2);ENSCHIG00000007371(EZH2);ENSCHIG00000008514(DUOX1);ENSCHIG00000008916(HTR1B);ENSCHIG00000008918(P2RY1);ENSCHIG00000009617(KCNJ11);ENSCHIG00000009664(NR4A1);ENSCHIG00000010063(ACTN2);ENSCHIG00000010329(BLM);ENSCHIG00000010440(-);ENSCHIG00000010919(WNT10B);ENSCHIG00000011235(SORT1);ENSCHIG00000013048(WT1);ENSCHIG00000013432(PDK4);ENSCHIG00000013947(SH3BP4);ENSCHIG0000001418…
GO:0031325	positive regulation of cellular metabolic process	229	2225	0.00131662	0.0207092	ENSCHIG00000000353(CDK1);ENSCHIG00000000814(SLC45A3);ENSCHIG00000000946(H1-5);ENSCHIG00000001922(TGFB3);ENSCHIG00000002856(ACKR3);ENSCHIG00000003296(FOSB);ENSCHIG00000003384(CHI3L1);ENSCHIG00000003444(NCAPG2);ENSCHIG00000003822(TOB1);ENSCHIG00000003853(HSF4);ENSCHIG00000004298(NANOS1);ENSCHIG00000004376(CDK5R1);ENSCHIG00000005050(PITX3);ENSCHIG00000005605(MAFA);ENSCHIG00000005606(SLC8A2);ENSCHIG0…
GO:0140014	mitotic nuclear division	27	170	0.00132377	0.020777	ENSCHIG00000001851(KIF23);ENSCHIG00000002772(KIF18A);ENSCHIG00000009302(CDC6);ENSCHIG00000009433(NEK2);ENSCHIG00000010109(TTK);ENSCHIG00000010139(MYBL2);ENSCHIG00000010465(HASPIN);ENSCHIG00000011883(EDN1);ENSCHIG00000011982(BUB1);ENSCHIG00000012343(NCAPG);ENSCHIG00000012350(KIF20B);ENSCHIG00000015195(ESPL1);ENSCHIG00000016057(-);ENSCHIG00000018268(KIF11);ENSCHIG00000018863(IGF1);ENSCHIG0000001890…
GO:0030837	negative regulation of actin filament polymerization	10	39	0.00133191	0.02086	ENSCHIG00000011171(SPTB);ENSCHIG00000014950(SPTBN1);ENSCHIG00000015236(SPTBN4);ENSCHIG00000017627(LMOD3);ENSCHIG00000020222(TMOD1);ENSCHIG00000022172(FHOD3);ENSCHIG00000023166(TMOD4);ENSCHIG00000023924(LMOD2);ENSCHIG00000025768(SPTBN2);ENSCHIG00000026290(SLIT2)
GO:0035066	positive regulation of histone acetylation	7	21	0.00134674	0.0210022	ENSCHIG00000011916(TGFB1);ENSCHIG00000013620(ARRB1);ENSCHIG00000014176(LIF);ENSCHIG00000017278(RPS6KA5);ENSCHIG00000020313(PAXIP1);ENSCHIG00000023808(GLYR1);ENSCHIG00000026740(BRCA1)
GO:0061311	cell surface receptor signaling pathway involved in heart development	7	21	0.00134674	0.0210022	ENSCHIG00000009389(NOG);ENSCHIG00000011916(TGFB1);ENSCHIG00000014308(SNAI1);ENSCHIG00000021149(BMP4);ENSCHIG00000021782(WNT11);ENSCHIG00000022041(RBPJ);ENSCHIG00000024434(ALPK2)
GO:0010804	negative regulation of tumor necrosis factor-mediated signaling pathway	5	11	0.00138175	0.0215023	ENSCHIG00000009477(CCDC3);ENSCHIG00000011209(H2BC11);ENSCHIG00000015107(TRAIP);ENSCHIG00000017201(NOL3);ENSCHIG00000019678(PELI3)
GO:0042592	homeostatic process	129	1166	0.00139707	0.0216789	ENSCHIG00000000437(ANK3);ENSCHIG00000002069(SLC7A11);ENSCHIG00000002743(SCARA5);ENSCHIG00000003444(NCAPG2);ENSCHIG00000003956(PTH2R);ENSCHIG00000004298(NANOS1);ENSCHIG00000005606(SLC8A2);ENSCHIG00000006052(SCN3B);ENSCHIG00000006481(CASQ1);ENSCHIG00000007288(PDE4B);ENSCHIG00000007371(EZH2);ENSCHIG00000008262(FABP4);ENSCHIG00000008758(LPCAT1);ENSCHIG00000009433(NEK2);ENSCHIG00000009678(SCN10A);ENSC…
GO:0071901	negative regulation of protein serine/threonine kinase activity	18	97	0.00139902	0.0216789	ENSCHIG00000006785(DAB2IP);ENSCHIG00000008359(SPRY2);ENSCHIG00000010009(CAV3);ENSCHIG00000011087(SLC8A3);ENSCHIG00000011289(DUSP4);ENSCHIG00000011320(DUSP6);ENSCHIG00000019061(UCHL1);ENSCHIG00000020201(DUSP8);ENSCHIG00000020653(SORL1);ENSCHIG00000021149(BMP4);ENSCHIG00000021206(MYOCD);ENSCHIG00000022013(HIPK3);ENSCHIG00000022450(LYN);ENSCHIG00000022780(PKIA);ENSCHIG00000022851(PLK1);ENSCHIG000000…
GO:0043068	positive regulation of programmed cell death	47	350	0.00141505	0.0218445	ENSCHIG00000000241(PPIF);ENSCHIG00000004276(FAP);ENSCHIG00000006785(DAB2IP);ENSCHIG00000007153(RNF122);ENSCHIG00000007694(UNC5C);ENSCHIG00000008305(ZBTB16);ENSCHIG00000009664(NR4A1);ENSCHIG00000010919(WNT10B);ENSCHIG00000011320(DUSP6);ENSCHIG00000011819(GADD45B);ENSCHIG00000011897(DDIT3);ENSCHIG00000013774(SMAD3);ENSCHIG00000013901(CTSC);ENSCHIG00000014184(PRNP);ENSCHIG00000015877(PPARG);ENSCHIG0…
GO:0048638	regulation of developmental growth	32	214	0.00141568	0.0218445	ENSCHIG00000004376(CDK5R1);ENSCHIG00000007274(TLL2);ENSCHIG00000008913(ATP8A2);ENSCHIG00000009097(CRABP2);ENSCHIG00000009389(NOG);ENSCHIG00000009793(MYOD1);ENSCHIG00000011011(RIMS1);ENSCHIG00000011320(DUSP6);ENSCHIG00000011729(CHD7);ENSCHIG00000011883(EDN1);ENSCHIG00000012879(WWC1);ENSCHIG00000013756(ACTN3);ENSCHIG00000013804(RIMS2);ENSCHIG00000013849(FOXS1);ENSCHIG00000015236(SPTBN4);ENSCHIG0000…
GO:0007051	spindle organization	20	113	0.0014351	0.0220512	ENSCHIG00000001851(KIF23);ENSCHIG00000002571(POC1A);ENSCHIG00000009433(NEK2);ENSCHIG00000009909(ASPM);ENSCHIG00000010139(MYBL2);ENSCHIG00000013177(TACC2);ENSCHIG00000013748(CCDC69);ENSCHIG00000014186(EFHC1);ENSCHIG00000014935(AUNIP);ENSCHIG00000015195(ESPL1);ENSCHIG00000015774(CEP72);ENSCHIG00000018268(KIF11);ENSCHIG00000018306(STIL);ENSCHIG00000019665(KIFC1);ENSCHIG00000020482(WDR62);ENSCHIG0000…
GO:0071695	anatomical structure maturation	20	113	0.0014351	0.0220512	ENSCHIG00000004376(CDK5R1);ENSCHIG00000010919(WNT10B);ENSCHIG00000011897(DDIT3);ENSCHIG00000012592(CDK5R2);ENSCHIG00000013756(ACTN3);ENSCHIG00000013856(C1QL1);ENSCHIG00000014072(MYOC);ENSCHIG00000015236(SPTBN4);ENSCHIG00000015662(MAP3K13);ENSCHIG00000016293(MMP2);ENSCHIG00000017645(CNTN2);ENSCHIG00000018863(IGF1);ENSCHIG00000020131(PHOSPHO1);ENSCHIG00000021480(RET);ENSCHIG00000022041(RBPJ);ENSCHI…
GO:0014904	myotube cell development	8	27	0.00146344	0.0223556	ENSCHIG00000009793(MYOD1);ENSCHIG00000010015(MYORG);ENSCHIG00000010919(WNT10B);ENSCHIG00000013756(ACTN3);ENSCHIG00000017627(LMOD3);ENSCHIG00000018863(IGF1);ENSCHIG00000021331(MYOG);ENSCHIG00000021751(KLHL41)
GO:0061036	positive regulation of cartilage development	8	27	0.00146344	0.0223556	ENSCHIG00000008305(ZBTB16);ENSCHIG00000011323(PKDCC);ENSCHIG00000011455(FGF18);ENSCHIG00000013774(SMAD3);ENSCHIG00000019581(GDF6);ENSCHIG00000020792(-);ENSCHIG00000021149(BMP4);ENSCHIG00000021925(SOX6)
GO:0017015	regulation of transforming growth factor beta receptor signaling pathway	16	82	0.00146409	0.0223556	ENSCHIG00000000293(LDLRAD4);ENSCHIG00000010009(CAV3);ENSCHIG00000010630(ADAMTSL2);ENSCHIG00000011916(TGFB1);ENSCHIG00000013774(SMAD3);ENSCHIG00000015554(CHST11);ENSCHIG00000015608(ASPN);ENSCHIG00000016305(GIPC1);ENSCHIG00000018408(-);ENSCHIG00000019044(NPNT);ENSCHIG00000019681(PMEPA1);ENSCHIG00000021206(MYOCD);ENSCHIG00000023003(HTRA3);ENSCHIG00000023836(CIDEA);ENSCHIG00000024365(RASL11B);ENSCHIG…
GO:0110020	regulation of actomyosin structure organization	13	60	0.00147914	0.0225383	ENSCHIG00000001922(TGFB3);ENSCHIG00000010009(CAV3);ENSCHIG00000011883(EDN1);ENSCHIG00000014072(MYOC);ENSCHIG00000016206(MEF2C);ENSCHIG00000016532(DLC1);ENSCHIG00000021183(LPAR1);ENSCHIG00000021379(EPHA1);ENSCHIG00000021782(WNT11);ENSCHIG00000022452(ARHGAP28);ENSCHIG00000024990(CCN2);ENSCHIG00000025581(ECT2);ENSCHIG00000025985(FHOD1)
GO:0000079	regulation of cyclin-dependent protein serine/threonine kinase activity	12	53	0.00148848	0.0226335	ENSCHIG00000004376(CDK5R1);ENSCHIG00000010329(BLM);ENSCHIG00000010534(CCND1);ENSCHIG00000012535(CKS1B);ENSCHIG00000012592(CDK5R2);ENSCHIG00000017736(CCNA2);ENSCHIG00000020547(EGFR);ENSCHIG00000021206(MYOCD);ENSCHIG00000022223(MAPRE3);ENSCHIG00000022851(PLK1);ENSCHIG00000025845(CDKN2B);ENSCHIG00000025939(CDKN2A)
GO:0007413	axonal fasciculation	6	16	0.0014978	0.0226342	ENSCHIG00000000839(AMIGO1);ENSCHIG00000004376(CDK5R1);ENSCHIG00000005276(EPHB3);ENSCHIG00000017645(CNTN2);ENSCHIG00000022795(EPHB2);ENSCHIG00000025019(EPHA4)
GO:0061082	myeloid leukocyte cytokine production	6	16	0.0014978	0.0226342	ENSCHIG00000001922(TGFB3);ENSCHIG00000011916(TGFB1);ENSCHIG00000014130(CD74);ENSCHIG00000015583(CHGA);ENSCHIG00000022660(TGFB2);ENSCHIG00000025883(DDX58)
GO:0106030	neuron projection fasciculation	6	16	0.0014978	0.0226342	ENSCHIG00000000839(AMIGO1);ENSCHIG00000004376(CDK5R1);ENSCHIG00000005276(EPHB3);ENSCHIG00000017645(CNTN2);ENSCHIG00000022795(EPHB2);ENSCHIG00000025019(EPHA4)
GO:0014889	muscle atrophy	4	7	0.00153654	0.0231241	ENSCHIG00000013756(ACTN3);ENSCHIG00000017201(NOL3);ENSCHIG00000017304(GATM);ENSCHIG00000021331(MYOG)
GO:0051694	pointed-end actin filament capping	4	7	0.00153654	0.0231241	ENSCHIG00000017627(LMOD3);ENSCHIG00000020222(TMOD1);ENSCHIG00000023166(TMOD4);ENSCHIG00000023924(LMOD2)
GO:0043491	protein kinase B signaling	22	130	0.00156386	0.0234868	ENSCHIG00000003384(CHI3L1);ENSCHIG00000005289(PLEKHA1);ENSCHIG00000008359(SPRY2);ENSCHIG00000010009(CAV3);ENSCHIG00000010015(MYORG);ENSCHIG00000011897(DDIT3);ENSCHIG00000011916(TGFB1);ENSCHIG00000014072(MYOC);ENSCHIG00000017276(XDH);ENSCHIG00000018429(BANK1);ENSCHIG00000018863(IGF1);ENSCHIG00000019230(ADAM8);ENSCHIG00000019616(LEP);ENSCHIG00000020547(EGFR);ENSCHIG00000021480(RET);ENSCHIG000000219…
GO:0060078	regulation of postsynaptic membrane potential	15	75	0.00157122	0.023549	ENSCHIG00000005606(SLC8A2);ENSCHIG00000007169(CELF4);ENSCHIG00000010178(S1PR2);ENSCHIG00000011087(SLC8A3);ENSCHIG00000011485(GLRA3);ENSCHIG00000014506(CHRNB1);ENSCHIG00000014693(CHRNG);ENSCHIG00000015894(DMPK);ENSCHIG00000016206(MEF2C);ENSCHIG00000017279(CHRNA5);ENSCHIG00000018272(CHRNA1);ENSCHIG00000020021(CHRND);ENSCHIG00000022718(GRIN2C);ENSCHIG00000024833(GLRB);ENSCHIG00000026818(-)
GO:0007219	Notch signaling pathway	21	122	0.00158983	0.0237307	ENSCHIG00000005138(PGAM2);ENSCHIG00000009871(AAK1);ENSCHIG00000011793(PRAG1);ENSCHIG00000011916(TGFB1);ENSCHIG00000012117(-);ENSCHIG00000013620(ARRB1);ENSCHIG00000014308(SNAI1);ENSCHIG00000014779(GATA2);ENSCHIG00000016620(GRIP2);ENSCHIG00000017469(CHAC1);ENSCHIG00000018116(DLK1);ENSCHIG00000018246(ANGPT4);ENSCHIG00000020448(CCN3);ENSCHIG00000020787(DLL1);ENSCHIG00000021908(NEURL1);ENSCHIG00000022…
GO:0010594	regulation of endothelial cell migration	21	122	0.00158983	0.0237307	ENSCHIG00000006785(DAB2IP);ENSCHIG00000011455(FGF18);ENSCHIG00000011916(TGFB1);ENSCHIG00000013597(JCAD);ENSCHIG00000014779(GATA2);ENSCHIG00000015877(PPARG);ENSCHIG00000016206(MEF2C);ENSCHIG00000016700(HMOX1);ENSCHIG00000016760(RHOJ);ENSCHIG00000018246(ANGPT4);ENSCHIG00000018848(ADGRB1);ENSCHIG00000019161(ANGPT2);ENSCHIG00000021149(BMP4);ENSCHIG00000021532(STARD13);ENSCHIG00000024271(DNAJA4);ENSCH…
GO:0002042	cell migration involved in sprouting angiogenesis	10	40	0.00164125	0.0244483	ENSCHIG00000013597(JCAD);ENSCHIG00000014779(GATA2);ENSCHIG00000016700(HMOX1);ENSCHIG00000016760(RHOJ);ENSCHIG00000021532(STARD13);ENSCHIG00000022674(EGR3);ENSCHIG00000024373(FBXW7);ENSCHIG00000025660(ADTRP);ENSCHIG00000025868(PLK2);ENSCHIG00000026290(SLIT2)
GO:0045927	positive regulation of growth	26	164	0.00165329	0.0245775	ENSCHIG00000000946(H1-5);ENSCHIG00000008913(ATP8A2);ENSCHIG00000009097(CRABP2);ENSCHIG00000009793(MYOD1);ENSCHIG00000010632(KRT17);ENSCHIG00000011011(RIMS1);ENSCHIG00000011729(CHD7);ENSCHIG00000011883(EDN1);ENSCHIG00000013756(ACTN3);ENSCHIG00000013804(RIMS2);ENSCHIG00000013849(FOXS1);ENSCHIG00000015236(SPTBN4);ENSCHIG00000015662(MAP3K13);ENSCHIG00000016206(MEF2C);ENSCHIG00000017316(LPAR3);ENSCHIG…
GO:0043534	blood vessel endothelial cell migration	16	83	0.00167211	0.0247567	ENSCHIG00000011455(FGF18);ENSCHIG00000011916(TGFB1);ENSCHIG00000013597(JCAD);ENSCHIG00000014779(GATA2);ENSCHIG00000015877(PPARG);ENSCHIG00000016206(MEF2C);ENSCHIG00000016700(HMOX1);ENSCHIG00000016760(RHOJ);ENSCHIG00000018246(ANGPT4);ENSCHIG00000019161(ANGPT2);ENSCHIG00000021532(STARD13);ENSCHIG00000022674(EGR3);ENSCHIG00000024373(FBXW7);ENSCHIG00000025660(ADTRP);ENSCHIG00000025868(PLK2);ENSCHIG00…
GO:1903844	regulation of cellular response to transforming growth factor beta stimulus	16	83	0.00167211	0.0247567	ENSCHIG00000000293(LDLRAD4);ENSCHIG00000010009(CAV3);ENSCHIG00000010630(ADAMTSL2);ENSCHIG00000011916(TGFB1);ENSCHIG00000013774(SMAD3);ENSCHIG00000015554(CHST11);ENSCHIG00000015608(ASPN);ENSCHIG00000016305(GIPC1);ENSCHIG00000018408(-);ENSCHIG00000019044(NPNT);ENSCHIG00000019681(PMEPA1);ENSCHIG00000021206(MYOCD);ENSCHIG00000023003(HTRA3);ENSCHIG00000023836(CIDEA);ENSCHIG00000024365(RASL11B);ENSCHIG…
GO:0042326	negative regulation of phosphorylation	43	316	0.00170838	0.0252426	ENSCHIG00000000241(PPIF);ENSCHIG00000000293(LDLRAD4);ENSCHIG00000003573(KLHL31);ENSCHIG00000006785(DAB2IP);ENSCHIG00000008262(FABP4);ENSCHIG00000008359(SPRY2);ENSCHIG00000009389(NOG);ENSCHIG00000010009(CAV3);ENSCHIG00000011087(SLC8A3);ENSCHIG00000011289(DUSP4);ENSCHIG00000011320(DUSP6);ENSCHIG00000011819(GADD45B);ENSCHIG00000011916(TGFB1);ENSCHIG00000013189(CAMK2N1);ENSCHIG00000013756(ACTN3);ENSC…
GO:0048167	regulation of synaptic plasticity	19	107	0.00179314	0.0264416	ENSCHIG00000005606(SLC8A2);ENSCHIG00000009974(DLG4);ENSCHIG00000010440(-);ENSCHIG00000011087(SLC8A3);ENSCHIG00000016206(MEF2C);ENSCHIG00000016305(GIPC1);ENSCHIG00000017645(CNTN2);ENSCHIG00000018324(MME);ENSCHIG00000019663(JPH3);ENSCHIG00000021908(NEURL1);ENSCHIG00000022795(EPHB2);ENSCHIG00000023122(NTRK2);ENSCHIG00000024116(NFATC4);ENSCHIG00000025019(EPHA4);ENSCHIG00000025051(CAMK2A);ENSCHIG00000…
GO:1905330	regulation of morphogenesis of an epithelium	15	76	0.00180531	0.0265675	ENSCHIG00000009389(NOG);ENSCHIG00000010009(CAV3);ENSCHIG00000011353(ZNRF3);ENSCHIG00000011916(TGFB1);ENSCHIG00000014176(LIF);ENSCHIG00000015138(ETV5);ENSCHIG00000015574(FGF7);ENSCHIG00000016901(SOX8);ENSCHIG00000019549(MLLT3);ENSCHIG00000020502(ADAMTS12);ENSCHIG00000021149(BMP4);ENSCHIG00000021782(WNT11);ENSCHIG00000022144(NKD1);ENSCHIG00000024507(PLEKHA4);ENSCHIG00000025554(ROR2)
GO:0032467	positive regulation of cytokinesis	7	22	0.00183025	0.0267194	ENSCHIG00000001851(KIF23);ENSCHIG00000009302(CDC6);ENSCHIG00000012350(KIF20B);ENSCHIG00000016305(GIPC1);ENSCHIG00000022907(AURKB);ENSCHIG00000023632(CIT);ENSCHIG00000025581(ECT2)
GO:0060421	positive regulation of heart growth	7	22	0.00183025	0.0267194	ENSCHIG00000011883(EDN1);ENSCHIG00000016206(MEF2C);ENSCHIG00000018863(IGF1);ENSCHIG00000020615(ACACB);ENSCHIG00000020738(FGF9);ENSCHIG00000022041(RBPJ);ENSCHIG00000023888(PIM1)
GO:0086019	cell-cell signaling involved in cardiac conduction	7	22	0.00183025	0.0267194	ENSCHIG00000006052(SCN3B);ENSCHIG00000009678(SCN10A);ENSCHIG00000012884(KCNJ5);ENSCHIG00000017260(TRPM4);ENSCHIG00000018205(ANK2);ENSCHIG00000019488(CACNA1D);ENSCHIG00000023258(CACNA2D1)
GO:1904645	response to amyloid-beta	7	22	0.00183025	0.0267194	ENSCHIG00000014184(PRNP);ENSCHIG00000016293(MMP2);ENSCHIG00000018863(IGF1);ENSCHIG00000019080(NGFR);ENSCHIG00000021855(CACNB1);ENSCHIG00000023258(CACNA2D1);ENSCHIG00000025019(EPHA4)
GO:1904062	regulation of cation transmembrane transport	27	174	0.0018755	0.0273254	ENSCHIG00000000241(PPIF);ENSCHIG00000000437(ANK3);ENSCHIG00000000839(AMIGO1);ENSCHIG00000006052(SCN3B);ENSCHIG00000006481(CASQ1);ENSCHIG00000010009(CAV3);ENSCHIG00000010063(ACTN2);ENSCHIG00000011729(CHD7);ENSCHIG00000014376(CASQ2);ENSCHIG00000014954(WNK2);ENSCHIG00000016206(MEF2C);ENSCHIG00000017124(DHRS7C);ENSCHIG00000017356(PLCG2);ENSCHIG00000017824(NEDD4);ENSCHIG00000018205(ANK2);ENSCHIG000000…
GO:0051693	actin filament capping	8	28	0.00189649	0.0275217	ENSCHIG00000011171(SPTB);ENSCHIG00000014950(SPTBN1);ENSCHIG00000015236(SPTBN4);ENSCHIG00000017627(LMOD3);ENSCHIG00000020222(TMOD1);ENSCHIG00000023166(TMOD4);ENSCHIG00000023924(LMOD2);ENSCHIG00000025768(SPTBN2)
GO:0097028	dendritic cell differentiation	8	28	0.00189649	0.0275217	ENSCHIG00000011916(TGFB1);ENSCHIG00000011930(CAMK4);ENSCHIG00000012617(RELB);ENSCHIG00000017585(TRPM2);ENSCHIG00000019379(BATF3);ENSCHIG00000022041(RBPJ);ENSCHIG00000022450(LYN);ENSCHIG00000027256(ZBTB46)
GO:0097485	neuron projection guidance	22	132	0.00191241	0.0276978	ENSCHIG00000000437(ANK3);ENSCHIG00000004376(CDK5R1);ENSCHIG00000005276(EPHB3);ENSCHIG00000007694(UNC5C);ENSCHIG00000009348(EXT1);ENSCHIG00000009389(NOG);ENSCHIG00000009561(B3GNT2);ENSCHIG00000010390(EPHA5);ENSCHIG00000012226(KIF5C);ENSCHIG00000017078(SEMA3C);ENSCHIG00000017645(CNTN2);ENSCHIG00000018089(SEMA6A);ENSCHIG00000018766(EGR2);ENSCHIG00000019080(NGFR);ENSCHIG00000019310(EPHB1);ENSCHIG0000…
GO:0007610	behavior	51	393	0.00192542	0.027831	ENSCHIG00000001027(FZD9);ENSCHIG00000002069(SLC7A11);ENSCHIG00000002155(OTOG);ENSCHIG00000005050(PITX3);ENSCHIG00000005606(SLC8A2);ENSCHIG00000008913(ATP8A2);ENSCHIG00000008916(HTR1B);ENSCHIG00000009974(DLG4);ENSCHIG00000011087(SLC8A3);ENSCHIG00000011193(-);ENSCHIG00000011720(CREBRF);ENSCHIG00000011729(CHD7);ENSCHIG00000011906(PCDH17);ENSCHIG00000011930(CAMK4);ENSCHIG00000013856(C1QL1);ENSCHIG000…
GO:0045930	negative regulation of mitotic cell cycle	24	149	0.00196852	0.028398	ENSCHIG00000000353(CDK1);ENSCHIG00000004276(FAP);ENSCHIG00000007371(EZH2);ENSCHIG00000008062(TICRR);ENSCHIG00000009523(WNT9A);ENSCHIG00000010109(TTK);ENSCHIG00000010329(BLM);ENSCHIG00000010534(CCND1);ENSCHIG00000011916(TGFB1);ENSCHIG00000011982(BUB1);ENSCHIG00000013774(SMAD3);ENSCHIG00000015830(ZWILCH);ENSCHIG00000016057(-);ENSCHIG00000021149(BMP4);ENSCHIG00000022332(TRIP13);ENSCHIG00000022851(PL…
GO:0086001	cardiac muscle cell action potential	10	41	0.00200628	0.0288857	ENSCHIG00000006052(SCN3B);ENSCHIG00000009678(SCN10A);ENSCHIG00000010009(CAV3);ENSCHIG00000012884(KCNJ5);ENSCHIG00000017260(TRPM4);ENSCHIG00000018205(ANK2);ENSCHIG00000019111(KCNH2);ENSCHIG00000019488(CACNA1D);ENSCHIG00000023258(CACNA2D1);ENSCHIG00000024980(SCN1A)
GO:0008593	regulation of Notch signaling pathway	13	62	0.00202565	0.0291073	ENSCHIG00000009871(AAK1);ENSCHIG00000011793(PRAG1);ENSCHIG00000013620(ARRB1);ENSCHIG00000014779(GATA2);ENSCHIG00000017469(CHAC1);ENSCHIG00000018116(DLK1);ENSCHIG00000020448(CCN3);ENSCHIG00000020787(DLL1);ENSCHIG00000021908(NEURL1);ENSCHIG00000022660(TGFB2);ENSCHIG00000023115(LFNG);ENSCHIG00000023662(TP63);ENSCHIG00000024864(DLX2)
GO:0014812	muscle cell migration	11	48	0.00208891	0.0299574	ENSCHIG00000012195(PRKG1);ENSCHIG00000016206(MEF2C);ENSCHIG00000018863(IGF1);ENSCHIG00000020292(NR4A3);ENSCHIG00000020448(CCN3);ENSCHIG00000020653(SORL1);ENSCHIG00000020858(SERPINE1);ENSCHIG00000021206(MYOCD);ENSCHIG00000024483(THBS4);ENSCHIG00000025358(MEGF10);ENSCHIG00000026290(SLIT2)
GO:0060322	head development	57	452	0.00209812	0.0300306	ENSCHIG00000001922(TGFB3);ENSCHIG00000002069(SLC7A11);ENSCHIG00000004298(NANOS1);ENSCHIG00000004376(CDK5R1);ENSCHIG00000005050(PITX3);ENSCHIG00000005276(EPHB3);ENSCHIG00000005289(PLEKHA1);ENSCHIG00000005396(ROGDI);ENSCHIG00000006678(CDON);ENSCHIG00000006785(DAB2IP);ENSCHIG00000006876(OGDH);ENSCHIG00000007371(EZH2);ENSCHIG00000007694(UNC5C);ENSCHIG00000009348(EXT1);ENSCHIG00000009389(NOG);ENSCHIG0…
GO:0009306	protein secretion	46	348	0.00217457	0.031064	ENSCHIG00000001922(TGFB3);ENSCHIG00000003384(CHI3L1);ENSCHIG00000004522(PCSK5);ENSCHIG00000005605(MAFA);ENSCHIG00000007513(FZD5);ENSCHIG00000009617(KCNJ11);ENSCHIG00000009696(IL1RN);ENSCHIG00000010390(EPHA5);ENSCHIG00000011075(PANX1);ENSCHIG00000011241(GBP5);ENSCHIG00000011717(FRMD4A);ENSCHIG00000013492(FRMD8);ENSCHIG00000013620(ARRB1);ENSCHIG00000013892(PANX2);ENSCHIG00000013972(ITGB6);ENSCHIG00…
GO:0016048	detection of temperature stimulus	5	12	0.00220196	0.031333	ENSCHIG00000012983(MMP24);ENSCHIG00000019080(NGFR);ENSCHIG00000019310(EPHB1);ENSCHIG00000025005(PRDM12);ENSCHIG00000026726(TRPM8)
GO:1904706	negative regulation of vascular smooth muscle cell proliferation	5	12	0.00220196	0.031333	ENSCHIG00000001922(TGFB3);ENSCHIG00000012195(PRKG1);ENSCHIG00000015877(PPARG);ENSCHIG00000016206(MEF2C);ENSCHIG00000021206(MYOCD)
GO:0051962	positive regulation of nervous system development	42	311	0.00221819	0.0315026	ENSCHIG00000000839(AMIGO1);ENSCHIG00000002547(TPBG);ENSCHIG00000005276(EPHB3);ENSCHIG00000006678(CDON);ENSCHIG00000006785(DAB2IP);ENSCHIG00000008913(ATP8A2);ENSCHIG00000009097(CRABP2);ENSCHIG00000009563(LRRN1);ENSCHIG00000009909(ASPM);ENSCHIG00000011011(RIMS1);ENSCHIG00000011916(TGFB1);ENSCHIG00000012230(ROBO2);ENSCHIG00000012350(KIF20B);ENSCHIG00000013804(RIMS2);ENSCHIG00000014176(LIF);ENSCHIG00…
GO:0060401	cytosolic calcium ion transport	18	101	0.00224151	0.0317721	ENSCHIG00000006481(CASQ1);ENSCHIG00000011729(CHD7);ENSCHIG00000011897(DDIT3);ENSCHIG00000012691(TRPA1);ENSCHIG00000014376(CASQ2);ENSCHIG00000016921(HTR2A);ENSCHIG00000017124(DHRS7C);ENSCHIG00000017356(PLCG2);ENSCHIG00000017585(TRPM2);ENSCHIG00000018205(ANK2);ENSCHIG00000019663(JPH3);ENSCHIG00000021644(CORO1A);ENSCHIG00000022450(LYN);ENSCHIG00000022718(GRIN2C);ENSCHIG00000023789(RYR3);ENSCHIG00000…
GO:0050922	negative regulation of chemotaxis	9	35	0.00225052	0.0318382	ENSCHIG00000012230(ROBO2);ENSCHIG00000017651(PADI2);ENSCHIG00000019161(ANGPT2);ENSCHIG00000020448(CCN3);ENSCHIG00000026290(SLIT2);ENSCHIG00000027070(MMP28);MSTRG.11971(--);MSTRG.4535(--);MSTRG.8015(--)
GO:0006469	negative regulation of protein kinase activity	25	159	0.00225616	0.0318563	ENSCHIG00000006785(DAB2IP);ENSCHIG00000008262(FABP4);ENSCHIG00000008359(SPRY2);ENSCHIG00000010009(CAV3);ENSCHIG00000011087(SLC8A3);ENSCHIG00000011289(DUSP4);ENSCHIG00000011320(DUSP6);ENSCHIG00000011819(GADD45B);ENSCHIG00000013189(CAMK2N1);ENSCHIG00000017264(WWTR1);ENSCHIG00000019000(DUSP26);ENSCHIG00000019061(UCHL1);ENSCHIG00000020201(DUSP8);ENSCHIG00000020653(SORL1);ENSCHIG00000021149(BMP4);ENSC…
GO:0061024	membrane organization	51	396	0.00226289	0.0318898	ENSCHIG00000000241(PPIF);ENSCHIG00000000437(ANK3);ENSCHIG00000001027(FZD9);ENSCHIG00000002069(SLC7A11);ENSCHIG00000006081(LRRC4);ENSCHIG00000007036(STX11);ENSCHIG00000008913(ATP8A2);ENSCHIG00000010009(CAV3);ENSCHIG00000010440(-);ENSCHIG00000010780(EYA2);ENSCHIG00000010943(SYPL2);ENSCHIG00000012197(RUBCNL);ENSCHIG00000012416(ATP8B1);ENSCHIG00000012485(RILPL1);ENSCHIG00000013506(TIE1);ENSCHIG000000…
GO:0006865	amino acid transport	15	78	0.00236116	0.0325182	ENSCHIG00000002069(SLC7A11);ENSCHIG00000006698(TRPC4);ENSCHIG00000009059(SLC6A13);ENSCHIG00000009247(SLC6A19);ENSCHIG00000012437(SLC6A1);ENSCHIG00000013481(LLGL2);ENSCHIG00000013596(SLC6A12);ENSCHIG00000016305(GIPC1);ENSCHIG00000016850(APBA1);ENSCHIG00000020260(LRRC8E);ENSCHIG00000023042(SLC43A2);ENSCHIG00000023089(SLC38A3);ENSCHIG00000023122(NTRK2);ENSCHIG00000025670(SLC7A2);MSTRG.13517(Pol)
GO:0044092	negative regulation of molecular function	84	721	0.0023618	0.0325182	ENSCHIG00000000241(PPIF);ENSCHIG00000000437(ANK3);ENSCHIG00000006785(DAB2IP);ENSCHIG00000006935(GMIP);ENSCHIG00000007371(EZH2);ENSCHIG00000007459(TFPI);ENSCHIG00000008262(FABP4);ENSCHIG00000008359(SPRY2);ENSCHIG00000009389(NOG);ENSCHIG00000009433(NEK2);ENSCHIG00000009523(WNT9A);ENSCHIG00000009664(NR4A1);ENSCHIG00000010009(CAV3);ENSCHIG00000010063(ACTN2);ENSCHIG00000010613(CST6);ENSCHIG00000011087…
GO:0006599	phosphagen metabolic process	3	4	0.00236973	0.0325182	ENSCHIG00000017850(CKB);ENSCHIG00000018578(CKMT2);ENSCHIG00000024701(CKM)
GO:0006603	phosphocreatine metabolic process	3	4	0.00236973	0.0325182	ENSCHIG00000017850(CKB);ENSCHIG00000018578(CKMT2);ENSCHIG00000024701(CKM)
GO:0014854	response to inactivity	3	4	0.00236973	0.0325182	ENSCHIG00000013756(ACTN3);ENSCHIG00000015381(FBXO32);ENSCHIG00000021331(MYOG)
GO:0014870	response to muscle inactivity	3	4	0.00236973	0.0325182	ENSCHIG00000013756(ACTN3);ENSCHIG00000015381(FBXO32);ENSCHIG00000021331(MYOG)
GO:0014877	response to muscle inactivity involved in regulation of muscle adaptation	3	4	0.00236973	0.0325182	ENSCHIG00000013756(ACTN3);ENSCHIG00000015381(FBXO32);ENSCHIG00000021331(MYOG)
GO:0014894	response to denervation involved in regulation of muscle adaptation	3	4	0.00236973	0.0325182	ENSCHIG00000013756(ACTN3);ENSCHIG00000015381(FBXO32);ENSCHIG00000021331(MYOG)
GO:0038180	nerve growth factor signaling pathway	3	4	0.00236973	0.0325182	ENSCHIG00000011235(SORT1);ENSCHIG00000017236(RAPGEF1);ENSCHIG00000021644(CORO1A)
GO:0042396	phosphagen biosynthetic process	3	4	0.00236973	0.0325182	ENSCHIG00000017850(CKB);ENSCHIG00000018578(CKMT2);ENSCHIG00000024701(CKM)
GO:0046314	phosphocreatine biosynthetic process	3	4	0.00236973	0.0325182	ENSCHIG00000017850(CKB);ENSCHIG00000018578(CKMT2);ENSCHIG00000024701(CKM)
GO:0048631	regulation of skeletal muscle tissue growth	3	4	0.00236973	0.0325182	ENSCHIG00000007274(TLL2);ENSCHIG00000013756(ACTN3);ENSCHIG00000020787(DLL1)
GO:0048743	positive regulation of skeletal muscle fiber development	3	4	0.00236973	0.0325182	ENSCHIG00000013756(ACTN3);ENSCHIG00000017627(LMOD3);ENSCHIG00000021331(MYOG)
GO:1904753	negative regulation of vascular associated smooth muscle cell migration	3	4	0.00236973	0.0325182	ENSCHIG00000012195(PRKG1);ENSCHIG00000016206(MEF2C);ENSCHIG00000021206(MYOCD)
GO:0050731	positive regulation of peptidyl-tyrosine phosphorylation	21	126	0.00239526	0.032807	ENSCHIG00000003444(NCAPG2);ENSCHIG00000006433(AFAP1L2);ENSCHIG00000011929(TNFSF18);ENSCHIG00000014130(CD74);ENSCHIG00000014176(LIF);ENSCHIG00000014184(PRNP);ENSCHIG00000015574(FGF7);ENSCHIG00000016921(HTR2A);ENSCHIG00000018246(ANGPT4);ENSCHIG00000018429(BANK1);ENSCHIG00000018863(IGF1);ENSCHIG00000020263(ALKAL2);ENSCHIG00000021908(NEURL1);ENSCHIG00000022435(CSPG4);ENSCHIG00000022450(LYN);ENSCHIG00…
GO:0055025	positive regulation of cardiac muscle tissue development	8	29	0.0024245	0.0330238	ENSCHIG00000011883(EDN1);ENSCHIG00000016206(MEF2C);ENSCHIG00000018863(IGF1);ENSCHIG00000020738(FGF9);ENSCHIG00000021149(BMP4);ENSCHIG00000021206(MYOCD);ENSCHIG00000022041(RBPJ);ENSCHIG00000023888(PIM1)
GO:0035924	cellular response to vascular endothelial growth factor stimulus	10	42	0.00243399	0.0330238	ENSCHIG00000006785(DAB2IP);ENSCHIG00000008359(SPRY2);ENSCHIG00000008470(ADAMTS3);ENSCHIG00000013597(JCAD);ENSCHIG00000017276(XDH);ENSCHIG00000020502(ADAMTS12);ENSCHIG00000020787(DLL1);ENSCHIG00000021681(SPHK1);ENSCHIG00000022674(EGR3);ENSCHIG00000022731(CADM4)
GO:0007094	mitotic spindle assembly checkpoint	7	23	0.00243818	0.0330238	ENSCHIG00000010109(TTK);ENSCHIG00000011982(BUB1);ENSCHIG00000016057(-);ENSCHIG00000022332(TRIP13);ENSCHIG00000022851(PLK1);ENSCHIG00000022907(AURKB);ENSCHIG00000025057(MAD2L1)
GO:0031577	spindle checkpoint	7	23	0.00243818	0.0330238	ENSCHIG00000010109(TTK);ENSCHIG00000011982(BUB1);ENSCHIG00000016057(-);ENSCHIG00000022332(TRIP13);ENSCHIG00000022851(PLK1);ENSCHIG00000022907(AURKB);ENSCHIG00000025057(MAD2L1)
GO:0071173	spindle assembly checkpoint	7	23	0.00243818	0.0330238	ENSCHIG00000010109(TTK);ENSCHIG00000011982(BUB1);ENSCHIG00000016057(-);ENSCHIG00000022332(TRIP13);ENSCHIG00000022851(PLK1);ENSCHIG00000022907(AURKB);ENSCHIG00000025057(MAD2L1)
GO:0071174	mitotic spindle checkpoint	7	23	0.00243818	0.0330238	ENSCHIG00000010109(TTK);ENSCHIG00000011982(BUB1);ENSCHIG00000016057(-);ENSCHIG00000022332(TRIP13);ENSCHIG00000022851(PLK1);ENSCHIG00000022907(AURKB);ENSCHIG00000025057(MAD2L1)
GO:1901983	regulation of protein acetylation	12	56	0.00245204	0.0330906	ENSCHIG00000010130(HINT2);ENSCHIG00000011916(TGFB1);ENSCHIG00000013620(ARRB1);ENSCHIG00000014176(LIF);ENSCHIG00000014436(PRKAA2);ENSCHIG00000014779(GATA2);ENSCHIG00000017278(RPS6KA5);ENSCHIG00000020313(PAXIP1);ENSCHIG00000021206(MYOCD);ENSCHIG00000023808(GLYR1);ENSCHIG00000025345(CHEK1);ENSCHIG00000026740(BRCA1)
GO:0010942	positive regulation of cell death	48	369	0.00245216	0.0330906	ENSCHIG00000000241(PPIF);ENSCHIG00000004276(FAP);ENSCHIG00000006785(DAB2IP);ENSCHIG00000007153(RNF122);ENSCHIG00000007694(UNC5C);ENSCHIG00000008305(ZBTB16);ENSCHIG00000009664(NR4A1);ENSCHIG00000010919(WNT10B);ENSCHIG00000011320(DUSP6);ENSCHIG00000011819(GADD45B);ENSCHIG00000011897(DDIT3);ENSCHIG00000013774(SMAD3);ENSCHIG00000013901(CTSC);ENSCHIG00000014174(ACOX2);ENSCHIG00000014184(PRNP);ENSCHIG0…
GO:0042063	gliogenesis	28	186	0.00246542	0.0332083	ENSCHIG00000000814(SLC45A3);ENSCHIG00000004376(CDK5R1);ENSCHIG00000006698(TRPC4);ENSCHIG00000006785(DAB2IP);ENSCHIG00000007371(EZH2);ENSCHIG00000009389(NOG);ENSCHIG00000011087(SLC8A3);ENSCHIG00000011916(TGFB1);ENSCHIG00000012592(CDK5R2);ENSCHIG00000012983(MMP24);ENSCHIG00000014072(MYOC);ENSCHIG00000014176(LIF);ENSCHIG00000016901(SOX8);ENSCHIG00000017645(CNTN2);ENSCHIG00000018766(EGR2);ENSCHIG0000…
GO:0019233	sensory perception of pain	11	49	0.00248836	0.0333943	ENSCHIG00000009678(SCN10A);ENSCHIG00000012691(TRPA1);ENSCHIG00000012983(MMP24);ENSCHIG00000018324(MME);ENSCHIG00000019310(EPHB1);ENSCHIG00000022510(NIPSNAP1);ENSCHIG00000024691(DLG2);ENSCHIG00000024980(SCN1A);ENSCHIG00000025005(PRDM12);ENSCHIG00000026624(-);ENSCHIG00000027247(GRIN2D)
GO:0043407	negative regulation of MAP kinase activity	11	49	0.00248836	0.0333943	ENSCHIG00000006785(DAB2IP);ENSCHIG00000008359(SPRY2);ENSCHIG00000010009(CAV3);ENSCHIG00000011289(DUSP4);ENSCHIG00000011320(DUSP6);ENSCHIG00000019061(UCHL1);ENSCHIG00000020201(DUSP8);ENSCHIG00000020653(SORL1);ENSCHIG00000021149(BMP4);ENSCHIG00000022013(HIPK3);ENSCHIG00000022450(LYN)
GO:0007015	actin filament organization	37	267	0.00252777	0.033861	ENSCHIG00000001922(TGFB3);ENSCHIG00000003341(ACTC1);ENSCHIG00000010009(CAV3);ENSCHIG00000010063(ACTN2);ENSCHIG00000011171(SPTB);ENSCHIG00000012180(XIRP1);ENSCHIG00000013620(ARRB1);ENSCHIG00000013676(FSCN1);ENSCHIG00000014072(MYOC);ENSCHIG00000014118(RASA1);ENSCHIG00000014549(MSRB2);ENSCHIG00000014950(SPTBN1);ENSCHIG00000015058(INPPL1);ENSCHIG00000015236(SPTBN4);ENSCHIG00000016526(ITGB5);ENSCHIG00…
GO:0010639	negative regulation of organelle organization	35	249	0.00256644	0.0343162	ENSCHIG00000000241(PPIF);ENSCHIG00000006391(DNMT3B);ENSCHIG00000009433(NEK2);ENSCHIG00000010009(CAV3);ENSCHIG00000010109(TTK);ENSCHIG00000011171(SPTB);ENSCHIG00000011982(BUB1);ENSCHIG00000012255(NAV3);ENSCHIG00000014072(MYOC);ENSCHIG00000014176(LIF);ENSCHIG00000014797(TRIM54);ENSCHIG00000014950(SPTBN1);ENSCHIG00000015236(SPTBN4);ENSCHIG00000016057(-);ENSCHIG00000016532(DLC1);ENSCHIG00000017627(LM…
GO:0035690	cellular response to drug	27	178	0.00261384	0.0348862	ENSCHIG00000000241(PPIF);ENSCHIG00000005289(PLEKHA1);ENSCHIG00000007288(PDE4B);ENSCHIG00000007371(EZH2);ENSCHIG00000008916(HTR1B);ENSCHIG00000010329(BLM);ENSCHIG00000010390(EPHA5);ENSCHIG00000014376(CASQ2);ENSCHIG00000014436(PRKAA2);ENSCHIG00000015381(FBXO32);ENSCHIG00000016206(MEF2C);ENSCHIG00000016656(NCOA1);ENSCHIG00000016700(HMOX1);ENSCHIG00000016802(PDE2A);ENSCHIG00000017260(TRPM4);ENSCHIG00…
GO:0010632	regulation of epithelial cell migration	25	161	0.00268246	0.0357368	ENSCHIG00000006785(DAB2IP);ENSCHIG00000011455(FGF18);ENSCHIG00000011916(TGFB1);ENSCHIG00000013597(JCAD);ENSCHIG00000014779(GATA2);ENSCHIG00000015574(FGF7);ENSCHIG00000015877(PPARG);ENSCHIG00000016206(MEF2C);ENSCHIG00000016700(HMOX1);ENSCHIG00000016760(RHOJ);ENSCHIG00000018246(ANGPT4);ENSCHIG00000018848(ADGRB1);ENSCHIG00000019161(ANGPT2);ENSCHIG00000021149(BMP4);ENSCHIG00000021532(STARD13);ENSCHIG…
GO:1902903	regulation of supramolecular fiber organization	34	241	0.00275958	0.0366973	ENSCHIG00000001922(TGFB3);ENSCHIG00000010009(CAV3);ENSCHIG00000010063(ACTN2);ENSCHIG00000011171(SPTB);ENSCHIG00000011883(EDN1);ENSCHIG00000012255(NAV3);ENSCHIG00000014072(MYOC);ENSCHIG00000014088(CRYAB);ENSCHIG00000014118(RASA1);ENSCHIG00000014797(TRIM54);ENSCHIG00000014950(SPTBN1);ENSCHIG00000015236(SPTBN4);ENSCHIG00000016206(MEF2C);ENSCHIG00000016532(DLC1);ENSCHIG00000017627(LMOD3);ENSCHIG00000…
GO:0014909	smooth muscle cell migration	9	36	0.00277572	0.036845	ENSCHIG00000012195(PRKG1);ENSCHIG00000016206(MEF2C);ENSCHIG00000018863(IGF1);ENSCHIG00000020292(NR4A3);ENSCHIG00000020448(CCN3);ENSCHIG00000020653(SORL1);ENSCHIG00000020858(SERPINE1);ENSCHIG00000021206(MYOCD);ENSCHIG00000026290(SLIT2)
GO:0010934	macrophage cytokine production	4	8	0.00286438	0.0377479	ENSCHIG00000001922(TGFB3);ENSCHIG00000011916(TGFB1);ENSCHIG00000014130(CD74);ENSCHIG00000022660(TGFB2)
GO:0010935	regulation of macrophage cytokine production	4	8	0.00286438	0.0377479	ENSCHIG00000001922(TGFB3);ENSCHIG00000011916(TGFB1);ENSCHIG00000014130(CD74);ENSCHIG00000022660(TGFB2)
GO:0014874	response to stimulus involved in regulation of muscle adaptation	4	8	0.00286438	0.0377479	ENSCHIG00000013756(ACTN3);ENSCHIG00000015381(FBXO32);ENSCHIG00000017201(NOL3);ENSCHIG00000021331(MYOG)
GO:0071415	cellular response to purine-containing compound	4	8	0.00286438	0.0377479	ENSCHIG00000008918(P2RY1);ENSCHIG00000014376(CASQ2);ENSCHIG00000017585(TRPM2);ENSCHIG00000024027(TMEM38A)
GO:0007411	axon guidance	21	128	0.00291263	0.0383148	ENSCHIG00000000437(ANK3);ENSCHIG00000004376(CDK5R1);ENSCHIG00000005276(EPHB3);ENSCHIG00000007694(UNC5C);ENSCHIG00000009348(EXT1);ENSCHIG00000009389(NOG);ENSCHIG00000009561(B3GNT2);ENSCHIG00000010390(EPHA5);ENSCHIG00000012226(KIF5C);ENSCHIG00000017078(SEMA3C);ENSCHIG00000017645(CNTN2);ENSCHIG00000018089(SEMA6A);ENSCHIG00000018766(EGR2);ENSCHIG00000019080(NGFR);ENSCHIG00000019310(EPHB1);ENSCHIG0000…
GO:0021987	cerebral cortex development	14	72	0.00292494	0.0384075	ENSCHIG00000004376(CDK5R1);ENSCHIG00000006678(CDON);ENSCHIG00000006785(DAB2IP);ENSCHIG00000009909(ASPM);ENSCHIG00000012592(CDK5R2);ENSCHIG00000014186(EFHC1);ENSCHIG00000020062(ADGRG1);ENSCHIG00000020482(WDR62);ENSCHIG00000022083(AFDN);ENSCHIG00000023122(NTRK2);ENSCHIG00000023641(EMX2);ENSCHIG00000023722(NDE1);ENSCHIG00000025658(CCDC85C);ENSCHIG00000026290(SLIT2)
GO:0055008	cardiac muscle tissue morphogenesis	11	50	0.00294734	0.0385633	ENSCHIG00000003341(ACTC1);ENSCHIG00000009389(NOG);ENSCHIG00000011729(CHD7);ENSCHIG00000011916(TGFB1);ENSCHIG00000016517(TNNI1);ENSCHIG00000017086(MYLK2);ENSCHIG00000017127(MYH6);ENSCHIG00000019356(TNNC1);ENSCHIG00000019988(MYL2);ENSCHIG00000021214(MYH7);ENSCHIG00000022041(RBPJ)
GO:0055024	regulation of cardiac muscle tissue development	11	50	0.00294734	0.0385633	ENSCHIG00000009389(NOG);ENSCHIG00000011883(EDN1);ENSCHIG00000016206(MEF2C);ENSCHIG00000018863(IGF1);ENSCHIG00000020738(FGF9);ENSCHIG00000020787(DLL1);ENSCHIG00000021149(BMP4);ENSCHIG00000021206(MYOCD);ENSCHIG00000021925(SOX6);ENSCHIG00000022041(RBPJ);ENSCHIG00000023888(PIM1)
GO:0048762	mesenchymal cell differentiation	23	145	0.00295385	0.0385793	ENSCHIG00000000293(LDLRAD4);ENSCHIG00000001922(TGFB3);ENSCHIG00000006785(DAB2IP);ENSCHIG00000007371(EZH2);ENSCHIG00000009389(NOG);ENSCHIG00000011800(DDX5);ENSCHIG00000011883(EDN1);ENSCHIG00000011916(TGFB1);ENSCHIG00000013774(SMAD3);ENSCHIG00000014308(SNAI1);ENSCHIG00000016206(MEF2C);ENSCHIG00000016901(SOX8);ENSCHIG00000017078(SEMA3C);ENSCHIG00000017264(WWTR1);ENSCHIG00000019737(EDNRA);ENSCHIG0000…
GO:0045786	negative regulation of cell cycle	42	316	0.00298745	0.0387758	ENSCHIG00000000353(CDK1);ENSCHIG00000001027(FZD9);ENSCHIG00000004276(FAP);ENSCHIG00000004376(CDK5R1);ENSCHIG00000006785(DAB2IP);ENSCHIG00000007371(EZH2);ENSCHIG00000008062(TICRR);ENSCHIG00000009433(NEK2);ENSCHIG00000009523(WNT9A);ENSCHIG00000009664(NR4A1);ENSCHIG00000010109(TTK);ENSCHIG00000010329(BLM);ENSCHIG00000010534(CCND1);ENSCHIG00000010919(WNT10B);ENSCHIG00000011217(AK1);ENSCHIG00000011897…
GO:0051570	regulation of histone H3-K9 methylation	6	18	0.0029901	0.0387758	ENSCHIG00000000946(H1-5);ENSCHIG00000006391(DNMT3B);ENSCHIG00000009525(SETD7);ENSCHIG00000009914(MYB);ENSCHIG00000025005(PRDM12);ENSCHIG00000026740(BRCA1)
GO:0086010	membrane depolarization during action potential	6	18	0.0029901	0.0387758	ENSCHIG00000006052(SCN3B);ENSCHIG00000010009(CAV3);ENSCHIG00000017260(TRPM4);ENSCHIG00000019111(KCNH2);ENSCHIG00000019488(CACNA1D);ENSCHIG00000023258(CACNA2D1)
GO:1904646	cellular response to amyloid-beta	6	18	0.0029901	0.0387758	ENSCHIG00000014184(PRNP);ENSCHIG00000018863(IGF1);ENSCHIG00000019080(NGFR);ENSCHIG00000021855(CACNB1);ENSCHIG00000023258(CACNA2D1);ENSCHIG00000025019(EPHA4)
GO:0001667	ameboidal-type cell migration	38	279	0.00302254	0.0391272	ENSCHIG00000004276(FAP);ENSCHIG00000004298(NANOS1);ENSCHIG00000006785(DAB2IP);ENSCHIG00000011455(FGF18);ENSCHIG00000011916(TGFB1);ENSCHIG00000013597(JCAD);ENSCHIG00000014779(GATA2);ENSCHIG00000015574(FGF7);ENSCHIG00000015877(PPARG);ENSCHIG00000016206(MEF2C);ENSCHIG00000016305(GIPC1);ENSCHIG00000016700(HMOX1);ENSCHIG00000016760(RHOJ);ENSCHIG00000016901(SOX8);ENSCHIG00000017068(ANLN);ENSCHIG0000001…
GO:0043244	regulation of protein complex disassembly	15	80	0.0030518	0.0394362	ENSCHIG00000010063(ACTN2);ENSCHIG00000011171(SPTB);ENSCHIG00000012255(NAV3);ENSCHIG00000014797(TRIM54);ENSCHIG00000014950(SPTBN1);ENSCHIG00000015236(SPTBN4);ENSCHIG00000017627(LMOD3);ENSCHIG00000017674(PLEK);ENSCHIG00000020222(TMOD1);ENSCHIG00000022915(CKAP2);ENSCHIG00000023166(TMOD4);ENSCHIG00000023873(TPX2);ENSCHIG00000023924(LMOD2);ENSCHIG00000025768(SPTBN2);ENSCHIG00000026369(LIMA1)
GO:0001933	negative regulation of protein phosphorylation	39	289	0.00316369	0.0408099	ENSCHIG00000000293(LDLRAD4);ENSCHIG00000003573(KLHL31);ENSCHIG00000006785(DAB2IP);ENSCHIG00000008262(FABP4);ENSCHIG00000008359(SPRY2);ENSCHIG00000009389(NOG);ENSCHIG00000010009(CAV3);ENSCHIG00000011087(SLC8A3);ENSCHIG00000011289(DUSP4);ENSCHIG00000011320(DUSP6);ENSCHIG00000011819(GADD45B);ENSCHIG00000011916(TGFB1);ENSCHIG00000013189(CAMK2N1);ENSCHIG00000014176(LIF);ENSCHIG00000014954(WNK2);ENSCHI…
GO:0021952	central nervous system projection neuron axonogenesis	7	24	0.00319028	0.0410083	ENSCHIG00000005276(EPHB3);ENSCHIG00000015236(SPTBN4);ENSCHIG00000019310(EPHB1);ENSCHIG00000022767(DCLK1);ENSCHIG00000022795(EPHB2);ENSCHIG00000025019(EPHA4);ENSCHIG00000026290(SLIT2)
GO:0048741	skeletal muscle fiber development	7	24	0.00319028	0.0410083	ENSCHIG00000009793(MYOD1);ENSCHIG00000010015(MYORG);ENSCHIG00000010919(WNT10B);ENSCHIG00000013756(ACTN3);ENSCHIG00000017627(LMOD3);ENSCHIG00000021331(MYOG);ENSCHIG00000021751(KLHL41)
GO:0007264	small GTPase mediated signal transduction	38	280	0.00321602	0.0412666	ENSCHIG00000006678(CDON);ENSCHIG00000008359(SPRY2);ENSCHIG00000009596(CAVIN4);ENSCHIG00000013620(ARRB1);ENSCHIG00000014072(MYOC);ENSCHIG00000014118(RASA1);ENSCHIG00000016532(DLC1);ENSCHIG00000016760(RHOJ);ENSCHIG00000016960(USP28);ENSCHIG00000017236(RAPGEF1);ENSCHIG00000017717(RGL3);ENSCHIG00000017736(CCNA2);ENSCHIG00000018633(RABGEF1);ENSCHIG00000018863(IGF1);ENSCHIG00000019080(NGFR);ENSCHIG0000…
GO:0050951	sensory perception of temperature stimulus	5	13	0.0033269	0.0425401	ENSCHIG00000012691(TRPA1);ENSCHIG00000012983(MMP24);ENSCHIG00000019310(EPHB1);ENSCHIG00000025005(PRDM12);ENSCHIG00000026726(TRPM8)
GO:0055003	cardiac myofibril assembly	5	13	0.0033269	0.0425401	ENSCHIG00000003341(ACTC1);ENSCHIG00000019988(MYL2);ENSCHIG00000022172(FHOD3);ENSCHIG00000023005(CSRP3);ENSCHIG00000024497(MEF2A)
GO:0007265	Ras protein signal transduction	28	190	0.00336457	0.0429468	ENSCHIG00000008359(SPRY2);ENSCHIG00000009596(CAVIN4);ENSCHIG00000013620(ARRB1);ENSCHIG00000014072(MYOC);ENSCHIG00000014118(RASA1);ENSCHIG00000016532(DLC1);ENSCHIG00000016760(RHOJ);ENSCHIG00000016960(USP28);ENSCHIG00000017236(RAPGEF1);ENSCHIG00000017736(CCNA2);ENSCHIG00000018633(RABGEF1);ENSCHIG00000018863(IGF1);ENSCHIG00000019080(NGFR);ENSCHIG00000019334(RALGPS1);ENSCHIG00000020062(ADGRG1);ENSCHI…
GO:0051784	negative regulation of nuclear division	9	37	0.00339322	0.043237	ENSCHIG00000010109(TTK);ENSCHIG00000011982(BUB1);ENSCHIG00000014176(LIF);ENSCHIG00000016057(-);ENSCHIG00000021149(BMP4);ENSCHIG00000022332(TRIP13);ENSCHIG00000022851(PLK1);ENSCHIG00000022907(AURKB);ENSCHIG00000025057(MAD2L1)
GO:0072073	kidney epithelium development	19	113	0.00340522	0.0433143	ENSCHIG00000009389(NOG);ENSCHIG00000011916(TGFB1);ENSCHIG00000012230(ROBO2);ENSCHIG00000013048(WT1);ENSCHIG00000013774(SMAD3);ENSCHIG00000014176(LIF);ENSCHIG00000016206(MEF2C);ENSCHIG00000016901(SOX8);ENSCHIG00000017264(WWTR1);ENSCHIG00000019044(NPNT);ENSCHIG00000020787(DLL1);ENSCHIG00000021149(BMP4);ENSCHIG00000021480(RET);ENSCHIG00000021782(WNT11);ENSCHIG00000022001(EYA1);ENSCHIG00000025019(EPH…
GO:0001763	morphogenesis of a branching structure	25	164	0.00344892	0.043794	ENSCHIG00000007513(FZD5);ENSCHIG00000008359(SPRY2);ENSCHIG00000009389(NOG);ENSCHIG00000010009(CAV3);ENSCHIG00000011883(EDN1);ENSCHIG00000011916(TGFB1);ENSCHIG00000013048(WT1);ENSCHIG00000015138(ETV5);ENSCHIG00000015574(FGF7);ENSCHIG00000015662(MAP3K13);ENSCHIG00000016901(SOX8);ENSCHIG00000017078(SEMA3C);ENSCHIG00000019044(NPNT);ENSCHIG00000019737(EDNRA);ENSCHIG00000019936(SEMA3E);ENSCHIG000000211…
GO:0001960	negative regulation of cytokine-mediated signaling pathway	10	44	0.00350759	0.0442364	ENSCHIG00000009477(CCDC3);ENSCHIG00000009696(IL1RN);ENSCHIG00000011209(H2BC11);ENSCHIG00000015107(TRAIP);ENSCHIG00000015877(PPARG);ENSCHIG00000017201(NOL3);ENSCHIG00000017651(PADI2);ENSCHIG00000018633(RABGEF1);ENSCHIG00000019678(PELI3);ENSCHIG00000026290(SLIT2)
GO:0032835	glomerulus development	10	44	0.00350759	0.0442364	ENSCHIG00000009389(NOG);ENSCHIG00000013048(WT1);ENSCHIG00000014461(SULF2);ENSCHIG00000016206(MEF2C);ENSCHIG00000017264(WWTR1);ENSCHIG00000020993(PLCE1);ENSCHIG00000021149(BMP4);ENSCHIG00000021480(RET);ENSCHIG00000025629(COL4A4);ENSCHIG00000026624(-)
GO:0035065	regulation of histone acetylation	10	44	0.00350759	0.0442364	ENSCHIG00000011916(TGFB1);ENSCHIG00000013620(ARRB1);ENSCHIG00000014176(LIF);ENSCHIG00000014779(GATA2);ENSCHIG00000017278(RPS6KA5);ENSCHIG00000020313(PAXIP1);ENSCHIG00000021206(MYOCD);ENSCHIG00000023808(GLYR1);ENSCHIG00000025345(CHEK1);ENSCHIG00000026740(BRCA1)
GO:1901991	negative regulation of mitotic cell cycle phase transition	16	89	0.00350794	0.0442364	ENSCHIG00000000353(CDK1);ENSCHIG00000007371(EZH2);ENSCHIG00000008062(TICRR);ENSCHIG00000010109(TTK);ENSCHIG00000010329(BLM);ENSCHIG00000010534(CCND1);ENSCHIG00000011982(BUB1);ENSCHIG00000016057(-);ENSCHIG00000022332(TRIP13);ENSCHIG00000022851(PLK1);ENSCHIG00000022907(AURKB);ENSCHIG00000025020(ZFP36L2);ENSCHIG00000025057(MAD2L1);ENSCHIG00000025845(CDKN2B);ENSCHIG00000025914(BRSK1);ENSCHIG000000267…
GO:0098742	cell-cell adhesion via plasma-membrane adhesion molecules	23	147	0.00352472	0.0443714	ENSCHIG00000007139(SPARCL1);ENSCHIG00000009485(CADM3);ENSCHIG00000009696(IL1RN);ENSCHIG00000011612(-);ENSCHIG00000011906(PCDH17);ENSCHIG00000012230(ROBO2);ENSCHIG00000012379(CDH17);ENSCHIG00000012983(MMP24);ENSCHIG00000014618(PCDH10);ENSCHIG00000016643(IGSF9);ENSCHIG00000016798(-);ENSCHIG00000017325(PTPRD);ENSCHIG00000017560(PCDHAC2);ENSCHIG00000018029(CDH1);ENSCHIG00000019029(CDH15);ENSCHIG00000…
GO:0043535	regulation of blood vessel endothelial cell migration	13	66	0.00361883	0.0454779	ENSCHIG00000011455(FGF18);ENSCHIG00000011916(TGFB1);ENSCHIG00000013597(JCAD);ENSCHIG00000014779(GATA2);ENSCHIG00000015877(PPARG);ENSCHIG00000016206(MEF2C);ENSCHIG00000016700(HMOX1);ENSCHIG00000016760(RHOJ);ENSCHIG00000018246(ANGPT4);ENSCHIG00000019161(ANGPT2);ENSCHIG00000021532(STARD13);ENSCHIG00000024373(FBXW7);ENSCHIG00000025868(PLK2)
GO:0001816	cytokine production	62	513	0.00373585	0.0468679	ENSCHIG00000001922(TGFB3);ENSCHIG00000003384(CHI3L1);ENSCHIG00000004522(PCSK5);ENSCHIG00000005813(VSIR);ENSCHIG00000006433(AFAP1L2);ENSCHIG00000007288(PDE4B);ENSCHIG00000007513(FZD5);ENSCHIG00000008262(FABP4);ENSCHIG00000008470(ADAMTS3);ENSCHIG00000009595(TRIL);ENSCHIG00000011075(PANX1);ENSCHIG00000011241(GBP5);ENSCHIG00000011698(ANKRD2);ENSCHIG00000011897(DDIT3);ENSCHIG00000011916(TGFB1);ENSCHIG…
GO:0090068	positive regulation of cell cycle process	25	165	0.00374225	0.0468679	ENSCHIG00000000353(CDK1);ENSCHIG00000001851(KIF23);ENSCHIG00000002571(POC1A);ENSCHIG00000004276(FAP);ENSCHIG00000004376(CDK5R1);ENSCHIG00000006785(DAB2IP);ENSCHIG00000007371(EZH2);ENSCHIG00000009302(CDC6);ENSCHIG00000010534(CCND1);ENSCHIG00000010919(WNT10B);ENSCHIG00000011883(EDN1);ENSCHIG00000011916(TGFB1);ENSCHIG00000012350(KIF20B);ENSCHIG00000016305(GIPC1);ENSCHIG00000016940(ATAD5);ENSCHIG0000…
GO:0014910	regulation of smooth muscle cell migration	8	31	0.00382011	0.0474864	ENSCHIG00000012195(PRKG1);ENSCHIG00000016206(MEF2C);ENSCHIG00000018863(IGF1);ENSCHIG00000020292(NR4A3);ENSCHIG00000020653(SORL1);ENSCHIG00000020858(SERPINE1);ENSCHIG00000021206(MYOCD);ENSCHIG00000026290(SLIT2)
GO:0045843	negative regulation of striated muscle tissue development	8	31	0.00382011	0.0474864	ENSCHIG00000007274(TLL2);ENSCHIG00000009389(NOG);ENSCHIG00000011916(TGFB1);ENSCHIG00000019310(EPHB1);ENSCHIG00000020787(DLL1);ENSCHIG00000021149(BMP4);ENSCHIG00000021206(MYOCD);ENSCHIG00000021925(SOX6)
GO:0086009	membrane repolarization	8	31	0.00382011	0.0474864	ENSCHIG00000010009(CAV3);ENSCHIG00000012884(KCNJ5);ENSCHIG00000014376(CASQ2);ENSCHIG00000018205(ANK2);ENSCHIG00000019111(KCNH2);ENSCHIG00000019488(CACNA1D);ENSCHIG00000023258(CACNA2D1);ENSCHIG00000023627(ATP1B1)
GO:1901985	positive regulation of protein acetylation	8	31	0.00382011	0.0474864	ENSCHIG00000011916(TGFB1);ENSCHIG00000013620(ARRB1);ENSCHIG00000014176(LIF);ENSCHIG00000014436(PRKAA2);ENSCHIG00000017278(RPS6KA5);ENSCHIG00000020313(PAXIP1);ENSCHIG00000023808(GLYR1);ENSCHIG00000026740(BRCA1)
GO:0032270	positive regulation of cellular protein metabolic process	108	980	0.0038241	0.0474864	ENSCHIG00000000946(H1-5);ENSCHIG00000002856(ACKR3);ENSCHIG00000003384(CHI3L1);ENSCHIG00000003444(NCAPG2);ENSCHIG00000004376(CDK5R1);ENSCHIG00000005606(SLC8A2);ENSCHIG00000005813(VSIR);ENSCHIG00000006391(DNMT3B);ENSCHIG00000006433(AFAP1L2);ENSCHIG00000006678(CDON);ENSCHIG00000006785(DAB2IP);ENSCHIG00000007371(EZH2);ENSCHIG00000007513(FZD5);ENSCHIG00000008359(SPRY2);ENSCHIG00000008756(MAP3K12);ENSC…
GO:0035265	organ growth	18	106	0.00385642	0.0478066	ENSCHIG00000002571(POC1A);ENSCHIG00000008359(SPRY2);ENSCHIG00000009389(NOG);ENSCHIG00000011320(DUSP6);ENSCHIG00000011883(EDN1);ENSCHIG00000012879(WWC1);ENSCHIG00000015574(FGF7);ENSCHIG00000016206(MEF2C);ENSCHIG00000017127(MYH6);ENSCHIG00000018863(IGF1);ENSCHIG00000019616(LEP);ENSCHIG00000020615(ACACB);ENSCHIG00000020738(FGF9);ENSCHIG00000020787(DLL1);ENSCHIG00000022041(RBPJ);ENSCHIG00000022660(TG…
GO:0003208	cardiac ventricle morphogenesis	12	59	0.00387147	0.0479119	ENSCHIG00000009389(NOG);ENSCHIG00000011729(CHD7);ENSCHIG00000011916(TGFB1);ENSCHIG00000016206(MEF2C);ENSCHIG00000016517(TNNI1);ENSCHIG00000017078(SEMA3C);ENSCHIG00000017127(MYH6);ENSCHIG00000019356(TNNC1);ENSCHIG00000019988(MYL2);ENSCHIG00000021214(MYH7);ENSCHIG00000022041(RBPJ);ENSCHIG00000025090(CPE)
GO:0018209	peptidyl-serine modification	28	192	0.00390959	0.048302	ENSCHIG00000000353(CDK1);ENSCHIG00000003345(SMTNL1);ENSCHIG00000004376(CDK5R1);ENSCHIG00000008359(SPRY2);ENSCHIG00000008756(MAP3K12);ENSCHIG00000010109(TTK);ENSCHIG00000010205(PLCL2);ENSCHIG00000011768(SPOCK2);ENSCHIG00000011916(TGFB1);ENSCHIG00000013620(ARRB1);ENSCHIG00000014176(LIF);ENSCHIG00000014436(PRKAA2);ENSCHIG00000015236(SPTBN4);ENSCHIG00000015662(MAP3K13);ENSCHIG00000017278(RPS6KA5);ENS…
GO:0016055	Wnt signaling pathway	37	274	0.00393048	0.0483966	ENSCHIG00000001027(FZD9);ENSCHIG00000006785(DAB2IP);ENSCHIG00000007513(FZD5);ENSCHIG00000008856(DEPDC1B);ENSCHIG00000009389(NOG);ENSCHIG00000009523(WNT9A);ENSCHIG00000009909(ASPM);ENSCHIG00000010534(CCND1);ENSCHIG00000010919(WNT10B);ENSCHIG00000011353(ZNRF3);ENSCHIG00000011378(DKK3);ENSCHIG00000011897(DDIT3);ENSCHIG00000012408(FZD1);ENSCHIG00000014072(MYOC);ENSCHIG00000014378(WNT5B);ENSCHIG000000…
GO:0022604	regulation of cell morphogenesis	37	274	0.00393048	0.0483966	ENSCHIG00000004376(CDK5R1);ENSCHIG00000005276(EPHB3);ENSCHIG00000008721(STRIP2);ENSCHIG00000008918(P2RY1);ENSCHIG00000009097(CRABP2);ENSCHIG00000011011(RIMS1);ENSCHIG00000012230(ROBO2);ENSCHIG00000013804(RIMS2);ENSCHIG00000014072(MYOC);ENSCHIG00000015392(FGR);ENSCHIG00000015662(MAP3K13);ENSCHIG00000016532(DLC1);ENSCHIG00000016760(RHOJ);ENSCHIG00000017316(LPAR3);ENSCHIG00000017645(CNTN2);ENSCHIG00…
GO:0032147	activation of protein kinase activity	24	157	0.00396233	0.0486664	ENSCHIG00000003384(CHI3L1);ENSCHIG00000006785(DAB2IP);ENSCHIG00000008756(MAP3K12);ENSCHIG00000009887(C1QTNF2);ENSCHIG00000011819(GADD45B);ENSCHIG00000015662(MAP3K13);ENSCHIG00000015700(MAP3K21);ENSCHIG00000016621(GADD45G);ENSCHIG00000016673(MAP3K9);ENSCHIG00000017316(LPAR3);ENSCHIG00000018246(ANGPT4);ENSCHIG00000018863(IGF1);ENSCHIG00000019616(LEP);ENSCHIG00000020993(PLCE1);ENSCHIG00000021149(BMP…
GO:0000904	cell morphogenesis involved in differentiation	54	436	0.00396571	0.0486664	ENSCHIG00000000437(ANK3);ENSCHIG00000004376(CDK5R1);ENSCHIG00000005276(EPHB3);ENSCHIG00000007694(UNC5C);ENSCHIG00000008913(ATP8A2);ENSCHIG00000009097(CRABP2);ENSCHIG00000009348(EXT1);ENSCHIG00000009389(NOG);ENSCHIG00000009561(B3GNT2);ENSCHIG00000009974(DLG4);ENSCHIG00000010390(EPHA5);ENSCHIG00000011101(ID1);ENSCHIG00000012226(KIF5C);ENSCHIG00000012230(ROBO2);ENSCHIG00000012485(RILPL1);ENSCHIG0000…
GO:0070838	divalent metal ion transport	39	293	0.00401862	0.0492332	ENSCHIG00000005606(SLC8A2);ENSCHIG00000005765(TRPV6);ENSCHIG00000006481(CASQ1);ENSCHIG00000006698(TRPC4);ENSCHIG00000007908(CACNG6);ENSCHIG00000010009(CAV3);ENSCHIG00000010972(CACNG1);ENSCHIG00000011075(PANX1);ENSCHIG00000011087(SLC8A3);ENSCHIG00000011729(CHD7);ENSCHIG00000011897(DDIT3);ENSCHIG00000012691(TRPA1);ENSCHIG00000013440(CACNA1S);ENSCHIG00000014376(CASQ2);ENSCHIG00000016921(HTR2A);ENSCH…
GO:0030947	regulation of vascular endothelial growth factor receptor signaling pathway	6	19	0.00405632	0.0494466	ENSCHIG00000006785(DAB2IP);ENSCHIG00000011455(FGF18);ENSCHIG00000017824(NEDD4);ENSCHIG00000020738(FGF9);ENSCHIG00000022731(CADM4);ENSCHIG00000026211(FZD4)
GO:0033198	response to ATP	6	19	0.00405632	0.0494466	ENSCHIG00000009617(KCNJ11);ENSCHIG00000017260(TRPM4);ENSCHIG00000023624(CIB2);ENSCHIG00000025819(TRPC3);ENSCHIG00000026713(ABCC9);ENSCHIG00000026818(-)
GO:1904707	positive regulation of vascular smooth muscle cell proliferation	6	19	0.00405632	0.0494466	ENSCHIG00000008916(HTR1B);ENSCHIG00000010363(MEF2D);ENSCHIG00000016293(MMP2);ENSCHIG00000018863(IGF1);ENSCHIG00000020292(NR4A3);ENSCHIG00000020738(FGF9)
GO:0051172	negative regulation of nitrogen compound metabolic process	166	1594	0.00409237	0.049486	ENSCHIG00000000241(PPIF);ENSCHIG00000000293(LDLRAD4);ENSCHIG00000000484(JAZF1);ENSCHIG00000000946(H1-5);ENSCHIG00000003345(SMTNL1);ENSCHIG00000003573(KLHL31);ENSCHIG00000003822(TOB1);ENSCHIG00000003853(HSF4);ENSCHIG00000004298(NANOS1);ENSCHIG00000004376(CDK5R1);ENSCHIG00000006391(DNMT3B);ENSCHIG00000006785(DAB2IP);ENSCHIG00000007169(CELF4);ENSCHIG00000007371(EZH2);ENSCHIG00000007459(TFPI);ENSCHIG…
GO:0009190	cyclic nucleotide biosynthetic process	7	25	0.00410726	0.049486	ENSCHIG00000011588(ADCY9);ENSCHIG00000019259(-);ENSCHIG00000019664(-);ENSCHIG00000020735(ADCY4);ENSCHIG00000022348(-);ENSCHIG00000022874(ADCY5);ENSCHIG00000025184(ADCY7)
GO:0045841	negative regulation of mitotic metaphase/anaphase transition	7	25	0.00410726	0.049486	ENSCHIG00000010109(TTK);ENSCHIG00000011982(BUB1);ENSCHIG00000016057(-);ENSCHIG00000022332(TRIP13);ENSCHIG00000022851(PLK1);ENSCHIG00000022907(AURKB);ENSCHIG00000025057(MAD2L1)
GO:0070528	protein kinase C signaling	7	25	0.00410726	0.049486	ENSCHIG00000006685(FIBIN);ENSCHIG00000013493(AKAP12);ENSCHIG00000017674(PLEK);ENSCHIG00000020062(ADGRG1);ENSCHIG00000021782(WNT11);ENSCHIG00000023005(CSRP3);ENSCHIG00000023530(FLOT1)
GO:2000816	negative regulation of mitotic sister chromatid separation	7	25	0.00410726	0.049486	ENSCHIG00000010109(TTK);ENSCHIG00000011982(BUB1);ENSCHIG00000016057(-);ENSCHIG00000022332(TRIP13);ENSCHIG00000022851(PLK1);ENSCHIG00000022907(AURKB);ENSCHIG00000025057(MAD2L1)
GO:0045599	negative regulation of fat cell differentiation	9	38	0.00411369	0.049486	ENSCHIG00000010919(WNT10B);ENSCHIG00000011235(SORT1);ENSCHIG00000011897(DDIT3);ENSCHIG00000011916(TGFB1);ENSCHIG00000013774(SMAD3);ENSCHIG00000014779(GATA2);ENSCHIG00000017264(WWTR1);ENSCHIG00000025020(ZFP36L2);ENSCHIG00000025775(RORA)
GO:0055010	ventricular cardiac muscle tissue morphogenesis	9	38	0.00411369	0.049486	ENSCHIG00000009389(NOG);ENSCHIG00000011729(CHD7);ENSCHIG00000011916(TGFB1);ENSCHIG00000016517(TNNI1);ENSCHIG00000017127(MYH6);ENSCHIG00000019356(TNNC1);ENSCHIG00000019988(MYL2);ENSCHIG00000021214(MYH7);ENSCHIG00000022041(RBPJ)
GO:0070169	positive regulation of biomineral tissue development	9	38	0.00411369	0.049486	ENSCHIG00000001027(FZD9);ENSCHIG00000001922(TGFB3);ENSCHIG00000010919(WNT10B);ENSCHIG00000011323(PKDCC);ENSCHIG00000011916(TGFB1);ENSCHIG00000013756(ACTN3);ENSCHIG00000016206(MEF2C);ENSCHIG00000021149(BMP4);ENSCHIG00000026550(BMP6)
GO:0007417	central nervous system development	67	565	0.00415498	0.0499007	ENSCHIG00000000814(SLC45A3);ENSCHIG00000002069(SLC7A11);ENSCHIG00000004298(NANOS1);ENSCHIG00000004376(CDK5R1);ENSCHIG00000005050(PITX3);ENSCHIG00000005276(EPHB3);ENSCHIG00000005396(ROGDI);ENSCHIG00000006678(CDON);ENSCHIG00000006698(TRPC4);ENSCHIG00000006785(DAB2IP);ENSCHIG00000006876(OGDH);ENSCHIG00000007371(EZH2);ENSCHIG00000007694(UNC5C);ENSCHIG00000008305(ZBTB16);ENSCHIG00000009348(EXT1);ENSCH…
GO:1901379	regulation of potassium ion transmembrane transport	10	45	0.00416953	0.0499934	ENSCHIG00000000437(ANK3);ENSCHIG00000000839(AMIGO1);ENSCHIG00000010063(ACTN2);ENSCHIG00000014376(CASQ2);ENSCHIG00000017824(NEDD4);ENSCHIG00000019111(KCNH2);ENSCHIG00000019488(CACNA1D);ENSCHIG00000021673(KLHL24);ENSCHIG00000023627(ATP1B1);ENSCHIG00000023684(KCNAB1)

## Sheet: GO-CC
GO ID	Description	GM-vs-DM5 (1250)	All (14416)	pvalue	qvalue	Genes
GO:0043292	contractile fiber	51	116	2.75889e-24	2.27057e-21	ENSCHIG00000002209(C10orf71);ENSCHIG00000003341(ACTC1);ENSCHIG00000003345(SMTNL1);ENSCHIG00000008403(MYOM3);ENSCHIG00000008416(DES);ENSCHIG00000009070(MYH4);ENSCHIG00000009596(CAVIN4);ENSCHIG00000009793(MYOD1);ENSCHIG00000009814(LDB3);ENSCHIG00000010063(ACTN2);ENSCHIG00000010571(TNNC2);ENSCHIG00000011698(ANKRD2);ENSCHIG00000011761(MYOM2);ENSCHIG00000012778(MYOZ2);ENSCHIG00000013440(CACNA1S);ENSCH…
GO:0030016	myofibril	49	110	1.07531e-23	4.42488e-21	ENSCHIG00000002209(C10orf71);ENSCHIG00000003341(ACTC1);ENSCHIG00000003345(SMTNL1);ENSCHIG00000008403(MYOM3);ENSCHIG00000008416(DES);ENSCHIG00000009070(MYH4);ENSCHIG00000009596(CAVIN4);ENSCHIG00000009793(MYOD1);ENSCHIG00000009814(LDB3);ENSCHIG00000010063(ACTN2);ENSCHIG00000010571(TNNC2);ENSCHIG00000011698(ANKRD2);ENSCHIG00000011761(MYOM2);ENSCHIG00000012778(MYOZ2);ENSCHIG00000013440(CACNA1S);ENSCH…
GO:0044449	contractile fiber part	41	103	7.29729e-18	1.72134e-15	ENSCHIG00000002209(C10orf71);ENSCHIG00000003341(ACTC1);ENSCHIG00000003345(SMTNL1);ENSCHIG00000008403(MYOM3);ENSCHIG00000008416(DES);ENSCHIG00000009596(CAVIN4);ENSCHIG00000009814(LDB3);ENSCHIG00000010063(ACTN2);ENSCHIG00000010571(TNNC2);ENSCHIG00000011698(ANKRD2);ENSCHIG00000011761(MYOM2);ENSCHIG00000012778(MYOZ2);ENSCHIG00000013440(CACNA1S);ENSCHIG00000013756(ACTN3);ENSCHIG00000014088(CRYAB);ENSC…
GO:0030017	sarcomere	39	94	8.3662e-18	1.72134e-15	ENSCHIG00000002209(C10orf71);ENSCHIG00000003341(ACTC1);ENSCHIG00000003345(SMTNL1);ENSCHIG00000008403(MYOM3);ENSCHIG00000008416(DES);ENSCHIG00000009596(CAVIN4);ENSCHIG00000009814(LDB3);ENSCHIG00000010063(ACTN2);ENSCHIG00000010571(TNNC2);ENSCHIG00000011698(ANKRD2);ENSCHIG00000011761(MYOM2);ENSCHIG00000012778(MYOZ2);ENSCHIG00000013440(CACNA1S);ENSCHIG00000013756(ACTN3);ENSCHIG00000014088(CRYAB);ENSC…
GO:0044459	plasma membrane part	188	1306	4.94722e-13	8.14312e-11	ENSCHIG00000000437(ANK3);ENSCHIG00000000839(AMIGO1);ENSCHIG00000001027(FZD9);ENSCHIG00000002069(SLC7A11);ENSCHIG00000002096(F2RL2);ENSCHIG00000002743(SCARA5);ENSCHIG00000002772(KIF18A);ENSCHIG00000004276(FAP);ENSCHIG00000004710(GJB2);ENSCHIG00000005276(EPHB3);ENSCHIG00000005289(PLEKHA1);ENSCHIG00000005312(LMO7);ENSCHIG00000005571(ITGB4);ENSCHIG00000005606(SLC8A2);ENSCHIG00000006052(SCN3B);ENSCHIG…
GO:0031226	intrinsic component of plasma membrane	110	641	1.48847e-12	2.04168e-10	ENSCHIG00000000839(AMIGO1);ENSCHIG00000002743(SCARA5);ENSCHIG00000004710(GJB2);ENSCHIG00000005276(EPHB3);ENSCHIG00000005571(ITGB4);ENSCHIG00000005606(SLC8A2);ENSCHIG00000006052(SCN3B);ENSCHIG00000006081(LRRC4);ENSCHIG00000006085(SLC14A1);ENSCHIG00000006418(EEPD1);ENSCHIG00000006578(-);ENSCHIG00000006678(CDON);ENSCHIG00000007513(FZD5);ENSCHIG00000007947(KCNC3);ENSCHIG00000008916(HTR1B);ENSCHIG0000…
GO:0005887	integral component of plasma membrane	104	598	2.73429e-12	3.21474e-10	ENSCHIG00000000839(AMIGO1);ENSCHIG00000002743(SCARA5);ENSCHIG00000004710(GJB2);ENSCHIG00000005276(EPHB3);ENSCHIG00000005571(ITGB4);ENSCHIG00000005606(SLC8A2);ENSCHIG00000006052(SCN3B);ENSCHIG00000006081(LRRC4);ENSCHIG00000006085(SLC14A1);ENSCHIG00000006578(-);ENSCHIG00000006678(CDON);ENSCHIG00000007513(FZD5);ENSCHIG00000007947(KCNC3);ENSCHIG00000008916(HTR1B);ENSCHIG00000008918(P2RY1);ENSCHIG0000…
GO:0099080	supramolecular complex	88	515	3.62322e-10	3.31323e-08	ENSCHIG00000000353(CDK1);ENSCHIG00000001851(KIF23);ENSCHIG00000002209(C10orf71);ENSCHIG00000002435(TUBA4A);ENSCHIG00000002772(KIF18A);ENSCHIG00000003341(ACTC1);ENSCHIG00000003345(SMTNL1);ENSCHIG00000008359(SPRY2);ENSCHIG00000008403(MYOM3);ENSCHIG00000008416(DES);ENSCHIG00000009070(MYH4);ENSCHIG00000009596(CAVIN4);ENSCHIG00000009793(MYOD1);ENSCHIG00000009814(LDB3);ENSCHIG00000009909(ASPM);ENSCHIG0…
GO:0099081	supramolecular polymer	88	515	3.62322e-10	3.31323e-08	ENSCHIG00000000353(CDK1);ENSCHIG00000001851(KIF23);ENSCHIG00000002209(C10orf71);ENSCHIG00000002435(TUBA4A);ENSCHIG00000002772(KIF18A);ENSCHIG00000003341(ACTC1);ENSCHIG00000003345(SMTNL1);ENSCHIG00000008359(SPRY2);ENSCHIG00000008403(MYOM3);ENSCHIG00000008416(DES);ENSCHIG00000009070(MYH4);ENSCHIG00000009596(CAVIN4);ENSCHIG00000009793(MYOD1);ENSCHIG00000009814(LDB3);ENSCHIG00000009909(ASPM);ENSCHIG0…
GO:0099512	supramolecular fiber	87	512	6.11312e-10	4.73304e-08	ENSCHIG00000000353(CDK1);ENSCHIG00000001851(KIF23);ENSCHIG00000002209(C10orf71);ENSCHIG00000002435(TUBA4A);ENSCHIG00000002772(KIF18A);ENSCHIG00000003341(ACTC1);ENSCHIG00000003345(SMTNL1);ENSCHIG00000008359(SPRY2);ENSCHIG00000008403(MYOM3);ENSCHIG00000008416(DES);ENSCHIG00000009070(MYH4);ENSCHIG00000009596(CAVIN4);ENSCHIG00000009793(MYOD1);ENSCHIG00000009814(LDB3);ENSCHIG00000009909(ASPM);ENSCHIG0…
GO:0044815	DNA packaging complex	34	123	6.32605e-10	4.73304e-08	ENSCHIG00000000946(H1-5);ENSCHIG00000002971(-);ENSCHIG00000003444(NCAPG2);ENSCHIG00000004109(-);ENSCHIG00000005501(-);ENSCHIG00000005720(-);ENSCHIG00000006539(-);ENSCHIG00000006730(-);ENSCHIG00000007655(-);ENSCHIG00000007673(H2BC18);ENSCHIG00000007834(-);ENSCHIG00000007984(-);ENSCHIG00000009421(H3C1);ENSCHIG00000009676(-);ENSCHIG00000009699(-);ENSCHIG00000009751(-);ENSCHIG00000009758(-);ENSCHIG00…
GO:0031674	I band	23	65	1.9939e-09	1.36748e-07	ENSCHIG00000002209(C10orf71);ENSCHIG00000003341(ACTC1);ENSCHIG00000003345(SMTNL1);ENSCHIG00000008416(DES);ENSCHIG00000009596(CAVIN4);ENSCHIG00000009814(LDB3);ENSCHIG00000010063(ACTN2);ENSCHIG00000011698(ANKRD2);ENSCHIG00000012778(MYOZ2);ENSCHIG00000013440(CACNA1S);ENSCHIG00000013756(ACTN3);ENSCHIG00000014088(CRYAB);ENSCHIG00000014376(CASQ2);ENSCHIG00000015250(MYPN);ENSCHIG00000015381(FBXO32);ENSC…
GO:0044421	extracellular region part	126	876	5.79767e-09	3.67037e-07	ENSCHIG00000000495(LAMB3);ENSCHIG00000001851(KIF23);ENSCHIG00000001922(TGFB3);ENSCHIG00000002155(OTOG);ENSCHIG00000002572(PRC1);ENSCHIG00000003384(CHI3L1);ENSCHIG00000004276(FAP);ENSCHIG00000004522(PCSK5);ENSCHIG00000005524(IGFALS);ENSCHIG00000006212(-);ENSCHIG00000006565(-);ENSCHIG00000006854(CLEC3B);ENSCHIG00000007139(SPARCL1);ENSCHIG00000007459(TFPI);ENSCHIG00000008470(ADAMTS3);ENSCHIG00000009…
GO:0015629	actin cytoskeleton	60	321	8.63815e-09	5.078e-07	ENSCHIG00000000665(DAAM1);ENSCHIG00000002331(MYO16);ENSCHIG00000003341(ACTC1);ENSCHIG00000008359(SPRY2);ENSCHIG00000008714(MYH8);ENSCHIG00000009070(MYH4);ENSCHIG00000010160(JAM3);ENSCHIG00000010571(TNNC2);ENSCHIG00000011171(SPTB);ENSCHIG00000011344(-);ENSCHIG00000012180(XIRP1);ENSCHIG00000012778(MYOZ2);ENSCHIG00000013224(EFR3B);ENSCHIG00000013676(FSCN1);ENSCHIG00000014360(CLIC5);ENSCHIG0000001495…
GO:0031430	M band	8	9	2.60159e-08	1.33401e-06	ENSCHIG00000003345(SMTNL1);ENSCHIG00000008403(MYOM3);ENSCHIG00000011761(MYOM2);ENSCHIG00000014135(MYOM1);ENSCHIG00000014950(SPTBN1);ENSCHIG00000017627(LMOD3);ENSCHIG00000021751(KLHL41);ENSCHIG00000023924(LMOD2)
GO:0042383	sarcolemma	20	57	2.65274e-08	1.33401e-06	ENSCHIG00000000437(ANK3);ENSCHIG00000007908(CACNG6);ENSCHIG00000008416(DES);ENSCHIG00000010009(CAV3);ENSCHIG00000010887(SGCG);ENSCHIG00000011087(SLC8A3);ENSCHIG00000013440(CACNA1S);ENSCHIG00000014532(SGCA);ENSCHIG00000017496(PDE9A);ENSCHIG00000018312(COL6A3);ENSCHIG00000019488(CACNA1D);ENSCHIG00000020405(SLC2A4);ENSCHIG00000021249(CLCN1);ENSCHIG00000023258(CACNA2D1);ENSCHIG00000023530(FLOT1);ENSC…
GO:0000786	nucleosome	30	115	2.75554e-08	1.33401e-06	ENSCHIG00000000946(H1-5);ENSCHIG00000002971(-);ENSCHIG00000004109(-);ENSCHIG00000005501(-);ENSCHIG00000005720(-);ENSCHIG00000006539(-);ENSCHIG00000006730(-);ENSCHIG00000007655(-);ENSCHIG00000007673(H2BC18);ENSCHIG00000007834(-);ENSCHIG00000007984(-);ENSCHIG00000009421(H3C1);ENSCHIG00000009676(-);ENSCHIG00000009699(-);ENSCHIG00000009751(-);ENSCHIG00000009758(-);ENSCHIG00000010234(-);ENSCHIG0000001…
GO:0030018	Z disc	19	55	7.87948e-08	3.60267e-06	ENSCHIG00000002209(C10orf71);ENSCHIG00000008416(DES);ENSCHIG00000009596(CAVIN4);ENSCHIG00000009814(LDB3);ENSCHIG00000010063(ACTN2);ENSCHIG00000012778(MYOZ2);ENSCHIG00000013756(ACTN3);ENSCHIG00000014088(CRYAB);ENSCHIG00000014376(CASQ2);ENSCHIG00000015250(MYPN);ENSCHIG00000015381(FBXO32);ENSCHIG00000017127(MYH6);ENSCHIG00000019488(CACNA1D);ENSCHIG00000021214(MYH7);ENSCHIG00000022266(SYNPO2);ENSCHIG…
GO:0030054	cell junction	81	522	1.52634e-07	6.56763e-06	ENSCHIG00000000437(ANK3);ENSCHIG00000003903(JAK2);ENSCHIG00000004710(GJB2);ENSCHIG00000005571(ITGB4);ENSCHIG00000006698(TRPC4);ENSCHIG00000007513(FZD5);ENSCHIG00000008416(DES);ENSCHIG00000009485(CADM3);ENSCHIG00000009974(DLG4);ENSCHIG00000010063(ACTN2);ENSCHIG00000010160(JAM3);ENSCHIG00000010390(EPHA5);ENSCHIG00000010534(CCND1);ENSCHIG00000011075(PANX1);ENSCHIG00000011717(FRMD4A);ENSCHIG000000117…
GO:0071944	cell periphery	360	3290	1.59602e-07	6.56763e-06	ENSCHIG00000000437(ANK3);ENSCHIG00000000665(DAAM1);ENSCHIG00000000736(GPR61);ENSCHIG00000000839(AMIGO1);ENSCHIG00000001027(FZD9);ENSCHIG00000002069(SLC7A11);ENSCHIG00000002096(F2RL2);ENSCHIG00000002572(PRC1);ENSCHIG00000002743(SCARA5);ENSCHIG00000002772(KIF18A);ENSCHIG00000002856(ACKR3);ENSCHIG00000003903(JAK2);ENSCHIG00000004276(FAP);ENSCHIG00000004710(GJB2);ENSCHIG00000005276(EPHB3);ENSCHIG0000…
GO:0031672	A band	9	14	3.61131e-07	1.41529e-05	ENSCHIG00000003345(SMTNL1);ENSCHIG00000008403(MYOM3);ENSCHIG00000011761(MYOM2);ENSCHIG00000014135(MYOM1);ENSCHIG00000014950(SPTBN1);ENSCHIG00000015146(MYL4);ENSCHIG00000017627(LMOD3);ENSCHIG00000021751(KLHL41);ENSCHIG00000023924(LMOD2)
GO:0045202	synapse	91	624	4.62955e-07	1.73187e-05	ENSCHIG00000000437(ANK3);ENSCHIG00000002001(TANC2);ENSCHIG00000003341(ACTC1);ENSCHIG00000005606(SLC8A2);ENSCHIG00000006081(LRRC4);ENSCHIG00000007139(SPARCL1);ENSCHIG00000007288(PDE4B);ENSCHIG00000008367(SYNGR2);ENSCHIG00000008416(DES);ENSCHIG00000008916(HTR1B);ENSCHIG00000009485(CADM3);ENSCHIG00000009974(DLG4);ENSCHIG00000010440(-);ENSCHIG00000010943(SYPL2);ENSCHIG00000011011(RIMS1);ENSCHIG000000…
GO:0031012	extracellular matrix	40	204	7.32119e-07	2.61971e-05	ENSCHIG00000000495(LAMB3);ENSCHIG00000001922(TGFB3);ENSCHIG00000002155(OTOG);ENSCHIG00000006565(-);ENSCHIG00000007139(SPARCL1);ENSCHIG00000010630(ADAMTSL2);ENSCHIG00000011916(TGFB1);ENSCHIG00000012100(GPC5);ENSCHIG00000012523(PTX3);ENSCHIG00000012679(CILP);ENSCHIG00000012979(VWF);ENSCHIG00000012983(MMP24);ENSCHIG00000013633(LAMA3);ENSCHIG00000014072(MYOC);ENSCHIG00000014187(TECTA);ENSCHIG00000014…
GO:0098590	plasma membrane region	81	543	8.04258e-07	2.75793e-05	ENSCHIG00000000437(ANK3);ENSCHIG00000001027(FZD9);ENSCHIG00000002069(SLC7A11);ENSCHIG00000002096(F2RL2);ENSCHIG00000002772(KIF18A);ENSCHIG00000004276(FAP);ENSCHIG00000005289(PLEKHA1);ENSCHIG00000005312(LMO7);ENSCHIG00000006081(LRRC4);ENSCHIG00000006085(SLC14A1);ENSCHIG00000006698(TRPC4);ENSCHIG00000007459(TFPI);ENSCHIG00000008916(HTR1B);ENSCHIG00000009247(SLC6A19);ENSCHIG00000009485(CADM3);ENSCHI…
GO:0030424	axon	43	229	9.71688e-07	3.1988e-05	ENSCHIG00000000437(ANK3);ENSCHIG00000005606(SLC8A2);ENSCHIG00000006785(DAB2IP);ENSCHIG00000007694(UNC5C);ENSCHIG00000008756(MAP3K12);ENSCHIG00000009974(DLG4);ENSCHIG00000011087(SLC8A3);ENSCHIG00000011172(AP1S1);ENSCHIG00000012226(KIF5C);ENSCHIG00000012437(SLC6A1);ENSCHIG00000013676(FSCN1);ENSCHIG00000013856(C1QL1);ENSCHIG00000014072(MYOC);ENSCHIG00000014436(PRKAA2);ENSCHIG00000014950(SPTBN1);ENSC…
GO:0034702	ion channel complex	37	186	1.31582e-06	4.16506e-05	ENSCHIG00000000839(AMIGO1);ENSCHIG00000006052(SCN3B);ENSCHIG00000006698(TRPC4);ENSCHIG00000007908(CACNG6);ENSCHIG00000007947(KCNC3);ENSCHIG00000009617(KCNJ11);ENSCHIG00000009678(SCN10A);ENSCHIG00000009974(DLG4);ENSCHIG00000010972(CACNG1);ENSCHIG00000011485(GLRA3);ENSCHIG00000012884(KCNJ5);ENSCHIG00000013440(CACNA1S);ENSCHIG00000014360(CLIC5);ENSCHIG00000014506(CHRNB1);ENSCHIG00000016253(BEST3);EN…
GO:1902495	transmembrane transporter complex	39	202	1.50412e-06	4.58478e-05	ENSCHIG00000000839(AMIGO1);ENSCHIG00000006052(SCN3B);ENSCHIG00000006698(TRPC4);ENSCHIG00000007908(CACNG6);ENSCHIG00000007947(KCNC3);ENSCHIG00000009617(KCNJ11);ENSCHIG00000009678(SCN10A);ENSCHIG00000009974(DLG4);ENSCHIG00000010972(CACNG1);ENSCHIG00000011485(GLRA3);ENSCHIG00000012884(KCNJ5);ENSCHIG00000013440(CACNA1S);ENSCHIG00000014360(CLIC5);ENSCHIG00000014506(CHRNB1);ENSCHIG00000016253(BEST3);EN…
GO:1990351	transporter complex	39	206	2.49159e-06	7.3235e-05	ENSCHIG00000000839(AMIGO1);ENSCHIG00000006052(SCN3B);ENSCHIG00000006698(TRPC4);ENSCHIG00000007908(CACNG6);ENSCHIG00000007947(KCNC3);ENSCHIG00000009617(KCNJ11);ENSCHIG00000009678(SCN10A);ENSCHIG00000009974(DLG4);ENSCHIG00000010972(CACNG1);ENSCHIG00000011485(GLRA3);ENSCHIG00000012884(KCNJ5);ENSCHIG00000013440(CACNA1S);ENSCHIG00000014360(CLIC5);ENSCHIG00000014506(CHRNB1);ENSCHIG00000016253(BEST3);EN…
GO:0098797	plasma membrane protein complex	59	370	3.1525e-06	8.68489e-05	ENSCHIG00000000839(AMIGO1);ENSCHIG00000004710(GJB2);ENSCHIG00000005571(ITGB4);ENSCHIG00000006052(SCN3B);ENSCHIG00000006676(CD3D);ENSCHIG00000007908(CACNG6);ENSCHIG00000007947(KCNC3);ENSCHIG00000009617(KCNJ11);ENSCHIG00000009678(SCN10A);ENSCHIG00000009974(DLG4);ENSCHIG00000010009(CAV3);ENSCHIG00000010408(HJV);ENSCHIG00000010887(SGCG);ENSCHIG00000010972(CACNG1);ENSCHIG00000011485(GLRA3);ENSCHIG0000…
GO:0005576	extracellular region	155	1261	3.16582e-06	8.68489e-05	ENSCHIG00000000495(LAMB3);ENSCHIG00000001851(KIF23);ENSCHIG00000001922(TGFB3);ENSCHIG00000002155(OTOG);ENSCHIG00000002572(PRC1);ENSCHIG00000003384(CHI3L1);ENSCHIG00000004276(FAP);ENSCHIG00000004522(PCSK5);ENSCHIG00000005524(IGFALS);ENSCHIG00000006212(-);ENSCHIG00000006565(-);ENSCHIG00000006854(CLEC3B);ENSCHIG00000007139(SPARCL1);ENSCHIG00000007351(HSPB6);ENSCHIG00000007459(TFPI);ENSCHIG0000000847…
GO:0005886	plasma membrane	342	3200	4.02916e-06	0.000106968	ENSCHIG00000000437(ANK3);ENSCHIG00000000665(DAAM1);ENSCHIG00000000736(GPR61);ENSCHIG00000000839(AMIGO1);ENSCHIG00000001027(FZD9);ENSCHIG00000002069(SLC7A11);ENSCHIG00000002096(F2RL2);ENSCHIG00000002572(PRC1);ENSCHIG00000002743(SCARA5);ENSCHIG00000002772(KIF18A);ENSCHIG00000002856(ACKR3);ENSCHIG00000003903(JAK2);ENSCHIG00000004276(FAP);ENSCHIG00000004710(GJB2);ENSCHIG00000005276(EPHB3);ENSCHIG0000…
GO:0044456	synapse part	64	429	1.15383e-05	0.000296751	ENSCHIG00000002001(TANC2);ENSCHIG00000005606(SLC8A2);ENSCHIG00000006081(LRRC4);ENSCHIG00000007288(PDE4B);ENSCHIG00000008367(SYNGR2);ENSCHIG00000008916(HTR1B);ENSCHIG00000009485(CADM3);ENSCHIG00000009974(DLG4);ENSCHIG00000010440(-);ENSCHIG00000010943(SYPL2);ENSCHIG00000011011(RIMS1);ENSCHIG00000011087(SLC8A3);ENSCHIG00000011172(AP1S1);ENSCHIG00000011485(GLRA3);ENSCHIG00000011906(PCDH17);ENSCHIG000…
GO:0033267	axon part	28	137	1.46706e-05	0.000365877	ENSCHIG00000000437(ANK3);ENSCHIG00000005606(SLC8A2);ENSCHIG00000007694(UNC5C);ENSCHIG00000008756(MAP3K12);ENSCHIG00000009974(DLG4);ENSCHIG00000011087(SLC8A3);ENSCHIG00000011172(AP1S1);ENSCHIG00000012226(KIF5C);ENSCHIG00000013676(FSCN1);ENSCHIG00000014072(MYOC);ENSCHIG00000014950(SPTBN1);ENSCHIG00000015236(SPTBN4);ENSCHIG00000017645(CNTN2);ENSCHIG00000019061(UCHL1);ENSCHIG00000020302(MYH14);ENSCHI…
GO:0005865	striated muscle thin filament	7	12	1.94324e-05	0.000470378	ENSCHIG00000010571(TNNC2);ENSCHIG00000016517(TNNI1);ENSCHIG00000017627(LMOD3);ENSCHIG00000019356(TNNC1);ENSCHIG00000020222(TMOD1);ENSCHIG00000021226(TNNT1);ENSCHIG00000023166(TMOD4)
GO:0032993	protein-DNA complex	33	177	2.01037e-05	0.000472725	ENSCHIG00000000946(H1-5);ENSCHIG00000002971(-);ENSCHIG00000004109(-);ENSCHIG00000005501(-);ENSCHIG00000005720(-);ENSCHIG00000006539(-);ENSCHIG00000006730(-);ENSCHIG00000007655(-);ENSCHIG00000007673(H2BC18);ENSCHIG00000007834(-);ENSCHIG00000007984(-);ENSCHIG00000009421(H3C1);ENSCHIG00000009676(-);ENSCHIG00000009699(-);ENSCHIG00000009751(-);ENSCHIG00000009758(-);ENSCHIG00000010234(-);ENSCHIG0000001…
GO:0044304	main axon	11	30	2.31531e-05	0.000529306	ENSCHIG00000000437(ANK3);ENSCHIG00000009974(DLG4);ENSCHIG00000014072(MYOC);ENSCHIG00000014950(SPTBN1);ENSCHIG00000015236(SPTBN4);ENSCHIG00000017645(CNTN2);ENSCHIG00000021718(CNTNAP1);ENSCHIG00000023553(SCN2A);ENSCHIG00000023908(EPB41L3);ENSCHIG00000024691(DLG2);ENSCHIG00000024980(SCN1A)
GO:0005856	cytoskeleton	161	1371	2.70621e-05	0.000601949	ENSCHIG00000000353(CDK1);ENSCHIG00000000665(DAAM1);ENSCHIG00000001851(KIF23);ENSCHIG00000002331(MYO16);ENSCHIG00000002435(TUBA4A);ENSCHIG00000002571(POC1A);ENSCHIG00000002572(PRC1);ENSCHIG00000002772(KIF18A);ENSCHIG00000003341(ACTC1);ENSCHIG00000003903(JAK2);ENSCHIG00000006698(TRPC4);ENSCHIG00000007288(PDE4B);ENSCHIG00000007347(ANK1);ENSCHIG00000007738(BORA);ENSCHIG00000008356(MAP7);ENSCHIG000000…
GO:0098793	presynapse	36	205	3.3333e-05	0.000719232	ENSCHIG00000005606(SLC8A2);ENSCHIG00000007288(PDE4B);ENSCHIG00000008367(SYNGR2);ENSCHIG00000008916(HTR1B);ENSCHIG00000009485(CADM3);ENSCHIG00000009974(DLG4);ENSCHIG00000010440(-);ENSCHIG00000010943(SYPL2);ENSCHIG00000011011(RIMS1);ENSCHIG00000011087(SLC8A3);ENSCHIG00000011172(AP1S1);ENSCHIG00000011906(PCDH17);ENSCHIG00000011931(-);ENSCHIG00000013042(SLC4A8);ENSCHIG00000013804(RIMS2);ENSCHIG000000…
GO:0005911	cell-cell junction	42	254	3.40827e-05	0.000719232	ENSCHIG00000000437(ANK3);ENSCHIG00000004710(GJB2);ENSCHIG00000006698(TRPC4);ENSCHIG00000007513(FZD5);ENSCHIG00000008416(DES);ENSCHIG00000009485(CADM3);ENSCHIG00000010160(JAM3);ENSCHIG00000010534(CCND1);ENSCHIG00000011075(PANX1);ENSCHIG00000011717(FRMD4A);ENSCHIG00000013597(JCAD);ENSCHIG00000013676(FSCN1);ENSCHIG00000013892(PANX2);ENSCHIG00000014532(SGCA);ENSCHIG00000014716(C1QTNF5);ENSCHIG0000001…
GO:0062023	collagen-containing extracellular matrix	26	130	4.33117e-05	0.000891138	ENSCHIG00000000495(LAMB3);ENSCHIG00000001922(TGFB3);ENSCHIG00000006565(-);ENSCHIG00000007139(SPARCL1);ENSCHIG00000012100(GPC5);ENSCHIG00000012679(CILP);ENSCHIG00000012979(VWF);ENSCHIG00000013633(LAMA3);ENSCHIG00000014072(MYOC);ENSCHIG00000014187(TECTA);ENSCHIG00000015742(COL28A1);ENSCHIG00000017489(FBLN5);ENSCHIG00000017909(ECM2);ENSCHIG00000017963(FGFR2);ENSCHIG00000018408(-);ENSCHIG00000018986(…
GO:0030315	T-tubule	9	22	4.72742e-05	0.000948943	ENSCHIG00000007908(CACNG6);ENSCHIG00000010009(CAV3);ENSCHIG00000013440(CACNA1S);ENSCHIG00000019488(CACNA1D);ENSCHIG00000023258(CACNA2D1);ENSCHIG00000023553(SCN2A);ENSCHIG00000023627(ATP1B1);ENSCHIG00000024980(SCN1A);ENSCHIG00000026690(ATP1A2)
GO:0097458	neuron part	96	748	5.36301e-05	0.0010509	ENSCHIG00000000437(ANK3);ENSCHIG00000000839(AMIGO1);ENSCHIG00000002001(TANC2);ENSCHIG00000002616(TPH2);ENSCHIG00000005606(SLC8A2);ENSCHIG00000006081(LRRC4);ENSCHIG00000006785(DAB2IP);ENSCHIG00000007288(PDE4B);ENSCHIG00000007694(UNC5C);ENSCHIG00000008367(SYNGR2);ENSCHIG00000008756(MAP3K12);ENSCHIG00000008916(HTR1B);ENSCHIG00000009485(CADM3);ENSCHIG00000009974(DLG4);ENSCHIG00000010440(-);ENSCHIG000…
GO:0036379	myofilament	7	14	7.20571e-05	0.00137169	ENSCHIG00000010571(TNNC2);ENSCHIG00000016517(TNNI1);ENSCHIG00000017627(LMOD3);ENSCHIG00000019356(TNNC1);ENSCHIG00000020222(TMOD1);ENSCHIG00000021226(TNNT1);ENSCHIG00000023166(TMOD4)
GO:0044306	neuron projection terminus	12	39	7.33344e-05	0.00137169	ENSCHIG00000005606(SLC8A2);ENSCHIG00000009974(DLG4);ENSCHIG00000011087(SLC8A3);ENSCHIG00000011172(AP1S1);ENSCHIG00000015658(BSN);ENSCHIG00000018324(MME);ENSCHIG00000019061(UCHL1);ENSCHIG00000021798(TSPOAP1);ENSCHIG00000022576(ITSN1);ENSCHIG00000022646(KCNC4);ENSCHIG00000023122(NTRK2);ENSCHIG00000023927(PRKCG)
GO:0034703	cation channel complex	28	151	9.17763e-05	0.00167849	ENSCHIG00000000839(AMIGO1);ENSCHIG00000006052(SCN3B);ENSCHIG00000006698(TRPC4);ENSCHIG00000007908(CACNG6);ENSCHIG00000007947(KCNC3);ENSCHIG00000009617(KCNJ11);ENSCHIG00000009678(SCN10A);ENSCHIG00000009974(DLG4);ENSCHIG00000010972(CACNG1);ENSCHIG00000012884(KCNJ5);ENSCHIG00000013440(CACNA1S);ENSCHIG00000017260(TRPM4);ENSCHIG00000019111(KCNH2);ENSCHIG00000019488(CACNA1D);ENSCHIG00000021199(CACNA1E)…
GO:0016459	myosin complex	13	46	9.88746e-05	0.001769	ENSCHIG00000002331(MYO16);ENSCHIG00000008714(MYH8);ENSCHIG00000009070(MYH4);ENSCHIG00000011344(-);ENSCHIG00000015009(MYO1F);ENSCHIG00000017127(MYH6);ENSCHIG00000018193(MYH7B);ENSCHIG00000020302(MYH14);ENSCHIG00000020512(MYH3);ENSCHIG00000021214(MYH7);ENSCHIG00000023494(MYO18B);ENSCHIG00000026092(MYH2);ENSCHIG00000026733(-)
GO:0016010	dystrophin-associated glycoprotein complex	6	11	0.000132402	0.00227015	ENSCHIG00000010009(CAV3);ENSCHIG00000010887(SGCG);ENSCHIG00000014532(SGCA);ENSCHIG00000019457(SGCD);ENSCHIG00000024484(SSPN);ENSCHIG00000025818(SGCB)
GO:0090665	glycoprotein complex	6	11	0.000132402	0.00227015	ENSCHIG00000010009(CAV3);ENSCHIG00000010887(SGCG);ENSCHIG00000014532(SGCA);ENSCHIG00000019457(SGCD);ENSCHIG00000024484(SSPN);ENSCHIG00000025818(SGCB)
GO:0005615	extracellular space	84	655	0.000160984	0.00270387	ENSCHIG00000001922(TGFB3);ENSCHIG00000003384(CHI3L1);ENSCHIG00000004276(FAP);ENSCHIG00000004522(PCSK5);ENSCHIG00000005524(IGFALS);ENSCHIG00000006212(-);ENSCHIG00000006854(CLEC3B);ENSCHIG00000007139(SPARCL1);ENSCHIG00000007459(TFPI);ENSCHIG00000008470(ADAMTS3);ENSCHIG00000009389(NOG);ENSCHIG00000009696(IL1RN);ENSCHIG00000009711(CPA1);ENSCHIG00000009887(C1QTNF2);ENSCHIG00000010160(JAM3);ENSCHIG0000…
GO:0043005	neuron projection	66	488	0.000180957	0.00292171	ENSCHIG00000000437(ANK3);ENSCHIG00000000839(AMIGO1);ENSCHIG00000002001(TANC2);ENSCHIG00000002616(TPH2);ENSCHIG00000005606(SLC8A2);ENSCHIG00000006081(LRRC4);ENSCHIG00000006785(DAB2IP);ENSCHIG00000007288(PDE4B);ENSCHIG00000007694(UNC5C);ENSCHIG00000008756(MAP3K12);ENSCHIG00000009974(DLG4);ENSCHIG00000010741(OSBP2);ENSCHIG00000011087(SLC8A3);ENSCHIG00000011172(AP1S1);ENSCHIG00000012226(KIF5C);ENSCHI…
GO:0097060	synaptic membrane	27	149	0.000181054	0.00292171	ENSCHIG00000006081(LRRC4);ENSCHIG00000008916(HTR1B);ENSCHIG00000009485(CADM3);ENSCHIG00000009974(DLG4);ENSCHIG00000011485(GLRA3);ENSCHIG00000011906(PCDH17);ENSCHIG00000013042(SLC4A8);ENSCHIG00000014506(CHRNB1);ENSCHIG00000014693(CHRNG);ENSCHIG00000016850(APBA1);ENSCHIG00000017279(CHRNA5);ENSCHIG00000017645(CNTN2);ENSCHIG00000017943(GSG1L);ENSCHIG00000018272(CHRNA1);ENSCHIG00000019488(CACNA1D);ENS…
GO:0043235	receptor complex	35	216	0.000223495	0.00353723	ENSCHIG00000000736(GPR61);ENSCHIG00000005571(ITGB4);ENSCHIG00000006676(CD3D);ENSCHIG00000007995(GPR63);ENSCHIG00000008956(TM7SF2);ENSCHIG00000009595(TRIL);ENSCHIG00000009974(DLG4);ENSCHIG00000010408(HJV);ENSCHIG00000011562(OLR1);ENSCHIG00000013526(SORBS1);ENSCHIG00000013774(SMAD3);ENSCHIG00000013972(ITGB6);ENSCHIG00000014130(CD74);ENSCHIG00000014506(CHRNB1);ENSCHIG00000016526(ITGB5);ENSCHIG000000…
GO:0042995	cell projection	121	1025	0.000234727	0.00364491	ENSCHIG00000000437(ANK3);ENSCHIG00000000665(DAAM1);ENSCHIG00000000839(AMIGO1);ENSCHIG00000001027(FZD9);ENSCHIG00000002001(TANC2);ENSCHIG00000002069(SLC7A11);ENSCHIG00000002571(POC1A);ENSCHIG00000002616(TPH2);ENSCHIG00000002772(KIF18A);ENSCHIG00000004276(FAP);ENSCHIG00000005289(PLEKHA1);ENSCHIG00000005606(SLC8A2);ENSCHIG00000006081(LRRC4);ENSCHIG00000006785(DAB2IP);ENSCHIG00000007288(PDE4B);ENSCHI…
GO:0005901	caveola	13	50	0.000248653	0.00378879	ENSCHIG00000002772(KIF18A);ENSCHIG00000006698(TRPC4);ENSCHIG00000007459(TFPI);ENSCHIG00000009596(CAVIN4);ENSCHIG00000010009(CAV3);ENSCHIG00000016532(DLC1);ENSCHIG00000018029(CDH1);ENSCHIG00000019029(CDH15);ENSCHIG00000020725(PLPP1);ENSCHIG00000023113(LRP8);ENSCHIG00000023530(FLOT1);ENSCHIG00000025660(ADTRP);ENSCHIG00000026624(-)
GO:0016528	sarcoplasm	10	32	0.0002532	0.00378879	ENSCHIG00000006481(CASQ1);ENSCHIG00000014376(CASQ2);ENSCHIG00000015894(DMPK);ENSCHIG00000017124(DHRS7C);ENSCHIG00000017201(NOL3);ENSCHIG00000019663(JPH3);ENSCHIG00000021751(KLHL41);ENSCHIG00000023258(CACNA2D1);ENSCHIG00000024027(TMEM38A);ENSCHIG00000024900(-)
GO:0120025	plasma membrane bounded cell projection	118	1005	0.000347679	0.00510963	ENSCHIG00000000437(ANK3);ENSCHIG00000000665(DAAM1);ENSCHIG00000000839(AMIGO1);ENSCHIG00000001027(FZD9);ENSCHIG00000002001(TANC2);ENSCHIG00000002069(SLC7A11);ENSCHIG00000002571(POC1A);ENSCHIG00000002616(TPH2);ENSCHIG00000002772(KIF18A);ENSCHIG00000004276(FAP);ENSCHIG00000005289(PLEKHA1);ENSCHIG00000005606(SLC8A2);ENSCHIG00000006081(LRRC4);ENSCHIG00000006785(DAB2IP);ENSCHIG00000007288(PDE4B);ENSCHI…
GO:0044427	chromosomal part	86	695	0.000442545	0.00638973	ENSCHIG00000000946(H1-5);ENSCHIG00000002772(KIF18A);ENSCHIG00000002971(-);ENSCHIG00000003444(NCAPG2);ENSCHIG00000004109(-);ENSCHIG00000005501(-);ENSCHIG00000005720(-);ENSCHIG00000006539(-);ENSCHIG00000006730(-);ENSCHIG00000007371(EZH2);ENSCHIG00000007655(-);ENSCHIG00000007673(H2BC18);ENSCHIG00000007834(-);ENSCHIG00000007984(-);ENSCHIG00000008710(MIS18A);ENSCHIG00000009151(HROB);ENSCHIG00000009421…
GO:0005581	collagen trimer	12	47	0.000511562	0.00725888	ENSCHIG00000009887(C1QTNF2);ENSCHIG00000013856(C1QL1);ENSCHIG00000014716(C1QTNF5);ENSCHIG00000015772(C1QTNF6);ENSCHIG00000018119(C1QL3);ENSCHIG00000018312(COL6A3);ENSCHIG00000023849(COL8A2);ENSCHIG00000025609(-);ENSCHIG00000025629(COL4A4);ENSCHIG00000026763(C1QTNF1);MSTRG.8415(COL7A1);MSTRG.8416(Col7a1)
GO:0043232	intracellular non-membrane-bounded organelle	318	3128	0.000535939	0.00739543	ENSCHIG00000000353(CDK1);ENSCHIG00000000484(JAZF1);ENSCHIG00000000665(DAAM1);ENSCHIG00000000946(H1-5);ENSCHIG00000000979(PITPNM1);ENSCHIG00000001851(KIF23);ENSCHIG00000002209(C10orf71);ENSCHIG00000002331(MYO16);ENSCHIG00000002435(TUBA4A);ENSCHIG00000002571(POC1A);ENSCHIG00000002572(PRC1);ENSCHIG00000002772(KIF18A);ENSCHIG00000002971(-);ENSCHIG00000003341(ACTC1);ENSCHIG00000003345(SMTNL1);ENSCHIG0…
GO:0000776	kinetochore	18	89	0.000541732	0.00739543	ENSCHIG00000002772(KIF18A);ENSCHIG00000009433(NEK2);ENSCHIG00000010109(TTK);ENSCHIG00000011430(CENPW);ENSCHIG00000011982(BUB1);ENSCHIG00000015830(ZWILCH);ENSCHIG00000016057(-);ENSCHIG00000018433(KAT8);ENSCHIG00000020706(HJURP);ENSCHIG00000020759(SPC25);ENSCHIG00000021502(SPC24);ENSCHIG00000022851(PLK1);ENSCHIG00000022907(AURKB);ENSCHIG00000023722(NDE1);ENSCHIG00000025057(MAD2L1);ENSCHIG0000002572…
GO:0043228	non-membrane-bounded organelle	318	3129	0.000548143	0.00739543	ENSCHIG00000000353(CDK1);ENSCHIG00000000484(JAZF1);ENSCHIG00000000665(DAAM1);ENSCHIG00000000946(H1-5);ENSCHIG00000000979(PITPNM1);ENSCHIG00000001851(KIF23);ENSCHIG00000002209(C10orf71);ENSCHIG00000002331(MYO16);ENSCHIG00000002435(TUBA4A);ENSCHIG00000002571(POC1A);ENSCHIG00000002572(PRC1);ENSCHIG00000002772(KIF18A);ENSCHIG00000002971(-);ENSCHIG00000003341(ACTC1);ENSCHIG00000003345(SMTNL1);ENSCHIG0…
GO:0044291	cell-cell contact zone	12	48	0.000629026	0.00834981	ENSCHIG00000000437(ANK3);ENSCHIG00000008416(DES);ENSCHIG00000010160(JAM3);ENSCHIG00000015236(SPTBN4);ENSCHIG00000020183(NRAP);ENSCHIG00000022731(CADM4);ENSCHIG00000023530(FLOT1);ENSCHIG00000023553(SCN2A);ENSCHIG00000023627(ATP1B1);ENSCHIG00000024980(SCN1A);ENSCHIG00000025985(FHOD1);ENSCHIG00000026297(NECTIN1)
GO:0030863	cortical cytoskeleton	13	55	0.000676589	0.00883862	ENSCHIG00000006698(TRPC4);ENSCHIG00000009974(DLG4);ENSCHIG00000011171(SPTB);ENSCHIG00000014950(SPTBN1);ENSCHIG00000015236(SPTBN4);ENSCHIG00000016532(DLC1);ENSCHIG00000017068(ANLN);ENSCHIG00000018029(CDH1);ENSCHIG00000020222(TMOD1);ENSCHIG00000021644(CORO1A);ENSCHIG00000023530(FLOT1);ENSCHIG00000023624(CIB2);ENSCHIG00000025768(SPTBN2)
GO:0008091	spectrin	4	6	0.000731628	0.00926354	ENSCHIG00000011171(SPTB);ENSCHIG00000014950(SPTBN1);ENSCHIG00000015236(SPTBN4);ENSCHIG00000025768(SPTBN2)
GO:0016012	sarcoglycan complex	4	6	0.000731628	0.00926354	ENSCHIG00000010887(SGCG);ENSCHIG00000014532(SGCA);ENSCHIG00000019457(SGCD);ENSCHIG00000025818(SGCB)
GO:0098794	postsynapse	39	265	0.000743155	0.00926692	ENSCHIG00000002001(TANC2);ENSCHIG00000005606(SLC8A2);ENSCHIG00000006081(LRRC4);ENSCHIG00000007288(PDE4B);ENSCHIG00000009974(DLG4);ENSCHIG00000011087(SLC8A3);ENSCHIG00000011485(GLRA3);ENSCHIG00000011906(PCDH17);ENSCHIG00000013189(CAMK2N1);ENSCHIG00000014506(CHRNB1);ENSCHIG00000014693(CHRNG);ENSCHIG00000014950(SPTBN1);ENSCHIG00000015658(BSN);ENSCHIG00000015799(LZTS3);ENSCHIG00000016206(MEF2C);ENSCH…
GO:0045171	intercellular bridge	13	56	0.000812321	0.00997821	ENSCHIG00000001851(KIF23);ENSCHIG00000002572(PRC1);ENSCHIG00000009359(GSTM3);ENSCHIG00000012350(KIF20B);ENSCHIG00000015224(ESRRA);ENSCHIG00000015752(CEP55);ENSCHIG00000018385(TRIM45);ENSCHIG00000021259(PKNOX2);ENSCHIG00000021545(NINL);ENSCHIG00000022922(QSOX1);ENSCHIG00000023432(KIF20A);ENSCHIG00000023451(FAM83D);ENSCHIG00000023873(TPX2)
GO:0033270	paranode region of axon	5	10	0.000845362	0.0102314	ENSCHIG00000000437(ANK3);ENSCHIG00000015236(SPTBN4);ENSCHIG00000021718(CNTNAP1);ENSCHIG00000023553(SCN2A);ENSCHIG00000023908(EPB41L3)
GO:0044448	cell cortex part	19	101	0.000979994	0.0116889	ENSCHIG00000006615(-);ENSCHIG00000006698(TRPC4);ENSCHIG00000009461(MYL12B);ENSCHIG00000009974(DLG4);ENSCHIG00000011171(SPTB);ENSCHIG00000011694(EXOC6);ENSCHIG00000014950(SPTBN1);ENSCHIG00000015236(SPTBN4);ENSCHIG00000015658(BSN);ENSCHIG00000016532(DLC1);ENSCHIG00000017068(ANLN);ENSCHIG00000018029(CDH1);ENSCHIG00000020222(TMOD1);ENSCHIG00000021112(SAPCD2);ENSCHIG00000021644(CORO1A);ENSCHIG00000023…
GO:0031252	cell leading edge	34	226	0.00107221	0.0126061	ENSCHIG00000002772(KIF18A);ENSCHIG00000004276(FAP);ENSCHIG00000005289(PLEKHA1);ENSCHIG00000005571(ITGB4);ENSCHIG00000007694(UNC5C);ENSCHIG00000008514(DUOX1);ENSCHIG00000012879(WWC1);ENSCHIG00000013597(JCAD);ENSCHIG00000013676(FSCN1);ENSCHIG00000013798(CXCR4);ENSCHIG00000014118(RASA1);ENSCHIG00000014950(SPTBN1);ENSCHIG00000015392(FGR);ENSCHIG00000016532(DLC1);ENSCHIG00000017674(PLEK);ENSCHIG000000…
GO:0044463	cell projection part	79	647	0.00110306	0.0126086	ENSCHIG00000000437(ANK3);ENSCHIG00000000665(DAAM1);ENSCHIG00000000839(AMIGO1);ENSCHIG00000001027(FZD9);ENSCHIG00000002001(TANC2);ENSCHIG00000002069(SLC7A11);ENSCHIG00000002571(POC1A);ENSCHIG00000004276(FAP);ENSCHIG00000005289(PLEKHA1);ENSCHIG00000005606(SLC8A2);ENSCHIG00000006081(LRRC4);ENSCHIG00000007288(PDE4B);ENSCHIG00000007694(UNC5C);ENSCHIG00000008756(MAP3K12);ENSCHIG00000009359(GSTM3);ENSCH…
GO:0120038	plasma membrane bounded cell projection part	79	647	0.00110306	0.0126086	ENSCHIG00000000437(ANK3);ENSCHIG00000000665(DAAM1);ENSCHIG00000000839(AMIGO1);ENSCHIG00000001027(FZD9);ENSCHIG00000002001(TANC2);ENSCHIG00000002069(SLC7A11);ENSCHIG00000002571(POC1A);ENSCHIG00000004276(FAP);ENSCHIG00000005289(PLEKHA1);ENSCHIG00000005606(SLC8A2);ENSCHIG00000006081(LRRC4);ENSCHIG00000007288(PDE4B);ENSCHIG00000007694(UNC5C);ENSCHIG00000008756(MAP3K12);ENSCHIG00000009359(GSTM3);ENSCH…
GO:0030864	cortical actin cytoskeleton	10	38	0.00114871	0.0127815	ENSCHIG00000011171(SPTB);ENSCHIG00000014950(SPTBN1);ENSCHIG00000015236(SPTBN4);ENSCHIG00000016532(DLC1);ENSCHIG00000017068(ANLN);ENSCHIG00000018029(CDH1);ENSCHIG00000021644(CORO1A);ENSCHIG00000023530(FLOT1);ENSCHIG00000023624(CIB2);ENSCHIG00000025768(SPTBN2)
GO:0000775	chromosome, centromeric region	21	118	0.00115175	0.0127815	ENSCHIG00000002772(KIF18A);ENSCHIG00000008710(MIS18A);ENSCHIG00000009433(NEK2);ENSCHIG00000010109(TTK);ENSCHIG00000011430(CENPW);ENSCHIG00000011982(BUB1);ENSCHIG00000012343(NCAPG);ENSCHIG00000014308(SNAI1);ENSCHIG00000015830(ZWILCH);ENSCHIG00000016057(-);ENSCHIG00000018433(KAT8);ENSCHIG00000020706(HJURP);ENSCHIG00000020759(SPC25);ENSCHIG00000021502(SPC24);ENSCHIG00000022851(PLK1);ENSCHIG000000229…
GO:0044430	cytoskeletal part	124	1099	0.00116871	0.0127815	ENSCHIG00000000353(CDK1);ENSCHIG00000000665(DAAM1);ENSCHIG00000001851(KIF23);ENSCHIG00000002331(MYO16);ENSCHIG00000002435(TUBA4A);ENSCHIG00000002571(POC1A);ENSCHIG00000002572(PRC1);ENSCHIG00000002772(KIF18A);ENSCHIG00000003341(ACTC1);ENSCHIG00000007288(PDE4B);ENSCHIG00000007738(BORA);ENSCHIG00000008359(SPRY2);ENSCHIG00000008416(DES);ENSCHIG00000008714(MYH8);ENSCHIG00000009070(MYH4);ENSCHIG0000000…
GO:0099056	integral component of presynaptic membrane	8	26	0.00118031	0.0127815	ENSCHIG00000008916(HTR1B);ENSCHIG00000009485(CADM3);ENSCHIG00000011906(PCDH17);ENSCHIG00000019488(CACNA1D);ENSCHIG00000022795(EPHB2);ENSCHIG00000023553(SCN2A);ENSCHIG00000025019(EPHA4);ENSCHIG00000026297(NECTIN1)
GO:0005938	cell cortex	24	144	0.00138086	0.014759	ENSCHIG00000006615(-);ENSCHIG00000006698(TRPC4);ENSCHIG00000009461(MYL12B);ENSCHIG00000009974(DLG4);ENSCHIG00000011171(SPTB);ENSCHIG00000011694(EXOC6);ENSCHIG00000014095(FRMPD1);ENSCHIG00000014950(SPTBN1);ENSCHIG00000015236(SPTBN4);ENSCHIG00000015658(BSN);ENSCHIG00000016305(GIPC1);ENSCHIG00000016532(DLC1);ENSCHIG00000017068(ANLN);ENSCHIG00000017824(NEDD4);ENSCHIG00000017963(FGFR2);ENSCHIG00000018…
GO:0016529	sarcoplasmic reticulum	8	27	0.00155131	0.015956	ENSCHIG00000006481(CASQ1);ENSCHIG00000014376(CASQ2);ENSCHIG00000015894(DMPK);ENSCHIG00000017124(DHRS7C);ENSCHIG00000021751(KLHL41);ENSCHIG00000023258(CACNA2D1);ENSCHIG00000024027(TMEM38A);ENSCHIG00000024900(-)
GO:0070161	anchoring junction	30	196	0.00155747	0.015956	ENSCHIG00000003903(JAK2);ENSCHIG00000008416(DES);ENSCHIG00000010063(ACTN2);ENSCHIG00000010160(JAM3);ENSCHIG00000010390(EPHA5);ENSCHIG00000011793(PRAG1);ENSCHIG00000012180(XIRP1);ENSCHIG00000013074(CDCA3);ENSCHIG00000013526(SORBS1);ENSCHIG00000013597(JCAD);ENSCHIG00000013972(ITGB6);ENSCHIG00000016532(DLC1);ENSCHIG00000017691(KAZN);ENSCHIG00000018029(CDH1);ENSCHIG00000020183(NRAP);ENSCHIG0000002078…
GO:0000778	condensed nuclear chromosome kinetochore	4	7	0.00158978	0.015956	ENSCHIG00000011982(BUB1);ENSCHIG00000016057(-);ENSCHIG00000022851(PLK1);ENSCHIG00000025721(-)
GO:0016011	dystroglycan complex	4	7	0.00158978	0.015956	ENSCHIG00000010887(SGCG);ENSCHIG00000014532(SGCA);ENSCHIG00000019457(SGCD);ENSCHIG00000025818(SGCB)
GO:0044224	juxtaparanode region of axon	4	7	0.00158978	0.015956	ENSCHIG00000009974(DLG4);ENSCHIG00000017645(CNTN2);ENSCHIG00000023908(EPB41L3);ENSCHIG00000024691(DLG2)
GO:0036477	somatodendritic compartment	37	260	0.00184894	0.0183335	ENSCHIG00000000839(AMIGO1);ENSCHIG00000002001(TANC2);ENSCHIG00000006081(LRRC4);ENSCHIG00000006785(DAB2IP);ENSCHIG00000007288(PDE4B);ENSCHIG00000007694(UNC5C);ENSCHIG00000009974(DLG4);ENSCHIG00000010741(OSBP2);ENSCHIG00000012226(KIF5C);ENSCHIG00000013042(SLC4A8);ENSCHIG00000014184(PRNP);ENSCHIG00000014436(PRKAA2);ENSCHIG00000015236(SPTBN4);ENSCHIG00000015658(BSN);ENSCHIG00000016305(GIPC1);ENSCHIG0…
GO:0005694	chromosome	88	753	0.00222665	0.0218158	ENSCHIG00000000946(H1-5);ENSCHIG00000002772(KIF18A);ENSCHIG00000002971(-);ENSCHIG00000003444(NCAPG2);ENSCHIG00000004109(-);ENSCHIG00000005501(-);ENSCHIG00000005720(-);ENSCHIG00000006539(-);ENSCHIG00000006730(-);ENSCHIG00000007371(EZH2);ENSCHIG00000007655(-);ENSCHIG00000007673(H2BC18);ENSCHIG00000007834(-);ENSCHIG00000007984(-);ENSCHIG00000008710(MIS18A);ENSCHIG00000009151(HROB);ENSCHIG00000009421…
GO:0001725	stress fiber	10	42	0.00260129	0.0248938	ENSCHIG00000000665(DAAM1);ENSCHIG00000012180(XIRP1);ENSCHIG00000013676(FSCN1);ENSCHIG00000017127(MYH6);ENSCHIG00000020302(MYH14);ENSCHIG00000021214(MYH7);ENSCHIG00000022266(SYNPO2);ENSCHIG00000025985(FHOD1);ENSCHIG00000026232(PALLD);ENSCHIG00000026369(LIMA1)
GO:0097517	contractile actin filament bundle	10	42	0.00260129	0.0248938	ENSCHIG00000000665(DAAM1);ENSCHIG00000012180(XIRP1);ENSCHIG00000013676(FSCN1);ENSCHIG00000017127(MYH6);ENSCHIG00000020302(MYH14);ENSCHIG00000021214(MYH7);ENSCHIG00000022266(SYNPO2);ENSCHIG00000025985(FHOD1);ENSCHIG00000026232(PALLD);ENSCHIG00000026369(LIMA1)
GO:0042641	actomyosin	11	49	0.00267105	0.0252675	ENSCHIG00000000665(DAAM1);ENSCHIG00000003341(ACTC1);ENSCHIG00000012180(XIRP1);ENSCHIG00000013676(FSCN1);ENSCHIG00000017127(MYH6);ENSCHIG00000020302(MYH14);ENSCHIG00000021214(MYH7);ENSCHIG00000022266(SYNPO2);ENSCHIG00000025985(FHOD1);ENSCHIG00000026232(PALLD);ENSCHIG00000026369(LIMA1)
GO:0099572	postsynaptic specialization	22	135	0.00285735	0.0264942	ENSCHIG00000005606(SLC8A2);ENSCHIG00000006081(LRRC4);ENSCHIG00000007288(PDE4B);ENSCHIG00000009974(DLG4);ENSCHIG00000011087(SLC8A3);ENSCHIG00000013189(CAMK2N1);ENSCHIG00000014506(CHRNB1);ENSCHIG00000014950(SPTBN1);ENSCHIG00000015658(BSN);ENSCHIG00000015799(LZTS3);ENSCHIG00000017943(GSG1L);ENSCHIG00000018272(CHRNA1);ENSCHIG00000019080(NGFR);ENSCHIG00000020021(CHRND);ENSCHIG00000021908(NEURL1);ENSCH…
GO:0044853	plasma membrane raft	13	64	0.00295202	0.0264942	ENSCHIG00000002772(KIF18A);ENSCHIG00000006698(TRPC4);ENSCHIG00000007459(TFPI);ENSCHIG00000009596(CAVIN4);ENSCHIG00000010009(CAV3);ENSCHIG00000016532(DLC1);ENSCHIG00000018029(CDH1);ENSCHIG00000019029(CDH15);ENSCHIG00000020725(PLPP1);ENSCHIG00000023113(LRP8);ENSCHIG00000023530(FLOT1);ENSCHIG00000025660(ADTRP);ENSCHIG00000026624(-)
GO:0000796	condensin complex	4	8	0.00296169	0.0264942	ENSCHIG00000003444(NCAPG2);ENSCHIG00000012343(NCAPG);ENSCHIG00000018909(SMC4);ENSCHIG00000023573(NCAPH)
GO:0005861	troponin complex	4	8	0.00296169	0.0264942	ENSCHIG00000010571(TNNC2);ENSCHIG00000016517(TNNI1);ENSCHIG00000019356(TNNC1);ENSCHIG00000021226(TNNT1)
GO:0033268	node of Ranvier	4	8	0.00296169	0.0264942	ENSCHIG00000000437(ANK3);ENSCHIG00000014072(MYOC);ENSCHIG00000017645(CNTN2);ENSCHIG00000024980(SCN1A)
GO:0043679	axon terminus	8	31	0.00403804	0.0357345	ENSCHIG00000005606(SLC8A2);ENSCHIG00000011087(SLC8A3);ENSCHIG00000011172(AP1S1);ENSCHIG00000021798(TSPOAP1);ENSCHIG00000022576(ITSN1);ENSCHIG00000022646(KCNC4);ENSCHIG00000023122(NTRK2);ENSCHIG00000023927(PRKCG)
GO:0045211	postsynaptic membrane	18	106	0.00423978	0.0371206	ENSCHIG00000006081(LRRC4);ENSCHIG00000009974(DLG4);ENSCHIG00000011485(GLRA3);ENSCHIG00000011906(PCDH17);ENSCHIG00000014506(CHRNB1);ENSCHIG00000014693(CHRNG);ENSCHIG00000017279(CHRNA5);ENSCHIG00000017645(CNTN2);ENSCHIG00000017943(GSG1L);ENSCHIG00000018272(CHRNA1);ENSCHIG00000020021(CHRND);ENSCHIG00000022718(GRIN2C);ENSCHIG00000022795(EPHB2);ENSCHIG00000024691(DLG2);ENSCHIG00000024833(GLRB);ENSCHIG…
GO:0014704	intercalated disc	8	32	0.00498237	0.0420204	ENSCHIG00000000437(ANK3);ENSCHIG00000008416(DES);ENSCHIG00000015236(SPTBN4);ENSCHIG00000020183(NRAP);ENSCHIG00000023553(SCN2A);ENSCHIG00000023627(ATP1B1);ENSCHIG00000024980(SCN1A);ENSCHIG00000025985(FHOD1)
GO:0098889	intrinsic component of presynaptic membrane	8	32	0.00498237	0.0420204	ENSCHIG00000008916(HTR1B);ENSCHIG00000009485(CADM3);ENSCHIG00000011906(PCDH17);ENSCHIG00000019488(CACNA1D);ENSCHIG00000022795(EPHB2);ENSCHIG00000023553(SCN2A);ENSCHIG00000025019(EPHA4);ENSCHIG00000026297(NECTIN1)
GO:0000780	condensed nuclear chromosome, centromeric region	5	14	0.00500365	0.0420204	ENSCHIG00000011982(BUB1);ENSCHIG00000016057(-);ENSCHIG00000022851(PLK1);ENSCHIG00000022907(AURKB);ENSCHIG00000025721(-)
GO:0001518	voltage-gated sodium channel complex	5	14	0.00500365	0.0420204	ENSCHIG00000006052(SCN3B);ENSCHIG00000009678(SCN10A);ENSCHIG00000021518(SCN4A);ENSCHIG00000023553(SCN2A);ENSCHIG00000024980(SCN1A)
GO:0045121	membrane raft	24	159	0.00521617	0.0432057	ENSCHIG00000002772(KIF18A);ENSCHIG00000006698(TRPC4);ENSCHIG00000007459(TFPI);ENSCHIG00000009596(CAVIN4);ENSCHIG00000010009(CAV3);ENSCHIG00000014184(PRNP);ENSCHIG00000014532(SGCA);ENSCHIG00000016532(DLC1);ENSCHIG00000018029(CDH1);ENSCHIG00000018324(MME);ENSCHIG00000019029(CDH15);ENSCHIG00000019310(EPHB1);ENSCHIG00000020405(SLC2A4);ENSCHIG00000020547(EGFR);ENSCHIG00000020725(PLPP1);ENSCHIG00000020…
GO:0032432	actin filament bundle	10	46	0.00524978	0.0432057	ENSCHIG00000000665(DAAM1);ENSCHIG00000012180(XIRP1);ENSCHIG00000013676(FSCN1);ENSCHIG00000017127(MYH6);ENSCHIG00000020302(MYH14);ENSCHIG00000021214(MYH7);ENSCHIG00000022266(SYNPO2);ENSCHIG00000025985(FHOD1);ENSCHIG00000026232(PALLD);ENSCHIG00000026369(LIMA1)
GO:0043025	neuronal cell body	22	142	0.0053402	0.0435147	ENSCHIG00000000839(AMIGO1);ENSCHIG00000006785(DAB2IP);ENSCHIG00000007694(UNC5C);ENSCHIG00000012226(KIF5C);ENSCHIG00000013042(SLC4A8);ENSCHIG00000014436(PRKAA2);ENSCHIG00000015236(SPTBN4);ENSCHIG00000017645(CNTN2);ENSCHIG00000018278(ENO2);ENSCHIG00000018324(MME);ENSCHIG00000019061(UCHL1);ENSCHIG00000020431(KREMEN1);ENSCHIG00000021440(CNNM1);ENSCHIG00000021908(NEURL1);ENSCHIG00000022795(EPHB2);ENSC…
GO:0034706	sodium channel complex	6	20	0.0056231	0.045027	ENSCHIG00000006052(SCN3B);ENSCHIG00000009678(SCN10A);ENSCHIG00000017260(TRPM4);ENSCHIG00000021518(SCN4A);ENSCHIG00000023553(SCN2A);ENSCHIG00000024980(SCN1A)
GO:0098857	membrane microdomain	24	160	0.00564683	0.045027	ENSCHIG00000002772(KIF18A);ENSCHIG00000006698(TRPC4);ENSCHIG00000007459(TFPI);ENSCHIG00000009596(CAVIN4);ENSCHIG00000010009(CAV3);ENSCHIG00000014184(PRNP);ENSCHIG00000014532(SGCA);ENSCHIG00000016532(DLC1);ENSCHIG00000018029(CDH1);ENSCHIG00000018324(MME);ENSCHIG00000019029(CDH15);ENSCHIG00000019310(EPHB1);ENSCHIG00000020405(SLC2A4);ENSCHIG00000020547(EGFR);ENSCHIG00000020725(PLPP1);ENSCHIG00000020…
GO:0097512	cardiac myofibril	3	5	0.00568993	0.045027	ENSCHIG00000008416(DES);ENSCHIG00000018193(MYH7B);ENSCHIG00000019988(MYL2)
GO:0005819	spindle	28	196	0.00589827	0.0462312	ENSCHIG00000000353(CDK1);ENSCHIG00000001851(KIF23);ENSCHIG00000002571(POC1A);ENSCHIG00000002572(PRC1);ENSCHIG00000002772(KIF18A);ENSCHIG00000007738(BORA);ENSCHIG00000009302(CDC6);ENSCHIG00000009433(NEK2);ENSCHIG00000009909(ASPM);ENSCHIG00000010465(HASPIN);ENSCHIG00000012350(KIF20B);ENSCHIG00000013748(CCDC69);ENSCHIG00000014186(EFHC1);ENSCHIG00000014935(AUNIP);ENSCHIG00000017688(DLGAP5);ENSCHIG000…
GO:0098636	protein complex involved in cell adhesion	8	33	0.00608673	0.0468352	ENSCHIG00000005571(ITGB4);ENSCHIG00000010160(JAM3);ENSCHIG00000013972(ITGB6);ENSCHIG00000016526(ITGB5);ENSCHIG00000019044(NPNT);ENSCHIG00000021157(ITGA9);ENSCHIG00000023587(ITGA7);ENSCHIG00000025296(ITGA11)
GO:0042734	presynaptic membrane	10	47	0.0061622	0.0468352	ENSCHIG00000008916(HTR1B);ENSCHIG00000009485(CADM3);ENSCHIG00000011906(PCDH17);ENSCHIG00000013042(SLC4A8);ENSCHIG00000016850(APBA1);ENSCHIG00000019488(CACNA1D);ENSCHIG00000022795(EPHB2);ENSCHIG00000023553(SCN2A);ENSCHIG00000025019(EPHA4);ENSCHIG00000026297(NECTIN1)
GO:0030425	dendrite	25	170	0.00620296	0.0468352	ENSCHIG00000000839(AMIGO1);ENSCHIG00000002001(TANC2);ENSCHIG00000006081(LRRC4);ENSCHIG00000007288(PDE4B);ENSCHIG00000007694(UNC5C);ENSCHIG00000009974(DLG4);ENSCHIG00000010741(OSBP2);ENSCHIG00000013042(SLC4A8);ENSCHIG00000014184(PRNP);ENSCHIG00000014436(PRKAA2);ENSCHIG00000015658(BSN);ENSCHIG00000016305(GIPC1);ENSCHIG00000016643(IGSF9);ENSCHIG00000017824(NEDD4);ENSCHIG00000018324(MME);ENSCHIG00000…
GO:0097447	dendritic tree	25	170	0.00620296	0.0468352	ENSCHIG00000000839(AMIGO1);ENSCHIG00000002001(TANC2);ENSCHIG00000006081(LRRC4);ENSCHIG00000007288(PDE4B);ENSCHIG00000007694(UNC5C);ENSCHIG00000009974(DLG4);ENSCHIG00000010741(OSBP2);ENSCHIG00000013042(SLC4A8);ENSCHIG00000014184(PRNP);ENSCHIG00000014436(PRKAA2);ENSCHIG00000015658(BSN);ENSCHIG00000016305(GIPC1);ENSCHIG00000016643(IGSF9);ENSCHIG00000017824(NEDD4);ENSCHIG00000018324(MME);ENSCHIG00000…
GO:0014069	postsynaptic density	19	119	0.00667677	0.049073	ENSCHIG00000005606(SLC8A2);ENSCHIG00000006081(LRRC4);ENSCHIG00000007288(PDE4B);ENSCHIG00000009974(DLG4);ENSCHIG00000011087(SLC8A3);ENSCHIG00000013189(CAMK2N1);ENSCHIG00000014950(SPTBN1);ENSCHIG00000015658(BSN);ENSCHIG00000015799(LZTS3);ENSCHIG00000017943(GSG1L);ENSCHIG00000019080(NGFR);ENSCHIG00000021908(NEURL1);ENSCHIG00000022767(DCLK1);ENSCHIG00000023122(NTRK2);ENSCHIG00000023908(EPB41L3);ENSCH…
GO:0032279	asymmetric synapse	19	119	0.00667677	0.049073	ENSCHIG00000005606(SLC8A2);ENSCHIG00000006081(LRRC4);ENSCHIG00000007288(PDE4B);ENSCHIG00000009974(DLG4);ENSCHIG00000011087(SLC8A3);ENSCHIG00000013189(CAMK2N1);ENSCHIG00000014950(SPTBN1);ENSCHIG00000015658(BSN);ENSCHIG00000015799(LZTS3);ENSCHIG00000017943(GSG1L);ENSCHIG00000019080(NGFR);ENSCHIG00000021908(NEURL1);ENSCHIG00000022767(DCLK1);ENSCHIG00000023122(NTRK2);ENSCHIG00000023908(EPB41L3);ENSCH…
GO:0150034	distal axon	14	78	0.00669155	0.049073	ENSCHIG00000005606(SLC8A2);ENSCHIG00000007694(UNC5C);ENSCHIG00000008756(MAP3K12);ENSCHIG00000011087(SLC8A3);ENSCHIG00000011172(AP1S1);ENSCHIG00000012226(KIF5C);ENSCHIG00000013676(FSCN1);ENSCHIG00000020302(MYH14);ENSCHIG00000021798(TSPOAP1);ENSCHIG00000022576(ITSN1);ENSCHIG00000022646(KCNC4);ENSCHIG00000023122(NTRK2);ENSCHIG00000023927(PRKCG);ENSCHIG00000026725(-)
GO:0031253	cell projection membrane	20	128	0.0069824	0.049073	ENSCHIG00000001027(FZD9);ENSCHIG00000002069(SLC7A11);ENSCHIG00000004276(FAP);ENSCHIG00000005289(PLEKHA1);ENSCHIG00000012879(WWC1);ENSCHIG00000013597(JCAD);ENSCHIG00000013676(FSCN1);ENSCHIG00000014950(SPTBN1);ENSCHIG00000015392(FGR);ENSCHIG00000016122(GPI);ENSCHIG00000016532(DLC1);ENSCHIG00000017674(PLEK);ENSCHIG00000017794(EHD3);ENSCHIG00000019930(GPR157);ENSCHIG00000021090(SLC9A3);ENSCHIG0000002…
GO:0060076	excitatory synapse	6	21	0.00730429	0.049073	ENSCHIG00000006081(LRRC4);ENSCHIG00000007288(PDE4B);ENSCHIG00000009485(CADM3);ENSCHIG00000009974(DLG4);ENSCHIG00000019148(CALB2);ENSCHIG00000025768(SPTBN2)
GO:0030133	transport vesicle	19	120	0.00730669	0.049073	ENSCHIG00000007288(PDE4B);ENSCHIG00000008189(SPG21);ENSCHIG00000008367(SYNGR2);ENSCHIG00000009974(DLG4);ENSCHIG00000010440(-);ENSCHIG00000010830(IGF2R);ENSCHIG00000010943(SYPL2);ENSCHIG00000011235(SORT1);ENSCHIG00000011931(-);ENSCHIG00000014716(C1QTNF5);ENSCHIG00000016305(GIPC1);ENSCHIG00000016850(APBA1);ENSCHIG00000018324(MME);ENSCHIG00000018863(IGF1);ENSCHIG00000020405(SLC2A4);ENSCHIG0000002357…
GO:0000779	condensed chromosome, centromeric region	8	34	0.00736739	0.049073	ENSCHIG00000011982(BUB1);ENSCHIG00000012343(NCAPG);ENSCHIG00000016057(-);ENSCHIG00000020706(HJURP);ENSCHIG00000020759(SPC25);ENSCHIG00000022851(PLK1);ENSCHIG00000022907(AURKB);ENSCHIG00000025721(-)
GO:0099699	integral component of synaptic membrane	13	71	0.00742605	0.049073	ENSCHIG00000006081(LRRC4);ENSCHIG00000008916(HTR1B);ENSCHIG00000009485(CADM3);ENSCHIG00000011906(PCDH17);ENSCHIG00000014506(CHRNB1);ENSCHIG00000017943(GSG1L);ENSCHIG00000018272(CHRNA1);ENSCHIG00000019488(CACNA1D);ENSCHIG00000020021(CHRND);ENSCHIG00000022795(EPHB2);ENSCHIG00000023553(SCN2A);ENSCHIG00000025019(EPHA4);ENSCHIG00000026297(NECTIN1)
GO:0099240	intrinsic component of synaptic membrane	14	79	0.00750146	0.049073	ENSCHIG00000006081(LRRC4);ENSCHIG00000008916(HTR1B);ENSCHIG00000009485(CADM3);ENSCHIG00000011906(PCDH17);ENSCHIG00000014506(CHRNB1);ENSCHIG00000017645(CNTN2);ENSCHIG00000017943(GSG1L);ENSCHIG00000018272(CHRNA1);ENSCHIG00000019488(CACNA1D);ENSCHIG00000020021(CHRND);ENSCHIG00000022795(EPHB2);ENSCHIG00000023553(SCN2A);ENSCHIG00000025019(EPHA4);ENSCHIG00000026297(NECTIN1)
GO:0005610	laminin-5 complex	2	2	0.00751299	0.049073	ENSCHIG00000000495(LAMB3);ENSCHIG00000013633(LAMA3)
GO:0008282	inward rectifying potassium channel	2	2	0.00751299	0.049073	ENSCHIG00000009617(KCNJ11);ENSCHIG00000026713(ABCC9)
GO:0016533	protein kinase 5 complex	2	2	0.00751299	0.049073	ENSCHIG00000004376(CDK5R1);ENSCHIG00000012592(CDK5R2)
GO:0016935	glycine-gated chloride channel complex	2	2	0.00751299	0.049073	ENSCHIG00000011485(GLRA3);ENSCHIG00000024833(GLRB)
GO:0033018	sarcoplasmic reticulum lumen	2	2	0.00751299	0.049073	ENSCHIG00000006481(CASQ1);ENSCHIG00000014376(CASQ2)
GO:0044301	climbing fiber	2	2	0.00751299	0.049073	ENSCHIG00000006785(DAB2IP);ENSCHIG00000013856(C1QL1)
GO:0099059	integral component of presynaptic active zone membrane	2	2	0.00751299	0.049073	ENSCHIG00000019488(CACNA1D);ENSCHIG00000026297(NECTIN1)
GO:1902937	inward rectifier potassium channel complex	2	2	0.00751299	0.049073	ENSCHIG00000019111(KCNH2);ENSCHIG00000026110(KCNK1)
GO:0005892	acetylcholine-gated channel complex	4	10	0.00771461	0.0498857	ENSCHIG00000014506(CHRNB1);ENSCHIG00000017279(CHRNA5);ENSCHIG00000018272(CHRNA1);ENSCHIG00000020021(CHRND)
GO:0000785	chromatin	53	437	0.00775864	0.0498857	ENSCHIG00000000946(H1-5);ENSCHIG00000002971(-);ENSCHIG00000004109(-);ENSCHIG00000005501(-);ENSCHIG00000005720(-);ENSCHIG00000006539(-);ENSCHIG00000006730(-);ENSCHIG00000007371(EZH2);ENSCHIG00000007655(-);ENSCHIG00000007673(H2BC18);ENSCHIG00000007834(-);ENSCHIG00000007984(-);ENSCHIG00000009421(H3C1);ENSCHIG00000009676(-);ENSCHIG00000009699(-);ENSCHIG00000009751(-);ENSCHIG00000009758(-);ENSCHIG0000…

## Sheet: GO-MF
GO ID	Description	GM-vs-DM5 (1278)	All (14816)	pvalue	qvalue	Genes
GO:0005515	protein binding	728	6544	5.41904e-22	7.97683e-19	ENSCHIG00000000293(LDLRAD4);ENSCHIG00000000353(CDK1);ENSCHIG00000000385(SYNPO2L);ENSCHIG00000000437(ANK3);ENSCHIG00000000665(DAAM1);ENSCHIG00000000703(SPSB1);ENSCHIG00000000736(GPR61);ENSCHIG00000000839(AMIGO1);ENSCHIG00000000946(H1-5);ENSCHIG00000000979(PITPNM1);ENSCHIG00000001027(FZD9);ENSCHIG00000001756(ISLR);ENSCHIG00000001851(KIF23);ENSCHIG00000001922(TGFB3);ENSCHIG00000002001(TANC2);ENSCHIG…
GO:0005488	binding	1054	10928	9.31611e-15	6.85666e-12	ENSCHIG00000000181(STK32C);ENSCHIG00000000206(ASXL3);ENSCHIG00000000241(PPIF);ENSCHIG00000000293(LDLRAD4);ENSCHIG00000000353(CDK1);ENSCHIG00000000385(SYNPO2L);ENSCHIG00000000437(ANK3);ENSCHIG00000000484(JAZF1);ENSCHIG00000000527(PTGS1);ENSCHIG00000000665(DAAM1);ENSCHIG00000000703(SPSB1);ENSCHIG00000000736(GPR61);ENSCHIG00000000839(AMIGO1);ENSCHIG00000000946(H1-5);ENSCHIG00000000979(PITPNM1);ENSCH…
GO:0008092	cytoskeletal protein binding	115	663	1.53814e-13	7.54713e-11	ENSCHIG00000000665(DAAM1);ENSCHIG00000001851(KIF23);ENSCHIG00000002331(MYO16);ENSCHIG00000002572(PRC1);ENSCHIG00000002772(KIF18A);ENSCHIG00000003341(ACTC1);ENSCHIG00000003345(SMTNL1);ENSCHIG00000004376(CDK5R1);ENSCHIG00000007288(PDE4B);ENSCHIG00000007347(ANK1);ENSCHIG00000007694(UNC5C);ENSCHIG00000008263(NCALD);ENSCHIG00000008416(DES);ENSCHIG00000008714(MYH8);ENSCHIG00000009070(MYH4);ENSCHIG00000…
GO:0003779	actin binding	65	308	7.71973e-12	2.84086e-09	ENSCHIG00000000665(DAAM1);ENSCHIG00000002331(MYO16);ENSCHIG00000002772(KIF18A);ENSCHIG00000004376(CDK5R1);ENSCHIG00000008263(NCALD);ENSCHIG00000008714(MYH8);ENSCHIG00000009070(MYH4);ENSCHIG00000010063(ACTN2);ENSCHIG00000010571(TNNC2);ENSCHIG00000011171(SPTB);ENSCHIG00000011344(-);ENSCHIG00000012180(XIRP1);ENSCHIG00000012592(CDK5R2);ENSCHIG00000012659(-);ENSCHIG00000012778(MYOZ2);ENSCHIG0000001367…
GO:0005261	cation channel activity	52	249	1.4398e-09	4.23876e-07	ENSCHIG00000000501(KCNH5);ENSCHIG00000005765(TRPV6);ENSCHIG00000006052(SCN3B);ENSCHIG00000006698(TRPC4);ENSCHIG00000007908(CACNG6);ENSCHIG00000007947(KCNC3);ENSCHIG00000009617(KCNJ11);ENSCHIG00000009678(SCN10A);ENSCHIG00000010300(-);ENSCHIG00000010972(CACNG1);ENSCHIG00000011075(PANX1);ENSCHIG00000012691(TRPA1);ENSCHIG00000012884(KCNJ5);ENSCHIG00000013440(CACNA1S);ENSCHIG00000014377(KCNN1);ENSCHIG…
GO:0046873	metal ion transmembrane transporter activity	61	323	3.58141e-09	8.7864e-07	ENSCHIG00000000501(KCNH5);ENSCHIG00000005606(SLC8A2);ENSCHIG00000005765(TRPV6);ENSCHIG00000006052(SCN3B);ENSCHIG00000006698(TRPC4);ENSCHIG00000007908(CACNG6);ENSCHIG00000007947(KCNC3);ENSCHIG00000009059(SLC6A13);ENSCHIG00000009247(SLC6A19);ENSCHIG00000009617(KCNJ11);ENSCHIG00000009638(SLC25A37);ENSCHIG00000009678(SCN10A);ENSCHIG00000010300(-);ENSCHIG00000010972(CACNG1);ENSCHIG00000011075(PANX1);E…
GO:0008144	drug binding	182	1403	5.39386e-09	1.13425e-06	ENSCHIG00000000181(STK32C);ENSCHIG00000000241(PPIF);ENSCHIG00000000353(CDK1);ENSCHIG00000001102(-);ENSCHIG00000001851(KIF23);ENSCHIG00000001958(MOCOS);ENSCHIG00000002331(MYO16);ENSCHIG00000002772(KIF18A);ENSCHIG00000003341(ACTC1);ENSCHIG00000003384(CHI3L1);ENSCHIG00000003903(JAK2);ENSCHIG00000005276(EPHB3);ENSCHIG00000006655(CDK8);ENSCHIG00000007418(PPIP5K1);ENSCHIG00000008000(MB);ENSCHIG00000008…
GO:0051015	actin filament binding	31	115	6.16946e-09	1.13518e-06	ENSCHIG00000004376(CDK5R1);ENSCHIG00000008714(MYH8);ENSCHIG00000009070(MYH4);ENSCHIG00000010063(ACTN2);ENSCHIG00000011171(SPTB);ENSCHIG00000011344(-);ENSCHIG00000012180(XIRP1);ENSCHIG00000012659(-);ENSCHIG00000013676(FSCN1);ENSCHIG00000013756(ACTN3);ENSCHIG00000015146(MYL4);ENSCHIG00000016403(SVIL);ENSCHIG00000016598(NEXN);ENSCHIG00000017127(MYH6);ENSCHIG00000018193(MYH7B);ENSCHIG00000019356(TNNC…
GO:0005216	ion channel activity	61	336	1.68398e-08	2.5116e-06	ENSCHIG00000000501(KCNH5);ENSCHIG00000005765(TRPV6);ENSCHIG00000006052(SCN3B);ENSCHIG00000006698(TRPC4);ENSCHIG00000007908(CACNG6);ENSCHIG00000007947(KCNC3);ENSCHIG00000009617(KCNJ11);ENSCHIG00000009678(SCN10A);ENSCHIG00000010300(-);ENSCHIG00000010972(CACNG1);ENSCHIG00000011075(PANX1);ENSCHIG00000011485(GLRA3);ENSCHIG00000012666(-);ENSCHIG00000012691(TRPA1);ENSCHIG00000012884(KCNJ5);ENSCHIG000000…
GO:0022838	substrate-specific channel activity	62	344	1.70625e-08	2.5116e-06	ENSCHIG00000000501(KCNH5);ENSCHIG00000005765(TRPV6);ENSCHIG00000006052(SCN3B);ENSCHIG00000006085(SLC14A1);ENSCHIG00000006698(TRPC4);ENSCHIG00000007908(CACNG6);ENSCHIG00000007947(KCNC3);ENSCHIG00000009617(KCNJ11);ENSCHIG00000009678(SCN10A);ENSCHIG00000010300(-);ENSCHIG00000010972(CACNG1);ENSCHIG00000011075(PANX1);ENSCHIG00000011485(GLRA3);ENSCHIG00000012666(-);ENSCHIG00000012691(TRPA1);ENSCHIG0000…
GO:0015267	channel activity	65	371	2.39792e-08	2.86826e-06	ENSCHIG00000000501(KCNH5);ENSCHIG00000004710(GJB2);ENSCHIG00000005765(TRPV6);ENSCHIG00000006052(SCN3B);ENSCHIG00000006085(SLC14A1);ENSCHIG00000006698(TRPC4);ENSCHIG00000007908(CACNG6);ENSCHIG00000007947(KCNC3);ENSCHIG00000009617(KCNJ11);ENSCHIG00000009678(SCN10A);ENSCHIG00000010300(-);ENSCHIG00000010972(CACNG1);ENSCHIG00000011075(PANX1);ENSCHIG00000011485(GLRA3);ENSCHIG00000012666(-);ENSCHIG00000…
GO:0022803	passive transmembrane transporter activity	65	371	2.39792e-08	2.86826e-06	ENSCHIG00000000501(KCNH5);ENSCHIG00000004710(GJB2);ENSCHIG00000005765(TRPV6);ENSCHIG00000006052(SCN3B);ENSCHIG00000006085(SLC14A1);ENSCHIG00000006698(TRPC4);ENSCHIG00000007908(CACNG6);ENSCHIG00000007947(KCNC3);ENSCHIG00000009617(KCNJ11);ENSCHIG00000009678(SCN10A);ENSCHIG00000010300(-);ENSCHIG00000010972(CACNG1);ENSCHIG00000011075(PANX1);ENSCHIG00000011485(GLRA3);ENSCHIG00000012666(-);ENSCHIG00000…
GO:0043167	ion binding	462	4350	2.53311e-08	2.86826e-06	ENSCHIG00000000181(STK32C);ENSCHIG00000000353(CDK1);ENSCHIG00000000527(PTGS1);ENSCHIG00000000979(PITPNM1);ENSCHIG00000001102(-);ENSCHIG00000001109(EFHD1);ENSCHIG00000001851(KIF23);ENSCHIG00000001958(MOCOS);ENSCHIG00000002331(MYO16);ENSCHIG00000002435(TUBA4A);ENSCHIG00000002557(PTER);ENSCHIG00000002616(TPH2);ENSCHIG00000002772(KIF18A);ENSCHIG00000003108(MYLPF);ENSCHIG00000003341(ACTC1);ENSCHIG0000…
GO:0005524	ATP binding	162	1243	3.10375e-08	3.26337e-06	ENSCHIG00000000181(STK32C);ENSCHIG00000000353(CDK1);ENSCHIG00000001102(-);ENSCHIG00000001851(KIF23);ENSCHIG00000002331(MYO16);ENSCHIG00000002772(KIF18A);ENSCHIG00000003341(ACTC1);ENSCHIG00000003903(JAK2);ENSCHIG00000005276(EPHB3);ENSCHIG00000006655(CDK8);ENSCHIG00000007418(PPIP5K1);ENSCHIG00000008581(-);ENSCHIG00000008714(MYH8);ENSCHIG00000008756(MAP3K12);ENSCHIG00000008913(ATP8A2);ENSCHIG0000000…
GO:0032559	adenyl ribonucleotide binding	165	1281	5.11887e-08	5.02331e-06	ENSCHIG00000000181(STK32C);ENSCHIG00000000353(CDK1);ENSCHIG00000001102(-);ENSCHIG00000001851(KIF23);ENSCHIG00000002331(MYO16);ENSCHIG00000002772(KIF18A);ENSCHIG00000003341(ACTC1);ENSCHIG00000003903(JAK2);ENSCHIG00000005276(EPHB3);ENSCHIG00000006655(CDK8);ENSCHIG00000007288(PDE4B);ENSCHIG00000007418(PPIP5K1);ENSCHIG00000008581(-);ENSCHIG00000008714(MYH8);ENSCHIG00000008756(MAP3K12);ENSCHIG00000008…
GO:0030554	adenyl nucleotide binding	165	1287	7.03823e-08	6.47517e-06	ENSCHIG00000000181(STK32C);ENSCHIG00000000353(CDK1);ENSCHIG00000001102(-);ENSCHIG00000001851(KIF23);ENSCHIG00000002331(MYO16);ENSCHIG00000002772(KIF18A);ENSCHIG00000003341(ACTC1);ENSCHIG00000003903(JAK2);ENSCHIG00000005276(EPHB3);ENSCHIG00000006655(CDK8);ENSCHIG00000007288(PDE4B);ENSCHIG00000007418(PPIP5K1);ENSCHIG00000008581(-);ENSCHIG00000008714(MYH8);ENSCHIG00000008756(MAP3K12);ENSCHIG00000008…
GO:0022890	inorganic cation transmembrane transporter activity	75	481	3.02356e-07	2.61805e-05	ENSCHIG00000000501(KCNH5);ENSCHIG00000000814(SLC45A3);ENSCHIG00000005606(SLC8A2);ENSCHIG00000005765(TRPV6);ENSCHIG00000006052(SCN3B);ENSCHIG00000006698(TRPC4);ENSCHIG00000007908(CACNG6);ENSCHIG00000007947(KCNC3);ENSCHIG00000008581(-);ENSCHIG00000009059(SLC6A13);ENSCHIG00000009247(SLC6A19);ENSCHIG00000009617(KCNJ11);ENSCHIG00000009638(SLC25A37);ENSCHIG00000009678(SCN10A);ENSCHIG00000010300(-);ENSC…
GO:0008324	cation transmembrane transporter activity	79	522	5.06373e-07	4.14101e-05	ENSCHIG00000000501(KCNH5);ENSCHIG00000000814(SLC45A3);ENSCHIG00000005606(SLC8A2);ENSCHIG00000005765(TRPV6);ENSCHIG00000005817(SLC44A2);ENSCHIG00000006052(SCN3B);ENSCHIG00000006698(TRPC4);ENSCHIG00000007908(CACNG6);ENSCHIG00000007947(KCNC3);ENSCHIG00000008581(-);ENSCHIG00000009059(SLC6A13);ENSCHIG00000009247(SLC6A19);ENSCHIG00000009617(KCNJ11);ENSCHIG00000009638(SLC25A37);ENSCHIG00000009678(SCN10A…
GO:0046983	protein dimerization activity	109	800	8.30382e-07	6.43327e-05	ENSCHIG00000001027(FZD9);ENSCHIG00000002971(-);ENSCHIG00000004109(-);ENSCHIG00000004276(FAP);ENSCHIG00000005501(-);ENSCHIG00000005720(-);ENSCHIG00000006539(-);ENSCHIG00000006676(CD3D);ENSCHIG00000006685(FIBIN);ENSCHIG00000006730(-);ENSCHIG00000006785(DAB2IP);ENSCHIG00000007655(-);ENSCHIG00000007673(H2BC18);ENSCHIG00000007834(-);ENSCHIG00000007984(-);ENSCHIG00000008305(ZBTB16);ENSCHIG00000008403(M…
GO:0005509	calcium ion binding	82	557	9.73701e-07	7.16644e-05	ENSCHIG00000000979(PITPNM1);ENSCHIG00000001109(EFHD1);ENSCHIG00000003108(MYLPF);ENSCHIG00000004710(GJB2);ENSCHIG00000006481(CASQ1);ENSCHIG00000006854(CLEC3B);ENSCHIG00000007139(SPARCL1);ENSCHIG00000007274(TLL2);ENSCHIG00000008263(NCALD);ENSCHIG00000008338(LTBP2);ENSCHIG00000008514(DUOX1);ENSCHIG00000008758(LPCAT1);ENSCHIG00000009461(MYL12B);ENSCHIG00000010063(ACTN2);ENSCHIG00000010175(PADI3);ENSC…
GO:0043168	anion binding	252	2233	1.55731e-06	0.000108964	ENSCHIG00000000181(STK32C);ENSCHIG00000000353(CDK1);ENSCHIG00000000979(PITPNM1);ENSCHIG00000001102(-);ENSCHIG00000001851(KIF23);ENSCHIG00000001958(MOCOS);ENSCHIG00000002331(MYO16);ENSCHIG00000002435(TUBA4A);ENSCHIG00000002772(KIF18A);ENSCHIG00000003341(ACTC1);ENSCHIG00000003903(JAK2);ENSCHIG00000005276(EPHB3);ENSCHIG00000005289(PLEKHA1);ENSCHIG00000006655(CDK8);ENSCHIG00000006698(TRPC4);ENSCHIG00…
GO:0022839	ion gated channel activity	47	266	1.62853e-06	0.000108964	ENSCHIG00000000501(KCNH5);ENSCHIG00000007908(CACNG6);ENSCHIG00000007947(KCNC3);ENSCHIG00000009617(KCNJ11);ENSCHIG00000009678(SCN10A);ENSCHIG00000010300(-);ENSCHIG00000010972(CACNG1);ENSCHIG00000011485(GLRA3);ENSCHIG00000012666(-);ENSCHIG00000012691(TRPA1);ENSCHIG00000012884(KCNJ5);ENSCHIG00000013440(CACNA1S);ENSCHIG00000014360(CLIC5);ENSCHIG00000014377(KCNN1);ENSCHIG00000014506(CHRNB1);ENSCHIG000…
GO:0015318	inorganic molecular entity transmembrane transporter activity	91	649	2.09515e-06	0.00013409	ENSCHIG00000000501(KCNH5);ENSCHIG00000000814(SLC45A3);ENSCHIG00000005606(SLC8A2);ENSCHIG00000005765(TRPV6);ENSCHIG00000006052(SCN3B);ENSCHIG00000006085(SLC14A1);ENSCHIG00000006698(TRPC4);ENSCHIG00000007908(CACNG6);ENSCHIG00000007947(KCNC3);ENSCHIG00000008581(-);ENSCHIG00000009059(SLC6A13);ENSCHIG00000009247(SLC6A19);ENSCHIG00000009617(KCNJ11);ENSCHIG00000009638(SLC25A37);ENSCHIG00000009678(SCN10A…
GO:0022836	gated channel activity	47	270	2.50093e-06	0.00015339	ENSCHIG00000000501(KCNH5);ENSCHIG00000007908(CACNG6);ENSCHIG00000007947(KCNC3);ENSCHIG00000009617(KCNJ11);ENSCHIG00000009678(SCN10A);ENSCHIG00000010300(-);ENSCHIG00000010972(CACNG1);ENSCHIG00000011485(GLRA3);ENSCHIG00000012666(-);ENSCHIG00000012691(TRPA1);ENSCHIG00000012884(KCNJ5);ENSCHIG00000013440(CACNA1S);ENSCHIG00000014360(CLIC5);ENSCHIG00000014377(KCNN1);ENSCHIG00000014506(CHRNB1);ENSCHIG000…
GO:0005244	voltage-gated ion channel activity	31	151	4.26354e-06	0.000251037	ENSCHIG00000000501(KCNH5);ENSCHIG00000007908(CACNG6);ENSCHIG00000007947(KCNC3);ENSCHIG00000009617(KCNJ11);ENSCHIG00000009678(SCN10A);ENSCHIG00000010300(-);ENSCHIG00000010972(CACNG1);ENSCHIG00000012666(-);ENSCHIG00000012884(KCNJ5);ENSCHIG00000013440(CACNA1S);ENSCHIG00000014360(CLIC5);ENSCHIG00000019111(KCNH2);ENSCHIG00000019165(KCNH6);ENSCHIG00000019488(CACNA1D);ENSCHIG00000021199(CACNA1E);ENSCHIG…
GO:0022832	voltage-gated channel activity	31	152	4.9214e-06	0.000275965	ENSCHIG00000000501(KCNH5);ENSCHIG00000007908(CACNG6);ENSCHIG00000007947(KCNC3);ENSCHIG00000009617(KCNJ11);ENSCHIG00000009678(SCN10A);ENSCHIG00000010300(-);ENSCHIG00000010972(CACNG1);ENSCHIG00000012666(-);ENSCHIG00000012884(KCNJ5);ENSCHIG00000013440(CACNA1S);ENSCHIG00000014360(CLIC5);ENSCHIG00000019111(KCNH2);ENSCHIG00000019165(KCNH6);ENSCHIG00000019488(CACNA1D);ENSCHIG00000021199(CACNA1E);ENSCHIG…
GO:0019900	kinase binding	70	473	5.06185e-06	0.000275965	ENSCHIG00000000979(PITPNM1);ENSCHIG00000002435(TUBA4A);ENSCHIG00000002572(PRC1);ENSCHIG00000003822(TOB1);ENSCHIG00000003903(JAK2);ENSCHIG00000004376(CDK5R1);ENSCHIG00000006785(DAB2IP);ENSCHIG00000007513(FZD5);ENSCHIG00000007694(UNC5C);ENSCHIG00000008359(SPRY2);ENSCHIG00000008756(MAP3K12);ENSCHIG00000009302(CDC6);ENSCHIG00000009814(LDB3);ENSCHIG00000009974(DLG4);ENSCHIG00000010534(CCND1);ENSCHIG00…
GO:0005003	ephrin receptor activity	8	14	5.61232e-06	0.000295048	ENSCHIG00000005276(EPHB3);ENSCHIG00000010390(EPHA5);ENSCHIG00000015303(EPHB6);ENSCHIG00000015544(EPHA3);ENSCHIG00000019310(EPHB1);ENSCHIG00000021379(EPHA1);ENSCHIG00000022795(EPHB2);ENSCHIG00000025019(EPHA4)
GO:0015075	ion transmembrane transporter activity	93	689	8.07396e-06	0.000409823	ENSCHIG00000000501(KCNH5);ENSCHIG00000000814(SLC45A3);ENSCHIG00000005606(SLC8A2);ENSCHIG00000005765(TRPV6);ENSCHIG00000005817(SLC44A2);ENSCHIG00000006052(SCN3B);ENSCHIG00000006698(TRPC4);ENSCHIG00000007908(CACNG6);ENSCHIG00000007947(KCNC3);ENSCHIG00000008581(-);ENSCHIG00000008913(ATP8A2);ENSCHIG00000009059(SLC6A13);ENSCHIG00000009247(SLC6A19);ENSCHIG00000009617(KCNJ11);ENSCHIG00000009638(SLC25A37…
GO:0022857	transmembrane transporter activity	116	911	1.01485e-05	0.000497952	ENSCHIG00000000501(KCNH5);ENSCHIG00000000814(SLC45A3);ENSCHIG00000001102(-);ENSCHIG00000002069(SLC7A11);ENSCHIG00000004710(GJB2);ENSCHIG00000005606(SLC8A2);ENSCHIG00000005765(TRPV6);ENSCHIG00000005817(SLC44A2);ENSCHIG00000006052(SCN3B);ENSCHIG00000006085(SLC14A1);ENSCHIG00000006698(TRPC4);ENSCHIG00000007908(CACNG6);ENSCHIG00000007947(KCNC3);ENSCHIG00000008581(-);ENSCHIG00000008913(ATP8A2);ENSCHIG…
GO:0005215	transporter activity	120	952	1.14518e-05	0.000543776	ENSCHIG00000000501(KCNH5);ENSCHIG00000000814(SLC45A3);ENSCHIG00000000979(PITPNM1);ENSCHIG00000001102(-);ENSCHIG00000002069(SLC7A11);ENSCHIG00000004710(GJB2);ENSCHIG00000005606(SLC8A2);ENSCHIG00000005765(TRPV6);ENSCHIG00000005817(SLC44A2);ENSCHIG00000006052(SCN3B);ENSCHIG00000006085(SLC14A1);ENSCHIG00000006698(TRPC4);ENSCHIG00000007908(CACNG6);ENSCHIG00000007947(KCNC3);ENSCHIG00000008262(FABP4);EN…
GO:0015085	calcium ion transmembrane transporter activity	22	95	1.43564e-05	0.000648393	ENSCHIG00000005606(SLC8A2);ENSCHIG00000005765(TRPV6);ENSCHIG00000006698(TRPC4);ENSCHIG00000007908(CACNG6);ENSCHIG00000010972(CACNG1);ENSCHIG00000011075(PANX1);ENSCHIG00000011087(SLC8A3);ENSCHIG00000012691(TRPA1);ENSCHIG00000013440(CACNA1S);ENSCHIG00000017260(TRPM4);ENSCHIG00000017585(TRPM2);ENSCHIG00000019488(CACNA1D);ENSCHIG00000021199(CACNA1E);ENSCHIG00000021702(SLC8A1);ENSCHIG00000021798(TSPOA…
GO:0016301	kinase activity	90	671	1.4536e-05	0.000648393	ENSCHIG00000000181(STK32C);ENSCHIG00000000353(CDK1);ENSCHIG00000003903(JAK2);ENSCHIG00000005276(EPHB3);ENSCHIG00000006655(CDK8);ENSCHIG00000007418(PPIP5K1);ENSCHIG00000008756(MAP3K12);ENSCHIG00000009433(NEK2);ENSCHIG00000009871(AAK1);ENSCHIG00000010109(TTK);ENSCHIG00000010390(EPHA5);ENSCHIG00000010408(HJV);ENSCHIG00000010465(HASPIN);ENSCHIG00000010534(CCND1);ENSCHIG00000011217(AK1);ENSCHIG0000001…
GO:0005262	calcium channel activity	19	76	1.71685e-05	0.000743295	ENSCHIG00000005765(TRPV6);ENSCHIG00000006698(TRPC4);ENSCHIG00000007908(CACNG6);ENSCHIG00000010972(CACNG1);ENSCHIG00000011075(PANX1);ENSCHIG00000012691(TRPA1);ENSCHIG00000013440(CACNA1S);ENSCHIG00000017260(TRPM4);ENSCHIG00000017585(TRPM2);ENSCHIG00000019488(CACNA1D);ENSCHIG00000021199(CACNA1E);ENSCHIG00000021798(TSPOAP1);ENSCHIG00000021855(CACNB1);ENSCHIG00000022718(GRIN2C);ENSCHIG00000023258(CACN…
GO:0044877	protein-containing complex binding	86	638	1.87017e-05	0.00078654	ENSCHIG00000004276(FAP);ENSCHIG00000004376(CDK5R1);ENSCHIG00000006785(DAB2IP);ENSCHIG00000007371(EZH2);ENSCHIG00000007513(FZD5);ENSCHIG00000007519(MRC2);ENSCHIG00000008714(MYH8);ENSCHIG00000009070(MYH4);ENSCHIG00000009871(AAK1);ENSCHIG00000010009(CAV3);ENSCHIG00000010063(ACTN2);ENSCHIG00000010109(TTK);ENSCHIG00000010160(JAM3);ENSCHIG00000010178(S1PR2);ENSCHIG00000011171(SPTB);ENSCHIG00000011344(-…
GO:0001540	amyloid-beta binding	12	35	2.05908e-05	0.000838622	ENSCHIG00000007513(FZD5);ENSCHIG00000012734(ITM2B);ENSCHIG00000014088(CRYAB);ENSCHIG00000014130(CD74);ENSCHIG00000014184(PRNP);ENSCHIG00000016113(COL25A1);ENSCHIG00000016850(APBA1);ENSCHIG00000020653(SORL1);ENSCHIG00000022660(TGFB2);ENSCHIG00000022795(EPHB2);ENSCHIG00000023229(LDLRAD3);ENSCHIG00000026211(FZD4)
GO:0004714	transmembrane receptor protein tyrosine kinase activity	15	52	2.10795e-05	0.000838622	ENSCHIG00000005276(EPHB3);ENSCHIG00000010390(EPHA5);ENSCHIG00000013506(TIE1);ENSCHIG00000015303(EPHB6);ENSCHIG00000015544(EPHA3);ENSCHIG00000017963(FGFR2);ENSCHIG00000019310(EPHB1);ENSCHIG00000020547(EGFR);ENSCHIG00000021059(MUSK);ENSCHIG00000021379(EPHA1);ENSCHIG00000021480(RET);ENSCHIG00000022795(EPHB2);ENSCHIG00000023122(NTRK2);ENSCHIG00000025019(EPHA4);ENSCHIG00000025554(ROR2)
GO:0004672	protein kinase activity	74	530	2.19483e-05	0.000850207	ENSCHIG00000000181(STK32C);ENSCHIG00000000353(CDK1);ENSCHIG00000003903(JAK2);ENSCHIG00000005276(EPHB3);ENSCHIG00000006655(CDK8);ENSCHIG00000008756(MAP3K12);ENSCHIG00000009433(NEK2);ENSCHIG00000009871(AAK1);ENSCHIG00000010109(TTK);ENSCHIG00000010390(EPHA5);ENSCHIG00000010408(HJV);ENSCHIG00000010465(HASPIN);ENSCHIG00000010534(CCND1);ENSCHIG00000011323(PKDCC);ENSCHIG00000011793(PRAG1);ENSCHIG0000001…
GO:0097367	carbohydrate derivative binding	205	1825	2.48583e-05	0.000938241	ENSCHIG00000000181(STK32C);ENSCHIG00000000353(CDK1);ENSCHIG00000001102(-);ENSCHIG00000001851(KIF23);ENSCHIG00000002331(MYO16);ENSCHIG00000002435(TUBA4A);ENSCHIG00000002772(KIF18A);ENSCHIG00000003341(ACTC1);ENSCHIG00000003384(CHI3L1);ENSCHIG00000003903(JAK2);ENSCHIG00000005276(EPHB3);ENSCHIG00000006655(CDK8);ENSCHIG00000006854(CLEC3B);ENSCHIG00000007288(PDE4B);ENSCHIG00000007418(PPIP5K1);ENSCHIG00…
GO:0036094	small molecule binding	230	2086	2.57198e-05	0.000946489	ENSCHIG00000000181(STK32C);ENSCHIG00000000353(CDK1);ENSCHIG00000001102(-);ENSCHIG00000001851(KIF23);ENSCHIG00000001958(MOCOS);ENSCHIG00000002331(MYO16);ENSCHIG00000002435(TUBA4A);ENSCHIG00000002772(KIF18A);ENSCHIG00000003341(ACTC1);ENSCHIG00000003808(IDH2);ENSCHIG00000003903(JAK2);ENSCHIG00000005276(EPHB3);ENSCHIG00000006655(CDK8);ENSCHIG00000006698(TRPC4);ENSCHIG00000006876(OGDH);ENSCHIG00000007…
GO:0042802	identical protein binding	144	1217	4.10929e-05	0.00147534	ENSCHIG00000000665(DAAM1);ENSCHIG00000001027(FZD9);ENSCHIG00000001922(TGFB3);ENSCHIG00000003853(HSF4);ENSCHIG00000003903(JAK2);ENSCHIG00000004276(FAP);ENSCHIG00000004710(GJB2);ENSCHIG00000005813(VSIR);ENSCHIG00000006481(CASQ1);ENSCHIG00000006676(CD3D);ENSCHIG00000006685(FIBIN);ENSCHIG00000006785(DAB2IP);ENSCHIG00000008305(ZBTB16);ENSCHIG00000008403(MYOM3);ENSCHIG00000008416(DES);ENSCHIG0000000875…
GO:0003785	actin monomer binding	9	22	4.53796e-05	0.00159045	ENSCHIG00000015146(MYL4);ENSCHIG00000017627(LMOD3);ENSCHIG00000019988(MYL2);ENSCHIG00000021259(PKNOX2);ENSCHIG00000021644(CORO1A);ENSCHIG00000022759(COBL);ENSCHIG00000023315(MTSS1);ENSCHIG00000023924(LMOD2);ENSCHIG00000026369(LIMA1)
GO:0005005	transmembrane-ephrin receptor activity	4	4	5.51232e-05	0.00188701	ENSCHIG00000019310(EPHB1);ENSCHIG00000021379(EPHA1);ENSCHIG00000022795(EPHB2);ENSCHIG00000025019(EPHA4)
GO:0000166	nucleotide binding	202	1825	7.04232e-05	0.0022569	ENSCHIG00000000181(STK32C);ENSCHIG00000000353(CDK1);ENSCHIG00000001102(-);ENSCHIG00000001851(KIF23);ENSCHIG00000002331(MYO16);ENSCHIG00000002435(TUBA4A);ENSCHIG00000002772(KIF18A);ENSCHIG00000003341(ACTC1);ENSCHIG00000003808(IDH2);ENSCHIG00000003903(JAK2);ENSCHIG00000005276(EPHB3);ENSCHIG00000006655(CDK8);ENSCHIG00000007288(PDE4B);ENSCHIG00000007418(PPIP5K1);ENSCHIG00000008581(-);ENSCHIG000000087…
GO:1901265	nucleoside phosphate binding	202	1825	7.04232e-05	0.0022569	ENSCHIG00000000181(STK32C);ENSCHIG00000000353(CDK1);ENSCHIG00000001102(-);ENSCHIG00000001851(KIF23);ENSCHIG00000002331(MYO16);ENSCHIG00000002435(TUBA4A);ENSCHIG00000002772(KIF18A);ENSCHIG00000003341(ACTC1);ENSCHIG00000003808(IDH2);ENSCHIG00000003903(JAK2);ENSCHIG00000005276(EPHB3);ENSCHIG00000006655(CDK8);ENSCHIG00000007288(PDE4B);ENSCHIG00000007418(PPIP5K1);ENSCHIG00000008581(-);ENSCHIG000000087…
GO:0035639	purine ribonucleoside triphosphate binding	179	1587	7.05282e-05	0.0022569	ENSCHIG00000000181(STK32C);ENSCHIG00000000353(CDK1);ENSCHIG00000001102(-);ENSCHIG00000001851(KIF23);ENSCHIG00000002331(MYO16);ENSCHIG00000002435(TUBA4A);ENSCHIG00000002772(KIF18A);ENSCHIG00000003341(ACTC1);ENSCHIG00000003903(JAK2);ENSCHIG00000005276(EPHB3);ENSCHIG00000006655(CDK8);ENSCHIG00000007418(PPIP5K1);ENSCHIG00000008581(-);ENSCHIG00000008714(MYH8);ENSCHIG00000008756(MAP3K12);ENSCHIG0000000…
GO:0016772	transferase activity, transferring phosphorus-containing groups	102	817	7.78267e-05	0.00243747	ENSCHIG00000000181(STK32C);ENSCHIG00000000353(CDK1);ENSCHIG00000000504(GMPPB);ENSCHIG00000003903(JAK2);ENSCHIG00000005276(EPHB3);ENSCHIG00000006655(CDK8);ENSCHIG00000007418(PPIP5K1);ENSCHIG00000008756(MAP3K12);ENSCHIG00000008824(-);ENSCHIG00000009433(NEK2);ENSCHIG00000009871(AAK1);ENSCHIG00000010109(TTK);ENSCHIG00000010328(POLH);ENSCHIG00000010390(EPHA5);ENSCHIG00000010408(HJV);ENSCHIG00000010465…
GO:0005102	signaling receptor binding	122	1014	8.07342e-05	0.00247585	ENSCHIG00000000979(PITPNM1);ENSCHIG00000001922(TGFB3);ENSCHIG00000003822(TOB1);ENSCHIG00000003903(JAK2);ENSCHIG00000004276(FAP);ENSCHIG00000004376(CDK5R1);ENSCHIG00000005571(ITGB4);ENSCHIG00000006785(DAB2IP);ENSCHIG00000008189(SPG21);ENSCHIG00000008262(FABP4);ENSCHIG00000009523(WNT9A);ENSCHIG00000009696(IL1RN);ENSCHIG00000009793(MYOD1);ENSCHIG00000009871(AAK1);ENSCHIG00000009887(C1QTNF2);ENSCHIG0…
GO:0004713	protein tyrosine kinase activity	21	99	8.85471e-05	0.00266003	ENSCHIG00000003903(JAK2);ENSCHIG00000005276(EPHB3);ENSCHIG00000010390(EPHA5);ENSCHIG00000011323(PKDCC);ENSCHIG00000013506(TIE1);ENSCHIG00000015303(EPHB6);ENSCHIG00000015392(FGR);ENSCHIG00000015544(EPHA3);ENSCHIG00000017963(FGFR2);ENSCHIG00000019310(EPHB1);ENSCHIG00000020547(EGFR);ENSCHIG00000021059(MUSK);ENSCHIG00000021379(EPHA1);ENSCHIG00000021480(RET);ENSCHIG00000022450(LYN);ENSCHIG00000022795(…
GO:0022843	voltage-gated cation channel activity	23	114	9.44411e-05	0.00278035	ENSCHIG00000000501(KCNH5);ENSCHIG00000007947(KCNC3);ENSCHIG00000009617(KCNJ11);ENSCHIG00000010300(-);ENSCHIG00000010972(CACNG1);ENSCHIG00000012884(KCNJ5);ENSCHIG00000013440(CACNA1S);ENSCHIG00000019111(KCNH2);ENSCHIG00000019165(KCNH6);ENSCHIG00000019488(CACNA1D);ENSCHIG00000021199(CACNA1E);ENSCHIG00000021798(TSPOAP1);ENSCHIG00000021855(CACNB1);ENSCHIG00000022646(KCNC4);ENSCHIG00000022718(GRIN2C);E…
GO:0032555	purine ribonucleotide binding	182	1630	0.000106245	0.00306653	ENSCHIG00000000181(STK32C);ENSCHIG00000000353(CDK1);ENSCHIG00000001102(-);ENSCHIG00000001851(KIF23);ENSCHIG00000002331(MYO16);ENSCHIG00000002435(TUBA4A);ENSCHIG00000002772(KIF18A);ENSCHIG00000003341(ACTC1);ENSCHIG00000003903(JAK2);ENSCHIG00000005276(EPHB3);ENSCHIG00000006655(CDK8);ENSCHIG00000007288(PDE4B);ENSCHIG00000007418(PPIP5K1);ENSCHIG00000008581(-);ENSCHIG00000008714(MYH8);ENSCHIG000000087…
GO:0032553	ribonucleotide binding	183	1643	0.000116019	0.00323106	ENSCHIG00000000181(STK32C);ENSCHIG00000000353(CDK1);ENSCHIG00000001102(-);ENSCHIG00000001851(KIF23);ENSCHIG00000002331(MYO16);ENSCHIG00000002435(TUBA4A);ENSCHIG00000002772(KIF18A);ENSCHIG00000003341(ACTC1);ENSCHIG00000003903(JAK2);ENSCHIG00000005276(EPHB3);ENSCHIG00000006655(CDK8);ENSCHIG00000007288(PDE4B);ENSCHIG00000007418(PPIP5K1);ENSCHIG00000008581(-);ENSCHIG00000008714(MYH8);ENSCHIG000000087…
GO:0019901	protein kinase binding	58	410	0.000116336	0.00323106	ENSCHIG00000000979(PITPNM1);ENSCHIG00000002435(TUBA4A);ENSCHIG00000002572(PRC1);ENSCHIG00000003822(TOB1);ENSCHIG00000003903(JAK2);ENSCHIG00000004376(CDK5R1);ENSCHIG00000006785(DAB2IP);ENSCHIG00000007513(FZD5);ENSCHIG00000007694(UNC5C);ENSCHIG00000008359(SPRY2);ENSCHIG00000008756(MAP3K12);ENSCHIG00000009814(LDB3);ENSCHIG00000010534(CCND1);ENSCHIG00000011698(ANKRD2);ENSCHIG00000012617(RELB);ENSCHIG…
GO:0046982	protein heterodimerization activity	42	270	0.000127034	0.00346284	ENSCHIG00000001027(FZD9);ENSCHIG00000002971(-);ENSCHIG00000004109(-);ENSCHIG00000005501(-);ENSCHIG00000005720(-);ENSCHIG00000006539(-);ENSCHIG00000006676(CD3D);ENSCHIG00000006730(-);ENSCHIG00000007655(-);ENSCHIG00000007673(H2BC18);ENSCHIG00000007834(-);ENSCHIG00000007984(-);ENSCHIG00000009348(EXT1);ENSCHIG00000009421(H3C1);ENSCHIG00000009432(ABTB2);ENSCHIG00000009676(-);ENSCHIG00000009699(-);ENSC…
GO:0017076	purine nucleotide binding	182	1637	0.000133922	0.00358424	ENSCHIG00000000181(STK32C);ENSCHIG00000000353(CDK1);ENSCHIG00000001102(-);ENSCHIG00000001851(KIF23);ENSCHIG00000002331(MYO16);ENSCHIG00000002435(TUBA4A);ENSCHIG00000002772(KIF18A);ENSCHIG00000003341(ACTC1);ENSCHIG00000003903(JAK2);ENSCHIG00000005276(EPHB3);ENSCHIG00000006655(CDK8);ENSCHIG00000007288(PDE4B);ENSCHIG00000007418(PPIP5K1);ENSCHIG00000008581(-);ENSCHIG00000008714(MYH8);ENSCHIG000000087…
GO:0019199	transmembrane receptor protein kinase activity	16	68	0.000169019	0.00444277	ENSCHIG00000005276(EPHB3);ENSCHIG00000010390(EPHA5);ENSCHIG00000010408(HJV);ENSCHIG00000013506(TIE1);ENSCHIG00000015303(EPHB6);ENSCHIG00000015544(EPHA3);ENSCHIG00000017963(FGFR2);ENSCHIG00000019310(EPHB1);ENSCHIG00000020547(EGFR);ENSCHIG00000021059(MUSK);ENSCHIG00000021379(EPHA1);ENSCHIG00000021480(RET);ENSCHIG00000022795(EPHB2);ENSCHIG00000023122(NTRK2);ENSCHIG00000025019(EPHA4);ENSCHIG000000255…
GO:0016773	phosphotransferase activity, alcohol group as acceptor	79	615	0.000203877	0.00526503	ENSCHIG00000000181(STK32C);ENSCHIG00000000353(CDK1);ENSCHIG00000003903(JAK2);ENSCHIG00000005276(EPHB3);ENSCHIG00000006655(CDK8);ENSCHIG00000008756(MAP3K12);ENSCHIG00000009433(NEK2);ENSCHIG00000009871(AAK1);ENSCHIG00000010109(TTK);ENSCHIG00000010390(EPHA5);ENSCHIG00000010408(HJV);ENSCHIG00000010465(HASPIN);ENSCHIG00000010534(CCND1);ENSCHIG00000011323(PKDCC);ENSCHIG00000011793(PRAG1);ENSCHIG0000001…
GO:0003774	motor activity	23	120	0.000211513	0.00536805	ENSCHIG00000001851(KIF23);ENSCHIG00000002331(MYO16);ENSCHIG00000002772(KIF18A);ENSCHIG00000008714(MYH8);ENSCHIG00000009070(MYH4);ENSCHIG00000011344(-);ENSCHIG00000012226(KIF5C);ENSCHIG00000012350(KIF20B);ENSCHIG00000015009(MYO1F);ENSCHIG00000017127(MYH6);ENSCHIG00000018193(MYH7B);ENSCHIG00000018268(KIF11);ENSCHIG00000019665(KIFC1);ENSCHIG00000020302(MYH14);ENSCHIG00000020512(MYH3);ENSCHIG00000021…
GO:0042165	neurotransmitter binding	8	21	0.000219477	0.00547576	ENSCHIG00000008916(HTR1B);ENSCHIG00000011485(GLRA3);ENSCHIG00000014506(CHRNB1);ENSCHIG00000016921(HTR2A);ENSCHIG00000018272(CHRNA1);ENSCHIG00000020021(CHRND);ENSCHIG00000022510(NIPSNAP1);ENSCHIG00000024833(GLRB)
GO:0042803	protein homodimerization activity	61	449	0.000243398	0.00589846	ENSCHIG00000001027(FZD9);ENSCHIG00000004276(FAP);ENSCHIG00000006685(FIBIN);ENSCHIG00000006785(DAB2IP);ENSCHIG00000008305(ZBTB16);ENSCHIG00000008403(MYOM3);ENSCHIG00000008756(MAP3K12);ENSCHIG00000009348(EXT1);ENSCHIG00000009359(GSTM3);ENSCHIG00000009389(NOG);ENSCHIG00000009485(CADM3);ENSCHIG00000009583(SYT6);ENSCHIG00000010160(JAM3);ENSCHIG00000010329(BLM);ENSCHIG00000010363(MEF2D);ENSCHIG00000011…
GO:0099094	ligand-gated cation channel activity	17	77	0.000244434	0.00589846	ENSCHIG00000009617(KCNJ11);ENSCHIG00000010300(-);ENSCHIG00000012691(TRPA1);ENSCHIG00000012884(KCNJ5);ENSCHIG00000014506(CHRNB1);ENSCHIG00000014693(CHRNG);ENSCHIG00000017279(CHRNA5);ENSCHIG00000017585(TRPM2);ENSCHIG00000018272(CHRNA1);ENSCHIG00000019111(KCNH2);ENSCHIG00000020021(CHRND);ENSCHIG00000022718(GRIN2C);ENSCHIG00000023544(KCNJ8);ENSCHIG00000023789(RYR3);ENSCHIG00000026110(KCNK1);ENSCHIG00…
GO:0015079	potassium ion transmembrane transporter activity	23	122	0.000272371	0.00646662	ENSCHIG00000000501(KCNH5);ENSCHIG00000007947(KCNC3);ENSCHIG00000009617(KCNJ11);ENSCHIG00000010300(-);ENSCHIG00000012884(KCNJ5);ENSCHIG00000014377(KCNN1);ENSCHIG00000018108(KCNN4);ENSCHIG00000018342(KCNN3);ENSCHIG00000019111(KCNH2);ENSCHIG00000019165(KCNH6);ENSCHIG00000022634(KCNK5);ENSCHIG00000022646(KCNC4);ENSCHIG00000023544(KCNJ8);ENSCHIG00000023574(KCNG1);ENSCHIG00000023627(ATP1B1);ENSCHIG0000…
GO:0030506	ankyrin binding	7	17	0.000313276	0.00731973	ENSCHIG00000009617(KCNJ11);ENSCHIG00000011171(SPTB);ENSCHIG00000014950(SPTBN1);ENSCHIG00000015236(SPTBN4);ENSCHIG00000018029(CDH1);ENSCHIG00000019488(CACNA1D);ENSCHIG00000026694(NRCAM)
GO:0005523	tropomyosin binding	6	13	0.000410553	0.00944271	ENSCHIG00000003345(SMTNL1);ENSCHIG00000017627(LMOD3);ENSCHIG00000020222(TMOD1);ENSCHIG00000021226(TNNT1);ENSCHIG00000023166(TMOD4);ENSCHIG00000023924(LMOD2)
GO:0005267	potassium channel activity	20	104	0.000509958	0.0115486	ENSCHIG00000000501(KCNH5);ENSCHIG00000007947(KCNC3);ENSCHIG00000009617(KCNJ11);ENSCHIG00000010300(-);ENSCHIG00000012884(KCNJ5);ENSCHIG00000014377(KCNN1);ENSCHIG00000018108(KCNN4);ENSCHIG00000018342(KCNN3);ENSCHIG00000019111(KCNH2);ENSCHIG00000019165(KCNH6);ENSCHIG00000022634(KCNK5);ENSCHIG00000022646(KCNC4);ENSCHIG00000023544(KCNJ8);ENSCHIG00000023574(KCNG1);ENSCHIG00000023684(KCNAB1);ENSCHIG0000…
GO:0019899	enzyme binding	157	1420	0.000521776	0.0116372	ENSCHIG00000000665(DAAM1);ENSCHIG00000000946(H1-5);ENSCHIG00000000979(PITPNM1);ENSCHIG00000002435(TUBA4A);ENSCHIG00000002572(PRC1);ENSCHIG00000003345(SMTNL1);ENSCHIG00000003822(TOB1);ENSCHIG00000003903(JAK2);ENSCHIG00000004276(FAP);ENSCHIG00000004376(CDK5R1);ENSCHIG00000005813(VSIR);ENSCHIG00000006785(DAB2IP);ENSCHIG00000007347(ANK1);ENSCHIG00000007513(FZD5);ENSCHIG00000007694(UNC5C);ENSCHIG00000…
GO:0015077	monovalent inorganic cation transmembrane transporter activity	45	317	0.000603248	0.0132535	ENSCHIG00000000501(KCNH5);ENSCHIG00000000814(SLC45A3);ENSCHIG00000005606(SLC8A2);ENSCHIG00000006052(SCN3B);ENSCHIG00000007947(KCNC3);ENSCHIG00000008581(-);ENSCHIG00000009059(SLC6A13);ENSCHIG00000009247(SLC6A19);ENSCHIG00000009617(KCNJ11);ENSCHIG00000009678(SCN10A);ENSCHIG00000010300(-);ENSCHIG00000011087(SLC8A3);ENSCHIG00000012437(SLC6A1);ENSCHIG00000012884(KCNJ5);ENSCHIG00000013042(SLC4A8);ENSCH…
GO:0034714	type III transforming growth factor beta receptor binding	3	3	0.000640424	0.0138633	ENSCHIG00000001922(TGFB3);ENSCHIG00000011916(TGFB1);ENSCHIG00000022660(TGFB2)
GO:0035173	histone kinase activity	6	14	0.000666194	0.0142121	ENSCHIG00000000353(CDK1);ENSCHIG00000003903(JAK2);ENSCHIG00000010465(HASPIN);ENSCHIG00000014436(PRKAA2);ENSCHIG00000022907(AURKB);ENSCHIG00000025345(CHEK1)
GO:0043169	cation binding	264	2572	0.000794691	0.0167112	ENSCHIG00000000527(PTGS1);ENSCHIG00000000979(PITPNM1);ENSCHIG00000001109(EFHD1);ENSCHIG00000001958(MOCOS);ENSCHIG00000002557(PTER);ENSCHIG00000002616(TPH2);ENSCHIG00000003108(MYLPF);ENSCHIG00000003808(IDH2);ENSCHIG00000004298(NANOS1);ENSCHIG00000004710(GJB2);ENSCHIG00000005312(LMO7);ENSCHIG00000006481(CASQ1);ENSCHIG00000006644(-);ENSCHIG00000006854(CLEC3B);ENSCHIG00000006876(OGDH);ENSCHIG00000006…
GO:0030215	semaphorin receptor binding	7	20	0.000991504	0.0205562	ENSCHIG00000013063(SEMA3B);ENSCHIG00000013180(SEMA5A);ENSCHIG00000017078(SEMA3C);ENSCHIG00000018089(SEMA6A);ENSCHIG00000019936(SEMA3E);ENSCHIG00000021175(SEMA5B);ENSCHIG00000022875(SEMA3G)
GO:0015276	ligand-gated ion channel activity	20	112	0.00134431	0.0271071	ENSCHIG00000009617(KCNJ11);ENSCHIG00000010300(-);ENSCHIG00000011485(GLRA3);ENSCHIG00000012691(TRPA1);ENSCHIG00000012884(KCNJ5);ENSCHIG00000014506(CHRNB1);ENSCHIG00000014693(CHRNG);ENSCHIG00000017279(CHRNA5);ENSCHIG00000017585(TRPM2);ENSCHIG00000017957(GABRG1);ENSCHIG00000018272(CHRNA1);ENSCHIG00000019111(KCNH2);ENSCHIG00000020021(CHRND);ENSCHIG00000022718(GRIN2C);ENSCHIG00000023544(KCNJ8);ENSCHIG…
GO:0022834	ligand-gated channel activity	20	112	0.00134431	0.0271071	ENSCHIG00000009617(KCNJ11);ENSCHIG00000010300(-);ENSCHIG00000011485(GLRA3);ENSCHIG00000012691(TRPA1);ENSCHIG00000012884(KCNJ5);ENSCHIG00000014506(CHRNB1);ENSCHIG00000014693(CHRNG);ENSCHIG00000017279(CHRNA5);ENSCHIG00000017585(TRPM2);ENSCHIG00000017957(GABRG1);ENSCHIG00000018272(CHRNA1);ENSCHIG00000019111(KCNH2);ENSCHIG00000020021(CHRND);ENSCHIG00000022718(GRIN2C);ENSCHIG00000023544(KCNJ8);ENSCHIG…
GO:0005200	structural constituent of cytoskeleton	10	39	0.0013716	0.0272838	ENSCHIG00000000437(ANK3);ENSCHIG00000002435(TUBA4A);ENSCHIG00000011171(SPTB);ENSCHIG00000014950(SPTBN1);ENSCHIG00000015236(SPTBN4);ENSCHIG00000021342(TLN2);ENSCHIG00000023029(TUBA8);ENSCHIG00000025067(-);ENSCHIG00000025768(SPTBN2);ENSCHIG00000026725(-)
GO:0050839	cell adhesion molecule binding	23	137	0.00145597	0.0285758	ENSCHIG00000004276(FAP);ENSCHIG00000006698(TRPC4);ENSCHIG00000010160(JAM3);ENSCHIG00000010178(S1PR2);ENSCHIG00000012379(CDH17);ENSCHIG00000012979(VWF);ENSCHIG00000012983(MMP24);ENSCHIG00000013972(ITGB6);ENSCHIG00000014910(SPP1);ENSCHIG00000018029(CDH1);ENSCHIG00000018863(IGF1);ENSCHIG00000019044(NPNT);ENSCHIG00000019230(ADAM8);ENSCHIG00000020448(CCN3);ENSCHIG00000022083(AFDN);ENSCHIG00000024483(T…
GO:0005231	excitatory extracellular ligand-gated ion channel activity	8	27	0.0015003	0.0290584	ENSCHIG00000011485(GLRA3);ENSCHIG00000014506(CHRNB1);ENSCHIG00000014693(CHRNG);ENSCHIG00000017279(CHRNA5);ENSCHIG00000018272(CHRNA1);ENSCHIG00000020021(CHRND);ENSCHIG00000024833(GLRB);ENSCHIG00000026818(-)
GO:0042805	actinin binding	7	22	0.00187151	0.0357774	ENSCHIG00000009814(LDB3);ENSCHIG00000015250(MYPN);ENSCHIG00000015877(PPARG);ENSCHIG00000019488(CACNA1D);ENSCHIG00000020183(NRAP);ENSCHIG00000022266(SYNPO2);ENSCHIG00000023005(CSRP3)
GO:0004674	protein serine/threonine kinase activity	43	317	0.0019585	0.0369604	ENSCHIG00000000181(STK32C);ENSCHIG00000000353(CDK1);ENSCHIG00000006655(CDK8);ENSCHIG00000008756(MAP3K12);ENSCHIG00000010408(HJV);ENSCHIG00000010465(HASPIN);ENSCHIG00000011829(PKMYT1);ENSCHIG00000011930(CAMK4);ENSCHIG00000011982(BUB1);ENSCHIG00000012195(PRKG1);ENSCHIG00000013269(SBK2);ENSCHIG00000014436(PRKAA2);ENSCHIG00000014954(WNK2);ENSCHIG00000015239(RPS6KA1);ENSCHIG00000015662(MAP3K13);ENSCHI…
GO:0051393	alpha-actinin binding	6	17	0.00219068	0.0408187	ENSCHIG00000009814(LDB3);ENSCHIG00000015250(MYPN);ENSCHIG00000015877(PPARG);ENSCHIG00000019488(CACNA1D);ENSCHIG00000020183(NRAP);ENSCHIG00000022266(SYNPO2)
GO:0004709	MAP kinase kinase kinase activity	5	12	0.00223991	0.0410162	ENSCHIG00000008756(MAP3K12);ENSCHIG00000015662(MAP3K13);ENSCHIG00000015700(MAP3K21);ENSCHIG00000016673(MAP3K9);ENSCHIG00000024066(MAP3K5)
GO:0008083	growth factor activity	18	101	0.00233878	0.0410162	ENSCHIG00000001922(TGFB3);ENSCHIG00000011455(FGF18);ENSCHIG00000011796(INHA);ENSCHIG00000011916(TGFB1);ENSCHIG00000014176(LIF);ENSCHIG00000015574(FGF7);ENSCHIG00000018863(IGF1);ENSCHIG00000019419(OSGIN1);ENSCHIG00000019581(GDF6);ENSCHIG00000020738(FGF9);ENSCHIG00000021149(BMP4);ENSCHIG00000022660(TGFB2);ENSCHIG00000022689(HBEGF);ENSCHIG00000024070(VEGFC);ENSCHIG00000024398(INHBB);ENSCHIG000000248…
GO:0004111	creatine kinase activity	3	4	0.00239633	0.0410162	ENSCHIG00000017850(CKB);ENSCHIG00000018578(CKMT2);ENSCHIG00000024701(CKM)
GO:0005332	gamma-aminobutyric acid:sodium symporter activity	3	4	0.00239633	0.0410162	ENSCHIG00000009059(SLC6A13);ENSCHIG00000012437(SLC6A1);ENSCHIG00000013596(SLC6A12)
GO:0016286	small conductance calcium-activated potassium channel activity	3	4	0.00239633	0.0410162	ENSCHIG00000014377(KCNN1);ENSCHIG00000018108(KCNN4);ENSCHIG00000018342(KCNN3)
GO:0016775	phosphotransferase activity, nitrogenous group as acceptor	3	4	0.00239633	0.0410162	ENSCHIG00000017850(CKB);ENSCHIG00000018578(CKMT2);ENSCHIG00000024701(CKM)
GO:0051371	muscle alpha-actinin binding	3	4	0.00239633	0.0410162	ENSCHIG00000009814(LDB3);ENSCHIG00000015250(MYPN);ENSCHIG00000020183(NRAP)
GO:0015081	sodium ion transmembrane transporter activity	18	102	0.00261642	0.0442687	ENSCHIG00000005606(SLC8A2);ENSCHIG00000006052(SCN3B);ENSCHIG00000009059(SLC6A13);ENSCHIG00000009247(SLC6A19);ENSCHIG00000009678(SCN10A);ENSCHIG00000011087(SLC8A3);ENSCHIG00000012437(SLC6A1);ENSCHIG00000013042(SLC4A8);ENSCHIG00000013168(SLC9A9);ENSCHIG00000013596(SLC6A12);ENSCHIG00000021090(SLC9A3);ENSCHIG00000021518(SCN4A);ENSCHIG00000021702(SLC8A1);ENSCHIG00000023553(SCN2A);ENSCHIG00000023627(AT…
