# Supplementary material for: Profiling and Functional Analysis of mRNAs during Skeletal Muscle Differentiation in Goats
Source: Animals (Basel). 2022 Apr 18;12(8):1048. doi: 10.3390/ani12081048 (PMC9024908; doi:10.3390/ani12081048)
Supplement: Supplementary file 1 [file animals-12-01048-s001.zip › Table S5 Significantly enriched GO terms for DM1 vs DM5.xlsx]

## Sheet: GO-BP
GO ID	Description	DM1-vs-DM5 (731)	All (14430)	pvalue	qvalue	Genes
GO:0003012	muscle system process	44	235	3.26e-14	1.98e-10	ENSCHIG00000002047(KCNJ2);ENSCHIG00000005138(PGAM2);ENSCHIG00000006052(SCN3B);ENSCHIG00000008714(MYH8);ENSCHIG00000008913(ATP8A2);ENSCHIG00000008918(P2RY1);ENSCHIG00000009678(SCN10A);ENSCHIG00000010009(CAV3);ENSCHIG00000010063(ACTN2);ENSCHIG00000011087(SLC8A3);ENSCHIG00000011193(-);ENSCHIG00000011761(MYOM2);ENSCHIG00000012706(LMCD1);ENSCHIG00000012778(MYOZ2);ENSCHIG00000012884(KCNJ5);ENSCHIG00000…
GO:0061061	muscle structure development	55	407	2.32e-11	4.91e-08	ENSCHIG00000002609(RBM38);ENSCHIG00000003108(MYLPF);ENSCHIG00000003341(ACTC1);ENSCHIG00000004374(RB1);ENSCHIG00000007287(GLI1);ENSCHIG00000009603(RAMP2);ENSCHIG00000010009(CAV3);ENSCHIG00000010063(ACTN2);ENSCHIG00000010943(SYPL2);ENSCHIG00000011916(TGFB1);ENSCHIG00000012778(MYOZ2);ENSCHIG00000013536(RBM24);ENSCHIG00000014088(CRYAB);ENSCHIG00000014376(CASQ2);ENSCHIG00000014506(CHRNB1);ENSCHIG00000…
GO:0006936	muscle contraction	34	182	3.01e-11	4.91e-08	ENSCHIG00000002047(KCNJ2);ENSCHIG00000005138(PGAM2);ENSCHIG00000006052(SCN3B);ENSCHIG00000008714(MYH8);ENSCHIG00000008913(ATP8A2);ENSCHIG00000009678(SCN10A);ENSCHIG00000010009(CAV3);ENSCHIG00000010063(ACTN2);ENSCHIG00000011087(SLC8A3);ENSCHIG00000011193(-);ENSCHIG00000011761(MYOM2);ENSCHIG00000012884(KCNJ5);ENSCHIG00000014135(MYOM1);ENSCHIG00000014376(CASQ2);ENSCHIG00000014461(SULF2);ENSCHIG00000…
GO:0048583	regulation of response to stimulus	194	2470	3.48e-11	4.91e-08	ENSCHIG00000000293(LDLRAD4);ENSCHIG00000001027(FZD9);ENSCHIG00000001109(EFHD1);ENSCHIG00000001922(TGFB3);ENSCHIG00000002209(C10orf71);ENSCHIG00000003279(ESM1);ENSCHIG00000003444(NCAPG2);ENSCHIG00000003573(KLHL31);ENSCHIG00000004220(SPRY4);ENSCHIG00000004374(RB1);ENSCHIG00000004376(CDK5R1);ENSCHIG00000005289(PLEKHA1);ENSCHIG00000005606(SLC8A2);ENSCHIG00000006433(AFAP1L2);ENSCHIG00000006747(-);ENSC…
GO:0009653	anatomical structure morphogenesis	151	1778	4.14e-11	4.91e-08	ENSCHIG00000000437(ANK3);ENSCHIG00000000495(LAMB3);ENSCHIG00000001775(SLITRK5);ENSCHIG00000001922(TGFB3);ENSCHIG00000001972(FJX1);ENSCHIG00000002331(MYO16);ENSCHIG00000003279(ESM1);ENSCHIG00000003341(ACTC1);ENSCHIG00000004374(RB1);ENSCHIG00000004376(CDK5R1);ENSCHIG00000004685(TGFBI);ENSCHIG00000005289(PLEKHA1);ENSCHIG00000007287(GLI1);ENSCHIG00000007326(E2F2);ENSCHIG00000007566(CYFIP2);ENSCHIG000…
GO:0048856	anatomical structure development	257	3559	4.86e-11	4.91e-08	ENSCHIG00000000293(LDLRAD4);ENSCHIG00000000437(ANK3);ENSCHIG00000000495(LAMB3);ENSCHIG00000000839(AMIGO1);ENSCHIG00000001027(FZD9);ENSCHIG00000001775(SLITRK5);ENSCHIG00000001922(TGFB3);ENSCHIG00000001972(FJX1);ENSCHIG00000002331(MYO16);ENSCHIG00000002609(RBM38);ENSCHIG00000003108(MYLPF);ENSCHIG00000003279(ESM1);ENSCHIG00000003341(ACTC1);ENSCHIG00000003444(NCAPG2);ENSCHIG00000004220(SPRY4);ENSCHIG…
GO:0051239	regulation of multicellular organismal process	166	2063	2.49e-10	1.97e-07	ENSCHIG00000000293(LDLRAD4);ENSCHIG00000000839(AMIGO1);ENSCHIG00000001027(FZD9);ENSCHIG00000001775(SLITRK5);ENSCHIG00000001922(TGFB3);ENSCHIG00000002047(KCNJ2);ENSCHIG00000003444(NCAPG2);ENSCHIG00000003956(PTH2R);ENSCHIG00000004374(RB1);ENSCHIG00000004376(CDK5R1);ENSCHIG00000005606(SLC8A2);ENSCHIG00000006052(SCN3B);ENSCHIG00000006433(AFAP1L2);ENSCHIG00000007169(CELF4);ENSCHIG00000007287(GLI1);ENS…
GO:0030239	myofibril assembly	15	39	2.6e-10	1.97e-07	ENSCHIG00000003341(ACTC1);ENSCHIG00000010009(CAV3);ENSCHIG00000010063(ACTN2);ENSCHIG00000012778(MYOZ2);ENSCHIG00000014376(CASQ2);ENSCHIG00000015250(MYPN);ENSCHIG00000016206(MEF2C);ENSCHIG00000017627(LMOD3);ENSCHIG00000019988(MYL2);ENSCHIG00000020222(TMOD1);ENSCHIG00000021751(KLHL41);ENSCHIG00000022172(FHOD3);ENSCHIG00000023005(CSRP3);ENSCHIG00000023924(LMOD2);ENSCHIG00000024497(MEF2A)
GO:0032502	developmental process	264	3756	4.26e-10	2.87e-07	ENSCHIG00000000293(LDLRAD4);ENSCHIG00000000437(ANK3);ENSCHIG00000000495(LAMB3);ENSCHIG00000000839(AMIGO1);ENSCHIG00000001027(FZD9);ENSCHIG00000001775(SLITRK5);ENSCHIG00000001922(TGFB3);ENSCHIG00000001972(FJX1);ENSCHIG00000002331(MYO16);ENSCHIG00000002609(RBM38);ENSCHIG00000003108(MYLPF);ENSCHIG00000003279(ESM1);ENSCHIG00000003341(ACTC1);ENSCHIG00000003444(NCAPG2);ENSCHIG00000004220(SPRY4);ENSCHIG…
GO:0055001	muscle cell development	24	109	7.79e-10	4.32e-07	ENSCHIG00000003341(ACTC1);ENSCHIG00000009603(RAMP2);ENSCHIG00000010009(CAV3);ENSCHIG00000010063(ACTN2);ENSCHIG00000010943(SYPL2);ENSCHIG00000012778(MYOZ2);ENSCHIG00000014376(CASQ2);ENSCHIG00000014506(CHRNB1);ENSCHIG00000015250(MYPN);ENSCHIG00000016206(MEF2C);ENSCHIG00000016988(MYOF);ENSCHIG00000017627(LMOD3);ENSCHIG00000018863(IGF1);ENSCHIG00000019988(MYL2);ENSCHIG00000020222(TMOD1);ENSCHIG000000…
GO:0048646	anatomical structure formation involved in morphogenesis	80	777	7.83e-10	4.32e-07	ENSCHIG00000000495(LAMB3);ENSCHIG00000001972(FJX1);ENSCHIG00000003279(ESM1);ENSCHIG00000003341(ACTC1);ENSCHIG00000004376(CDK5R1);ENSCHIG00000004685(TGFBI);ENSCHIG00000007326(E2F2);ENSCHIG00000008067(NRP1);ENSCHIG00000008795(KLF2);ENSCHIG00000008913(ATP8A2);ENSCHIG00000009603(RAMP2);ENSCHIG00000010009(CAV3);ENSCHIG00000010063(ACTN2);ENSCHIG00000010396(SIX2);ENSCHIG00000011781(EMP2);ENSCHIG00000011…
GO:0009888	tissue development	113	1272	1.56e-09	7.9e-07	ENSCHIG00000000293(LDLRAD4);ENSCHIG00000000495(LAMB3);ENSCHIG00000001027(FZD9);ENSCHIG00000001922(TGFB3);ENSCHIG00000003108(MYLPF);ENSCHIG00000003341(ACTC1);ENSCHIG00000004374(RB1);ENSCHIG00000006854(CLEC3B);ENSCHIG00000007287(GLI1);ENSCHIG00000008067(NRP1);ENSCHIG00000008795(KLF2);ENSCHIG00000009523(WNT9A);ENSCHIG00000010009(CAV3);ENSCHIG00000010063(ACTN2);ENSCHIG00000010396(SIX2);ENSCHIG0000001…
GO:0048731	system development	215	2951	2.21e-09	9.74e-07	ENSCHIG00000000293(LDLRAD4);ENSCHIG00000000437(ANK3);ENSCHIG00000000839(AMIGO1);ENSCHIG00000001027(FZD9);ENSCHIG00000001775(SLITRK5);ENSCHIG00000001922(TGFB3);ENSCHIG00000001972(FJX1);ENSCHIG00000002331(MYO16);ENSCHIG00000003108(MYLPF);ENSCHIG00000003279(ESM1);ENSCHIG00000003341(ACTC1);ENSCHIG00000003444(NCAPG2);ENSCHIG00000004298(NANOS1);ENSCHIG00000004374(RB1);ENSCHIG00000004376(CDK5R1);ENSCHIG…
GO:0006941	striated muscle contraction	23	106	2.38e-09	9.74e-07	ENSCHIG00000002047(KCNJ2);ENSCHIG00000005138(PGAM2);ENSCHIG00000006052(SCN3B);ENSCHIG00000008714(MYH8);ENSCHIG00000008913(ATP8A2);ENSCHIG00000009678(SCN10A);ENSCHIG00000010009(CAV3);ENSCHIG00000011087(SLC8A3);ENSCHIG00000012884(KCNJ5);ENSCHIG00000014376(CASQ2);ENSCHIG00000015146(MYL4);ENSCHIG00000015894(DMPK);ENSCHIG00000017627(LMOD3);ENSCHIG00000018205(ANK2);ENSCHIG00000018230(ADRA1B);ENSCHIG000…
GO:0051146	striated muscle cell differentiation	31	182	2.41e-09	9.74e-07	ENSCHIG00000002609(RBM38);ENSCHIG00000003341(ACTC1);ENSCHIG00000004374(RB1);ENSCHIG00000010009(CAV3);ENSCHIG00000010063(ACTN2);ENSCHIG00000012778(MYOZ2);ENSCHIG00000013536(RBM24);ENSCHIG00000014376(CASQ2);ENSCHIG00000014506(CHRNB1);ENSCHIG00000015250(MYPN);ENSCHIG00000015894(DMPK);ENSCHIG00000016206(MEF2C);ENSCHIG00000016987(SMYD1);ENSCHIG00000016988(MYOF);ENSCHIG00000017627(LMOD3);ENSCHIG0000001…
GO:0009966	regulation of signal transduction	150	1877	3.9e-09	1.46e-06	ENSCHIG00000000293(LDLRAD4);ENSCHIG00000001027(FZD9);ENSCHIG00000002209(C10orf71);ENSCHIG00000003279(ESM1);ENSCHIG00000003444(NCAPG2);ENSCHIG00000003573(KLHL31);ENSCHIG00000004220(SPRY4);ENSCHIG00000004374(RB1);ENSCHIG00000004376(CDK5R1);ENSCHIG00000005289(PLEKHA1);ENSCHIG00000005606(SLC8A2);ENSCHIG00000006433(AFAP1L2);ENSCHIG00000006747(-);ENSCHIG00000007169(CELF4);ENSCHIG00000007287(GLI1);ENSCH…
GO:0050793	regulation of developmental process	140	1718	4.24e-09	1.46e-06	ENSCHIG00000000293(LDLRAD4);ENSCHIG00000000839(AMIGO1);ENSCHIG00000001027(FZD9);ENSCHIG00000001775(SLITRK5);ENSCHIG00000001922(TGFB3);ENSCHIG00000002609(RBM38);ENSCHIG00000003444(NCAPG2);ENSCHIG00000004374(RB1);ENSCHIG00000004376(CDK5R1);ENSCHIG00000007169(CELF4);ENSCHIG00000007287(GLI1);ENSCHIG00000007326(E2F2);ENSCHIG00000008067(NRP1);ENSCHIG00000008721(STRIP2);ENSCHIG00000008795(KLF2);ENSCHIG0…
GO:0048585	negative regulation of response to stimulus	98	1068	4.34e-09	1.46e-06	ENSCHIG00000000293(LDLRAD4);ENSCHIG00000001922(TGFB3);ENSCHIG00000003573(KLHL31);ENSCHIG00000004220(SPRY4);ENSCHIG00000004374(RB1);ENSCHIG00000005289(PLEKHA1);ENSCHIG00000007169(CELF4);ENSCHIG00000007287(GLI1);ENSCHIG00000007459(TFPI);ENSCHIG00000007510(CCAR2);ENSCHIG00000008067(NRP1);ENSCHIG00000009005(PIK3IP1);ENSCHIG00000009477(CCDC3);ENSCHIG00000009696(IL1RN);ENSCHIG00000010009(CAV3);ENSCHIG0…
GO:0006270	DNA replication initiation	10	19	6.38e-09	2.04e-06	ENSCHIG00000008062(TICRR);ENSCHIG00000009302(CDC6);ENSCHIG00000011442(MCM5);ENSCHIG00000014359(-);ENSCHIG00000017476(MCM6);ENSCHIG00000018094(MCM4);ENSCHIG00000018451(MCM9);ENSCHIG00000020423(MCM3);ENSCHIG00000022720(CCNE2);ENSCHIG00000027136(MCM7)
GO:0072359	circulatory system development	73	720	8.9e-09	2.7e-06	ENSCHIG00000001775(SLITRK5);ENSCHIG00000003279(ESM1);ENSCHIG00000003341(ACTC1);ENSCHIG00000004374(RB1);ENSCHIG00000004685(TGFBI);ENSCHIG00000007287(GLI1);ENSCHIG00000007326(E2F2);ENSCHIG00000008067(NRP1);ENSCHIG00000008795(KLF2);ENSCHIG00000009603(RAMP2);ENSCHIG00000010009(CAV3);ENSCHIG00000010063(ACTN2);ENSCHIG00000010943(SYPL2);ENSCHIG00000011320(DUSP6);ENSCHIG00000011781(EMP2);ENSCHIG000000119…
GO:0014706	striated muscle tissue development	37	260	1.16e-08	3.36e-06	ENSCHIG00000003108(MYLPF);ENSCHIG00000003341(ACTC1);ENSCHIG00000004374(RB1);ENSCHIG00000007287(GLI1);ENSCHIG00000010009(CAV3);ENSCHIG00000010063(ACTN2);ENSCHIG00000011916(TGFB1);ENSCHIG00000012778(MYOZ2);ENSCHIG00000013536(RBM24);ENSCHIG00000016206(MEF2C);ENSCHIG00000016403(SVIL);ENSCHIG00000016517(TNNI1);ENSCHIG00000016987(SMYD1);ENSCHIG00000017627(LMOD3);ENSCHIG00000017918(ADAMTS9);ENSCHIG00000…
GO:0060537	muscle tissue development	38	274	1.51e-08	4.16e-06	ENSCHIG00000003108(MYLPF);ENSCHIG00000003341(ACTC1);ENSCHIG00000004374(RB1);ENSCHIG00000007287(GLI1);ENSCHIG00000010009(CAV3);ENSCHIG00000010063(ACTN2);ENSCHIG00000011916(TGFB1);ENSCHIG00000012778(MYOZ2);ENSCHIG00000013536(RBM24);ENSCHIG00000015809(MYLK);ENSCHIG00000016206(MEF2C);ENSCHIG00000016403(SVIL);ENSCHIG00000016517(TNNI1);ENSCHIG00000016987(SMYD1);ENSCHIG00000017627(LMOD3);ENSCHIG00000017…
GO:0055002	striated muscle cell development	21	99	1.81e-08	4.63e-06	ENSCHIG00000003341(ACTC1);ENSCHIG00000010009(CAV3);ENSCHIG00000010063(ACTN2);ENSCHIG00000012778(MYOZ2);ENSCHIG00000014376(CASQ2);ENSCHIG00000014506(CHRNB1);ENSCHIG00000015250(MYPN);ENSCHIG00000016206(MEF2C);ENSCHIG00000016988(MYOF);ENSCHIG00000017627(LMOD3);ENSCHIG00000018863(IGF1);ENSCHIG00000019988(MYL2);ENSCHIG00000020222(TMOD1);ENSCHIG00000021149(BMP4);ENSCHIG00000021331(MYOG);ENSCHIG00000021…
GO:0009968	negative regulation of signal transduction	79	818	1.83e-08	4.63e-06	ENSCHIG00000000293(LDLRAD4);ENSCHIG00000003573(KLHL31);ENSCHIG00000004220(SPRY4);ENSCHIG00000004374(RB1);ENSCHIG00000005289(PLEKHA1);ENSCHIG00000007169(CELF4);ENSCHIG00000007287(GLI1);ENSCHIG00000007510(CCAR2);ENSCHIG00000008067(NRP1);ENSCHIG00000009005(PIK3IP1);ENSCHIG00000009477(CCDC3);ENSCHIG00000009696(IL1RN);ENSCHIG00000010009(CAV3);ENSCHIG00000010408(HJV);ENSCHIG00000011209(H2BC11);ENSCHIG0…
GO:0042692	muscle cell differentiation	34	231	1.95e-08	4.74e-06	ENSCHIG00000002609(RBM38);ENSCHIG00000003341(ACTC1);ENSCHIG00000004374(RB1);ENSCHIG00000009603(RAMP2);ENSCHIG00000010009(CAV3);ENSCHIG00000010063(ACTN2);ENSCHIG00000010943(SYPL2);ENSCHIG00000012778(MYOZ2);ENSCHIG00000013536(RBM24);ENSCHIG00000014376(CASQ2);ENSCHIG00000014506(CHRNB1);ENSCHIG00000015250(MYPN);ENSCHIG00000015894(DMPK);ENSCHIG00000016206(MEF2C);ENSCHIG00000016987(SMYD1);ENSCHIG000000…
GO:0007275	multicellular organism development	225	3204	2.11e-08	4.93e-06	ENSCHIG00000000293(LDLRAD4);ENSCHIG00000000437(ANK3);ENSCHIG00000000495(LAMB3);ENSCHIG00000000839(AMIGO1);ENSCHIG00000001027(FZD9);ENSCHIG00000001775(SLITRK5);ENSCHIG00000001922(TGFB3);ENSCHIG00000001972(FJX1);ENSCHIG00000002331(MYO16);ENSCHIG00000003108(MYLPF);ENSCHIG00000003279(ESM1);ENSCHIG00000003341(ACTC1);ENSCHIG00000003444(NCAPG2);ENSCHIG00000004220(SPRY4);ENSCHIG00000004298(NANOS1);ENSCHI…
GO:0023051	regulation of signaling	163	2142	2.28e-08	5.01e-06	ENSCHIG00000000147(PLAT);ENSCHIG00000000293(LDLRAD4);ENSCHIG00000001027(FZD9);ENSCHIG00000002209(C10orf71);ENSCHIG00000003279(ESM1);ENSCHIG00000003444(NCAPG2);ENSCHIG00000003573(KLHL31);ENSCHIG00000004220(SPRY4);ENSCHIG00000004374(RB1);ENSCHIG00000004376(CDK5R1);ENSCHIG00000005289(PLEKHA1);ENSCHIG00000005312(LMO7);ENSCHIG00000005606(SLC8A2);ENSCHIG00000006433(AFAP1L2);ENSCHIG00000006747(-);ENSCHI…
GO:0023057	negative regulation of signaling	82	866	2.33e-08	5.01e-06	ENSCHIG00000000293(LDLRAD4);ENSCHIG00000003573(KLHL31);ENSCHIG00000004220(SPRY4);ENSCHIG00000004374(RB1);ENSCHIG00000005289(PLEKHA1);ENSCHIG00000007169(CELF4);ENSCHIG00000007287(GLI1);ENSCHIG00000007510(CCAR2);ENSCHIG00000007963(MVP);ENSCHIG00000008067(NRP1);ENSCHIG00000009005(PIK3IP1);ENSCHIG00000009477(CCDC3);ENSCHIG00000009617(KCNJ11);ENSCHIG00000009696(IL1RN);ENSCHIG00000010009(CAV3);ENSCHIG0…
GO:0003015	heart process	25	138	2.4e-08	5.01e-06	ENSCHIG00000002047(KCNJ2);ENSCHIG00000003341(ACTC1);ENSCHIG00000006052(SCN3B);ENSCHIG00000009678(SCN10A);ENSCHIG00000010009(CAV3);ENSCHIG00000012349(-);ENSCHIG00000012884(KCNJ5);ENSCHIG00000014376(CASQ2);ENSCHIG00000015146(MYL4);ENSCHIG00000015236(SPTBN4);ENSCHIG00000015894(DMPK);ENSCHIG00000018205(ANK2);ENSCHIG00000018230(ADRA1B);ENSCHIG00000019356(TNNC1);ENSCHIG00000019901(SMTN);ENSCHIG00000019…
GO:0060047	heart contraction	24	129	2.67e-08	5.4e-06	ENSCHIG00000002047(KCNJ2);ENSCHIG00000003341(ACTC1);ENSCHIG00000006052(SCN3B);ENSCHIG00000009678(SCN10A);ENSCHIG00000010009(CAV3);ENSCHIG00000012349(-);ENSCHIG00000012884(KCNJ5);ENSCHIG00000014376(CASQ2);ENSCHIG00000015146(MYL4);ENSCHIG00000015236(SPTBN4);ENSCHIG00000015894(DMPK);ENSCHIG00000018205(ANK2);ENSCHIG00000018230(ADRA1B);ENSCHIG00000019356(TNNC1);ENSCHIG00000019901(SMTN);ENSCHIG00000019…
GO:0010648	negative regulation of cell communication	81	862	4e-08	7.83e-06	ENSCHIG00000000293(LDLRAD4);ENSCHIG00000003573(KLHL31);ENSCHIG00000004220(SPRY4);ENSCHIG00000004374(RB1);ENSCHIG00000005289(PLEKHA1);ENSCHIG00000007169(CELF4);ENSCHIG00000007287(GLI1);ENSCHIG00000007510(CCAR2);ENSCHIG00000008067(NRP1);ENSCHIG00000009005(PIK3IP1);ENSCHIG00000009477(CCDC3);ENSCHIG00000009617(KCNJ11);ENSCHIG00000009696(IL1RN);ENSCHIG00000010009(CAV3);ENSCHIG00000010408(HJV);ENSCHIG0…
GO:0022610	biological adhesion	78	826	5.94e-08	1.13e-05	ENSCHIG00000000839(AMIGO1);ENSCHIG00000004376(CDK5R1);ENSCHIG00000004685(TGFBI);ENSCHIG00000005312(LMO7);ENSCHIG00000007139(SPARCL1);ENSCHIG00000007566(CYFIP2);ENSCHIG00000008067(NRP1);ENSCHIG00000009485(CADM3);ENSCHIG00000009696(IL1RN);ENSCHIG00000009799(NCKAP1L);ENSCHIG00000010063(ACTN2);ENSCHIG00000011768(SPOCK2);ENSCHIG00000011781(EMP2);ENSCHIG00000011916(TGFB1);ENSCHIG00000011929(TNFSF18);EN…
GO:0016043	cellular component organization	261	3893	6.75e-08	1.21e-05	ENSCHIG00000000293(LDLRAD4);ENSCHIG00000000437(ANK3);ENSCHIG00000000839(AMIGO1);ENSCHIG00000000946(H1-5);ENSCHIG00000001027(FZD9);ENSCHIG00000001775(SLITRK5);ENSCHIG00000001922(TGFB3);ENSCHIG00000002047(KCNJ2);ENSCHIG00000002331(MYO16);ENSCHIG00000002435(TUBA4A);ENSCHIG00000003341(ACTC1);ENSCHIG00000004276(FAP);ENSCHIG00000004298(NANOS1);ENSCHIG00000004374(RB1);ENSCHIG00000004376(CDK5R1);ENSCHIG0…
GO:0065008	regulation of biological quality	179	2447	6.75e-08	1.21e-05	ENSCHIG00000000437(ANK3);ENSCHIG00000000527(PTGS1);ENSCHIG00000000839(AMIGO1);ENSCHIG00000000946(H1-5);ENSCHIG00000001027(FZD9);ENSCHIG00000001775(SLITRK5);ENSCHIG00000002047(KCNJ2);ENSCHIG00000002460(USP2);ENSCHIG00000002616(TPH2);ENSCHIG00000003444(NCAPG2);ENSCHIG00000003956(PTH2R);ENSCHIG00000004298(NANOS1);ENSCHIG00000004374(RB1);ENSCHIG00000004376(CDK5R1);ENSCHIG00000004734(FITM1);ENSCHIG000…
GO:0006261	DNA-dependent DNA replication	19	89	7.72e-08	1.33e-05	ENSCHIG00000008062(TICRR);ENSCHIG00000009155(FEN1);ENSCHIG00000009302(CDC6);ENSCHIG00000011442(MCM5);ENSCHIG00000013888(GEN1);ENSCHIG00000014359(-);ENSCHIG00000015863(PCNA);ENSCHIG00000016940(ATAD5);ENSCHIG00000017476(MCM6);ENSCHIG00000018094(MCM4);ENSCHIG00000018451(MCM9);ENSCHIG00000018617(POLD1);ENSCHIG00000020423(MCM3);ENSCHIG00000022720(CCNE2);ENSCHIG00000023407(E2F8);ENSCHIG00000023455(E2F7…
GO:2000026	regulation of multicellular organismal development	112	1349	7.89e-08	1.33e-05	ENSCHIG00000000293(LDLRAD4);ENSCHIG00000000839(AMIGO1);ENSCHIG00000001027(FZD9);ENSCHIG00000001775(SLITRK5);ENSCHIG00000001922(TGFB3);ENSCHIG00000003444(NCAPG2);ENSCHIG00000004374(RB1);ENSCHIG00000004376(CDK5R1);ENSCHIG00000007169(CELF4);ENSCHIG00000007287(GLI1);ENSCHIG00000007326(E2F2);ENSCHIG00000008067(NRP1);ENSCHIG00000008795(KLF2);ENSCHIG00000008913(ATP8A2);ENSCHIG00000009097(CRABP2);ENSCHIG…
GO:0007155	cell adhesion	77	820	9.19e-08	1.48e-05	ENSCHIG00000000839(AMIGO1);ENSCHIG00000004376(CDK5R1);ENSCHIG00000004685(TGFBI);ENSCHIG00000005312(LMO7);ENSCHIG00000007139(SPARCL1);ENSCHIG00000007566(CYFIP2);ENSCHIG00000008067(NRP1);ENSCHIG00000009485(CADM3);ENSCHIG00000009696(IL1RN);ENSCHIG00000009799(NCKAP1L);ENSCHIG00000010063(ACTN2);ENSCHIG00000011768(SPOCK2);ENSCHIG00000011781(EMP2);ENSCHIG00000011916(TGFB1);ENSCHIG00000011929(TNFSF18);EN…
GO:0010646	regulation of cell communication	159	2119	9.25e-08	1.48e-05	ENSCHIG00000000147(PLAT);ENSCHIG00000000293(LDLRAD4);ENSCHIG00000001027(FZD9);ENSCHIG00000002209(C10orf71);ENSCHIG00000003279(ESM1);ENSCHIG00000003444(NCAPG2);ENSCHIG00000003573(KLHL31);ENSCHIG00000004220(SPRY4);ENSCHIG00000004374(RB1);ENSCHIG00000004376(CDK5R1);ENSCHIG00000005289(PLEKHA1);ENSCHIG00000005606(SLC8A2);ENSCHIG00000006433(AFAP1L2);ENSCHIG00000006747(-);ENSCHIG00000007169(CELF4);ENSCH…
GO:0007166	cell surface receptor signaling pathway	132	1677	1.06e-07	1.64e-05	ENSCHIG00000000147(PLAT);ENSCHIG00000000293(LDLRAD4);ENSCHIG00000001027(FZD9);ENSCHIG00000001922(TGFB3);ENSCHIG00000003279(ESM1);ENSCHIG00000003956(PTH2R);ENSCHIG00000004374(RB1);ENSCHIG00000004376(CDK5R1);ENSCHIG00000005138(PGAM2);ENSCHIG00000005289(PLEKHA1);ENSCHIG00000005606(SLC8A2);ENSCHIG00000006433(AFAP1L2);ENSCHIG00000006747(-);ENSCHIG00000006979(CD247);ENSCHIG00000007169(CELF4);ENSCHIG000…
GO:0002040	sprouting angiogenesis	18	82	1.08e-07	1.64e-05	ENSCHIG00000003279(ESM1);ENSCHIG00000007326(E2F2);ENSCHIG00000008067(NRP1);ENSCHIG00000008795(KLF2);ENSCHIG00000009603(RAMP2);ENSCHIG00000013597(JCAD);ENSCHIG00000016700(HMOX1);ENSCHIG00000017918(ADAMTS9);ENSCHIG00000019080(NGFR);ENSCHIG00000019936(SEMA3E);ENSCHIG00000020787(DLL1);ENSCHIG00000021149(BMP4);ENSCHIG00000021532(STARD13);ENSCHIG00000023407(E2F8);ENSCHIG00000023455(E2F7);ENSCHIG0000002…
GO:0031032	actomyosin structure organization	22	119	1.14e-07	1.68e-05	ENSCHIG00000001922(TGFB3);ENSCHIG00000003341(ACTC1);ENSCHIG00000008067(NRP1);ENSCHIG00000009875(RACGAP1);ENSCHIG00000010009(CAV3);ENSCHIG00000010063(ACTN2);ENSCHIG00000012778(MYOZ2);ENSCHIG00000014376(CASQ2);ENSCHIG00000015250(MYPN);ENSCHIG00000016206(MEF2C);ENSCHIG00000017627(LMOD3);ENSCHIG00000017889(S100A10);ENSCHIG00000019988(MYL2);ENSCHIG00000020222(TMOD1);ENSCHIG00000020302(MYH14);ENSCHIG00…
GO:0010927	cellular component assembly involved in morphogenesis	16	66	1.27e-07	1.83e-05	ENSCHIG00000003341(ACTC1);ENSCHIG00000010009(CAV3);ENSCHIG00000010063(ACTN2);ENSCHIG00000012778(MYOZ2);ENSCHIG00000014376(CASQ2);ENSCHIG00000015250(MYPN);ENSCHIG00000016206(MEF2C);ENSCHIG00000017627(LMOD3);ENSCHIG00000019988(MYL2);ENSCHIG00000020222(TMOD1);ENSCHIG00000021751(KLHL41);ENSCHIG00000022172(FHOD3);ENSCHIG00000023005(CSRP3);ENSCHIG00000023908(EPB41L3);ENSCHIG00000023924(LMOD2);ENSCHIG00…
GO:0048518	positive regulation of biological process	264	3975	1.31e-07	1.84e-05	ENSCHIG00000000839(AMIGO1);ENSCHIG00000000946(H1-5);ENSCHIG00000001027(FZD9);ENSCHIG00000001775(SLITRK5);ENSCHIG00000001922(TGFB3);ENSCHIG00000002209(C10orf71);ENSCHIG00000002460(USP2);ENSCHIG00000003279(ESM1);ENSCHIG00000003296(FOSB);ENSCHIG00000003444(NCAPG2);ENSCHIG00000003956(PTH2R);ENSCHIG00000004276(FAP);ENSCHIG00000004298(NANOS1);ENSCHIG00000004374(RB1);ENSCHIG00000004376(CDK5R1);ENSCHIG00…
GO:0008016	regulation of heart contraction	21	112	1.72e-07	2.34e-05	ENSCHIG00000002047(KCNJ2);ENSCHIG00000006052(SCN3B);ENSCHIG00000009678(SCN10A);ENSCHIG00000010009(CAV3);ENSCHIG00000012349(-);ENSCHIG00000012884(KCNJ5);ENSCHIG00000014376(CASQ2);ENSCHIG00000015146(MYL4);ENSCHIG00000015236(SPTBN4);ENSCHIG00000015894(DMPK);ENSCHIG00000018205(ANK2);ENSCHIG00000018230(ADRA1B);ENSCHIG00000019901(SMTN);ENSCHIG00000019988(MYL2);ENSCHIG00000022036(THRB);ENSCHIG0000002266…
GO:0003013	circulatory system process	35	264	1.74e-07	2.34e-05	ENSCHIG00000000527(PTGS1);ENSCHIG00000002047(KCNJ2);ENSCHIG00000003341(ACTC1);ENSCHIG00000006052(SCN3B);ENSCHIG00000008263(NCALD);ENSCHIG00000009603(RAMP2);ENSCHIG00000009678(SCN10A);ENSCHIG00000010009(CAV3);ENSCHIG00000011193(-);ENSCHIG00000011781(EMP2);ENSCHIG00000012349(-);ENSCHIG00000012884(KCNJ5);ENSCHIG00000014376(CASQ2);ENSCHIG00000015146(MYL4);ENSCHIG00000015236(SPTBN4);ENSCHIG00000015269…
GO:0007517	muscle organ development	32	230	1.93e-07	2.55e-05	ENSCHIG00000003108(MYLPF);ENSCHIG00000003341(ACTC1);ENSCHIG00000004374(RB1);ENSCHIG00000007287(GLI1);ENSCHIG00000011916(TGFB1);ENSCHIG00000012778(MYOZ2);ENSCHIG00000013536(RBM24);ENSCHIG00000014088(CRYAB);ENSCHIG00000015809(MYLK);ENSCHIG00000016206(MEF2C);ENSCHIG00000016403(SVIL);ENSCHIG00000016517(TNNI1);ENSCHIG00000016987(SMYD1);ENSCHIG00000017627(LMOD3);ENSCHIG00000017967(JPH1);ENSCHIG00000018…
GO:0008015	blood circulation	34	254	2.06e-07	2.67e-05	ENSCHIG00000000527(PTGS1);ENSCHIG00000002047(KCNJ2);ENSCHIG00000003341(ACTC1);ENSCHIG00000006052(SCN3B);ENSCHIG00000008263(NCALD);ENSCHIG00000009603(RAMP2);ENSCHIG00000009678(SCN10A);ENSCHIG00000010009(CAV3);ENSCHIG00000011193(-);ENSCHIG00000011781(EMP2);ENSCHIG00000012349(-);ENSCHIG00000012884(KCNJ5);ENSCHIG00000014376(CASQ2);ENSCHIG00000015146(MYL4);ENSCHIG00000015236(SPTBN4);ENSCHIG00000015269…
GO:1903522	regulation of blood circulation	23	134	2.41e-07	3.05e-05	ENSCHIG00000002047(KCNJ2);ENSCHIG00000006052(SCN3B);ENSCHIG00000009678(SCN10A);ENSCHIG00000010009(CAV3);ENSCHIG00000012349(-);ENSCHIG00000012884(KCNJ5);ENSCHIG00000014376(CASQ2);ENSCHIG00000015146(MYL4);ENSCHIG00000015236(SPTBN4);ENSCHIG00000015269(DBH);ENSCHIG00000015894(DMPK);ENSCHIG00000018205(ANK2);ENSCHIG00000018230(ADRA1B);ENSCHIG00000019901(SMTN);ENSCHIG00000019988(MYL2);ENSCHIG00000020044…
GO:0070887	cellular response to chemical stimulus	137	1785	2.55e-07	3.16e-05	ENSCHIG00000000293(LDLRAD4);ENSCHIG00000000437(ANK3);ENSCHIG00000000527(PTGS1);ENSCHIG00000001922(TGFB3);ENSCHIG00000003296(FOSB);ENSCHIG00000004220(SPRY4);ENSCHIG00000004374(RB1);ENSCHIG00000005289(PLEKHA1);ENSCHIG00000006747(-);ENSCHIG00000006854(CLEC3B);ENSCHIG00000007459(TFPI);ENSCHIG00000007566(CYFIP2);ENSCHIG00000007647(AK4);ENSCHIG00000008018(KLF9);ENSCHIG00000008067(NRP1);ENSCHIG000000087…
GO:0035556	intracellular signal transduction	131	1691	2.96e-07	3.56e-05	ENSCHIG00000002209(C10orf71);ENSCHIG00000002331(MYO16);ENSCHIG00000003573(KLHL31);ENSCHIG00000004220(SPRY4);ENSCHIG00000004374(RB1);ENSCHIG00000004376(CDK5R1);ENSCHIG00000005289(PLEKHA1);ENSCHIG00000005606(SLC8A2);ENSCHIG00000007326(E2F2);ENSCHIG00000007510(CCAR2);ENSCHIG00000008067(NRP1);ENSCHIG00000008263(NCALD);ENSCHIG00000009005(PIK3IP1);ENSCHIG00000009596(CAVIN4);ENSCHIG00000009603(RAMP2);EN…
GO:0022603	regulation of anatomical structure morphogenesis	64	655	2.99e-07	3.56e-05	ENSCHIG00000004376(CDK5R1);ENSCHIG00000007287(GLI1);ENSCHIG00000007326(E2F2);ENSCHIG00000008067(NRP1);ENSCHIG00000008721(STRIP2);ENSCHIG00000008795(KLF2);ENSCHIG00000008918(P2RY1);ENSCHIG00000009097(CRABP2);ENSCHIG00000009603(RAMP2);ENSCHIG00000009696(IL1RN);ENSCHIG00000010009(CAV3);ENSCHIG00000010396(SIX2);ENSCHIG00000010755(CDC42EP4);ENSCHIG00000011781(EMP2);ENSCHIG00000011916(TGFB1);ENSCHIG000…
GO:0070848	response to growth factor	46	417	5.46e-07	6.34e-05	ENSCHIG00000000293(LDLRAD4);ENSCHIG00000001922(TGFB3);ENSCHIG00000006854(CLEC3B);ENSCHIG00000007566(CYFIP2);ENSCHIG00000008067(NRP1);ENSCHIG00000009603(RAMP2);ENSCHIG00000010009(CAV3);ENSCHIG00000010408(HJV);ENSCHIG00000010827(FNDC4);ENSCHIG00000011916(TGFB1);ENSCHIG00000013597(JCAD);ENSCHIG00000014461(SULF2);ENSCHIG00000015227(ITGA3);ENSCHIG00000015574(FGF7);ENSCHIG00000015608(ASPN);ENSCHIG00000…
GO:0071363	cellular response to growth factor stimulus	45	404	5.54e-07	6.34e-05	ENSCHIG00000000293(LDLRAD4);ENSCHIG00000001922(TGFB3);ENSCHIG00000006854(CLEC3B);ENSCHIG00000007566(CYFIP2);ENSCHIG00000008067(NRP1);ENSCHIG00000009603(RAMP2);ENSCHIG00000010009(CAV3);ENSCHIG00000010408(HJV);ENSCHIG00000011916(TGFB1);ENSCHIG00000013597(JCAD);ENSCHIG00000014461(SULF2);ENSCHIG00000015227(ITGA3);ENSCHIG00000015574(FGF7);ENSCHIG00000015608(ASPN);ENSCHIG00000016206(MEF2C);ENSCHIG00000…
GO:0007519	skeletal muscle tissue development	21	121	6.62e-07	7.44e-05	ENSCHIG00000003108(MYLPF);ENSCHIG00000004374(RB1);ENSCHIG00000011916(TGFB1);ENSCHIG00000012778(MYOZ2);ENSCHIG00000013536(RBM24);ENSCHIG00000016206(MEF2C);ENSCHIG00000016403(SVIL);ENSCHIG00000016987(SMYD1);ENSCHIG00000017627(LMOD3);ENSCHIG00000018272(CHRNA1);ENSCHIG00000018645(ANKRD1);ENSCHIG00000018766(EGR2);ENSCHIG00000020021(CHRND);ENSCHIG00000020302(MYH14);ENSCHIG00000020787(DLL1);ENSCHIG00000…
GO:0048522	positive regulation of cellular process	236	3538	6.86e-07	7.57e-05	ENSCHIG00000000839(AMIGO1);ENSCHIG00000000946(H1-5);ENSCHIG00000001027(FZD9);ENSCHIG00000001775(SLITRK5);ENSCHIG00000001922(TGFB3);ENSCHIG00000002209(C10orf71);ENSCHIG00000002460(USP2);ENSCHIG00000003279(ESM1);ENSCHIG00000003296(FOSB);ENSCHIG00000003444(NCAPG2);ENSCHIG00000004276(FAP);ENSCHIG00000004298(NANOS1);ENSCHIG00000004374(RB1);ENSCHIG00000004376(CDK5R1);ENSCHIG00000005606(SLC8A2);ENSCHIG0…
GO:0071840	cellular component organization or biogenesis	261	4001	8.29e-07	8.98e-05	ENSCHIG00000000293(LDLRAD4);ENSCHIG00000000437(ANK3);ENSCHIG00000000839(AMIGO1);ENSCHIG00000000946(H1-5);ENSCHIG00000001027(FZD9);ENSCHIG00000001775(SLITRK5);ENSCHIG00000001922(TGFB3);ENSCHIG00000002047(KCNJ2);ENSCHIG00000002331(MYO16);ENSCHIG00000002435(TUBA4A);ENSCHIG00000003341(ACTC1);ENSCHIG00000004276(FAP);ENSCHIG00000004298(NANOS1);ENSCHIG00000004374(RB1);ENSCHIG00000004376(CDK5R1);ENSCHIG0…
GO:0048514	blood vessel morphogenesis	45	411	8.95e-07	9.53e-05	ENSCHIG00000003279(ESM1);ENSCHIG00000004685(TGFBI);ENSCHIG00000007326(E2F2);ENSCHIG00000008067(NRP1);ENSCHIG00000008795(KLF2);ENSCHIG00000009603(RAMP2);ENSCHIG00000011781(EMP2);ENSCHIG00000011916(TGFB1);ENSCHIG00000012393(HK2);ENSCHIG00000012713(RHOB);ENSCHIG00000012755(TSPAN12);ENSCHIG00000013597(JCAD);ENSCHIG00000015322(ASB4);ENSCHIG00000015809(MYLK);ENSCHIG00000016700(HMOX1);ENSCHIG00000017136…
GO:0048513	animal organ development	157	2162	9.11e-07	9.53e-05	ENSCHIG00000000293(LDLRAD4);ENSCHIG00000001027(FZD9);ENSCHIG00000001775(SLITRK5);ENSCHIG00000001922(TGFB3);ENSCHIG00000001972(FJX1);ENSCHIG00000003108(MYLPF);ENSCHIG00000003341(ACTC1);ENSCHIG00000003444(NCAPG2);ENSCHIG00000004298(NANOS1);ENSCHIG00000004374(RB1);ENSCHIG00000004376(CDK5R1);ENSCHIG00000005289(PLEKHA1);ENSCHIG00000006854(CLEC3B);ENSCHIG00000006876(OGDH);ENSCHIG00000007169(CELF4);ENSC…
GO:0048523	negative regulation of cellular process	213	3140	9.61e-07	9.85e-05	ENSCHIG00000000147(PLAT);ENSCHIG00000000293(LDLRAD4);ENSCHIG00000000437(ANK3);ENSCHIG00000000946(H1-5);ENSCHIG00000001027(FZD9);ENSCHIG00000001922(TGFB3);ENSCHIG00000002460(USP2);ENSCHIG00000003341(ACTC1);ENSCHIG00000003444(NCAPG2);ENSCHIG00000003573(KLHL31);ENSCHIG00000004220(SPRY4);ENSCHIG00000004276(FAP);ENSCHIG00000004298(NANOS1);ENSCHIG00000004374(RB1);ENSCHIG00000004376(CDK5R1);ENSCHIG00000…
GO:0044057	regulation of system process	36	296	9.77e-07	9.85e-05	ENSCHIG00000002047(KCNJ2);ENSCHIG00000005606(SLC8A2);ENSCHIG00000006052(SCN3B);ENSCHIG00000007169(CELF4);ENSCHIG00000009678(SCN10A);ENSCHIG00000010009(CAV3);ENSCHIG00000011087(SLC8A3);ENSCHIG00000011781(EMP2);ENSCHIG00000012349(-);ENSCHIG00000012706(LMCD1);ENSCHIG00000012884(KCNJ5);ENSCHIG00000014376(CASQ2);ENSCHIG00000015146(MYL4);ENSCHIG00000015236(SPTBN4);ENSCHIG00000015269(DBH);ENSCHIG0000001…
GO:0002062	chondrocyte differentiation	17	85	9.91e-07	9.85e-05	ENSCHIG00000009523(WNT9A);ENSCHIG00000010396(SIX2);ENSCHIG00000011916(TGFB1);ENSCHIG00000014378(WNT5B);ENSCHIG00000014461(SULF2);ENSCHIG00000016206(MEF2C);ENSCHIG00000016397(ZNF219);ENSCHIG00000019581(GDF6);ENSCHIG00000020448(CCN3);ENSCHIG00000020502(ADAMTS12);ENSCHIG00000020738(FGF9);ENSCHIG00000020792(-);ENSCHIG00000020969(MDK);ENSCHIG00000021149(BMP4);ENSCHIG00000024410(SNAI2);ENSCHIG000000249…
GO:0060538	skeletal muscle organ development	21	124	1.01e-06	9.85e-05	ENSCHIG00000003108(MYLPF);ENSCHIG00000004374(RB1);ENSCHIG00000011916(TGFB1);ENSCHIG00000012778(MYOZ2);ENSCHIG00000013536(RBM24);ENSCHIG00000016206(MEF2C);ENSCHIG00000016403(SVIL);ENSCHIG00000016987(SMYD1);ENSCHIG00000017627(LMOD3);ENSCHIG00000018272(CHRNA1);ENSCHIG00000018645(ANKRD1);ENSCHIG00000018766(EGR2);ENSCHIG00000020021(CHRND);ENSCHIG00000020302(MYH14);ENSCHIG00000020787(DLL1);ENSCHIG00000…
GO:0048869	cellular developmental process	180	2565	1.11e-06	0.000106922	ENSCHIG00000000293(LDLRAD4);ENSCHIG00000000437(ANK3);ENSCHIG00000000495(LAMB3);ENSCHIG00000000839(AMIGO1);ENSCHIG00000001027(FZD9);ENSCHIG00000001775(SLITRK5);ENSCHIG00000001922(TGFB3);ENSCHIG00000002331(MYO16);ENSCHIG00000002609(RBM38);ENSCHIG00000003341(ACTC1);ENSCHIG00000003444(NCAPG2);ENSCHIG00000004298(NANOS1);ENSCHIG00000004374(RB1);ENSCHIG00000004376(CDK5R1);ENSCHIG00000005289(PLEKHA1);ENS…
GO:0032989	cellular component morphogenesis	64	691	1.92e-06	0.000182265	ENSCHIG00000000437(ANK3);ENSCHIG00000001775(SLITRK5);ENSCHIG00000002331(MYO16);ENSCHIG00000003341(ACTC1);ENSCHIG00000004374(RB1);ENSCHIG00000004376(CDK5R1);ENSCHIG00000007566(CYFIP2);ENSCHIG00000008067(NRP1);ENSCHIG00000008721(STRIP2);ENSCHIG00000008795(KLF2);ENSCHIG00000008913(ATP8A2);ENSCHIG00000008918(P2RY1);ENSCHIG00000009097(CRABP2);ENSCHIG00000010009(CAV3);ENSCHIG00000010063(ACTN2);ENSCHIG0…
GO:0003009	skeletal muscle contraction	9	25	2.05e-06	0.000191636	ENSCHIG00000002047(KCNJ2);ENSCHIG00000008714(MYH8);ENSCHIG00000008913(ATP8A2);ENSCHIG00000010009(CAV3);ENSCHIG00000011087(SLC8A3);ENSCHIG00000015894(DMPK);ENSCHIG00000018272(CHRNA1);ENSCHIG00000020302(MYH14);ENSCHIG00000020512(MYH3)
GO:0051094	positive regulation of developmental process	79	918	2.11e-06	0.000194122	ENSCHIG00000000839(AMIGO1);ENSCHIG00000001027(FZD9);ENSCHIG00000001775(SLITRK5);ENSCHIG00000001922(TGFB3);ENSCHIG00000004374(RB1);ENSCHIG00000007287(GLI1);ENSCHIG00000008067(NRP1);ENSCHIG00000008913(ATP8A2);ENSCHIG00000009097(CRABP2);ENSCHIG00000009523(WNT9A);ENSCHIG00000009563(LRRN1);ENSCHIG00000009603(RAMP2);ENSCHIG00000009799(NCKAP1L);ENSCHIG00000010009(CAV3);ENSCHIG00000010632(KRT17);ENSCHIG0…
GO:0001525	angiogenesis	38	334	2.55e-06	0.000230778	ENSCHIG00000003279(ESM1);ENSCHIG00000004685(TGFBI);ENSCHIG00000007326(E2F2);ENSCHIG00000008067(NRP1);ENSCHIG00000008795(KLF2);ENSCHIG00000009603(RAMP2);ENSCHIG00000011781(EMP2);ENSCHIG00000012393(HK2);ENSCHIG00000012713(RHOB);ENSCHIG00000012755(TSPAN12);ENSCHIG00000013597(JCAD);ENSCHIG00000016700(HMOX1);ENSCHIG00000017136(RNF213);ENSCHIG00000017918(ADAMTS9);ENSCHIG00000018848(ADGRB1);ENSCHIG00000…
GO:0048519	negative regulation of biological process	229	3474	2.82e-06	0.000252025	ENSCHIG00000000147(PLAT);ENSCHIG00000000293(LDLRAD4);ENSCHIG00000000437(ANK3);ENSCHIG00000000946(H1-5);ENSCHIG00000001027(FZD9);ENSCHIG00000001922(TGFB3);ENSCHIG00000002460(USP2);ENSCHIG00000003341(ACTC1);ENSCHIG00000003444(NCAPG2);ENSCHIG00000003573(KLHL31);ENSCHIG00000004220(SPRY4);ENSCHIG00000004276(FAP);ENSCHIG00000004298(NANOS1);ENSCHIG00000004374(RB1);ENSCHIG00000004376(CDK5R1);ENSCHIG00000…
GO:0001568	blood vessel development	48	473	3.4e-06	0.000298616	ENSCHIG00000003279(ESM1);ENSCHIG00000004685(TGFBI);ENSCHIG00000007326(E2F2);ENSCHIG00000008067(NRP1);ENSCHIG00000008795(KLF2);ENSCHIG00000009603(RAMP2);ENSCHIG00000011781(EMP2);ENSCHIG00000011916(TGFB1);ENSCHIG00000012393(HK2);ENSCHIG00000012713(RHOB);ENSCHIG00000012755(TSPAN12);ENSCHIG00000013597(JCAD);ENSCHIG00000013849(FOXS1);ENSCHIG00000015322(ASB4);ENSCHIG00000015809(MYLK);ENSCHIG00000016206…
GO:0035295	tube development	67	749	3.65e-06	0.000316146	ENSCHIG00000003279(ESM1);ENSCHIG00000004374(RB1);ENSCHIG00000004685(TGFBI);ENSCHIG00000007287(GLI1);ENSCHIG00000007326(E2F2);ENSCHIG00000008067(NRP1);ENSCHIG00000008795(KLF2);ENSCHIG00000009603(RAMP2);ENSCHIG00000010009(CAV3);ENSCHIG00000010396(SIX2);ENSCHIG00000011587(CEBPA);ENSCHIG00000011781(EMP2);ENSCHIG00000011916(TGFB1);ENSCHIG00000012230(ROBO2);ENSCHIG00000012393(HK2);ENSCHIG00000012713(RH…
GO:0032330	regulation of chondrocyte differentiation	11	41	4.09e-06	0.00034956	ENSCHIG00000009523(WNT9A);ENSCHIG00000010396(SIX2);ENSCHIG00000016397(ZNF219);ENSCHIG00000019581(GDF6);ENSCHIG00000020502(ADAMTS12);ENSCHIG00000020792(-);ENSCHIG00000020969(MDK);ENSCHIG00000021149(BMP4);ENSCHIG00000024410(SNAI2);ENSCHIG00000024990(CCN2);ENSCHIG00000026249(SOX5)
GO:0050896	response to stimulus	371	6164	4.36e-06	0.000367429	ENSCHIG00000000147(PLAT);ENSCHIG00000000293(LDLRAD4);ENSCHIG00000000437(ANK3);ENSCHIG00000000527(PTGS1);ENSCHIG00000001027(FZD9);ENSCHIG00000001109(EFHD1);ENSCHIG00000001775(SLITRK5);ENSCHIG00000001922(TGFB3);ENSCHIG00000002209(C10orf71);ENSCHIG00000002331(MYO16);ENSCHIG00000002460(USP2);ENSCHIG00000003279(ESM1);ENSCHIG00000003296(FOSB);ENSCHIG00000003444(NCAPG2);ENSCHIG00000003573(KLHL31);ENSCHI…
GO:0009611	response to wounding	35	303	4.5e-06	0.000374313	ENSCHIG00000001027(FZD9);ENSCHIG00000007287(GLI1);ENSCHIG00000007459(TFPI);ENSCHIG00000008918(P2RY1);ENSCHIG00000010009(CAV3);ENSCHIG00000011916(TGFB1);ENSCHIG00000013457(-);ENSCHIG00000014461(SULF2);ENSCHIG00000015809(MYLK);ENSCHIG00000016700(HMOX1);ENSCHIG00000016988(MYOF);ENSCHIG00000018339(DPYSL3);ENSCHIG00000018863(IGF1);ENSCHIG00000019405(SERPING1);ENSCHIG00000020792(-);ENSCHIG00000020858(S…
GO:0051153	regulation of striated muscle cell differentiation	14	67	5.19e-06	0.000425434	ENSCHIG00000002609(RBM38);ENSCHIG00000010009(CAV3);ENSCHIG00000013536(RBM24);ENSCHIG00000015894(DMPK);ENSCHIG00000016206(MEF2C);ENSCHIG00000016987(SMYD1);ENSCHIG00000017627(LMOD3);ENSCHIG00000017811(PLPP7);ENSCHIG00000018863(IGF1);ENSCHIG00000020448(CCN3);ENSCHIG00000020787(DLL1);ENSCHIG00000021149(BMP4);ENSCHIG00000021331(MYOG);ENSCHIG00000023530(FLOT1)
GO:0055006	cardiac cell development	11	42	5.29e-06	0.000428006	ENSCHIG00000003341(ACTC1);ENSCHIG00000010009(CAV3);ENSCHIG00000010063(ACTN2);ENSCHIG00000018863(IGF1);ENSCHIG00000019988(MYL2);ENSCHIG00000020996(JAG1);ENSCHIG00000021149(BMP4);ENSCHIG00000022172(FHOD3);ENSCHIG00000023005(CSRP3);ENSCHIG00000024434(ALPK2);ENSCHIG00000024497(MEF2A)
GO:0035239	tube morphogenesis	56	597	5.92e-06	0.000472562	ENSCHIG00000003279(ESM1);ENSCHIG00000004685(TGFBI);ENSCHIG00000007326(E2F2);ENSCHIG00000008067(NRP1);ENSCHIG00000008795(KLF2);ENSCHIG00000009603(RAMP2);ENSCHIG00000010009(CAV3);ENSCHIG00000010396(SIX2);ENSCHIG00000011781(EMP2);ENSCHIG00000011916(TGFB1);ENSCHIG00000012393(HK2);ENSCHIG00000012713(RHOB);ENSCHIG00000012755(TSPAN12);ENSCHIG00000012791(CTHRC1);ENSCHIG00000013597(JCAD);ENSCHIG0000001513…
GO:0045214	sarcomere organization	9	28	6.05e-06	0.000476773	ENSCHIG00000010009(CAV3);ENSCHIG00000010063(ACTN2);ENSCHIG00000012778(MYOZ2);ENSCHIG00000014376(CASQ2);ENSCHIG00000015250(MYPN);ENSCHIG00000016206(MEF2C);ENSCHIG00000021751(KLHL41);ENSCHIG00000022172(FHOD3);ENSCHIG00000023924(LMOD2)
GO:0051716	cellular response to stimulus	325	5304	6.92e-06	0.000538153	ENSCHIG00000000147(PLAT);ENSCHIG00000000293(LDLRAD4);ENSCHIG00000000437(ANK3);ENSCHIG00000000527(PTGS1);ENSCHIG00000001027(FZD9);ENSCHIG00000001109(EFHD1);ENSCHIG00000001922(TGFB3);ENSCHIG00000002209(C10orf71);ENSCHIG00000002331(MYO16);ENSCHIG00000003279(ESM1);ENSCHIG00000003296(FOSB);ENSCHIG00000003444(NCAPG2);ENSCHIG00000003573(KLHL31);ENSCHIG00000003956(PTH2R);ENSCHIG00000004220(SPRY4);ENSCHIG…
GO:0032879	regulation of localization	130	1778	7.19e-06	0.000552125	ENSCHIG00000000293(LDLRAD4);ENSCHIG00000000437(ANK3);ENSCHIG00000000501(KCNH5);ENSCHIG00000000839(AMIGO1);ENSCHIG00000001027(FZD9);ENSCHIG00000001922(TGFB3);ENSCHIG00000002047(KCNJ2);ENSCHIG00000004374(RB1);ENSCHIG00000004376(CDK5R1);ENSCHIG00000004734(FITM1);ENSCHIG00000006052(SCN3B);ENSCHIG00000006418(EEPD1);ENSCHIG00000007908(CACNG6);ENSCHIG00000008067(NRP1);ENSCHIG00000008913(ATP8A2);ENSCHIG0…
GO:0006950	response to stress	154	2189	7.55e-06	0.000572881	ENSCHIG00000000147(PLAT);ENSCHIG00000000527(PTGS1);ENSCHIG00000001027(FZD9);ENSCHIG00000001109(EFHD1);ENSCHIG00000001922(TGFB3);ENSCHIG00000003573(KLHL31);ENSCHIG00000004374(RB1);ENSCHIG00000005289(PLEKHA1);ENSCHIG00000005606(SLC8A2);ENSCHIG00000006418(EEPD1);ENSCHIG00000006433(AFAP1L2);ENSCHIG00000006747(-);ENSCHIG00000007287(GLI1);ENSCHIG00000007459(TFPI);ENSCHIG00000007510(CCAR2);ENSCHIG000000…
GO:0016310	phosphorylation	120	1621	9.76e-06	0.00073136	ENSCHIG00000000293(LDLRAD4);ENSCHIG00000003444(NCAPG2);ENSCHIG00000003573(KLHL31);ENSCHIG00000004220(SPRY4);ENSCHIG00000004374(RB1);ENSCHIG00000004376(CDK5R1);ENSCHIG00000005138(PGAM2);ENSCHIG00000005606(SLC8A2);ENSCHIG00000005800(STRADA);ENSCHIG00000005906(RPS6KB1);ENSCHIG00000006433(AFAP1L2);ENSCHIG00000007647(AK4);ENSCHIG00000007963(MVP);ENSCHIG00000008067(NRP1);ENSCHIG00000009005(PIK3IP1);ENS…
GO:0072358	cardiovascular system development	49	507	1.03e-05	0.000756489	ENSCHIG00000001775(SLITRK5);ENSCHIG00000003279(ESM1);ENSCHIG00000004685(TGFBI);ENSCHIG00000007326(E2F2);ENSCHIG00000008067(NRP1);ENSCHIG00000008795(KLF2);ENSCHIG00000009603(RAMP2);ENSCHIG00000011781(EMP2);ENSCHIG00000011916(TGFB1);ENSCHIG00000012393(HK2);ENSCHIG00000012713(RHOB);ENSCHIG00000012755(TSPAN12);ENSCHIG00000013597(JCAD);ENSCHIG00000013849(FOXS1);ENSCHIG00000015322(ASB4);ENSCHIG00000015…
GO:0050879	multicellular organismal movement	10	37	1.05e-05	0.000756489	ENSCHIG00000002047(KCNJ2);ENSCHIG00000008714(MYH8);ENSCHIG00000008913(ATP8A2);ENSCHIG00000010009(CAV3);ENSCHIG00000011087(SLC8A3);ENSCHIG00000015894(DMPK);ENSCHIG00000018272(CHRNA1);ENSCHIG00000020021(CHRND);ENSCHIG00000020302(MYH14);ENSCHIG00000020512(MYH3)
GO:0050881	musculoskeletal movement	10	37	1.05e-05	0.000756489	ENSCHIG00000002047(KCNJ2);ENSCHIG00000008714(MYH8);ENSCHIG00000008913(ATP8A2);ENSCHIG00000010009(CAV3);ENSCHIG00000011087(SLC8A3);ENSCHIG00000015894(DMPK);ENSCHIG00000018272(CHRNA1);ENSCHIG00000020021(CHRND);ENSCHIG00000020302(MYH14);ENSCHIG00000020512(MYH3)
GO:0051338	regulation of transferase activity	54	580	1.08e-05	0.000771058	ENSCHIG00000003444(NCAPG2);ENSCHIG00000004220(SPRY4);ENSCHIG00000004374(RB1);ENSCHIG00000004376(CDK5R1);ENSCHIG00000005606(SLC8A2);ENSCHIG00000006433(AFAP1L2);ENSCHIG00000007963(MVP);ENSCHIG00000009005(PIK3IP1);ENSCHIG00000009799(NCKAP1L);ENSCHIG00000010009(CAV3);ENSCHIG00000010137(RBL1);ENSCHIG00000011087(SLC8A3);ENSCHIG00000011186(CNPPD1);ENSCHIG00000011320(DUSP6);ENSCHIG00000011781(EMP2);ENSCH…
GO:0001503	ossification	30	252	1.19e-05	0.000839697	ENSCHIG00000001027(FZD9);ENSCHIG00000001922(TGFB3);ENSCHIG00000006854(CLEC3B);ENSCHIG00000007287(GLI1);ENSCHIG00000010396(SIX2);ENSCHIG00000011587(CEBPA);ENSCHIG00000011916(TGFB1);ENSCHIG00000012791(CTHRC1);ENSCHIG00000014308(SNAI1);ENSCHIG00000014910(SPP1);ENSCHIG00000015058(INPPL1);ENSCHIG00000015392(FGR);ENSCHIG00000015557(KREMEN2);ENSCHIG00000015608(ASPN);ENSCHIG00000016206(MEF2C);ENSCHIG0000…
GO:0006468	protein phosphorylation	103	1347	1.21e-05	0.000842775	ENSCHIG00000000293(LDLRAD4);ENSCHIG00000003444(NCAPG2);ENSCHIG00000003573(KLHL31);ENSCHIG00000004220(SPRY4);ENSCHIG00000004374(RB1);ENSCHIG00000004376(CDK5R1);ENSCHIG00000005606(SLC8A2);ENSCHIG00000005800(STRADA);ENSCHIG00000005906(RPS6KB1);ENSCHIG00000006433(AFAP1L2);ENSCHIG00000007963(MVP);ENSCHIG00000008067(NRP1);ENSCHIG00000009799(NCKAP1L);ENSCHIG00000010009(CAV3);ENSCHIG00000010465(HASPIN);E…
GO:0030029	actin filament-based process	49	511	1.28e-05	0.000879457	ENSCHIG00000001922(TGFB3);ENSCHIG00000002047(KCNJ2);ENSCHIG00000003341(ACTC1);ENSCHIG00000004376(CDK5R1);ENSCHIG00000006052(SCN3B);ENSCHIG00000008067(NRP1);ENSCHIG00000008714(MYH8);ENSCHIG00000009799(NCKAP1L);ENSCHIG00000009875(RACGAP1);ENSCHIG00000010009(CAV3);ENSCHIG00000010063(ACTN2);ENSCHIG00000011781(EMP2);ENSCHIG00000011916(TGFB1);ENSCHIG00000012180(XIRP1);ENSCHIG00000012778(MYOZ2);ENSCHIG0…
GO:0010033	response to organic substance	123	1682	1.33e-05	0.000905757	ENSCHIG00000000293(LDLRAD4);ENSCHIG00000001922(TGFB3);ENSCHIG00000004220(SPRY4);ENSCHIG00000004449(-);ENSCHIG00000006747(-);ENSCHIG00000006854(CLEC3B);ENSCHIG00000007459(TFPI);ENSCHIG00000007566(CYFIP2);ENSCHIG00000008018(KLF9);ENSCHIG00000008067(NRP1);ENSCHIG00000008918(P2RY1);ENSCHIG00000009039(GPR75);ENSCHIG00000009367(OSMR);ENSCHIG00000009477(CCDC3);ENSCHIG00000009603(RAMP2);ENSCHIG0000000961…
GO:0014902	myotube differentiation	15	82	1.34e-05	0.000905757	ENSCHIG00000002609(RBM38);ENSCHIG00000010009(CAV3);ENSCHIG00000013536(RBM24);ENSCHIG00000015894(DMPK);ENSCHIG00000016206(MEF2C);ENSCHIG00000016987(SMYD1);ENSCHIG00000016988(MYOF);ENSCHIG00000017627(LMOD3);ENSCHIG00000017811(PLPP7);ENSCHIG00000018863(IGF1);ENSCHIG00000020448(CCN3);ENSCHIG00000021331(MYOG);ENSCHIG00000021751(KLHL41);ENSCHIG00000023530(FLOT1);ENSCHIG00000025700(MYMK)
GO:0001944	vasculature development	48	499	1.44e-05	0.000953383	ENSCHIG00000003279(ESM1);ENSCHIG00000004685(TGFBI);ENSCHIG00000007326(E2F2);ENSCHIG00000008067(NRP1);ENSCHIG00000008795(KLF2);ENSCHIG00000009603(RAMP2);ENSCHIG00000011781(EMP2);ENSCHIG00000011916(TGFB1);ENSCHIG00000012393(HK2);ENSCHIG00000012713(RHOB);ENSCHIG00000012755(TSPAN12);ENSCHIG00000013597(JCAD);ENSCHIG00000013849(FOXS1);ENSCHIG00000015322(ASB4);ENSCHIG00000015809(MYLK);ENSCHIG00000016206…
GO:0009719	response to endogenous stimulus	72	858	1.47e-05	0.000953383	ENSCHIG00000000293(LDLRAD4);ENSCHIG00000001922(TGFB3);ENSCHIG00000004449(-);ENSCHIG00000006854(CLEC3B);ENSCHIG00000007459(TFPI);ENSCHIG00000008018(KLF9);ENSCHIG00000008918(P2RY1);ENSCHIG00000009696(IL1RN);ENSCHIG00000010009(CAV3);ENSCHIG00000010063(ACTN2);ENSCHIG00000010408(HJV);ENSCHIG00000010827(FNDC4);ENSCHIG00000011152(GPR83);ENSCHIG00000011916(TGFB1);ENSCHIG00000012230(ROBO2);ENSCHIG00000014…
GO:0043062	extracellular structure organization	26	205	1.48e-05	0.000953383	ENSCHIG00000004276(FAP);ENSCHIG00000004374(RB1);ENSCHIG00000004685(TGFBI);ENSCHIG00000009603(RAMP2);ENSCHIG00000011768(SPOCK2);ENSCHIG00000011916(TGFB1);ENSCHIG00000013457(-);ENSCHIG00000014461(SULF2);ENSCHIG00000017918(ADAMTS9);ENSCHIG00000018408(-);ENSCHIG00000021048(DPP4);ENSCHIG00000021164(PLTP);ENSCHIG00000022660(TGFB2);ENSCHIG00000022922(QSOX1);ENSCHIG00000023165(ABCA7);ENSCHIG00000023522(H…
GO:0071310	cellular response to organic substance	106	1403	1.49e-05	0.000953383	ENSCHIG00000000293(LDLRAD4);ENSCHIG00000001922(TGFB3);ENSCHIG00000004220(SPRY4);ENSCHIG00000006747(-);ENSCHIG00000006854(CLEC3B);ENSCHIG00000007459(TFPI);ENSCHIG00000007566(CYFIP2);ENSCHIG00000008018(KLF9);ENSCHIG00000008067(NRP1);ENSCHIG00000008918(P2RY1);ENSCHIG00000009039(GPR75);ENSCHIG00000009367(OSMR);ENSCHIG00000009477(CCDC3);ENSCHIG00000009603(RAMP2);ENSCHIG00000009696(IL1RN);ENSCHIG000000…
GO:0051128	regulation of cellular component organization	119	1619	1.49e-05	0.000953383	ENSCHIG00000000293(LDLRAD4);ENSCHIG00000000839(AMIGO1);ENSCHIG00000000946(H1-5);ENSCHIG00000001027(FZD9);ENSCHIG00000001775(SLITRK5);ENSCHIG00000001922(TGFB3);ENSCHIG00000004276(FAP);ENSCHIG00000004298(NANOS1);ENSCHIG00000004374(RB1);ENSCHIG00000004376(CDK5R1);ENSCHIG00000007510(CCAR2);ENSCHIG00000008067(NRP1);ENSCHIG00000008721(STRIP2);ENSCHIG00000008913(ATP8A2);ENSCHIG00000008918(P2RY1);ENSCHIG…
GO:0030154	cell differentiation	166	2429	1.63e-05	0.0010253	ENSCHIG00000000293(LDLRAD4);ENSCHIG00000000437(ANK3);ENSCHIG00000000495(LAMB3);ENSCHIG00000000839(AMIGO1);ENSCHIG00000001027(FZD9);ENSCHIG00000001775(SLITRK5);ENSCHIG00000001922(TGFB3);ENSCHIG00000002331(MYO16);ENSCHIG00000002609(RBM38);ENSCHIG00000003341(ACTC1);ENSCHIG00000003444(NCAPG2);ENSCHIG00000004298(NANOS1);ENSCHIG00000004374(RB1);ENSCHIG00000004376(CDK5R1);ENSCHIG00000005289(PLEKHA1);ENS…
GO:0014070	response to organic cyclic compound	40	389	1.64e-05	0.0010253	ENSCHIG00000001922(TGFB3);ENSCHIG00000007459(TFPI);ENSCHIG00000008018(KLF9);ENSCHIG00000008918(P2RY1);ENSCHIG00000009617(KCNJ11);ENSCHIG00000009696(IL1RN);ENSCHIG00000010381(STING1);ENSCHIG00000011152(GPR83);ENSCHIG00000011587(CEBPA);ENSCHIG00000011916(TGFB1);ENSCHIG00000012464(GRAMD1B);ENSCHIG00000014376(CASQ2);ENSCHIG00000014910(SPP1);ENSCHIG00000015224(ESRRA);ENSCHIG00000016206(MEF2C);ENSCHIG0…
GO:0051240	positive regulation of multicellular organismal process	90	1148	1.79e-05	0.0011069	ENSCHIG00000000839(AMIGO1);ENSCHIG00000001027(FZD9);ENSCHIG00000001775(SLITRK5);ENSCHIG00000001922(TGFB3);ENSCHIG00000003956(PTH2R);ENSCHIG00000004374(RB1);ENSCHIG00000006433(AFAP1L2);ENSCHIG00000007287(GLI1);ENSCHIG00000008067(NRP1);ENSCHIG00000008913(ATP8A2);ENSCHIG00000009097(CRABP2);ENSCHIG00000009563(LRRN1);ENSCHIG00000009603(RAMP2);ENSCHIG00000009799(NCKAP1L);ENSCHIG00000010381(STING1);ENSC…
GO:0007010	cytoskeleton organization	74	897	1.99e-05	0.00121744	ENSCHIG00000000437(ANK3);ENSCHIG00000001922(TGFB3);ENSCHIG00000002435(TUBA4A);ENSCHIG00000003341(ACTC1);ENSCHIG00000004376(CDK5R1);ENSCHIG00000008067(NRP1);ENSCHIG00000008356(MAP7);ENSCHIG00000008416(DES);ENSCHIG00000008721(STRIP2);ENSCHIG00000008913(ATP8A2);ENSCHIG00000009318(KIF24);ENSCHIG00000009799(NCKAP1L);ENSCHIG00000009875(RACGAP1);ENSCHIG00000009952(RASSF7);ENSCHIG00000010009(CAV3);ENSCHI…
GO:0006796	phosphate-containing compound metabolic process	158	2298	2.01e-05	0.00121744	ENSCHIG00000000293(LDLRAD4);ENSCHIG00000003444(NCAPG2);ENSCHIG00000003573(KLHL31);ENSCHIG00000004220(SPRY4);ENSCHIG00000004374(RB1);ENSCHIG00000004376(CDK5R1);ENSCHIG00000005138(PGAM2);ENSCHIG00000005606(SLC8A2);ENSCHIG00000005800(STRADA);ENSCHIG00000005906(RPS6KB1);ENSCHIG00000006433(AFAP1L2);ENSCHIG00000007275(NADSYN1);ENSCHIG00000007647(AK4);ENSCHIG00000007963(MVP);ENSCHIG00000008067(NRP1);ENS…
GO:0043549	regulation of kinase activity	49	520	2.03e-05	0.00121744	ENSCHIG00000003444(NCAPG2);ENSCHIG00000004220(SPRY4);ENSCHIG00000004374(RB1);ENSCHIG00000004376(CDK5R1);ENSCHIG00000005606(SLC8A2);ENSCHIG00000006433(AFAP1L2);ENSCHIG00000007963(MVP);ENSCHIG00000009005(PIK3IP1);ENSCHIG00000009799(NCKAP1L);ENSCHIG00000010009(CAV3);ENSCHIG00000010137(RBL1);ENSCHIG00000011087(SLC8A3);ENSCHIG00000011186(CNPPD1);ENSCHIG00000011320(DUSP6);ENSCHIG00000011781(EMP2);ENSCH…
GO:0010830	regulation of myotube differentiation	10	40	2.22e-05	0.00130772	ENSCHIG00000002609(RBM38);ENSCHIG00000010009(CAV3);ENSCHIG00000013536(RBM24);ENSCHIG00000015894(DMPK);ENSCHIG00000016987(SMYD1);ENSCHIG00000017627(LMOD3);ENSCHIG00000017811(PLPP7);ENSCHIG00000020448(CCN3);ENSCHIG00000021331(MYOG);ENSCHIG00000023530(FLOT1)
GO:0055013	cardiac muscle cell development	10	40	2.22e-05	0.00130772	ENSCHIG00000003341(ACTC1);ENSCHIG00000010009(CAV3);ENSCHIG00000010063(ACTN2);ENSCHIG00000018863(IGF1);ENSCHIG00000019988(MYL2);ENSCHIG00000021149(BMP4);ENSCHIG00000022172(FHOD3);ENSCHIG00000023005(CSRP3);ENSCHIG00000024434(ALPK2);ENSCHIG00000024497(MEF2A)
GO:1902230	negative regulation of intrinsic apoptotic signaling pathway in response to DNA damage	7	19	2.45e-05	0.00143141	ENSCHIG00000007510(CCAR2);ENSCHIG00000014308(SNAI1);ENSCHIG00000016468(ZNF385A);ENSCHIG00000016940(ATAD5);ENSCHIG00000020440(DDIAS);ENSCHIG00000021491(CD44);ENSCHIG00000024410(SNAI2)
GO:0048738	cardiac muscle tissue development	20	140	2.54e-05	0.00146697	ENSCHIG00000003341(ACTC1);ENSCHIG00000007287(GLI1);ENSCHIG00000010009(CAV3);ENSCHIG00000010063(ACTN2);ENSCHIG00000011916(TGFB1);ENSCHIG00000016206(MEF2C);ENSCHIG00000016517(TNNI1);ENSCHIG00000017918(ADAMTS9);ENSCHIG00000018645(ANKRD1);ENSCHIG00000018863(IGF1);ENSCHIG00000019356(TNNC1);ENSCHIG00000019988(MYL2);ENSCHIG00000020738(FGF9);ENSCHIG00000020787(DLL1);ENSCHIG00000021149(BMP4);ENSCHIG000000…
GO:0050789	regulation of biological process	484	8520	2.62e-05	0.00150064	ENSCHIG00000000147(PLAT);ENSCHIG00000000293(LDLRAD4);ENSCHIG00000000437(ANK3);ENSCHIG00000000501(KCNH5);ENSCHIG00000000839(AMIGO1);ENSCHIG00000000946(H1-5);ENSCHIG00000001027(FZD9);ENSCHIG00000001109(EFHD1);ENSCHIG00000001775(SLITRK5);ENSCHIG00000001922(TGFB3);ENSCHIG00000002047(KCNJ2);ENSCHIG00000002209(C10orf71);ENSCHIG00000002331(MYO16);ENSCHIG00000002460(USP2);ENSCHIG00000002609(RBM38);ENSCHI…
GO:0061035	regulation of cartilage development	12	58	2.71e-05	0.00153547	ENSCHIG00000009523(WNT9A);ENSCHIG00000010396(SIX2);ENSCHIG00000011916(TGFB1);ENSCHIG00000016397(ZNF219);ENSCHIG00000019581(GDF6);ENSCHIG00000020502(ADAMTS12);ENSCHIG00000020792(-);ENSCHIG00000020969(MDK);ENSCHIG00000021149(BMP4);ENSCHIG00000024410(SNAI2);ENSCHIG00000024990(CCN2);ENSCHIG00000026249(SOX5)
GO:0006793	phosphorus metabolic process	158	2312	2.8e-05	0.00157337	ENSCHIG00000000293(LDLRAD4);ENSCHIG00000003444(NCAPG2);ENSCHIG00000003573(KLHL31);ENSCHIG00000004220(SPRY4);ENSCHIG00000004374(RB1);ENSCHIG00000004376(CDK5R1);ENSCHIG00000005138(PGAM2);ENSCHIG00000005606(SLC8A2);ENSCHIG00000005800(STRADA);ENSCHIG00000005906(RPS6KB1);ENSCHIG00000006433(AFAP1L2);ENSCHIG00000007275(NADSYN1);ENSCHIG00000007647(AK4);ENSCHIG00000007963(MVP);ENSCHIG00000008067(NRP1);ENS…
GO:0030001	metal ion transport	52	571	2.88e-05	0.00160073	ENSCHIG00000000437(ANK3);ENSCHIG00000000501(KCNH5);ENSCHIG00000000839(AMIGO1);ENSCHIG00000002047(KCNJ2);ENSCHIG00000003894(-);ENSCHIG00000005606(SLC8A2);ENSCHIG00000006052(SCN3B);ENSCHIG00000007908(CACNG6);ENSCHIG00000009603(RAMP2);ENSCHIG00000009617(KCNJ11);ENSCHIG00000009678(SCN10A);ENSCHIG00000010009(CAV3);ENSCHIG00000010063(ACTN2);ENSCHIG00000010972(CACNG1);ENSCHIG00000011087(SLC8A3);ENSCHIG0…
GO:0007507	heart development	37	360	3.42e-05	0.00188754	ENSCHIG00000003341(ACTC1);ENSCHIG00000004374(RB1);ENSCHIG00000007287(GLI1);ENSCHIG00000008067(NRP1);ENSCHIG00000009603(RAMP2);ENSCHIG00000010009(CAV3);ENSCHIG00000010063(ACTN2);ENSCHIG00000010943(SYPL2);ENSCHIG00000011320(DUSP6);ENSCHIG00000011916(TGFB1);ENSCHIG00000013536(RBM24);ENSCHIG00000014308(SNAI1);ENSCHIG00000016183(GNG5);ENSCHIG00000016206(MEF2C);ENSCHIG00000016517(TNNI1);ENSCHIG00000016…
GO:0060048	cardiac muscle contraction	14	79	3.75e-05	0.00205198	ENSCHIG00000002047(KCNJ2);ENSCHIG00000006052(SCN3B);ENSCHIG00000009678(SCN10A);ENSCHIG00000010009(CAV3);ENSCHIG00000012884(KCNJ5);ENSCHIG00000014376(CASQ2);ENSCHIG00000015146(MYL4);ENSCHIG00000018205(ANK2);ENSCHIG00000018230(ADRA1B);ENSCHIG00000019356(TNNC1);ENSCHIG00000019901(SMTN);ENSCHIG00000019988(MYL2);ENSCHIG00000023005(CSRP3);ENSCHIG00000024404(MAP2K6)
GO:1901342	regulation of vasculature development	27	229	3.82e-05	0.00206807	ENSCHIG00000007326(E2F2);ENSCHIG00000008067(NRP1);ENSCHIG00000008795(KLF2);ENSCHIG00000009603(RAMP2);ENSCHIG00000011781(EMP2);ENSCHIG00000012393(HK2);ENSCHIG00000012713(RHOB);ENSCHIG00000012755(TSPAN12);ENSCHIG00000013597(JCAD);ENSCHIG00000015322(ASB4);ENSCHIG00000016700(HMOX1);ENSCHIG00000017918(ADAMTS9);ENSCHIG00000018848(ADGRB1);ENSCHIG00000019080(NGFR);ENSCHIG00000019616(LEP);ENSCHIG000000199…
GO:0040007	growth	53	593	4e-05	0.00214983	ENSCHIG00000000946(H1-5);ENSCHIG00000001027(FZD9);ENSCHIG00000003444(NCAPG2);ENSCHIG00000004298(NANOS1);ENSCHIG00000004374(RB1);ENSCHIG00000004376(CDK5R1);ENSCHIG00000005289(PLEKHA1);ENSCHIG00000007287(GLI1);ENSCHIG00000007510(CCAR2);ENSCHIG00000007566(CYFIP2);ENSCHIG00000008067(NRP1);ENSCHIG00000008795(KLF2);ENSCHIG00000008913(ATP8A2);ENSCHIG00000009097(CRABP2);ENSCHIG00000010632(KRT17);ENSCHIG0…
GO:1903670	regulation of sprouting angiogenesis	11	52	4.7e-05	0.00250037	ENSCHIG00000007326(E2F2);ENSCHIG00000008067(NRP1);ENSCHIG00000008795(KLF2);ENSCHIG00000013597(JCAD);ENSCHIG00000016700(HMOX1);ENSCHIG00000017918(ADAMTS9);ENSCHIG00000019080(NGFR);ENSCHIG00000020787(DLL1);ENSCHIG00000021532(STARD13);ENSCHIG00000025824(HDAC9);ENSCHIG00000025868(PLK2)
GO:0030334	regulation of cell migration	52	582	4.78e-05	0.00251938	ENSCHIG00000000293(LDLRAD4);ENSCHIG00000008067(NRP1);ENSCHIG00000009799(NCKAP1L);ENSCHIG00000011781(EMP2);ENSCHIG00000011916(TGFB1);ENSCHIG00000011929(TNFSF18);ENSCHIG00000012111(LDB1);ENSCHIG00000012713(RHOB);ENSCHIG00000013496(KIF2A);ENSCHIG00000013597(JCAD);ENSCHIG00000014308(SNAI1);ENSCHIG00000014378(WNT5B);ENSCHIG00000014552(TMEM102);ENSCHIG00000015392(FGR);ENSCHIG00000015574(FGF7);ENSCHIG00…
GO:0050808	synapse organization	28	245	4.85e-05	0.00252959	ENSCHIG00000000437(ANK3);ENSCHIG00000000839(AMIGO1);ENSCHIG00000001027(FZD9);ENSCHIG00000001775(SLITRK5);ENSCHIG00000004376(CDK5R1);ENSCHIG00000005606(SLC8A2);ENSCHIG00000007139(SPARCL1);ENSCHIG00000008067(NRP1);ENSCHIG00000009563(LRRN1);ENSCHIG00000011087(SLC8A3);ENSCHIG00000011218(SLITRK6);ENSCHIG00000012611(PCLO);ENSCHIG00000014506(CHRNB1);ENSCHIG00000015138(ETV5);ENSCHIG00000015227(ITGA3);ENS…
GO:0065007	biological regulation	505	8989	4.9e-05	0.00252959	ENSCHIG00000000147(PLAT);ENSCHIG00000000293(LDLRAD4);ENSCHIG00000000437(ANK3);ENSCHIG00000000501(KCNH5);ENSCHIG00000000527(PTGS1);ENSCHIG00000000839(AMIGO1);ENSCHIG00000000946(H1-5);ENSCHIG00000001027(FZD9);ENSCHIG00000001109(EFHD1);ENSCHIG00000001775(SLITRK5);ENSCHIG00000001922(TGFB3);ENSCHIG00000002047(KCNJ2);ENSCHIG00000002209(C10orf71);ENSCHIG00000002331(MYO16);ENSCHIG00000002460(USP2);ENSCHI…
GO:0045765	regulation of angiogenesis	25	207	4.92e-05	0.00252959	ENSCHIG00000007326(E2F2);ENSCHIG00000008067(NRP1);ENSCHIG00000008795(KLF2);ENSCHIG00000009603(RAMP2);ENSCHIG00000011781(EMP2);ENSCHIG00000012393(HK2);ENSCHIG00000012713(RHOB);ENSCHIG00000012755(TSPAN12);ENSCHIG00000013597(JCAD);ENSCHIG00000016700(HMOX1);ENSCHIG00000017918(ADAMTS9);ENSCHIG00000018848(ADGRB1);ENSCHIG00000019080(NGFR);ENSCHIG00000019616(LEP);ENSCHIG00000019936(SEMA3E);ENSCHIG0000002…
GO:1902532	negative regulation of intracellular signal transduction	36	353	5.13e-05	0.00261361	ENSCHIG00000003573(KLHL31);ENSCHIG00000004220(SPRY4);ENSCHIG00000005289(PLEKHA1);ENSCHIG00000007510(CCAR2);ENSCHIG00000009005(PIK3IP1);ENSCHIG00000010009(CAV3);ENSCHIG00000011320(DUSP6);ENSCHIG00000012778(MYOZ2);ENSCHIG00000012879(WWC1);ENSCHIG00000012922(DUSP5);ENSCHIG00000014308(SNAI1);ENSCHIG00000014376(CASQ2);ENSCHIG00000014436(PRKAA2);ENSCHIG00000014954(WNK2);ENSCHIG00000014990(RRN3);ENSCHIG…
GO:0045844	positive regulation of striated muscle tissue development	10	44	5.41e-05	0.00271137	ENSCHIG00000007287(GLI1);ENSCHIG00000013536(RBM24);ENSCHIG00000016206(MEF2C);ENSCHIG00000017627(LMOD3);ENSCHIG00000018863(IGF1);ENSCHIG00000020738(FGF9);ENSCHIG00000020787(DLL1);ENSCHIG00000021149(BMP4);ENSCHIG00000021331(MYOG);ENSCHIG00000023530(FLOT1)
GO:0048636	positive regulation of muscle organ development	10	44	5.41e-05	0.00271137	ENSCHIG00000007287(GLI1);ENSCHIG00000013536(RBM24);ENSCHIG00000016206(MEF2C);ENSCHIG00000017627(LMOD3);ENSCHIG00000018863(IGF1);ENSCHIG00000020738(FGF9);ENSCHIG00000020787(DLL1);ENSCHIG00000021149(BMP4);ENSCHIG00000021331(MYOG);ENSCHIG00000023530(FLOT1)
GO:0032501	multicellular organismal process	307	5080	5.58e-05	0.00275431	ENSCHIG00000000293(LDLRAD4);ENSCHIG00000000437(ANK3);ENSCHIG00000000495(LAMB3);ENSCHIG00000000527(PTGS1);ENSCHIG00000000839(AMIGO1);ENSCHIG00000001027(FZD9);ENSCHIG00000001775(SLITRK5);ENSCHIG00000001922(TGFB3);ENSCHIG00000001972(FJX1);ENSCHIG00000002047(KCNJ2);ENSCHIG00000002155(OTOG);ENSCHIG00000002331(MYO16);ENSCHIG00000002460(USP2);ENSCHIG00000003108(MYLPF);ENSCHIG00000003279(ESM1);ENSCHIG000…
GO:0051093	negative regulation of developmental process	56	646	5.66e-05	0.00275431	ENSCHIG00000000293(LDLRAD4);ENSCHIG00000003444(NCAPG2);ENSCHIG00000004374(RB1);ENSCHIG00000004376(CDK5R1);ENSCHIG00000007326(E2F2);ENSCHIG00000008067(NRP1);ENSCHIG00000008795(KLF2);ENSCHIG00000009523(WNT9A);ENSCHIG00000010009(CAV3);ENSCHIG00000010137(RBL1);ENSCHIG00000010396(SIX2);ENSCHIG00000011916(TGFB1);ENSCHIG00000012111(LDB1);ENSCHIG00000012879(WWC1);ENSCHIG00000014308(SNAI1);ENSCHIG00000015…
GO:0051216	cartilage development	20	148	5.71e-05	0.00275431	ENSCHIG00000009523(WNT9A);ENSCHIG00000010396(SIX2);ENSCHIG00000011916(TGFB1);ENSCHIG00000014308(SNAI1);ENSCHIG00000014378(WNT5B);ENSCHIG00000014461(SULF2);ENSCHIG00000016206(MEF2C);ENSCHIG00000016397(ZNF219);ENSCHIG00000019581(GDF6);ENSCHIG00000020448(CCN3);ENSCHIG00000020502(ADAMTS12);ENSCHIG00000020738(FGF9);ENSCHIG00000020792(-);ENSCHIG00000020969(MDK);ENSCHIG00000021149(BMP4);ENSCHIG000000214…
GO:0014909	smooth muscle cell migration	9	36	5.73e-05	0.00275431	ENSCHIG00000000147(PLAT);ENSCHIG00000016206(MEF2C);ENSCHIG00000018863(IGF1);ENSCHIG00000020044(DOCK4);ENSCHIG00000020292(NR4A3);ENSCHIG00000020448(CCN3);ENSCHIG00000020653(SORL1);ENSCHIG00000020858(SERPINE1);ENSCHIG00000020969(MDK)
GO:0030036	actin cytoskeleton organization	43	454	5.77e-05	0.00275431	ENSCHIG00000001922(TGFB3);ENSCHIG00000003341(ACTC1);ENSCHIG00000004376(CDK5R1);ENSCHIG00000008067(NRP1);ENSCHIG00000009799(NCKAP1L);ENSCHIG00000009875(RACGAP1);ENSCHIG00000010009(CAV3);ENSCHIG00000010063(ACTN2);ENSCHIG00000011781(EMP2);ENSCHIG00000011916(TGFB1);ENSCHIG00000012180(XIRP1);ENSCHIG00000012778(MYOZ2);ENSCHIG00000014376(CASQ2);ENSCHIG00000015058(INPPL1);ENSCHIG00000015236(SPTBN4);ENSCH…
GO:0043269	regulation of ion transport	38	383	5.81e-05	0.00275431	ENSCHIG00000000437(ANK3);ENSCHIG00000000501(KCNH5);ENSCHIG00000000839(AMIGO1);ENSCHIG00000002047(KCNJ2);ENSCHIG00000006052(SCN3B);ENSCHIG00000007908(CACNG6);ENSCHIG00000008913(ATP8A2);ENSCHIG00000008918(P2RY1);ENSCHIG00000009617(KCNJ11);ENSCHIG00000009678(SCN10A);ENSCHIG00000010009(CAV3);ENSCHIG00000010063(ACTN2);ENSCHIG00000010972(CACNG1);ENSCHIG00000011916(TGFB1);ENSCHIG00000012884(KCNJ5);ENSCH…
GO:0006260	DNA replication	21	160	5.81e-05	0.00275431	ENSCHIG00000007287(GLI1);ENSCHIG00000008062(TICRR);ENSCHIG00000009155(FEN1);ENSCHIG00000009302(CDC6);ENSCHIG00000011442(MCM5);ENSCHIG00000013888(GEN1);ENSCHIG00000014359(-);ENSCHIG00000015863(PCNA);ENSCHIG00000016940(ATAD5);ENSCHIG00000017476(MCM6);ENSCHIG00000018094(MCM4);ENSCHIG00000018451(MCM9);ENSCHIG00000018617(POLD1);ENSCHIG00000020423(MCM3);ENSCHIG00000021506(-);ENSCHIG00000022720(CCNE2);E…
GO:0090257	regulation of muscle system process	18	126	6.37e-05	0.0029948	ENSCHIG00000002047(KCNJ2);ENSCHIG00000009678(SCN10A);ENSCHIG00000010009(CAV3);ENSCHIG00000011087(SLC8A3);ENSCHIG00000012706(LMCD1);ENSCHIG00000014376(CASQ2);ENSCHIG00000015894(DMPK);ENSCHIG00000016517(TNNI1);ENSCHIG00000018205(ANK2);ENSCHIG00000018230(ADRA1B);ENSCHIG00000018863(IGF1);ENSCHIG00000019356(TNNC1);ENSCHIG00000019901(SMTN);ENSCHIG00000020044(DOCK4);ENSCHIG00000021331(MYOG);ENSCHIG00000…
GO:0090287	regulation of cellular response to growth factor stimulus	24	198	6.53e-05	0.00304418	ENSCHIG00000000293(LDLRAD4);ENSCHIG00000007566(CYFIP2);ENSCHIG00000010009(CAV3);ENSCHIG00000010408(HJV);ENSCHIG00000011916(TGFB1);ENSCHIG00000013597(JCAD);ENSCHIG00000014461(SULF2);ENSCHIG00000015227(ITGA3);ENSCHIG00000015608(ASPN);ENSCHIG00000016988(MYOF);ENSCHIG00000017809(FBXL15);ENSCHIG00000017824(NEDD4);ENSCHIG00000018408(-);ENSCHIG00000019080(NGFR);ENSCHIG00000019681(PMEPA1);ENSCHIG00000020…
GO:0016477	cell migration	75	946	6.57e-05	0.00304418	ENSCHIG00000000147(PLAT);ENSCHIG00000000293(LDLRAD4);ENSCHIG00000004276(FAP);ENSCHIG00000004298(NANOS1);ENSCHIG00000004376(CDK5R1);ENSCHIG00000006876(OGDH);ENSCHIG00000008067(NRP1);ENSCHIG00000008721(STRIP2);ENSCHIG00000009799(NCKAP1L);ENSCHIG00000010396(SIX2);ENSCHIG00000011175(CCL17);ENSCHIG00000011781(EMP2);ENSCHIG00000011793(PRAG1);ENSCHIG00000011916(TGFB1);ENSCHIG00000011929(TNFSF18);ENSCHIG…
GO:1901863	positive regulation of muscle tissue development	10	45	6.64e-05	0.00305218	ENSCHIG00000007287(GLI1);ENSCHIG00000013536(RBM24);ENSCHIG00000016206(MEF2C);ENSCHIG00000017627(LMOD3);ENSCHIG00000018863(IGF1);ENSCHIG00000020738(FGF9);ENSCHIG00000020787(DLL1);ENSCHIG00000021149(BMP4);ENSCHIG00000021331(MYOG);ENSCHIG00000023530(FLOT1)
GO:0030155	regulation of cell adhesion	44	472	6.89e-05	0.00314511	ENSCHIG00000005312(LMO7);ENSCHIG00000008067(NRP1);ENSCHIG00000009696(IL1RN);ENSCHIG00000009799(NCKAP1L);ENSCHIG00000011768(SPOCK2);ENSCHIG00000011781(EMP2);ENSCHIG00000011916(TGFB1);ENSCHIG00000011929(TNFSF18);ENSCHIG00000012111(LDB1);ENSCHIG00000013457(-);ENSCHIG00000014552(TMEM102);ENSCHIG00000017099(MDGA1);ENSCHIG00000017889(S100A10);ENSCHIG00000018029(CDH1);ENSCHIG00000018333(CYTIP);ENSCHIG00…
GO:0071495	cellular response to endogenous stimulus	65	790	7.03e-05	0.00318354	ENSCHIG00000000293(LDLRAD4);ENSCHIG00000001922(TGFB3);ENSCHIG00000006854(CLEC3B);ENSCHIG00000007459(TFPI);ENSCHIG00000008018(KLF9);ENSCHIG00000008918(P2RY1);ENSCHIG00000010009(CAV3);ENSCHIG00000010063(ACTN2);ENSCHIG00000010408(HJV);ENSCHIG00000011916(TGFB1);ENSCHIG00000012230(ROBO2);ENSCHIG00000014376(CASQ2);ENSCHIG00000014436(PRKAA2);ENSCHIG00000014461(SULF2);ENSCHIG00000014910(SPP1);ENSCHIG0000…
GO:0045859	regulation of protein kinase activity	44	473	7.24e-05	0.00325518	ENSCHIG00000003444(NCAPG2);ENSCHIG00000004220(SPRY4);ENSCHIG00000004374(RB1);ENSCHIG00000004376(CDK5R1);ENSCHIG00000005606(SLC8A2);ENSCHIG00000006433(AFAP1L2);ENSCHIG00000007963(MVP);ENSCHIG00000009799(NCKAP1L);ENSCHIG00000010009(CAV3);ENSCHIG00000011087(SLC8A3);ENSCHIG00000011186(CNPPD1);ENSCHIG00000011320(DUSP6);ENSCHIG00000011781(EMP2);ENSCHIG00000011916(TGFB1);ENSCHIG00000012922(DUSP5);ENSCHI…
GO:0048643	positive regulation of skeletal muscle tissue development	6	16	8.56e-05	0.00381871	ENSCHIG00000013536(RBM24);ENSCHIG00000016206(MEF2C);ENSCHIG00000017627(LMOD3);ENSCHIG00000020787(DLL1);ENSCHIG00000021331(MYOG);ENSCHIG00000023530(FLOT1)
GO:0006268	DNA unwinding involved in DNA replication	4	6	9.03e-05	0.00397941	ENSCHIG00000017476(MCM6);ENSCHIG00000018094(MCM4);ENSCHIG00000026747(RAD51);ENSCHIG00000027136(MCM7)
GO:0051155	positive regulation of striated muscle cell differentiation	9	38	9.05e-05	0.00397941	ENSCHIG00000010009(CAV3);ENSCHIG00000013536(RBM24);ENSCHIG00000016206(MEF2C);ENSCHIG00000016987(SMYD1);ENSCHIG00000017627(LMOD3);ENSCHIG00000018863(IGF1);ENSCHIG00000021149(BMP4);ENSCHIG00000021331(MYOG);ENSCHIG00000023530(FLOT1)
GO:0042325	regulation of phosphorylation	78	1004	9.14e-05	0.00398922	ENSCHIG00000000293(LDLRAD4);ENSCHIG00000003444(NCAPG2);ENSCHIG00000003573(KLHL31);ENSCHIG00000004220(SPRY4);ENSCHIG00000004374(RB1);ENSCHIG00000004376(CDK5R1);ENSCHIG00000005606(SLC8A2);ENSCHIG00000006433(AFAP1L2);ENSCHIG00000007647(AK4);ENSCHIG00000007963(MVP);ENSCHIG00000008067(NRP1);ENSCHIG00000009005(PIK3IP1);ENSCHIG00000009799(NCKAP1L);ENSCHIG00000010009(CAV3);ENSCHIG00000010137(RBL1);ENSCHI…
GO:0045778	positive regulation of ossification	12	66	0.00010307	0.00446662	ENSCHIG00000001027(FZD9);ENSCHIG00000001922(TGFB3);ENSCHIG00000011587(CEBPA);ENSCHIG00000011916(TGFB1);ENSCHIG00000012791(CTHRC1);ENSCHIG00000016206(MEF2C);ENSCHIG00000018863(IGF1);ENSCHIG00000020996(JAG1);ENSCHIG00000021149(BMP4);ENSCHIG00000022660(TGFB2);ENSCHIG00000023662(TP63);ENSCHIG00000026682(FBXO5)
GO:0045595	regulation of cell differentiation	87	1155	0.00010516	0.00452487	ENSCHIG00000000293(LDLRAD4);ENSCHIG00000001922(TGFB3);ENSCHIG00000002609(RBM38);ENSCHIG00000003444(NCAPG2);ENSCHIG00000004374(RB1);ENSCHIG00000004376(CDK5R1);ENSCHIG00000007287(GLI1);ENSCHIG00000008067(NRP1);ENSCHIG00000008913(ATP8A2);ENSCHIG00000009097(CRABP2);ENSCHIG00000009523(WNT9A);ENSCHIG00000009603(RAMP2);ENSCHIG00000009799(NCKAP1L);ENSCHIG00000010009(CAV3);ENSCHIG00000010396(SIX2);ENSCHIG…
GO:0071559	response to transforming growth factor beta	20	155	0.000109983	0.00469906	ENSCHIG00000000293(LDLRAD4);ENSCHIG00000001922(TGFB3);ENSCHIG00000006854(CLEC3B);ENSCHIG00000010009(CAV3);ENSCHIG00000010827(FNDC4);ENSCHIG00000011916(TGFB1);ENSCHIG00000015227(ITGA3);ENSCHIG00000015608(ASPN);ENSCHIG00000016206(MEF2C);ENSCHIG00000016802(PDE2A);ENSCHIG00000018408(-);ENSCHIG00000018645(ANKRD1);ENSCHIG00000019681(PMEPA1);ENSCHIG00000021954(ZNF703);ENSCHIG00000022660(TGFB2);ENSCHIG00…
GO:0035051	cardiocyte differentiation	14	87	0.000112177	0.00475927	ENSCHIG00000003341(ACTC1);ENSCHIG00000010009(CAV3);ENSCHIG00000010063(ACTN2);ENSCHIG00000016206(MEF2C);ENSCHIG00000018863(IGF1);ENSCHIG00000019988(MYL2);ENSCHIG00000020787(DLL1);ENSCHIG00000020996(JAG1);ENSCHIG00000021149(BMP4);ENSCHIG00000022172(FHOD3);ENSCHIG00000022660(TGFB2);ENSCHIG00000023005(CSRP3);ENSCHIG00000024434(ALPK2);ENSCHIG00000024497(MEF2A)
GO:0061024	membrane organization	38	396	0.000117596	0.00495453	ENSCHIG00000000437(ANK3);ENSCHIG00000001027(FZD9);ENSCHIG00000008913(ATP8A2);ENSCHIG00000009799(NCKAP1L);ENSCHIG00000010009(CAV3);ENSCHIG00000010943(SYPL2);ENSCHIG00000011781(EMP2);ENSCHIG00000012197(RUBCNL);ENSCHIG00000012393(HK2);ENSCHIG00000012416(ATP8B1);ENSCHIG00000012485(RILPL1);ENSCHIG00000014506(CHRNB1);ENSCHIG00000014552(TMEM102);ENSCHIG00000015138(ETV5);ENSCHIG00000015236(SPTBN4);ENSCHI…
GO:0014812	muscle cell migration	10	48	0.000118651	0.00496452	ENSCHIG00000000147(PLAT);ENSCHIG00000016206(MEF2C);ENSCHIG00000018863(IGF1);ENSCHIG00000020044(DOCK4);ENSCHIG00000020292(NR4A3);ENSCHIG00000020448(CCN3);ENSCHIG00000020653(SORL1);ENSCHIG00000020858(SERPINE1);ENSCHIG00000020969(MDK);ENSCHIG00000024483(THBS4)
GO:0045787	positive regulation of cell cycle	26	232	0.000123458	0.00513028	ENSCHIG00000001027(FZD9);ENSCHIG00000002460(USP2);ENSCHIG00000004276(FAP);ENSCHIG00000004374(RB1);ENSCHIG00000004376(CDK5R1);ENSCHIG00000007287(GLI1);ENSCHIG00000009155(FEN1);ENSCHIG00000009302(CDC6);ENSCHIG00000009875(RACGAP1);ENSCHIG00000011916(TGFB1);ENSCHIG00000013888(GEN1);ENSCHIG00000014683(GDPD5);ENSCHIG00000016940(ATAD5);ENSCHIG00000018130(DTL);ENSCHIG00000018863(IGF1);ENSCHIG00000021331(…
GO:0032875	regulation of DNA endoreduplication	3	3	0.000129497	0.00527287	ENSCHIG00000023407(E2F8);ENSCHIG00000023455(E2F7);ENSCHIG00000026682(FBXO5)
GO:0035844	cloaca development	3	3	0.000129497	0.00527287	ENSCHIG00000021149(BMP4);ENSCHIG00000021782(WNT11);ENSCHIG00000023662(TP63)
GO:0060197	cloacal septation	3	3	0.000129497	0.00527287	ENSCHIG00000021149(BMP4);ENSCHIG00000021782(WNT11);ENSCHIG00000023662(TP63)
GO:0007219	Notch signaling pathway	17	122	0.000137983	0.00552551	ENSCHIG00000005138(PGAM2);ENSCHIG00000011587(CEBPA);ENSCHIG00000011793(PRAG1);ENSCHIG00000011916(TGFB1);ENSCHIG00000014308(SNAI1);ENSCHIG00000014683(GDPD5);ENSCHIG00000015794(JAG2);ENSCHIG00000016620(GRIP2);ENSCHIG00000017469(CHAC1);ENSCHIG00000018116(DLK1);ENSCHIG00000020448(CCN3);ENSCHIG00000020787(DLL1);ENSCHIG00000020996(JAG1);ENSCHIG00000022359(TSPAN5);ENSCHIG00000022660(TGFB2);ENSCHIG000000…
GO:1902531	regulation of intracellular signal transduction	81	1066	0.00013922	0.00552551	ENSCHIG00000002209(C10orf71);ENSCHIG00000003573(KLHL31);ENSCHIG00000004220(SPRY4);ENSCHIG00000004376(CDK5R1);ENSCHIG00000005289(PLEKHA1);ENSCHIG00000005606(SLC8A2);ENSCHIG00000007510(CCAR2);ENSCHIG00000008067(NRP1);ENSCHIG00000009005(PIK3IP1);ENSCHIG00000009596(CAVIN4);ENSCHIG00000010009(CAV3);ENSCHIG00000011320(DUSP6);ENSCHIG00000011916(TGFB1);ENSCHIG00000011929(TNFSF18);ENSCHIG00000012706(LMCD1…
GO:0019220	regulation of phosphate metabolic process	86	1148	0.000139344	0.00552551	ENSCHIG00000000293(LDLRAD4);ENSCHIG00000003444(NCAPG2);ENSCHIG00000003573(KLHL31);ENSCHIG00000004220(SPRY4);ENSCHIG00000004374(RB1);ENSCHIG00000004376(CDK5R1);ENSCHIG00000005606(SLC8A2);ENSCHIG00000006433(AFAP1L2);ENSCHIG00000007647(AK4);ENSCHIG00000007963(MVP);ENSCHIG00000008067(NRP1);ENSCHIG00000009005(PIK3IP1);ENSCHIG00000009799(NCKAP1L);ENSCHIG00000010009(CAV3);ENSCHIG00000010137(RBL1);ENSCHI…
GO:0051174	regulation of phosphorus metabolic process	86	1148	0.000139344	0.00552551	ENSCHIG00000000293(LDLRAD4);ENSCHIG00000003444(NCAPG2);ENSCHIG00000003573(KLHL31);ENSCHIG00000004220(SPRY4);ENSCHIG00000004374(RB1);ENSCHIG00000004376(CDK5R1);ENSCHIG00000005606(SLC8A2);ENSCHIG00000006433(AFAP1L2);ENSCHIG00000007647(AK4);ENSCHIG00000007963(MVP);ENSCHIG00000008067(NRP1);ENSCHIG00000009005(PIK3IP1);ENSCHIG00000009799(NCKAP1L);ENSCHIG00000010009(CAV3);ENSCHIG00000010137(RBL1);ENSCHI…
GO:0006928	movement of cell or subcellular component	96	1316	0.000147846	0.00582456	ENSCHIG00000000147(PLAT);ENSCHIG00000000293(LDLRAD4);ENSCHIG00000000437(ANK3);ENSCHIG00000002047(KCNJ2);ENSCHIG00000003341(ACTC1);ENSCHIG00000004276(FAP);ENSCHIG00000004298(NANOS1);ENSCHIG00000004376(CDK5R1);ENSCHIG00000006052(SCN3B);ENSCHIG00000006876(OGDH);ENSCHIG00000008067(NRP1);ENSCHIG00000008714(MYH8);ENSCHIG00000008721(STRIP2);ENSCHIG00000009098(KIFC2);ENSCHIG00000009318(KIF24);ENSCHIG0000…
GO:0048589	developmental growth	41	445	0.00015612	0.00611085	ENSCHIG00000001027(FZD9);ENSCHIG00000003444(NCAPG2);ENSCHIG00000004376(CDK5R1);ENSCHIG00000005289(PLEKHA1);ENSCHIG00000007287(GLI1);ENSCHIG00000007566(CYFIP2);ENSCHIG00000008067(NRP1);ENSCHIG00000008795(KLF2);ENSCHIG00000008913(ATP8A2);ENSCHIG00000009097(CRABP2);ENSCHIG00000011320(DUSP6);ENSCHIG00000011916(TGFB1);ENSCHIG00000012699(JADE2);ENSCHIG00000012879(WWC1);ENSCHIG00000013849(FOXS1);ENSCHIG…
GO:0055007	cardiac muscle cell differentiation	12	69	0.000160585	0.0062453	ENSCHIG00000003341(ACTC1);ENSCHIG00000010009(CAV3);ENSCHIG00000010063(ACTN2);ENSCHIG00000016206(MEF2C);ENSCHIG00000018863(IGF1);ENSCHIG00000019988(MYL2);ENSCHIG00000020787(DLL1);ENSCHIG00000021149(BMP4);ENSCHIG00000022172(FHOD3);ENSCHIG00000023005(CSRP3);ENSCHIG00000024434(ALPK2);ENSCHIG00000024497(MEF2A)
GO:0051147	regulation of muscle cell differentiation	14	90	0.00016291	0.00629538	ENSCHIG00000002609(RBM38);ENSCHIG00000010009(CAV3);ENSCHIG00000013536(RBM24);ENSCHIG00000015894(DMPK);ENSCHIG00000016206(MEF2C);ENSCHIG00000016987(SMYD1);ENSCHIG00000017627(LMOD3);ENSCHIG00000017811(PLPP7);ENSCHIG00000018863(IGF1);ENSCHIG00000020448(CCN3);ENSCHIG00000020787(DLL1);ENSCHIG00000021149(BMP4);ENSCHIG00000021331(MYOG);ENSCHIG00000023530(FLOT1)
GO:0040008	regulation of growth	36	374	0.000166041	0.00637578	ENSCHIG00000000946(H1-5);ENSCHIG00000004298(NANOS1);ENSCHIG00000004374(RB1);ENSCHIG00000004376(CDK5R1);ENSCHIG00000007287(GLI1);ENSCHIG00000007510(CCAR2);ENSCHIG00000008067(NRP1);ENSCHIG00000008913(ATP8A2);ENSCHIG00000009097(CRABP2);ENSCHIG00000010632(KRT17);ENSCHIG00000011320(DUSP6);ENSCHIG00000011916(TGFB1);ENSCHIG00000012879(WWC1);ENSCHIG00000013849(FOXS1);ENSCHIG00000014813(IGFBP4);ENSCHIG000…
GO:0007167	enzyme linked receptor protein signaling pathway	53	627	0.000169812	0.00647955	ENSCHIG00000000147(PLAT);ENSCHIG00000000293(LDLRAD4);ENSCHIG00000001922(TGFB3);ENSCHIG00000003279(ESM1);ENSCHIG00000004376(CDK5R1);ENSCHIG00000005289(PLEKHA1);ENSCHIG00000006433(AFAP1L2);ENSCHIG00000007566(CYFIP2);ENSCHIG00000007963(MVP);ENSCHIG00000008067(NRP1);ENSCHIG00000010009(CAV3);ENSCHIG00000010408(HJV);ENSCHIG00000011916(TGFB1);ENSCHIG00000012699(JADE2);ENSCHIG00000013597(JCAD);ENSCHIG000…
GO:0030278	regulation of ossification	19	148	0.000173323	0.0065722	ENSCHIG00000001027(FZD9);ENSCHIG00000001922(TGFB3);ENSCHIG00000007287(GLI1);ENSCHIG00000010396(SIX2);ENSCHIG00000011587(CEBPA);ENSCHIG00000011916(TGFB1);ENSCHIG00000012791(CTHRC1);ENSCHIG00000015557(KREMEN2);ENSCHIG00000016206(MEF2C);ENSCHIG00000018766(EGR2);ENSCHIG00000018863(IGF1);ENSCHIG00000020969(MDK);ENSCHIG00000020996(JAG1);ENSCHIG00000021149(BMP4);ENSCHIG00000022660(TGFB2);ENSCHIG00000023…
GO:0051241	negative regulation of multicellular organismal process	64	800	0.000178505	0.0066734	ENSCHIG00000000293(LDLRAD4);ENSCHIG00000001922(TGFB3);ENSCHIG00000003444(NCAPG2);ENSCHIG00000004374(RB1);ENSCHIG00000004376(CDK5R1);ENSCHIG00000007169(CELF4);ENSCHIG00000007326(E2F2);ENSCHIG00000007459(TFPI);ENSCHIG00000008067(NRP1);ENSCHIG00000008795(KLF2);ENSCHIG00000009523(WNT9A);ENSCHIG00000009799(NCKAP1L);ENSCHIG00000010009(CAV3);ENSCHIG00000011916(TGFB1);ENSCHIG00000012111(LDB1);ENSCHIG0000…
GO:2000145	regulation of cell motility	52	613	0.000179138	0.0066734	ENSCHIG00000000293(LDLRAD4);ENSCHIG00000008067(NRP1);ENSCHIG00000009799(NCKAP1L);ENSCHIG00000011781(EMP2);ENSCHIG00000011916(TGFB1);ENSCHIG00000011929(TNFSF18);ENSCHIG00000012111(LDB1);ENSCHIG00000012713(RHOB);ENSCHIG00000013496(KIF2A);ENSCHIG00000013597(JCAD);ENSCHIG00000014308(SNAI1);ENSCHIG00000014378(WNT5B);ENSCHIG00000014552(TMEM102);ENSCHIG00000015392(FGR);ENSCHIG00000015574(FGF7);ENSCHIG00…
GO:1902229	regulation of intrinsic apoptotic signaling pathway in response to DNA damage	7	25	0.000179292	0.0066734	ENSCHIG00000007510(CCAR2);ENSCHIG00000014308(SNAI1);ENSCHIG00000016468(ZNF385A);ENSCHIG00000016940(ATAD5);ENSCHIG00000020440(DDIAS);ENSCHIG00000021491(CD44);ENSCHIG00000024410(SNAI2)
GO:0071407	cellular response to organic cyclic compound	31	306	0.000188725	0.00698168	ENSCHIG00000007459(TFPI);ENSCHIG00000008018(KLF9);ENSCHIG00000008918(P2RY1);ENSCHIG00000010381(STING1);ENSCHIG00000011587(CEBPA);ENSCHIG00000011916(TGFB1);ENSCHIG00000012464(GRAMD1B);ENSCHIG00000014376(CASQ2);ENSCHIG00000014910(SPP1);ENSCHIG00000015224(ESRRA);ENSCHIG00000016206(MEF2C);ENSCHIG00000016802(PDE2A);ENSCHIG00000017651(PADI2);ENSCHIG00000017824(NEDD4);ENSCHIG00000018029(CDH1);ENSCHIG000…
GO:0030214	hyaluronan catabolic process	4	7	0.00020219	0.00743447	ENSCHIG00000011916(TGFB1);ENSCHIG00000021491(CD44);ENSCHIG00000021773(CEMIP);ENSCHIG00000023522(HYAL1)
GO:0045661	regulation of myoblast differentiation	9	42	0.000206449	0.00753851	ENSCHIG00000011916(TGFB1);ENSCHIG00000016206(MEF2C);ENSCHIG00000016987(SMYD1);ENSCHIG00000020787(DLL1);ENSCHIG00000021149(BMP4);ENSCHIG00000021331(MYOG);ENSCHIG00000021751(KLHL41);ENSCHIG00000024066(MAP3K5);ENSCHIG00000024360(ID3)
GO:0051270	regulation of cellular component movement	55	663	0.000207505	0.00753851	ENSCHIG00000000293(LDLRAD4);ENSCHIG00000008067(NRP1);ENSCHIG00000009799(NCKAP1L);ENSCHIG00000010009(CAV3);ENSCHIG00000011781(EMP2);ENSCHIG00000011916(TGFB1);ENSCHIG00000011929(TNFSF18);ENSCHIG00000012111(LDB1);ENSCHIG00000012713(RHOB);ENSCHIG00000013496(KIF2A);ENSCHIG00000013597(JCAD);ENSCHIG00000014308(SNAI1);ENSCHIG00000014378(WNT5B);ENSCHIG00000014552(TMEM102);ENSCHIG00000015392(FGR);ENSCHIG00…
GO:0051049	regulation of transport	82	1096	0.0002096	0.00756931	ENSCHIG00000000437(ANK3);ENSCHIG00000000501(KCNH5);ENSCHIG00000000839(AMIGO1);ENSCHIG00000001922(TGFB3);ENSCHIG00000002047(KCNJ2);ENSCHIG00000004376(CDK5R1);ENSCHIG00000006052(SCN3B);ENSCHIG00000006418(EEPD1);ENSCHIG00000007908(CACNG6);ENSCHIG00000008913(ATP8A2);ENSCHIG00000008918(P2RY1);ENSCHIG00000009617(KCNJ11);ENSCHIG00000009678(SCN10A);ENSCHIG00000009799(NCKAP1L);ENSCHIG00000010009(CAV3);ENS…
GO:0048468	cell development	98	1365	0.000223869	0.00803677	ENSCHIG00000000437(ANK3);ENSCHIG00000000839(AMIGO1);ENSCHIG00000001775(SLITRK5);ENSCHIG00000002331(MYO16);ENSCHIG00000003341(ACTC1);ENSCHIG00000004298(NANOS1);ENSCHIG00000004374(RB1);ENSCHIG00000004376(CDK5R1);ENSCHIG00000006876(OGDH);ENSCHIG00000007566(CYFIP2);ENSCHIG00000008067(NRP1);ENSCHIG00000008795(KLF2);ENSCHIG00000008913(ATP8A2);ENSCHIG00000009028(GPRIN1);ENSCHIG00000009097(CRABP2);ENSCHI…
GO:0071560	cellular response to transforming growth factor beta stimulus	19	151	0.000225719	0.00805551	ENSCHIG00000000293(LDLRAD4);ENSCHIG00000001922(TGFB3);ENSCHIG00000006854(CLEC3B);ENSCHIG00000010009(CAV3);ENSCHIG00000011916(TGFB1);ENSCHIG00000015227(ITGA3);ENSCHIG00000015608(ASPN);ENSCHIG00000016206(MEF2C);ENSCHIG00000016802(PDE2A);ENSCHIG00000018408(-);ENSCHIG00000018645(ANKRD1);ENSCHIG00000019681(PMEPA1);ENSCHIG00000021954(ZNF703);ENSCHIG00000022660(TGFB2);ENSCHIG00000023003(HTRA3);ENSCHIG00…
GO:0048584	positive regulation of response to stimulus	99	1383	0.000230586	0.00818108	ENSCHIG00000001027(FZD9);ENSCHIG00000002209(C10orf71);ENSCHIG00000003279(ESM1);ENSCHIG00000005289(PLEKHA1);ENSCHIG00000006433(AFAP1L2);ENSCHIG00000006747(-);ENSCHIG00000007287(GLI1);ENSCHIG00000007510(CCAR2);ENSCHIG00000007566(CYFIP2);ENSCHIG00000008067(NRP1);ENSCHIG00000008795(KLF2);ENSCHIG00000009523(WNT9A);ENSCHIG00000009799(NCKAP1L);ENSCHIG00000010381(STING1);ENSCHIG00000011587(CEBPA);ENSCHIG…
GO:0000278	mitotic cell cycle	45	514	0.000242673	0.00855986	ENSCHIG00000000437(ANK3);ENSCHIG00000000501(KCNH5);ENSCHIG00000002460(USP2);ENSCHIG00000004276(FAP);ENSCHIG00000004374(RB1);ENSCHIG00000005401(SMC2);ENSCHIG00000006433(AFAP1L2);ENSCHIG00000008062(TICRR);ENSCHIG00000009302(CDC6);ENSCHIG00000009523(WNT9A);ENSCHIG00000009875(RACGAP1);ENSCHIG00000010465(HASPIN);ENSCHIG00000011834(MASTL);ENSCHIG00000011916(TGFB1);ENSCHIG00000012713(RHOB);ENSCHIG000000…
GO:0090068	positive regulation of cell cycle process	20	165	0.000258958	0.00908149	ENSCHIG00000004276(FAP);ENSCHIG00000004374(RB1);ENSCHIG00000004376(CDK5R1);ENSCHIG00000007287(GLI1);ENSCHIG00000009155(FEN1);ENSCHIG00000009302(CDC6);ENSCHIG00000009875(RACGAP1);ENSCHIG00000011916(TGFB1);ENSCHIG00000013888(GEN1);ENSCHIG00000016940(ATAD5);ENSCHIG00000018130(DTL);ENSCHIG00000018863(IGF1);ENSCHIG00000021331(MYOG);ENSCHIG00000022907(AURKB);ENSCHIG00000023407(E2F8);ENSCHIG00000023455(…
GO:0080134	regulation of response to stress	69	892	0.000267284	0.0093196	ENSCHIG00000001109(EFHD1);ENSCHIG00000003573(KLHL31);ENSCHIG00000004374(RB1);ENSCHIG00000006747(-);ENSCHIG00000007459(TFPI);ENSCHIG00000007510(CCAR2);ENSCHIG00000010009(CAV3);ENSCHIG00000010137(RBL1);ENSCHIG00000010381(STING1);ENSCHIG00000010827(FNDC4);ENSCHIG00000011587(CEBPA);ENSCHIG00000013457(-);ENSCHIG00000013995(SUSD4);ENSCHIG00000014101(BFAR);ENSCHIG00000014123(RAD51AP1);ENSCHIG00000014127…
GO:0097435	supramolecular fiber organization	40	442	0.000271667	0.0094183	ENSCHIG00000001922(TGFB3);ENSCHIG00000003341(ACTC1);ENSCHIG00000004374(RB1);ENSCHIG00000008067(NRP1);ENSCHIG00000008416(DES);ENSCHIG00000009318(KIF24);ENSCHIG00000009799(NCKAP1L);ENSCHIG00000010009(CAV3);ENSCHIG00000010063(ACTN2);ENSCHIG00000010632(KRT17);ENSCHIG00000011781(EMP2);ENSCHIG00000012180(XIRP1);ENSCHIG00000012778(MYOZ2);ENSCHIG00000013457(-);ENSCHIG00000014088(CRYAB);ENSCHIG00000014376…
GO:0043500	muscle adaptation	11	63	0.000288353	0.00988777	ENSCHIG00000010009(CAV3);ENSCHIG00000012706(LMCD1);ENSCHIG00000012778(MYOZ2);ENSCHIG00000016206(MEF2C);ENSCHIG00000016517(TNNI1);ENSCHIG00000018863(IGF1);ENSCHIG00000019356(TNNC1);ENSCHIG00000021331(MYOG);ENSCHIG00000024497(MEF2A);ENSCHIG00000025700(MYMK);ENSCHIG00000025819(TRPC3)
GO:0043550	regulation of lipid kinase activity	8	35	0.000290098	0.00988777	ENSCHIG00000004374(RB1);ENSCHIG00000009005(PIK3IP1);ENSCHIG00000010137(RBL1);ENSCHIG00000011916(TGFB1);ENSCHIG00000015392(FGR);ENSCHIG00000021617(PIK3R5);ENSCHIG00000021915(VAV2);ENSCHIG00000022450(LYN)
GO:0048641	regulation of skeletal muscle tissue development	8	35	0.000290098	0.00988777	ENSCHIG00000011916(TGFB1);ENSCHIG00000013536(RBM24);ENSCHIG00000016206(MEF2C);ENSCHIG00000017627(LMOD3);ENSCHIG00000020787(DLL1);ENSCHIG00000021331(MYOG);ENSCHIG00000021751(KLHL41);ENSCHIG00000023530(FLOT1)
GO:0061448	connective tissue development	22	192	0.000292824	0.00992494	ENSCHIG00000009523(WNT9A);ENSCHIG00000010396(SIX2);ENSCHIG00000011916(TGFB1);ENSCHIG00000014308(SNAI1);ENSCHIG00000014378(WNT5B);ENSCHIG00000014461(SULF2);ENSCHIG00000016206(MEF2C);ENSCHIG00000016397(ZNF219);ENSCHIG00000019581(GDF6);ENSCHIG00000019616(LEP);ENSCHIG00000020448(CCN3);ENSCHIG00000020502(ADAMTS12);ENSCHIG00000020653(SORL1);ENSCHIG00000020738(FGF9);ENSCHIG00000020792(-);ENSCHIG00000020…
GO:0045332	phospholipid translocation	5	13	0.000301277	0.0100986	ENSCHIG00000008913(ATP8A2);ENSCHIG00000012416(ATP8B1);ENSCHIG00000021104(ABCA4);ENSCHIG00000023165(ABCA7);ENSCHIG00000024104(ABCA1)
GO:0055003	cardiac myofibril assembly	5	13	0.000301277	0.0100986	ENSCHIG00000003341(ACTC1);ENSCHIG00000019988(MYL2);ENSCHIG00000022172(FHOD3);ENSCHIG00000023005(CSRP3);ENSCHIG00000024497(MEF2A)
GO:0023052	signaling	278	4636	0.000308018	0.0102678	ENSCHIG00000000147(PLAT);ENSCHIG00000000293(LDLRAD4);ENSCHIG00000000437(ANK3);ENSCHIG00000001027(FZD9);ENSCHIG00000001775(SLITRK5);ENSCHIG00000001922(TGFB3);ENSCHIG00000002047(KCNJ2);ENSCHIG00000002209(C10orf71);ENSCHIG00000002331(MYO16);ENSCHIG00000003279(ESM1);ENSCHIG00000003444(NCAPG2);ENSCHIG00000003573(KLHL31);ENSCHIG00000003956(PTH2R);ENSCHIG00000004220(SPRY4);ENSCHIG00000004374(RB1);ENSCHI…
GO:0045597	positive regulation of cell differentiation	52	628	0.000322084	0.010678	ENSCHIG00000001922(TGFB3);ENSCHIG00000004374(RB1);ENSCHIG00000008067(NRP1);ENSCHIG00000008913(ATP8A2);ENSCHIG00000009097(CRABP2);ENSCHIG00000009523(WNT9A);ENSCHIG00000009603(RAMP2);ENSCHIG00000009799(NCKAP1L);ENSCHIG00000010009(CAV3);ENSCHIG00000011587(CEBPA);ENSCHIG00000011916(TGFB1);ENSCHIG00000012230(ROBO2);ENSCHIG00000012699(JADE2);ENSCHIG00000012791(CTHRC1);ENSCHIG00000013536(RBM24);ENSCHIG0…
GO:1901797	negative regulation of signal transduction by p53 class mediator	6	20	0.000348071	0.0114769	ENSCHIG00000014308(SNAI1);ENSCHIG00000014990(RRN3);ENSCHIG00000016468(ZNF385A);ENSCHIG00000016940(ATAD5);ENSCHIG00000021491(CD44);ENSCHIG00000024410(SNAI2)
GO:0040011	locomotion	86	1181	0.000355911	0.011672	ENSCHIG00000000147(PLAT);ENSCHIG00000000293(LDLRAD4);ENSCHIG00000000437(ANK3);ENSCHIG00000004276(FAP);ENSCHIG00000004298(NANOS1);ENSCHIG00000004376(CDK5R1);ENSCHIG00000006876(OGDH);ENSCHIG00000008067(NRP1);ENSCHIG00000008721(STRIP2);ENSCHIG00000009799(NCKAP1L);ENSCHIG00000010396(SIX2);ENSCHIG00000011175(CCL17);ENSCHIG00000011193(-);ENSCHIG00000011781(EMP2);ENSCHIG00000011793(PRAG1);ENSCHIG0000001…
GO:0010631	epithelial cell migration	23	208	0.000361742	0.0117994	ENSCHIG00000004276(FAP);ENSCHIG00000004298(NANOS1);ENSCHIG00000008067(NRP1);ENSCHIG00000011781(EMP2);ENSCHIG00000011916(TGFB1);ENSCHIG00000012713(RHOB);ENSCHIG00000013597(JCAD);ENSCHIG00000015574(FGF7);ENSCHIG00000016206(MEF2C);ENSCHIG00000016700(HMOX1);ENSCHIG00000017918(ADAMTS9);ENSCHIG00000018848(ADGRB1);ENSCHIG00000020448(CCN3);ENSCHIG00000021048(DPP4);ENSCHIG00000021149(BMP4);ENSCHIG00000021…
GO:0001932	regulation of protein phosphorylation	70	920	0.00038716	0.012561	ENSCHIG00000000293(LDLRAD4);ENSCHIG00000003444(NCAPG2);ENSCHIG00000003573(KLHL31);ENSCHIG00000004220(SPRY4);ENSCHIG00000004374(RB1);ENSCHIG00000004376(CDK5R1);ENSCHIG00000005606(SLC8A2);ENSCHIG00000006433(AFAP1L2);ENSCHIG00000007963(MVP);ENSCHIG00000008067(NRP1);ENSCHIG00000009799(NCKAP1L);ENSCHIG00000010009(CAV3);ENSCHIG00000011087(SLC8A3);ENSCHIG00000011186(CNPPD1);ENSCHIG00000011320(DUSP6);ENS…
GO:0033554	cellular response to stress	85	1168	0.00039362	0.0127026	ENSCHIG00000001109(EFHD1);ENSCHIG00000003573(KLHL31);ENSCHIG00000005289(PLEKHA1);ENSCHIG00000006418(EEPD1);ENSCHIG00000007510(CCAR2);ENSCHIG00000007647(AK4);ENSCHIG00000008689(DCTPP1);ENSCHIG00000008795(KLF2);ENSCHIG00000009155(FEN1);ENSCHIG00000009359(GSTM3);ENSCHIG00000010009(CAV3);ENSCHIG00000010137(RBL1);ENSCHIG00000010328(POLH);ENSCHIG00000011087(SLC8A3);ENSCHIG00000012361(H2AX);ENSCHIG00000…
GO:0090132	epithelium migration	23	210	0.000414975	0.0132702	ENSCHIG00000004276(FAP);ENSCHIG00000004298(NANOS1);ENSCHIG00000008067(NRP1);ENSCHIG00000011781(EMP2);ENSCHIG00000011916(TGFB1);ENSCHIG00000012713(RHOB);ENSCHIG00000013597(JCAD);ENSCHIG00000015574(FGF7);ENSCHIG00000016206(MEF2C);ENSCHIG00000016700(HMOX1);ENSCHIG00000017918(ADAMTS9);ENSCHIG00000018848(ADGRB1);ENSCHIG00000020448(CCN3);ENSCHIG00000021048(DPP4);ENSCHIG00000021149(BMP4);ENSCHIG00000021…
GO:0006811	ion transport	85	1170	0.000415581	0.0132702	ENSCHIG00000000437(ANK3);ENSCHIG00000000501(KCNH5);ENSCHIG00000000839(AMIGO1);ENSCHIG00000002047(KCNJ2);ENSCHIG00000003894(-);ENSCHIG00000005606(SLC8A2);ENSCHIG00000006052(SCN3B);ENSCHIG00000007182(ATP10A);ENSCHIG00000007220(SLC7A8);ENSCHIG00000007908(CACNG6);ENSCHIG00000008646(SLCO2B1);ENSCHIG00000008913(ATP8A2);ENSCHIG00000008918(P2RY1);ENSCHIG00000009059(SLC6A13);ENSCHIG00000009247(SLC6A19);EN…
GO:0043502	regulation of muscle adaptation	9	46	0.00042551	0.0135161	ENSCHIG00000010009(CAV3);ENSCHIG00000012706(LMCD1);ENSCHIG00000016517(TNNI1);ENSCHIG00000018863(IGF1);ENSCHIG00000019356(TNNC1);ENSCHIG00000021331(MYOG);ENSCHIG00000024497(MEF2A);ENSCHIG00000025700(MYMK);ENSCHIG00000025819(TRPC3)
GO:0040012	regulation of locomotion	54	667	0.000429413	0.013569	ENSCHIG00000000293(LDLRAD4);ENSCHIG00000008067(NRP1);ENSCHIG00000009799(NCKAP1L);ENSCHIG00000011193(-);ENSCHIG00000011781(EMP2);ENSCHIG00000011916(TGFB1);ENSCHIG00000011929(TNFSF18);ENSCHIG00000012111(LDB1);ENSCHIG00000012230(ROBO2);ENSCHIG00000012713(RHOB);ENSCHIG00000013496(KIF2A);ENSCHIG00000013597(JCAD);ENSCHIG00000014308(SNAI1);ENSCHIG00000014378(WNT5B);ENSCHIG00000014552(TMEM102);ENSCHIG000…
GO:2001021	negative regulation of response to DNA damage stimulus	10	56	0.000447992	0.0140476	ENSCHIG00000007510(CCAR2);ENSCHIG00000014308(SNAI1);ENSCHIG00000014936(SHLD1);ENSCHIG00000016468(ZNF385A);ENSCHIG00000016940(ATAD5);ENSCHIG00000018397(CGAS);ENSCHIG00000020440(DDIAS);ENSCHIG00000021491(CD44);ENSCHIG00000024410(SNAI2);ENSCHIG00000026682(FBXO5)
GO:0034204	lipid translocation	5	14	0.000449191	0.0140476	ENSCHIG00000008913(ATP8A2);ENSCHIG00000012416(ATP8B1);ENSCHIG00000021104(ABCA4);ENSCHIG00000023165(ABCA7);ENSCHIG00000024104(ABCA1)
GO:0048593	camera-type eye morphogenesis	13	88	0.000464018	0.0142248	ENSCHIG00000001972(FJX1);ENSCHIG00000008913(ATP8A2);ENSCHIG00000011185(TENM3);ENSCHIG00000012755(TSPAN12);ENSCHIG00000017181(LCTL);ENSCHIG00000020729(ALDH1A3);ENSCHIG00000020787(DLL1);ENSCHIG00000020996(JAG1);ENSCHIG00000021149(BMP4);ENSCHIG00000022036(THRB);ENSCHIG00000023849(COL8A2);ENSCHIG00000026198(PROM1);ENSCHIG00000026624(-)
GO:0048870	cell motility	77	1041	0.000464311	0.0142248	ENSCHIG00000000147(PLAT);ENSCHIG00000000293(LDLRAD4);ENSCHIG00000004276(FAP);ENSCHIG00000004298(NANOS1);ENSCHIG00000004376(CDK5R1);ENSCHIG00000006876(OGDH);ENSCHIG00000008067(NRP1);ENSCHIG00000008721(STRIP2);ENSCHIG00000009799(NCKAP1L);ENSCHIG00000010396(SIX2);ENSCHIG00000011175(CCL17);ENSCHIG00000011781(EMP2);ENSCHIG00000011793(PRAG1);ENSCHIG00000011916(TGFB1);ENSCHIG00000011929(TNFSF18);ENSCHIG…
GO:0051674	localization of cell	77	1041	0.000464311	0.0142248	ENSCHIG00000000147(PLAT);ENSCHIG00000000293(LDLRAD4);ENSCHIG00000004276(FAP);ENSCHIG00000004298(NANOS1);ENSCHIG00000004376(CDK5R1);ENSCHIG00000006876(OGDH);ENSCHIG00000008067(NRP1);ENSCHIG00000008721(STRIP2);ENSCHIG00000009799(NCKAP1L);ENSCHIG00000010396(SIX2);ENSCHIG00000011175(CCL17);ENSCHIG00000011781(EMP2);ENSCHIG00000011793(PRAG1);ENSCHIG00000011916(TGFB1);ENSCHIG00000011929(TNFSF18);ENSCHIG…
GO:0030212	hyaluronan metabolic process	6	21	0.000466579	0.0142248	ENSCHIG00000011424(-);ENSCHIG00000011916(TGFB1);ENSCHIG00000013634(ITIH4);ENSCHIG00000021491(CD44);ENSCHIG00000021773(CEMIP);ENSCHIG00000023522(HYAL1)
GO:0061311	cell surface receptor signaling pathway involved in heart development	6	21	0.000466579	0.0142248	ENSCHIG00000011916(TGFB1);ENSCHIG00000014308(SNAI1);ENSCHIG00000020996(JAG1);ENSCHIG00000021149(BMP4);ENSCHIG00000021782(WNT11);ENSCHIG00000024434(ALPK2)
GO:0090130	tissue migration	23	212	0.000474947	0.0144075	ENSCHIG00000004276(FAP);ENSCHIG00000004298(NANOS1);ENSCHIG00000008067(NRP1);ENSCHIG00000011781(EMP2);ENSCHIG00000011916(TGFB1);ENSCHIG00000012713(RHOB);ENSCHIG00000013597(JCAD);ENSCHIG00000015574(FGF7);ENSCHIG00000016206(MEF2C);ENSCHIG00000016700(HMOX1);ENSCHIG00000017918(ADAMTS9);ENSCHIG00000018848(ADGRB1);ENSCHIG00000020448(CCN3);ENSCHIG00000021048(DPP4);ENSCHIG00000021149(BMP4);ENSCHIG00000021…
GO:0034762	regulation of transmembrane transport	31	323	0.000485595	0.0146572	ENSCHIG00000000437(ANK3);ENSCHIG00000000501(KCNH5);ENSCHIG00000000839(AMIGO1);ENSCHIG00000002047(KCNJ2);ENSCHIG00000006052(SCN3B);ENSCHIG00000007908(CACNG6);ENSCHIG00000009617(KCNJ11);ENSCHIG00000009678(SCN10A);ENSCHIG00000010009(CAV3);ENSCHIG00000010063(ACTN2);ENSCHIG00000010972(CACNG1);ENSCHIG00000012393(HK2);ENSCHIG00000012884(KCNJ5);ENSCHIG00000014376(CASQ2);ENSCHIG00000014954(WNK2);ENSCHIG00…
GO:0009628	response to abiotic stimulus	48	577	0.000489848	0.0147124	ENSCHIG00000000147(PLAT);ENSCHIG00000001109(EFHD1);ENSCHIG00000001922(TGFB3);ENSCHIG00000002460(USP2);ENSCHIG00000007510(CCAR2);ENSCHIG00000007647(AK4);ENSCHIG00000008062(TICRR);ENSCHIG00000008913(ATP8A2);ENSCHIG00000010009(CAV3);ENSCHIG00000010328(POLH);ENSCHIG00000011087(SLC8A3);ENSCHIG00000011770(PPL);ENSCHIG00000012713(RHOB);ENSCHIG00000014088(CRYAB);ENSCHIG00000014123(RAD51AP1);ENSCHIG000000…
GO:0042023	DNA endoreduplication	3	4	0.000498384	0.014814	ENSCHIG00000023407(E2F8);ENSCHIG00000023455(E2F7);ENSCHIG00000026682(FBXO5)
GO:0043932	ossification involved in bone remodeling	3	4	0.000498384	0.014814	ENSCHIG00000001922(TGFB3);ENSCHIG00000011916(TGFB1);ENSCHIG00000012791(CTHRC1)
GO:0045445	myoblast differentiation	11	67	0.000500644	0.014814	ENSCHIG00000004374(RB1);ENSCHIG00000011916(TGFB1);ENSCHIG00000016206(MEF2C);ENSCHIG00000016987(SMYD1);ENSCHIG00000018863(IGF1);ENSCHIG00000020787(DLL1);ENSCHIG00000021149(BMP4);ENSCHIG00000021331(MYOG);ENSCHIG00000021751(KLHL41);ENSCHIG00000024066(MAP3K5);ENSCHIG00000024360(ID3)
GO:0051149	positive regulation of muscle cell differentiation	9	47	0.000502998	0.014814	ENSCHIG00000010009(CAV3);ENSCHIG00000013536(RBM24);ENSCHIG00000016206(MEF2C);ENSCHIG00000016987(SMYD1);ENSCHIG00000017627(LMOD3);ENSCHIG00000018863(IGF1);ENSCHIG00000021149(BMP4);ENSCHIG00000021331(MYOG);ENSCHIG00000023530(FLOT1)
GO:0042391	regulation of membrane potential	25	241	0.000540529	0.0158424	ENSCHIG00000000437(ANK3);ENSCHIG00000002047(KCNJ2);ENSCHIG00000005606(SLC8A2);ENSCHIG00000006052(SCN3B);ENSCHIG00000007153(RNF122);ENSCHIG00000007169(CELF4);ENSCHIG00000009617(KCNJ11);ENSCHIG00000009678(SCN10A);ENSCHIG00000010009(CAV3);ENSCHIG00000010063(ACTN2);ENSCHIG00000011087(SLC8A3);ENSCHIG00000012884(KCNJ5);ENSCHIG00000014376(CASQ2);ENSCHIG00000014506(CHRNB1);ENSCHIG00000014693(CHRNG);ENSCH…
GO:0010831	positive regulation of myotube differentiation	6	22	0.000614294	0.0179179	ENSCHIG00000010009(CAV3);ENSCHIG00000013536(RBM24);ENSCHIG00000016987(SMYD1);ENSCHIG00000017627(LMOD3);ENSCHIG00000021331(MYOG);ENSCHIG00000023530(FLOT1)
GO:0006915	apoptotic process	79	1086	0.000644228	0.018678	ENSCHIG00000001027(FZD9);ENSCHIG00000003341(ACTC1);ENSCHIG00000004276(FAP);ENSCHIG00000004374(RB1);ENSCHIG00000007153(RNF122);ENSCHIG00000007326(E2F2);ENSCHIG00000007510(CCAR2);ENSCHIG00000007566(CYFIP2);ENSCHIG00000007815(HYPK);ENSCHIG00000008067(NRP1);ENSCHIG00000009362(FBXO10);ENSCHIG00000009523(WNT9A);ENSCHIG00000009603(RAMP2);ENSCHIG00000009799(NCKAP1L);ENSCHIG00000011320(DUSP6);ENSCHIG00000…
GO:0071214	cellular response to abiotic stimulus	20	177	0.00064959	0.018678	ENSCHIG00000001109(EFHD1);ENSCHIG00000010328(POLH);ENSCHIG00000012713(RHOB);ENSCHIG00000014088(CRYAB);ENSCHIG00000014123(RAD51AP1);ENSCHIG00000015809(MYLK);ENSCHIG00000015863(PCNA);ENSCHIG00000016960(USP28);ENSCHIG00000017824(NEDD4);ENSCHIG00000017926(BMF);ENSCHIG00000018645(ANKRD1);ENSCHIG00000020260(LRRC8E);ENSCHIG00000021782(WNT11);ENSCHIG00000022705(EGR1);ENSCHIG00000022907(AURKB);ENSCHIG0000…
GO:0104004	cellular response to environmental stimulus	20	177	0.00064959	0.018678	ENSCHIG00000001109(EFHD1);ENSCHIG00000010328(POLH);ENSCHIG00000012713(RHOB);ENSCHIG00000014088(CRYAB);ENSCHIG00000014123(RAD51AP1);ENSCHIG00000015809(MYLK);ENSCHIG00000015863(PCNA);ENSCHIG00000016960(USP28);ENSCHIG00000017824(NEDD4);ENSCHIG00000017926(BMF);ENSCHIG00000018645(ANKRD1);ENSCHIG00000020260(LRRC8E);ENSCHIG00000021782(WNT11);ENSCHIG00000022705(EGR1);ENSCHIG00000022907(AURKB);ENSCHIG0000…
GO:1903047	mitotic cell cycle process	37	417	0.000660931	0.0188977	ENSCHIG00000000437(ANK3);ENSCHIG00000000501(KCNH5);ENSCHIG00000004374(RB1);ENSCHIG00000005401(SMC2);ENSCHIG00000008062(TICRR);ENSCHIG00000009302(CDC6);ENSCHIG00000009523(WNT9A);ENSCHIG00000009875(RACGAP1);ENSCHIG00000010465(HASPIN);ENSCHIG00000011834(MASTL);ENSCHIG00000011916(TGFB1);ENSCHIG00000012713(RHOB);ENSCHIG00000013496(KIF2A);ENSCHIG00000013888(GEN1);ENSCHIG00000014834(TOM1L1);ENSCHIG00000…
GO:0050794	regulation of cellular process	449	8028	0.000663458	0.0188977	ENSCHIG00000000147(PLAT);ENSCHIG00000000293(LDLRAD4);ENSCHIG00000000437(ANK3);ENSCHIG00000000501(KCNH5);ENSCHIG00000000839(AMIGO1);ENSCHIG00000000946(H1-5);ENSCHIG00000001027(FZD9);ENSCHIG00000001109(EFHD1);ENSCHIG00000001775(SLITRK5);ENSCHIG00000001922(TGFB3);ENSCHIG00000002209(C10orf71);ENSCHIG00000002331(MYO16);ENSCHIG00000002460(USP2);ENSCHIG00000002609(RBM38);ENSCHIG00000003279(ESM1);ENSCHIG…
GO:0001765	membrane raft assembly	4	9	0.000670715	0.0190151	ENSCHIG00000010009(CAV3);ENSCHIG00000011781(EMP2);ENSCHIG00000017889(S100A10);ENSCHIG00000023530(FLOT1)
GO:0051179	localization	258	4311	0.000684578	0.0193178	ENSCHIG00000000147(PLAT);ENSCHIG00000000293(LDLRAD4);ENSCHIG00000000437(ANK3);ENSCHIG00000000501(KCNH5);ENSCHIG00000000839(AMIGO1);ENSCHIG00000000946(H1-5);ENSCHIG00000001027(FZD9);ENSCHIG00000001102(-);ENSCHIG00000001922(TGFB3);ENSCHIG00000002047(KCNJ2);ENSCHIG00000003894(-);ENSCHIG00000004276(FAP);ENSCHIG00000004298(NANOS1);ENSCHIG00000004374(RB1);ENSCHIG00000004376(CDK5R1);ENSCHIG00000004734(F…
GO:0035914	skeletal muscle cell differentiation	10	59	0.000689381	0.0193633	ENSCHIG00000004374(RB1);ENSCHIG00000013536(RBM24);ENSCHIG00000016206(MEF2C);ENSCHIG00000016987(SMYD1);ENSCHIG00000018645(ANKRD1);ENSCHIG00000018766(EGR2);ENSCHIG00000021667(MYF6);ENSCHIG00000021751(KLHL41);ENSCHIG00000022705(EGR1);ENSCHIG00000025384(FOS)
GO:0071466	cellular response to xenobiotic stimulus	9	49	0.000692785	0.0193692	ENSCHIG00000004374(RB1);ENSCHIG00000008715(-);ENSCHIG00000009359(GSTM3);ENSCHIG00000014376(CASQ2);ENSCHIG00000015863(PCNA);ENSCHIG00000016802(PDE2A);ENSCHIG00000019440(-);ENSCHIG00000021723(STAT5B);ENSCHIG00000027136(MCM7)
GO:0051726	regulation of cell cycle	53	665	0.000698499	0.0194394	ENSCHIG00000000501(KCNH5);ENSCHIG00000001027(FZD9);ENSCHIG00000002460(USP2);ENSCHIG00000004276(FAP);ENSCHIG00000004374(RB1);ENSCHIG00000004376(CDK5R1);ENSCHIG00000006433(AFAP1L2);ENSCHIG00000007287(GLI1);ENSCHIG00000007326(E2F2);ENSCHIG00000007510(CCAR2);ENSCHIG00000008062(TICRR);ENSCHIG00000009155(FEN1);ENSCHIG00000009302(CDC6);ENSCHIG00000009523(WNT9A);ENSCHIG00000009875(RACGAP1);ENSCHIG0000001…
GO:0051246	regulation of protein metabolic process	123	1845	0.000709349	0.0196512	ENSCHIG00000000147(PLAT);ENSCHIG00000000293(LDLRAD4);ENSCHIG00000000946(H1-5);ENSCHIG00000003444(NCAPG2);ENSCHIG00000003573(KLHL31);ENSCHIG00000004220(SPRY4);ENSCHIG00000004298(NANOS1);ENSCHIG00000004374(RB1);ENSCHIG00000004376(CDK5R1);ENSCHIG00000005606(SLC8A2);ENSCHIG00000006433(AFAP1L2);ENSCHIG00000007459(TFPI);ENSCHIG00000007510(CCAR2);ENSCHIG00000007566(CYFIP2);ENSCHIG00000007963(MVP);ENSCHI…
GO:0022612	gland morphogenesis	13	92	0.000716699	0.0197646	ENSCHIG00000001922(TGFB3);ENSCHIG00000007287(GLI1);ENSCHIG00000008067(NRP1);ENSCHIG00000010009(CAV3);ENSCHIG00000011916(TGFB1);ENSCHIG00000014461(SULF2);ENSCHIG00000015138(ETV5);ENSCHIG00000015574(FGF7);ENSCHIG00000020969(MDK);ENSCHIG00000021149(BMP4);ENSCHIG00000022660(TGFB2);ENSCHIG00000023662(TP63);ENSCHIG00000025215(TGM2)
GO:0009887	animal organ morphogenesis	56	714	0.000729516	0.020027	ENSCHIG00000001922(TGFB3);ENSCHIG00000001972(FJX1);ENSCHIG00000003341(ACTC1);ENSCHIG00000005289(PLEKHA1);ENSCHIG00000007287(GLI1);ENSCHIG00000008067(NRP1);ENSCHIG00000008913(ATP8A2);ENSCHIG00000009523(WNT9A);ENSCHIG00000010009(CAV3);ENSCHIG00000010396(SIX2);ENSCHIG00000011185(TENM3);ENSCHIG00000011916(TGFB1);ENSCHIG00000012755(TSPAN12);ENSCHIG00000012791(CTHRC1);ENSCHIG00000012871(E2F5);ENSCHIG00…
GO:1901136	carbohydrate derivative catabolic process	12	81	0.000739555	0.0202112	ENSCHIG00000008689(DCTPP1);ENSCHIG00000011916(TGFB1);ENSCHIG00000014241(EDEM3);ENSCHIG00000016223(DPYD);ENSCHIG00000016802(PDE2A);ENSCHIG00000020144(FUCA2);ENSCHIG00000020502(ADAMTS12);ENSCHIG00000021198(ACAT1);ENSCHIG00000021491(CD44);ENSCHIG00000021773(CEMIP);ENSCHIG00000023522(HYAL1);ENSCHIG00000024811(NT5C)
GO:0030308	negative regulation of cell growth	14	104	0.000745608	0.020282	ENSCHIG00000004374(RB1);ENSCHIG00000004376(CDK5R1);ENSCHIG00000007510(CCAR2);ENSCHIG00000008067(NRP1);ENSCHIG00000011916(TGFB1);ENSCHIG00000019988(MYL2);ENSCHIG00000020448(CCN3);ENSCHIG00000021782(WNT11);ENSCHIG00000021818(DACT3);ENSCHIG00000022660(TGFB2);ENSCHIG00000022875(SEMA3G);ENSCHIG00000023522(HYAL1);ENSCHIG00000023698(SESN2);ENSCHIG00000027091(PTPRS)
GO:0014888	striated muscle adaptation	7	31	0.000752176	0.020282	ENSCHIG00000012778(MYOZ2);ENSCHIG00000016206(MEF2C);ENSCHIG00000016517(TNNI1);ENSCHIG00000019356(TNNC1);ENSCHIG00000021331(MYOG);ENSCHIG00000025700(MYMK);ENSCHIG00000025819(TRPC3)
GO:0014910	regulation of smooth muscle cell migration	7	31	0.000752176	0.020282	ENSCHIG00000016206(MEF2C);ENSCHIG00000018863(IGF1);ENSCHIG00000020044(DOCK4);ENSCHIG00000020292(NR4A3);ENSCHIG00000020653(SORL1);ENSCHIG00000020858(SERPINE1);ENSCHIG00000020969(MDK)
GO:0060079	excitatory postsynaptic potential	10	60	0.000790407	0.0212186	ENSCHIG00000005606(SLC8A2);ENSCHIG00000007169(CELF4);ENSCHIG00000011087(SLC8A3);ENSCHIG00000014506(CHRNB1);ENSCHIG00000014693(CHRNG);ENSCHIG00000015894(DMPK);ENSCHIG00000016206(MEF2C);ENSCHIG00000018272(CHRNA1);ENSCHIG00000020021(CHRND);ENSCHIG00000022718(GRIN2C)
GO:0044786	cell cycle DNA replication	6	23	0.000795836	0.0212659	ENSCHIG00000015863(PCNA);ENSCHIG00000016940(ATAD5);ENSCHIG00000023407(E2F8);ENSCHIG00000023455(E2F7);ENSCHIG00000026682(FBXO5);ENSCHIG00000026747(RAD51)
GO:0043542	endothelial cell migration	18	154	0.00079918	0.0212659	ENSCHIG00000004276(FAP);ENSCHIG00000008067(NRP1);ENSCHIG00000011781(EMP2);ENSCHIG00000011916(TGFB1);ENSCHIG00000012713(RHOB);ENSCHIG00000013597(JCAD);ENSCHIG00000016206(MEF2C);ENSCHIG00000016700(HMOX1);ENSCHIG00000017918(ADAMTS9);ENSCHIG00000018848(ADGRB1);ENSCHIG00000020448(CCN3);ENSCHIG00000021048(DPP4);ENSCHIG00000021149(BMP4);ENSCHIG00000021532(STARD13);ENSCHIG00000024271(DNAJA4);ENSCHIG00000…
GO:0061337	cardiac conduction	9	50	0.000807536	0.0213944	ENSCHIG00000002047(KCNJ2);ENSCHIG00000006052(SCN3B);ENSCHIG00000009678(SCN10A);ENSCHIG00000012349(-);ENSCHIG00000012884(KCNJ5);ENSCHIG00000015236(SPTBN4);ENSCHIG00000018205(ANK2);ENSCHIG00000024497(MEF2A);ENSCHIG00000026713(ABCC9)
GO:0035637	multicellular organismal signaling	12	82	0.000827269	0.0218219	ENSCHIG00000000437(ANK3);ENSCHIG00000002047(KCNJ2);ENSCHIG00000006052(SCN3B);ENSCHIG00000009678(SCN10A);ENSCHIG00000012349(-);ENSCHIG00000012884(KCNJ5);ENSCHIG00000015236(SPTBN4);ENSCHIG00000018205(ANK2);ENSCHIG00000018272(CHRNA1);ENSCHIG00000020302(MYH14);ENSCHIG00000024497(MEF2A);ENSCHIG00000026713(ABCC9)
GO:0008219	cell death	85	1198	0.000863988	0.0226918	ENSCHIG00000001027(FZD9);ENSCHIG00000003341(ACTC1);ENSCHIG00000004276(FAP);ENSCHIG00000004374(RB1);ENSCHIG00000007153(RNF122);ENSCHIG00000007326(E2F2);ENSCHIG00000007510(CCAR2);ENSCHIG00000007566(CYFIP2);ENSCHIG00000007815(HYPK);ENSCHIG00000008067(NRP1);ENSCHIG00000009039(GPR75);ENSCHIG00000009362(FBXO10);ENSCHIG00000009523(WNT9A);ENSCHIG00000009603(RAMP2);ENSCHIG00000009799(NCKAP1L);ENSCHIG00000…
GO:0090050	positive regulation of cell migration involved in sprouting angiogenesis	5	16	0.000900496	0.0235487	ENSCHIG00000008067(NRP1);ENSCHIG00000013597(JCAD);ENSCHIG00000016700(HMOX1);ENSCHIG00000025824(HDAC9);ENSCHIG00000025868(PLK2)
GO:0045926	negative regulation of growth	17	143	0.00091283	0.0237689	ENSCHIG00000004374(RB1);ENSCHIG00000004376(CDK5R1);ENSCHIG00000007510(CCAR2);ENSCHIG00000008067(NRP1);ENSCHIG00000011916(TGFB1);ENSCHIG00000012879(WWC1);ENSCHIG00000019988(MYL2);ENSCHIG00000020448(CCN3);ENSCHIG00000021149(BMP4);ENSCHIG00000021782(WNT11);ENSCHIG00000021818(DACT3);ENSCHIG00000022144(NKD1);ENSCHIG00000022660(TGFB2);ENSCHIG00000022875(SEMA3G);ENSCHIG00000023522(HYAL1);ENSCHIG00000023…
GO:1901343	negative regulation of vasculature development	12	83	0.000923497	0.0239438	ENSCHIG00000007326(E2F2);ENSCHIG00000008795(KLF2);ENSCHIG00000017918(ADAMTS9);ENSCHIG00000018848(ADGRB1);ENSCHIG00000019080(NGFR);ENSCHIG00000019936(SEMA3E);ENSCHIG00000020858(SERPINE1);ENSCHIG00000021149(BMP4);ENSCHIG00000021532(STARD13);ENSCHIG00000022660(TGFB2);ENSCHIG00000024483(THBS4);ENSCHIG00000025868(PLK2)
GO:0016525	negative regulation of angiogenesis	11	72	0.000936005	0.0241262	ENSCHIG00000007326(E2F2);ENSCHIG00000008795(KLF2);ENSCHIG00000017918(ADAMTS9);ENSCHIG00000018848(ADGRB1);ENSCHIG00000019080(NGFR);ENSCHIG00000019936(SEMA3E);ENSCHIG00000020858(SERPINE1);ENSCHIG00000021532(STARD13);ENSCHIG00000022660(TGFB2);ENSCHIG00000024483(THBS4);ENSCHIG00000025868(PLK2)
GO:0030335	positive regulation of cell migration	31	336	0.000938484	0.0241262	ENSCHIG00000008067(NRP1);ENSCHIG00000009799(NCKAP1L);ENSCHIG00000011916(TGFB1);ENSCHIG00000011929(TNFSF18);ENSCHIG00000012713(RHOB);ENSCHIG00000013597(JCAD);ENSCHIG00000014308(SNAI1);ENSCHIG00000014378(WNT5B);ENSCHIG00000014552(TMEM102);ENSCHIG00000015392(FGR);ENSCHIG00000015574(FGF7);ENSCHIG00000015809(MYLK);ENSCHIG00000016700(HMOX1);ENSCHIG00000018863(IGF1);ENSCHIG00000020044(DOCK4);ENSCHIG0000…
GO:0006814	sodium ion transport	15	119	0.00098269	0.025156	ENSCHIG00000003894(-);ENSCHIG00000005606(SLC8A2);ENSCHIG00000006052(SCN3B);ENSCHIG00000009678(SCN10A);ENSCHIG00000010009(CAV3);ENSCHIG00000011087(SLC8A3);ENSCHIG00000011916(TGFB1);ENSCHIG00000014954(WNK2);ENSCHIG00000015236(SPTBN4);ENSCHIG00000015894(DMPK);ENSCHIG00000017824(NEDD4);ENSCHIG00000018705(ASIC4);ENSCHIG00000021090(SLC9A3);ENSCHIG00000023553(SCN2A);ENSCHIG00000027094(-)
GO:0008593	regulation of Notch signaling pathway	10	62	0.00102908	0.026233	ENSCHIG00000011793(PRAG1);ENSCHIG00000014683(GDPD5);ENSCHIG00000017469(CHAC1);ENSCHIG00000018116(DLK1);ENSCHIG00000020448(CCN3);ENSCHIG00000020787(DLL1);ENSCHIG00000020996(JAG1);ENSCHIG00000022359(TSPAN5);ENSCHIG00000022660(TGFB2);ENSCHIG00000023662(TP63)
GO:0014819	regulation of skeletal muscle contraction	4	10	0.00107318	0.0271794	ENSCHIG00000002047(KCNJ2);ENSCHIG00000010009(CAV3);ENSCHIG00000011087(SLC8A3);ENSCHIG00000015894(DMPK)
GO:0006813	potassium ion transport	19	171	0.00107517	0.0271794	ENSCHIG00000000437(ANK3);ENSCHIG00000000501(KCNH5);ENSCHIG00000000839(AMIGO1);ENSCHIG00000002047(KCNJ2);ENSCHIG00000003894(-);ENSCHIG00000009617(KCNJ11);ENSCHIG00000010063(ACTN2);ENSCHIG00000012884(KCNJ5);ENSCHIG00000014117(ABCC8);ENSCHIG00000014376(CASQ2);ENSCHIG00000014377(KCNN1);ENSCHIG00000017824(NEDD4);ENSCHIG00000018342(KCNN3);ENSCHIG00000019165(KCNH6);ENSCHIG00000022646(KCNC4);ENSCHIG00000…
GO:1905114	cell surface receptor signaling pathway involved in cell-cell signaling	31	339	0.00108466	0.0273054	ENSCHIG00000001027(FZD9);ENSCHIG00000005606(SLC8A2);ENSCHIG00000007169(CELF4);ENSCHIG00000007287(GLI1);ENSCHIG00000007510(CCAR2);ENSCHIG00000009523(WNT9A);ENSCHIG00000011087(SLC8A3);ENSCHIG00000012111(LDB1);ENSCHIG00000012791(CTHRC1);ENSCHIG00000014378(WNT5B);ENSCHIG00000014461(SULF2);ENSCHIG00000014506(CHRNB1);ENSCHIG00000014693(CHRNG);ENSCHIG00000014954(WNK2);ENSCHIG00000015227(ITGA3);ENSCHIG00…
GO:2000027	regulation of animal organ morphogenesis	16	133	0.00112417	0.0281831	ENSCHIG00000007287(GLI1);ENSCHIG00000010009(CAV3);ENSCHIG00000010396(SIX2);ENSCHIG00000011916(TGFB1);ENSCHIG00000012791(CTHRC1);ENSCHIG00000014461(SULF2);ENSCHIG00000015138(ETV5);ENSCHIG00000015574(FGF7);ENSCHIG00000015608(ASPN);ENSCHIG00000016183(GNG5);ENSCHIG00000019080(NGFR);ENSCHIG00000020969(MDK);ENSCHIG00000021149(BMP4);ENSCHIG00000021782(WNT11);ENSCHIG00000022036(THRB);ENSCHIG00000022144(N…
GO:0042060	wound healing	24	240	0.00115808	0.0289139	ENSCHIG00000001027(FZD9);ENSCHIG00000007459(TFPI);ENSCHIG00000008918(P2RY1);ENSCHIG00000010009(CAV3);ENSCHIG00000013457(-);ENSCHIG00000015809(MYLK);ENSCHIG00000016700(HMOX1);ENSCHIG00000016988(MYOF);ENSCHIG00000018863(IGF1);ENSCHIG00000019405(SERPING1);ENSCHIG00000020792(-);ENSCHIG00000020858(SERPINE1);ENSCHIG00000020969(MDK);ENSCHIG00000021455(SYT11);ENSCHIG00000021491(CD44);ENSCHIG00000022450(L…
GO:0009725	response to hormone	36	415	0.00116498	0.0289444	ENSCHIG00000001922(TGFB3);ENSCHIG00000004449(-);ENSCHIG00000007459(TFPI);ENSCHIG00000008018(KLF9);ENSCHIG00000009696(IL1RN);ENSCHIG00000010063(ACTN2);ENSCHIG00000011152(GPR83);ENSCHIG00000011916(TGFB1);ENSCHIG00000012230(ROBO2);ENSCHIG00000014436(PRKAA2);ENSCHIG00000014910(SPP1);ENSCHIG00000015058(INPPL1);ENSCHIG00000015224(ESRRA);ENSCHIG00000016206(MEF2C);ENSCHIG00000017651(PADI2);ENSCHIG0000001…
GO:0099565	chemical synaptic transmission, postsynaptic	10	63	0.00116884	0.0289444	ENSCHIG00000005606(SLC8A2);ENSCHIG00000007169(CELF4);ENSCHIG00000011087(SLC8A3);ENSCHIG00000014506(CHRNB1);ENSCHIG00000014693(CHRNG);ENSCHIG00000015894(DMPK);ENSCHIG00000016206(MEF2C);ENSCHIG00000018272(CHRNA1);ENSCHIG00000020021(CHRND);ENSCHIG00000022718(GRIN2C)
GO:2000181	negative regulation of blood vessel morphogenesis	11	74	0.00118114	0.0290955	ENSCHIG00000007326(E2F2);ENSCHIG00000008795(KLF2);ENSCHIG00000017918(ADAMTS9);ENSCHIG00000018848(ADGRB1);ENSCHIG00000019080(NGFR);ENSCHIG00000019936(SEMA3E);ENSCHIG00000020858(SERPINE1);ENSCHIG00000021532(STARD13);ENSCHIG00000022660(TGFB2);ENSCHIG00000024483(THBS4);ENSCHIG00000025868(PLK2)
GO:0010936	negative regulation of macrophage cytokine production	3	5	0.00119893	0.0290955	ENSCHIG00000001922(TGFB3);ENSCHIG00000011916(TGFB1);ENSCHIG00000022660(TGFB2)
GO:0014744	positive regulation of muscle adaptation	3	5	0.00119893	0.0290955	ENSCHIG00000021331(MYOG);ENSCHIG00000025700(MYMK);ENSCHIG00000025819(TRPC3)
GO:0034626	fatty acid elongation, polyunsaturated fatty acid	3	5	0.00119893	0.0290955	ENSCHIG00000002858(ELOVL2);ENSCHIG00000017259(ELOVL4);ENSCHIG00000020567(ELOVL3)
GO:0060762	regulation of branching involved in mammary gland duct morphogenesis	3	5	0.00119893	0.0290955	ENSCHIG00000010009(CAV3);ENSCHIG00000011916(TGFB1);ENSCHIG00000015138(ETV5)
GO:0007154	cell communication	275	4673	0.00121438	0.0293533	ENSCHIG00000000147(PLAT);ENSCHIG00000000293(LDLRAD4);ENSCHIG00000000437(ANK3);ENSCHIG00000001027(FZD9);ENSCHIG00000001775(SLITRK5);ENSCHIG00000001922(TGFB3);ENSCHIG00000002209(C10orf71);ENSCHIG00000002331(MYO16);ENSCHIG00000003279(ESM1);ENSCHIG00000003444(NCAPG2);ENSCHIG00000003573(KLHL31);ENSCHIG00000003956(PTH2R);ENSCHIG00000004220(SPRY4);ENSCHIG00000004374(RB1);ENSCHIG00000004376(CDK5R1);ENSCH…
GO:0048729	tissue morphogenesis	38	447	0.0012473	0.0300292	ENSCHIG00000003341(ACTC1);ENSCHIG00000008067(NRP1);ENSCHIG00000010009(CAV3);ENSCHIG00000010396(SIX2);ENSCHIG00000010632(KRT17);ENSCHIG00000011916(TGFB1);ENSCHIG00000012713(RHOB);ENSCHIG00000012791(CTHRC1);ENSCHIG00000014308(SNAI1);ENSCHIG00000015138(ETV5);ENSCHIG00000015227(ITGA3);ENSCHIG00000015574(FGF7);ENSCHIG00000015809(MYLK);ENSCHIG00000016206(MEF2C);ENSCHIG00000016517(TNNI1);ENSCHIG00000018…
GO:0007435	salivary gland morphogenesis	6	25	0.0012804	0.0307043	ENSCHIG00000001922(TGFB3);ENSCHIG00000008067(NRP1);ENSCHIG00000011916(TGFB1);ENSCHIG00000015574(FGF7);ENSCHIG00000022660(TGFB2);ENSCHIG00000025215(TGM2)
GO:0072006	nephron development	14	110	0.00130302	0.0310794	ENSCHIG00000010396(SIX2);ENSCHIG00000014461(SULF2);ENSCHIG00000015227(ITGA3);ENSCHIG00000016206(MEF2C);ENSCHIG00000020787(DLL1);ENSCHIG00000020993(PLCE1);ENSCHIG00000020996(JAG1);ENSCHIG00000021149(BMP4);ENSCHIG00000021393(FMN1);ENSCHIG00000021782(WNT11);ENSCHIG00000025629(COL4A4);ENSCHIG00000026198(PROM1);ENSCHIG00000026425(KIF26B);ENSCHIG00000026624(-)
GO:0072331	signal transduction by p53 class mediator	13	98	0.00130629	0.0310794	ENSCHIG00000007326(E2F2);ENSCHIG00000014308(SNAI1);ENSCHIG00000014990(RRN3);ENSCHIG00000016468(ZNF385A);ENSCHIG00000016940(ATAD5);ENSCHIG00000016960(USP28);ENSCHIG00000018645(ANKRD1);ENSCHIG00000021491(CD44);ENSCHIG00000023455(E2F7);ENSCHIG00000023662(TP63);ENSCHIG00000023698(SESN2);ENSCHIG00000024275(DYRK2);ENSCHIG00000024410(SNAI2)
GO:0002027	regulation of heart rate	10	64	0.00132371	0.0312489	ENSCHIG00000002047(KCNJ2);ENSCHIG00000006052(SCN3B);ENSCHIG00000009678(SCN10A);ENSCHIG00000010009(CAV3);ENSCHIG00000012349(-);ENSCHIG00000012884(KCNJ5);ENSCHIG00000014376(CASQ2);ENSCHIG00000015236(SPTBN4);ENSCHIG00000018205(ANK2);ENSCHIG00000022711(ADM)
GO:0007613	memory	10	64	0.00132371	0.0312489	ENSCHIG00000005606(SLC8A2);ENSCHIG00000011087(SLC8A3);ENSCHIG00000011930(CAMK4);ENSCHIG00000015227(ITGA3);ENSCHIG00000015269(DBH);ENSCHIG00000020969(MDK);ENSCHIG00000021455(SYT11);ENSCHIG00000023553(SCN2A);ENSCHIG00000024549(ADCY1);ENSCHIG00000025868(PLK2)
GO:0010632	regulation of epithelial cell migration	18	161	0.00134036	0.0315193	ENSCHIG00000008067(NRP1);ENSCHIG00000011781(EMP2);ENSCHIG00000011916(TGFB1);ENSCHIG00000012713(RHOB);ENSCHIG00000013597(JCAD);ENSCHIG00000015574(FGF7);ENSCHIG00000016206(MEF2C);ENSCHIG00000016700(HMOX1);ENSCHIG00000017918(ADAMTS9);ENSCHIG00000018848(ADGRB1);ENSCHIG00000021149(BMP4);ENSCHIG00000021532(STARD13);ENSCHIG00000022660(TGFB2);ENSCHIG00000022689(HBEGF);ENSCHIG00000023522(HYAL1);ENSCHIG000…
GO:0071900	regulation of protein serine/threonine kinase activity	28	300	0.00136654	0.0320109	ENSCHIG00000004220(SPRY4);ENSCHIG00000004376(CDK5R1);ENSCHIG00000005606(SLC8A2);ENSCHIG00000010009(CAV3);ENSCHIG00000011087(SLC8A3);ENSCHIG00000011186(CNPPD1);ENSCHIG00000011320(DUSP6);ENSCHIG00000011916(TGFB1);ENSCHIG00000012922(DUSP5);ENSCHIG00000016621(GADD45G);ENSCHIG00000017316(LPAR3);ENSCHIG00000018863(IGF1);ENSCHIG00000020653(SORL1);ENSCHIG00000020993(PLCE1);ENSCHIG00000021149(BMP4);ENSCHI…
GO:0008284	positive regulation of cell proliferation	45	558	0.00137279	0.0320334	ENSCHIG00000001027(FZD9);ENSCHIG00000001922(TGFB3);ENSCHIG00000003279(ESM1);ENSCHIG00000007287(GLI1);ENSCHIG00000009367(OSMR);ENSCHIG00000009799(NCKAP1L);ENSCHIG00000010396(SIX2);ENSCHIG00000011613(MAB21L1);ENSCHIG00000011781(EMP2);ENSCHIG00000011916(TGFB1);ENSCHIG00000012791(CTHRC1);ENSCHIG00000013597(JCAD);ENSCHIG00000015574(FGF7);ENSCHIG00000016183(GNG5);ENSCHIG00000016206(MEF2C);ENSCHIG000000…
GO:0051348	negative regulation of transferase activity	20	188	0.00137936	0.0320635	ENSCHIG00000004220(SPRY4);ENSCHIG00000004374(RB1);ENSCHIG00000007963(MVP);ENSCHIG00000009005(PIK3IP1);ENSCHIG00000010009(CAV3);ENSCHIG00000011087(SLC8A3);ENSCHIG00000011320(DUSP6);ENSCHIG00000012922(DUSP5);ENSCHIG00000019000(DUSP26);ENSCHIG00000020653(SORL1);ENSCHIG00000021149(BMP4);ENSCHIG00000022013(HIPK3);ENSCHIG00000022450(LYN);ENSCHIG00000022780(PKIA);ENSCHIG00000025057(MAD2L1);ENSCHIG000000…
GO:0016202	regulation of striated muscle tissue development	12	87	0.00140657	0.0325711	ENSCHIG00000007287(GLI1);ENSCHIG00000011916(TGFB1);ENSCHIG00000013536(RBM24);ENSCHIG00000016206(MEF2C);ENSCHIG00000017627(LMOD3);ENSCHIG00000018863(IGF1);ENSCHIG00000020738(FGF9);ENSCHIG00000020787(DLL1);ENSCHIG00000021149(BMP4);ENSCHIG00000021331(MYOG);ENSCHIG00000021751(KLHL41);ENSCHIG00000023530(FLOT1)
GO:0034765	regulation of ion transmembrane transport	26	272	0.00142321	0.0328311	ENSCHIG00000000437(ANK3);ENSCHIG00000000501(KCNH5);ENSCHIG00000000839(AMIGO1);ENSCHIG00000002047(KCNJ2);ENSCHIG00000006052(SCN3B);ENSCHIG00000007908(CACNG6);ENSCHIG00000009617(KCNJ11);ENSCHIG00000009678(SCN10A);ENSCHIG00000010009(CAV3);ENSCHIG00000010063(ACTN2);ENSCHIG00000010972(CACNG1);ENSCHIG00000012884(KCNJ5);ENSCHIG00000014376(CASQ2);ENSCHIG00000014954(WNK2);ENSCHIG00000016206(MEF2C);ENSCHIG…
GO:0014896	muscle hypertrophy	8	44	0.00146064	0.0333146	ENSCHIG00000010009(CAV3);ENSCHIG00000012706(LMCD1);ENSCHIG00000016206(MEF2C);ENSCHIG00000018863(IGF1);ENSCHIG00000023005(CSRP3);ENSCHIG00000024497(MEF2A);ENSCHIG00000025700(MYMK);ENSCHIG00000025819(TRPC3)
GO:0014897	striated muscle hypertrophy	8	44	0.00146064	0.0333146	ENSCHIG00000010009(CAV3);ENSCHIG00000012706(LMCD1);ENSCHIG00000016206(MEF2C);ENSCHIG00000018863(IGF1);ENSCHIG00000023005(CSRP3);ENSCHIG00000024497(MEF2A);ENSCHIG00000025700(MYMK);ENSCHIG00000025819(TRPC3)
GO:0032835	glomerulus development	8	44	0.00146064	0.0333146	ENSCHIG00000014461(SULF2);ENSCHIG00000016206(MEF2C);ENSCHIG00000020993(PLCE1);ENSCHIG00000020996(JAG1);ENSCHIG00000021149(BMP4);ENSCHIG00000025629(COL4A4);ENSCHIG00000026198(PROM1);ENSCHIG00000026624(-)
GO:0009410	response to xenobiotic stimulus	11	76	0.00147678	0.0333761	ENSCHIG00000001775(SLITRK5);ENSCHIG00000004374(RB1);ENSCHIG00000008715(-);ENSCHIG00000009359(GSTM3);ENSCHIG00000014376(CASQ2);ENSCHIG00000015269(DBH);ENSCHIG00000015863(PCNA);ENSCHIG00000016802(PDE2A);ENSCHIG00000019440(-);ENSCHIG00000021723(STAT5B);ENSCHIG00000027136(MCM7)
GO:1905330	regulation of morphogenesis of an epithelium	11	76	0.00147678	0.0333761	ENSCHIG00000010009(CAV3);ENSCHIG00000010396(SIX2);ENSCHIG00000011916(TGFB1);ENSCHIG00000012791(CTHRC1);ENSCHIG00000015138(ETV5);ENSCHIG00000015574(FGF7);ENSCHIG00000020502(ADAMTS12);ENSCHIG00000020969(MDK);ENSCHIG00000021149(BMP4);ENSCHIG00000021782(WNT11);ENSCHIG00000022144(NKD1)
GO:0012501	programmed cell death	79	1118	0.00147984	0.0333761	ENSCHIG00000001027(FZD9);ENSCHIG00000003341(ACTC1);ENSCHIG00000004276(FAP);ENSCHIG00000004374(RB1);ENSCHIG00000007153(RNF122);ENSCHIG00000007326(E2F2);ENSCHIG00000007510(CCAR2);ENSCHIG00000007566(CYFIP2);ENSCHIG00000007815(HYPK);ENSCHIG00000008067(NRP1);ENSCHIG00000009362(FBXO10);ENSCHIG00000009523(WNT9A);ENSCHIG00000009603(RAMP2);ENSCHIG00000009799(NCKAP1L);ENSCHIG00000011320(DUSP6);ENSCHIG00000…
GO:2000147	positive regulation of cell motility	31	347	0.00157549	0.0354018	ENSCHIG00000008067(NRP1);ENSCHIG00000009799(NCKAP1L);ENSCHIG00000011916(TGFB1);ENSCHIG00000011929(TNFSF18);ENSCHIG00000012713(RHOB);ENSCHIG00000013597(JCAD);ENSCHIG00000014308(SNAI1);ENSCHIG00000014378(WNT5B);ENSCHIG00000014552(TMEM102);ENSCHIG00000015392(FGR);ENSCHIG00000015574(FGF7);ENSCHIG00000015809(MYLK);ENSCHIG00000016700(HMOX1);ENSCHIG00000018863(IGF1);ENSCHIG00000020044(DOCK4);ENSCHIG0000…
GO:0008283	cell proliferation	84	1206	0.00159341	0.0354633	ENSCHIG00000001027(FZD9);ENSCHIG00000001922(TGFB3);ENSCHIG00000003279(ESM1);ENSCHIG00000003444(NCAPG2);ENSCHIG00000004276(FAP);ENSCHIG00000004374(RB1);ENSCHIG00000004685(TGFBI);ENSCHIG00000007287(GLI1);ENSCHIG00000008018(KLF9);ENSCHIG00000009367(OSMR);ENSCHIG00000009523(WNT9A);ENSCHIG00000009799(NCKAP1L);ENSCHIG00000009875(RACGAP1);ENSCHIG00000010396(SIX2);ENSCHIG00000011587(CEBPA);ENSCHIG0000001…
GO:0106056	regulation of calcineurin-mediated signaling	6	26	0.0015941	0.0354633	ENSCHIG00000002209(C10orf71);ENSCHIG00000005606(SLC8A2);ENSCHIG00000012706(LMCD1);ENSCHIG00000012778(MYOZ2);ENSCHIG00000018863(IGF1);ENSCHIG00000024275(DYRK2)
GO:0007049	cell cycle	70	970	0.00161474	0.0354633	ENSCHIG00000000437(ANK3);ENSCHIG00000000501(KCNH5);ENSCHIG00000001027(FZD9);ENSCHIG00000002460(USP2);ENSCHIG00000004276(FAP);ENSCHIG00000004374(RB1);ENSCHIG00000004376(CDK5R1);ENSCHIG00000005401(SMC2);ENSCHIG00000006433(AFAP1L2);ENSCHIG00000007287(GLI1);ENSCHIG00000007326(E2F2);ENSCHIG00000007510(CCAR2);ENSCHIG00000008062(TICRR);ENSCHIG00000009155(FEN1);ENSCHIG00000009302(CDC6);ENSCHIG00000009523…
GO:0003159	morphogenesis of an endothelium	4	11	0.00161914	0.0354633	ENSCHIG00000012713(RHOB);ENSCHIG00000020502(ADAMTS12);ENSCHIG00000021149(BMP4);ENSCHIG00000021532(STARD13)
GO:0032060	bleb assembly	4	11	0.00161914	0.0354633	ENSCHIG00000010084(PMP22);ENSCHIG00000011781(EMP2);ENSCHIG00000015809(MYLK);ENSCHIG00000017316(LPAR3)
GO:0061154	endothelial tube morphogenesis	4	11	0.00161914	0.0354633	ENSCHIG00000012713(RHOB);ENSCHIG00000020502(ADAMTS12);ENSCHIG00000021149(BMP4);ENSCHIG00000021532(STARD13)
GO:2001212	regulation of vasculogenesis	4	11	0.00161914	0.0354633	ENSCHIG00000009603(RAMP2);ENSCHIG00000011781(EMP2);ENSCHIG00000015322(ASB4);ENSCHIG00000022711(ADM)
GO:0070252	actin-mediated cell contraction	9	55	0.00163566	0.0356962	ENSCHIG00000002047(KCNJ2);ENSCHIG00000003341(ACTC1);ENSCHIG00000006052(SCN3B);ENSCHIG00000008714(MYH8);ENSCHIG00000010009(CAV3);ENSCHIG00000011781(EMP2);ENSCHIG00000012884(KCNJ5);ENSCHIG00000018205(ANK2);ENSCHIG00000019356(TNNC1)
GO:0007610	behavior	34	393	0.00165031	0.0358868	ENSCHIG00000001027(FZD9);ENSCHIG00000001775(SLITRK5);ENSCHIG00000002155(OTOG);ENSCHIG00000002460(USP2);ENSCHIG00000005606(SLC8A2);ENSCHIG00000008913(ATP8A2);ENSCHIG00000011087(SLC8A3);ENSCHIG00000011193(-);ENSCHIG00000011930(CAMK4);ENSCHIG00000014506(CHRNB1);ENSCHIG00000015138(ETV5);ENSCHIG00000015227(ITGA3);ENSCHIG00000015236(SPTBN4);ENSCHIG00000015269(DBH);ENSCHIG00000016206(MEF2C);ENSCHIG00000…
GO:0000902	cell morphogenesis	49	628	0.00171896	0.0370874	ENSCHIG00000000437(ANK3);ENSCHIG00000001775(SLITRK5);ENSCHIG00000002331(MYO16);ENSCHIG00000004374(RB1);ENSCHIG00000004376(CDK5R1);ENSCHIG00000007566(CYFIP2);ENSCHIG00000008067(NRP1);ENSCHIG00000008721(STRIP2);ENSCHIG00000008795(KLF2);ENSCHIG00000008913(ATP8A2);ENSCHIG00000008918(P2RY1);ENSCHIG00000009097(CRABP2);ENSCHIG00000010755(CDC42EP4);ENSCHIG00000012226(KIF5C);ENSCHIG00000012230(ROBO2);ENSC…
GO:0007169	transmembrane receptor protein tyrosine kinase signaling pathway	34	394	0.00172152	0.0370874	ENSCHIG00000000147(PLAT);ENSCHIG00000003279(ESM1);ENSCHIG00000004376(CDK5R1);ENSCHIG00000005289(PLEKHA1);ENSCHIG00000006433(AFAP1L2);ENSCHIG00000007566(CYFIP2);ENSCHIG00000007963(MVP);ENSCHIG00000008067(NRP1);ENSCHIG00000011916(TGFB1);ENSCHIG00000013597(JCAD);ENSCHIG00000014461(SULF2);ENSCHIG00000014813(IGFBP4);ENSCHIG00000015574(FGF7);ENSCHIG00000016988(MYOF);ENSCHIG00000017530(GAB2);ENSCHIG0000…
GO:0050678	regulation of epithelial cell proliferation	23	233	0.00172386	0.0370874	ENSCHIG00000004374(RB1);ENSCHIG00000007287(GLI1);ENSCHIG00000008018(KLF9);ENSCHIG00000011916(TGFB1);ENSCHIG00000013597(JCAD);ENSCHIG00000014461(SULF2);ENSCHIG00000015574(FGF7);ENSCHIG00000016206(MEF2C);ENSCHIG00000016700(HMOX1);ENSCHIG00000018863(IGF1);ENSCHIG00000019080(NGFR);ENSCHIG00000019616(LEP);ENSCHIG00000020738(FGF9);ENSCHIG00000020969(MDK);ENSCHIG00000021149(BMP4);ENSCHIG00000021954(ZNF7…
GO:0007267	cell-cell signaling	61	824	0.0017726	0.0380013	ENSCHIG00000000147(PLAT);ENSCHIG00000001027(FZD9);ENSCHIG00000001775(SLITRK5);ENSCHIG00000005606(SLC8A2);ENSCHIG00000006052(SCN3B);ENSCHIG00000007169(CELF4);ENSCHIG00000007287(GLI1);ENSCHIG00000007510(CCAR2);ENSCHIG00000009523(WNT9A);ENSCHIG00000009617(KCNJ11);ENSCHIG00000009678(SCN10A);ENSCHIG00000009696(IL1RN);ENSCHIG00000011087(SLC8A3);ENSCHIG00000011193(-);ENSCHIG00000012111(LDB1);ENSCHIG0000…
GO:0051129	negative regulation of cellular component organization	37	441	0.00181096	0.038687	ENSCHIG00000000293(LDLRAD4);ENSCHIG00000001027(FZD9);ENSCHIG00000004276(FAP);ENSCHIG00000004376(CDK5R1);ENSCHIG00000008067(NRP1);ENSCHIG00000010009(CAV3);ENSCHIG00000013888(GEN1);ENSCHIG00000014088(CRYAB);ENSCHIG00000014199(CLEC16A);ENSCHIG00000014797(TRIM54);ENSCHIG00000014834(TOM1L1);ENSCHIG00000015234(PIP4P2);ENSCHIG00000015236(SPTBN4);ENSCHIG00000017627(LMOD3);ENSCHIG00000018633(RABGEF1);ENSC…
GO:0045785	positive regulation of cell adhesion	26	277	0.00184251	0.0390857	ENSCHIG00000008067(NRP1);ENSCHIG00000009799(NCKAP1L);ENSCHIG00000011768(SPOCK2);ENSCHIG00000011781(EMP2);ENSCHIG00000011916(TGFB1);ENSCHIG00000011929(TNFSF18);ENSCHIG00000012111(LDB1);ENSCHIG00000014552(TMEM102);ENSCHIG00000017889(S100A10);ENSCHIG00000018863(IGF1);ENSCHIG00000019000(DUSP26);ENSCHIG00000019616(LEP);ENSCHIG00000020062(ADGRG1);ENSCHIG00000020292(NR4A3);ENSCHIG00000020969(MDK);ENSCHI…
GO:0050673	epithelial cell proliferation	26	277	0.00184251	0.0390857	ENSCHIG00000004276(FAP);ENSCHIG00000004374(RB1);ENSCHIG00000007287(GLI1);ENSCHIG00000008018(KLF9);ENSCHIG00000011916(TGFB1);ENSCHIG00000013597(JCAD);ENSCHIG00000014461(SULF2);ENSCHIG00000014813(IGFBP4);ENSCHIG00000015574(FGF7);ENSCHIG00000016206(MEF2C);ENSCHIG00000016700(HMOX1);ENSCHIG00000018863(IGF1);ENSCHIG00000019080(NGFR);ENSCHIG00000019616(LEP);ENSCHIG00000020738(FGF9);ENSCHIG00000020969(MD…
GO:0006942	regulation of striated muscle contraction	9	56	0.00186308	0.0393844	ENSCHIG00000002047(KCNJ2);ENSCHIG00000009678(SCN10A);ENSCHIG00000010009(CAV3);ENSCHIG00000011087(SLC8A3);ENSCHIG00000014376(CASQ2);ENSCHIG00000015894(DMPK);ENSCHIG00000018205(ANK2);ENSCHIG00000018230(ADRA1B);ENSCHIG00000019901(SMTN)
GO:0071478	cellular response to radiation	13	102	0.00188957	0.0394468	ENSCHIG00000010328(POLH);ENSCHIG00000012713(RHOB);ENSCHIG00000014088(CRYAB);ENSCHIG00000014123(RAD51AP1);ENSCHIG00000015863(PCNA);ENSCHIG00000016960(USP28);ENSCHIG00000017824(NEDD4);ENSCHIG00000017926(BMF);ENSCHIG00000022705(EGR1);ENSCHIG00000022907(AURKB);ENSCHIG00000023522(HYAL1);ENSCHIG00000023601(CDC25A);ENSCHIG00000026747(RAD51)
GO:0030048	actin filament-based movement	10	67	0.00189112	0.0394468	ENSCHIG00000002047(KCNJ2);ENSCHIG00000003341(ACTC1);ENSCHIG00000006052(SCN3B);ENSCHIG00000008714(MYH8);ENSCHIG00000010009(CAV3);ENSCHIG00000011781(EMP2);ENSCHIG00000012884(KCNJ5);ENSCHIG00000018205(ANK2);ENSCHIG00000019356(TNNC1);ENSCHIG00000020302(MYH14)
GO:0048634	regulation of muscle organ development	12	90	0.00189204	0.0394468	ENSCHIG00000007287(GLI1);ENSCHIG00000011916(TGFB1);ENSCHIG00000013536(RBM24);ENSCHIG00000016206(MEF2C);ENSCHIG00000017627(LMOD3);ENSCHIG00000018863(IGF1);ENSCHIG00000020738(FGF9);ENSCHIG00000020787(DLL1);ENSCHIG00000021149(BMP4);ENSCHIG00000021331(MYOG);ENSCHIG00000021751(KLHL41);ENSCHIG00000023530(FLOT1)
GO:1901861	regulation of muscle tissue development	12	90	0.00189204	0.0394468	ENSCHIG00000007287(GLI1);ENSCHIG00000011916(TGFB1);ENSCHIG00000013536(RBM24);ENSCHIG00000016206(MEF2C);ENSCHIG00000017627(LMOD3);ENSCHIG00000018863(IGF1);ENSCHIG00000020738(FGF9);ENSCHIG00000020787(DLL1);ENSCHIG00000021149(BMP4);ENSCHIG00000021331(MYOG);ENSCHIG00000021751(KLHL41);ENSCHIG00000023530(FLOT1)
GO:0031324	negative regulation of cellular metabolic process	113	1718	0.00191389	0.0397489	ENSCHIG00000000147(PLAT);ENSCHIG00000000293(LDLRAD4);ENSCHIG00000000946(H1-5);ENSCHIG00000002460(USP2);ENSCHIG00000003573(KLHL31);ENSCHIG00000004220(SPRY4);ENSCHIG00000004298(NANOS1);ENSCHIG00000004374(RB1);ENSCHIG00000004376(CDK5R1);ENSCHIG00000007169(CELF4);ENSCHIG00000007459(TFPI);ENSCHIG00000007510(CCAR2);ENSCHIG00000007963(MVP);ENSCHIG00000008795(KLF2);ENSCHIG00000009005(PIK3IP1);ENSCHIG0000…
GO:0010959	regulation of metal ion transport	21	207	0.00192207	0.0397489	ENSCHIG00000000437(ANK3);ENSCHIG00000000839(AMIGO1);ENSCHIG00000006052(SCN3B);ENSCHIG00000010009(CAV3);ENSCHIG00000010063(ACTN2);ENSCHIG00000011916(TGFB1);ENSCHIG00000014376(CASQ2);ENSCHIG00000014954(WNK2);ENSCHIG00000015236(SPTBN4);ENSCHIG00000015809(MYLK);ENSCHIG00000015894(DMPK);ENSCHIG00000017824(NEDD4);ENSCHIG00000018205(ANK2);ENSCHIG00000021773(CEMIP);ENSCHIG00000021855(CACNB1);ENSCHIG00000…
GO:0045596	negative regulation of cell differentiation	38	458	0.00192618	0.0397489	ENSCHIG00000000293(LDLRAD4);ENSCHIG00000003444(NCAPG2);ENSCHIG00000004374(RB1);ENSCHIG00000004376(CDK5R1);ENSCHIG00000008067(NRP1);ENSCHIG00000009523(WNT9A);ENSCHIG00000010009(CAV3);ENSCHIG00000010396(SIX2);ENSCHIG00000011916(TGFB1);ENSCHIG00000012111(LDB1);ENSCHIG00000014308(SNAI1);ENSCHIG00000016556(TRIO);ENSCHIG00000017811(PLPP7);ENSCHIG00000018863(IGF1);ENSCHIG00000019173(RAP1GAP2);ENSCHIG000…
GO:0071103	DNA conformation change	16	140	0.00193296	0.0397535	ENSCHIG00000000946(H1-5);ENSCHIG00000005401(SMC2);ENSCHIG00000009421(H3C1);ENSCHIG00000010250(HAT1);ENSCHIG00000010817(H1-3);ENSCHIG00000011442(MCM5);ENSCHIG00000012377(H1-1);ENSCHIG00000016820(NAP1L4);ENSCHIG00000017476(MCM6);ENSCHIG00000018094(MCM4);ENSCHIG00000018451(MCM9);ENSCHIG00000019462(HELLS);ENSCHIG00000020118(RAD54L);ENSCHIG00000020423(MCM3);ENSCHIG00000026747(RAD51);ENSCHIG00000027136…
GO:0007431	salivary gland development	6	27	0.00196295	0.0399149	ENSCHIG00000001922(TGFB3);ENSCHIG00000008067(NRP1);ENSCHIG00000011916(TGFB1);ENSCHIG00000015574(FGF7);ENSCHIG00000022660(TGFB2);ENSCHIG00000025215(TGM2)
GO:0043551	regulation of phosphatidylinositol 3-kinase activity	6	27	0.00196295	0.0399149	ENSCHIG00000009005(PIK3IP1);ENSCHIG00000011916(TGFB1);ENSCHIG00000015392(FGR);ENSCHIG00000021617(PIK3R5);ENSCHIG00000021915(VAV2);ENSCHIG00000022450(LYN)
GO:0061036	positive regulation of cartilage development	6	27	0.00196295	0.0399149	ENSCHIG00000016397(ZNF219);ENSCHIG00000019581(GDF6);ENSCHIG00000020792(-);ENSCHIG00000020969(MDK);ENSCHIG00000021149(BMP4);ENSCHIG00000026249(SOX5)
GO:0045669	positive regulation of osteoblast differentiation	8	46	0.00196713	0.0399149	ENSCHIG00000011587(CEBPA);ENSCHIG00000012791(CTHRC1);ENSCHIG00000016206(MEF2C);ENSCHIG00000018863(IGF1);ENSCHIG00000020996(JAG1);ENSCHIG00000021149(BMP4);ENSCHIG00000023662(TP63);ENSCHIG00000026682(FBXO5)
GO:0007165	signal transduction	256	4350	0.00203066	0.0410666	ENSCHIG00000000147(PLAT);ENSCHIG00000000293(LDLRAD4);ENSCHIG00000000437(ANK3);ENSCHIG00000001027(FZD9);ENSCHIG00000001922(TGFB3);ENSCHIG00000002209(C10orf71);ENSCHIG00000002331(MYO16);ENSCHIG00000003279(ESM1);ENSCHIG00000003444(NCAPG2);ENSCHIG00000003573(KLHL31);ENSCHIG00000003956(PTH2R);ENSCHIG00000004220(SPRY4);ENSCHIG00000004374(RB1);ENSCHIG00000004376(CDK5R1);ENSCHIG00000005138(PGAM2);ENSCHIG…
GO:0051272	positive regulation of cellular component movement	31	353	0.00206027	0.0415106	ENSCHIG00000008067(NRP1);ENSCHIG00000009799(NCKAP1L);ENSCHIG00000011916(TGFB1);ENSCHIG00000011929(TNFSF18);ENSCHIG00000012713(RHOB);ENSCHIG00000013597(JCAD);ENSCHIG00000014308(SNAI1);ENSCHIG00000014378(WNT5B);ENSCHIG00000014552(TMEM102);ENSCHIG00000015392(FGR);ENSCHIG00000015574(FGF7);ENSCHIG00000015809(MYLK);ENSCHIG00000016700(HMOX1);ENSCHIG00000018863(IGF1);ENSCHIG00000020044(DOCK4);ENSCHIG0000…
GO:2001020	regulation of response to DNA damage stimulus	17	154	0.00206629	0.0415106	ENSCHIG00000007510(CCAR2);ENSCHIG00000014123(RAD51AP1);ENSCHIG00000014127(IER3);ENSCHIG00000014308(SNAI1);ENSCHIG00000014936(SHLD1);ENSCHIG00000015863(PCNA);ENSCHIG00000016468(ZNF385A);ENSCHIG00000016745(SIRT7);ENSCHIG00000016940(ATAD5);ENSCHIG00000018397(CGAS);ENSCHIG00000018645(ANKRD1);ENSCHIG00000020440(DDIAS);ENSCHIG00000021491(CD44);ENSCHIG00000024410(SNAI2);ENSCHIG00000026543(EYA3);ENSCHIG0…
GO:0065004	protein-DNA complex assembly	12	91	0.00208152	0.0416785	ENSCHIG00000000946(H1-5);ENSCHIG00000009421(H3C1);ENSCHIG00000010250(HAT1);ENSCHIG00000010817(H1-3);ENSCHIG00000012377(H1-1);ENSCHIG00000014990(RRN3);ENSCHIG00000016820(NAP1L4);ENSCHIG00000017610(CENPK);ENSCHIG00000019462(HELLS);ENSCHIG00000025797(BAZ2A);ENSCHIG00000026636(CENPT);ENSCHIG00000026747(RAD51)
GO:0042981	regulation of apoptotic process	66	913	0.00209528	0.0418159	ENSCHIG00000001027(FZD9);ENSCHIG00000003341(ACTC1);ENSCHIG00000004276(FAP);ENSCHIG00000007153(RNF122);ENSCHIG00000007510(CCAR2);ENSCHIG00000007815(HYPK);ENSCHIG00000008067(NRP1);ENSCHIG00000009362(FBXO10);ENSCHIG00000009523(WNT9A);ENSCHIG00000009603(RAMP2);ENSCHIG00000009799(NCKAP1L);ENSCHIG00000011320(DUSP6);ENSCHIG00000012713(RHOB);ENSCHIG00000014088(CRYAB);ENSCHIG00000014101(BFAR);ENSCHIG00000…
GO:0001558	regulation of cell growth	22	223	0.00216455	0.0429276	ENSCHIG00000000946(H1-5);ENSCHIG00000004298(NANOS1);ENSCHIG00000004374(RB1);ENSCHIG00000004376(CDK5R1);ENSCHIG00000007510(CCAR2);ENSCHIG00000008067(NRP1);ENSCHIG00000009097(CRABP2);ENSCHIG00000010632(KRT17);ENSCHIG00000011916(TGFB1);ENSCHIG00000014813(IGFBP4);ENSCHIG00000017316(LPAR3);ENSCHIG00000018863(IGF1);ENSCHIG00000019988(MYL2);ENSCHIG00000020448(CCN3);ENSCHIG00000021782(WNT11);ENSCHIG00000…
GO:0030198	extracellular matrix organization	18	168	0.00216513	0.0429276	ENSCHIG00000004276(FAP);ENSCHIG00000004374(RB1);ENSCHIG00000004685(TGFBI);ENSCHIG00000009603(RAMP2);ENSCHIG00000011768(SPOCK2);ENSCHIG00000011916(TGFB1);ENSCHIG00000013457(-);ENSCHIG00000014461(SULF2);ENSCHIG00000017918(ADAMTS9);ENSCHIG00000018408(-);ENSCHIG00000021048(DPP4);ENSCHIG00000022660(TGFB2);ENSCHIG00000022922(QSOX1);ENSCHIG00000023530(FLOT1);ENSCHIG00000024175(MELTF);ENSCHIG00000025629(…
GO:0033275	actin-myosin filament sliding	3	6	0.00230757	0.04518	ENSCHIG00000003341(ACTC1);ENSCHIG00000008714(MYH8);ENSCHIG00000019356(TNNC1)
GO:0033292	T-tubule organization	3	6	0.00230757	0.04518	ENSCHIG00000010943(SYPL2);ENSCHIG00000016988(MYOF);ENSCHIG00000023005(CSRP3)
GO:0048630	skeletal muscle tissue growth	3	6	0.00230757	0.04518	ENSCHIG00000018272(CHRNA1);ENSCHIG00000020021(CHRND);ENSCHIG00000020787(DLL1)
GO:0016049	cell growth	25	267	0.00230852	0.04518	ENSCHIG00000000946(H1-5);ENSCHIG00000004298(NANOS1);ENSCHIG00000004374(RB1);ENSCHIG00000004376(CDK5R1);ENSCHIG00000007510(CCAR2);ENSCHIG00000007566(CYFIP2);ENSCHIG00000008067(NRP1);ENSCHIG00000009097(CRABP2);ENSCHIG00000010632(KRT17);ENSCHIG00000011916(TGFB1);ENSCHIG00000012699(JADE2);ENSCHIG00000014813(IGFBP4);ENSCHIG00000017316(LPAR3);ENSCHIG00000018863(IGF1);ENSCHIG00000019988(MYL2);ENSCHIG000…
GO:0035994	response to muscle stretch	4	12	0.00233199	0.0454925	ENSCHIG00000010009(CAV3);ENSCHIG00000018645(ANKRD1);ENSCHIG00000023005(CSRP3);ENSCHIG00000025384(FOS)
GO:0014743	regulation of muscle hypertrophy	6	28	0.00239285	0.0462338	ENSCHIG00000010009(CAV3);ENSCHIG00000012706(LMCD1);ENSCHIG00000018863(IGF1);ENSCHIG00000024497(MEF2A);ENSCHIG00000025700(MYMK);ENSCHIG00000025819(TRPC3)
GO:0045747	positive regulation of Notch signaling pathway	6	28	0.00239285	0.0462338	ENSCHIG00000020448(CCN3);ENSCHIG00000020787(DLL1);ENSCHIG00000020996(JAG1);ENSCHIG00000022359(TSPAN5);ENSCHIG00000022660(TGFB2);ENSCHIG00000023662(TP63)
GO:0090049	regulation of cell migration involved in sprouting angiogenesis	6	28	0.00239285	0.0462338	ENSCHIG00000008067(NRP1);ENSCHIG00000013597(JCAD);ENSCHIG00000016700(HMOX1);ENSCHIG00000021532(STARD13);ENSCHIG00000025824(HDAC9);ENSCHIG00000025868(PLK2)
GO:0031333	negative regulation of protein complex assembly	12	93	0.00250711	0.0482877	ENSCHIG00000000293(LDLRAD4);ENSCHIG00000014088(CRYAB);ENSCHIG00000015236(SPTBN4);ENSCHIG00000017627(LMOD3);ENSCHIG00000018647(SVIP);ENSCHIG00000019681(PMEPA1);ENSCHIG00000020222(TMOD1);ENSCHIG00000020653(SORL1);ENSCHIG00000022172(FHOD3);ENSCHIG00000023323(INSIG1);ENSCHIG00000023924(LMOD2);ENSCHIG00000025768(SPTBN2)
GO:0006710	androgen catabolic process	2	2	0.00256294	0.0484403	ENSCHIG00000011780(HSD17B11);ENSCHIG00000014910(SPP1)
GO:0032877	positive regulation of DNA endoreduplication	2	2	0.00256294	0.0484403	ENSCHIG00000023407(E2F8);ENSCHIG00000023455(E2F7)
GO:0070889	platelet alpha granule organization	2	2	0.00256294	0.0484403	ENSCHIG00000013457(-);ENSCHIG00000016468(ZNF385A)
GO:0072092	ureteric bud invasion	2	2	0.00256294	0.0484403	ENSCHIG00000021393(FMN1);ENSCHIG00000026425(KIF26B)
GO:1900623	regulation of monocyte aggregation	2	2	0.00256294	0.0484403	ENSCHIG00000020292(NR4A3);ENSCHIG00000021491(CD44)
GO:1900625	positive regulation of monocyte aggregation	2	2	0.00256294	0.0484403	ENSCHIG00000020292(NR4A3);ENSCHIG00000021491(CD44)
GO:0033673	negative regulation of kinase activity	18	171	0.00263092	0.0495707	ENSCHIG00000004220(SPRY4);ENSCHIG00000004374(RB1);ENSCHIG00000007963(MVP);ENSCHIG00000009005(PIK3IP1);ENSCHIG00000010009(CAV3);ENSCHIG00000011087(SLC8A3);ENSCHIG00000011320(DUSP6);ENSCHIG00000012922(DUSP5);ENSCHIG00000019000(DUSP26);ENSCHIG00000020653(SORL1);ENSCHIG00000021149(BMP4);ENSCHIG00000022013(HIPK3);ENSCHIG00000022450(LYN);ENSCHIG00000022780(PKIA);ENSCHIG00000025388(-);ENSCHIG00000025570…

## Sheet: GO-CC
GO ID	Description	DM1-vs-DM5 (755)	All (14416)	pvalue	qvalue	Genes
GO:0044815	DNA packaging complex	54	123	1.10912e-36	7.2204e-34	ENSCHIG00000000946(H1-5);ENSCHIG00000001191(-);ENSCHIG00000002577(-);ENSCHIG00000002971(-);ENSCHIG00000003444(NCAPG2);ENSCHIG00000004109(-);ENSCHIG00000005401(SMC2);ENSCHIG00000005501(-);ENSCHIG00000005720(-);ENSCHIG00000006209(H2AC21);ENSCHIG00000006539(-);ENSCHIG00000006730(-);ENSCHIG00000007534(-);ENSCHIG00000007655(-);ENSCHIG00000007673(H2BC18);ENSCHIG00000007834(-);ENSCHIG00000007924(-);ENSC…
GO:0000786	nucleosome	52	115	3.68409e-36	1.19917e-33	ENSCHIG00000000946(H1-5);ENSCHIG00000001191(-);ENSCHIG00000002577(-);ENSCHIG00000002971(-);ENSCHIG00000004109(-);ENSCHIG00000005501(-);ENSCHIG00000005720(-);ENSCHIG00000006209(H2AC21);ENSCHIG00000006539(-);ENSCHIG00000006730(-);ENSCHIG00000007534(-);ENSCHIG00000007655(-);ENSCHIG00000007673(H2BC18);ENSCHIG00000007834(-);ENSCHIG00000007924(-);ENSCHIG00000007984(-);ENSCHIG00000008044(-);ENSCHIG00000…
GO:0032993	protein-DNA complex	55	177	3.61925e-28	7.85376e-26	ENSCHIG00000000946(H1-5);ENSCHIG00000001191(-);ENSCHIG00000002577(-);ENSCHIG00000002971(-);ENSCHIG00000004109(-);ENSCHIG00000005501(-);ENSCHIG00000005720(-);ENSCHIG00000006209(H2AC21);ENSCHIG00000006539(-);ENSCHIG00000006730(-);ENSCHIG00000007534(-);ENSCHIG00000007655(-);ENSCHIG00000007673(H2BC18);ENSCHIG00000007834(-);ENSCHIG00000007924(-);ENSCHIG00000007984(-);ENSCHIG00000008044(-);ENSCHIG00000…
GO:0000785	chromatin	71	437	7.03365e-18	1.14473e-15	ENSCHIG00000000946(H1-5);ENSCHIG00000001191(-);ENSCHIG00000002577(-);ENSCHIG00000002971(-);ENSCHIG00000004109(-);ENSCHIG00000005501(-);ENSCHIG00000005720(-);ENSCHIG00000006209(H2AC21);ENSCHIG00000006539(-);ENSCHIG00000006730(-);ENSCHIG00000007510(CCAR2);ENSCHIG00000007534(-);ENSCHIG00000007655(-);ENSCHIG00000007673(H2BC18);ENSCHIG00000007834(-);ENSCHIG00000007924(-);ENSCHIG00000007984(-);ENSCHIG0…
GO:0043292	contractile fiber	33	116	4.28547e-16	5.57969e-14	ENSCHIG00000002209(C10orf71);ENSCHIG00000003341(ACTC1);ENSCHIG00000008403(MYOM3);ENSCHIG00000008416(DES);ENSCHIG00000009596(CAVIN4);ENSCHIG00000010063(ACTN2);ENSCHIG00000011761(MYOM2);ENSCHIG00000012778(MYOZ2);ENSCHIG00000014088(CRYAB);ENSCHIG00000014135(MYOM1);ENSCHIG00000014376(CASQ2);ENSCHIG00000015146(MYL4);ENSCHIG00000015250(MYPN);ENSCHIG00000016096(MYL1);ENSCHIG00000016403(SVIL);ENSCHIG0000…
GO:0030016	myofibril	32	110	5.88583e-16	6.38613e-14	ENSCHIG00000002209(C10orf71);ENSCHIG00000003341(ACTC1);ENSCHIG00000008403(MYOM3);ENSCHIG00000008416(DES);ENSCHIG00000009596(CAVIN4);ENSCHIG00000010063(ACTN2);ENSCHIG00000011761(MYOM2);ENSCHIG00000012778(MYOZ2);ENSCHIG00000014088(CRYAB);ENSCHIG00000014135(MYOM1);ENSCHIG00000014376(CASQ2);ENSCHIG00000015146(MYL4);ENSCHIG00000015250(MYPN);ENSCHIG00000016096(MYL1);ENSCHIG00000016403(SVIL);ENSCHIG0000…
GO:0030017	sarcomere	27	94	1.60057e-13	1.48853e-11	ENSCHIG00000002209(C10orf71);ENSCHIG00000003341(ACTC1);ENSCHIG00000008403(MYOM3);ENSCHIG00000008416(DES);ENSCHIG00000009596(CAVIN4);ENSCHIG00000010063(ACTN2);ENSCHIG00000011761(MYOM2);ENSCHIG00000012778(MYOZ2);ENSCHIG00000014088(CRYAB);ENSCHIG00000014135(MYOM1);ENSCHIG00000014376(CASQ2);ENSCHIG00000015146(MYL4);ENSCHIG00000015250(MYPN);ENSCHIG00000016517(TNNI1);ENSCHIG00000017627(LMOD3);ENSCHIG00…
GO:0044449	contractile fiber part	28	103	2.59411e-13	2.11096e-11	ENSCHIG00000002209(C10orf71);ENSCHIG00000003341(ACTC1);ENSCHIG00000008403(MYOM3);ENSCHIG00000008416(DES);ENSCHIG00000009596(CAVIN4);ENSCHIG00000010063(ACTN2);ENSCHIG00000011761(MYOM2);ENSCHIG00000012778(MYOZ2);ENSCHIG00000014088(CRYAB);ENSCHIG00000014135(MYOM1);ENSCHIG00000014376(CASQ2);ENSCHIG00000015146(MYL4);ENSCHIG00000015250(MYPN);ENSCHIG00000016403(SVIL);ENSCHIG00000016517(TNNI1);ENSCHIG000…
GO:0044427	chromosomal part	83	695	9.54502e-13	6.90423e-11	ENSCHIG00000000946(H1-5);ENSCHIG00000001191(-);ENSCHIG00000002577(-);ENSCHIG00000002971(-);ENSCHIG00000003444(NCAPG2);ENSCHIG00000004109(-);ENSCHIG00000005401(SMC2);ENSCHIG00000005501(-);ENSCHIG00000005720(-);ENSCHIG00000006209(H2AC21);ENSCHIG00000006539(-);ENSCHIG00000006730(-);ENSCHIG00000007510(CCAR2);ENSCHIG00000007534(-);ENSCHIG00000007655(-);ENSCHIG00000007673(H2BC18);ENSCHIG00000007834(-);…
GO:0005694	chromosome	84	753	2.60648e-11	1.69682e-09	ENSCHIG00000000946(H1-5);ENSCHIG00000001191(-);ENSCHIG00000002577(-);ENSCHIG00000002971(-);ENSCHIG00000003444(NCAPG2);ENSCHIG00000004109(-);ENSCHIG00000005401(SMC2);ENSCHIG00000005501(-);ENSCHIG00000005720(-);ENSCHIG00000006209(H2AC21);ENSCHIG00000006539(-);ENSCHIG00000006730(-);ENSCHIG00000007510(CCAR2);ENSCHIG00000007534(-);ENSCHIG00000007655(-);ENSCHIG00000007673(H2BC18);ENSCHIG00000007834(-);…
GO:0044459	plasma membrane part	120	1306	4.40569e-10	2.60737e-08	ENSCHIG00000000437(ANK3);ENSCHIG00000000839(AMIGO1);ENSCHIG00000001027(FZD9);ENSCHIG00000002047(KCNJ2);ENSCHIG00000003894(-);ENSCHIG00000004276(FAP);ENSCHIG00000005289(PLEKHA1);ENSCHIG00000005312(LMO7);ENSCHIG00000005606(SLC8A2);ENSCHIG00000006052(SCN3B);ENSCHIG00000006418(EEPD1);ENSCHIG00000006979(CD247);ENSCHIG00000007459(TFPI);ENSCHIG00000007908(CACNG6);ENSCHIG00000008067(NRP1);ENSCHIG00000008…
GO:0098590	plasma membrane region	62	543	5.13606e-09	2.78631e-07	ENSCHIG00000000437(ANK3);ENSCHIG00000001027(FZD9);ENSCHIG00000004276(FAP);ENSCHIG00000005289(PLEKHA1);ENSCHIG00000005312(LMO7);ENSCHIG00000007459(TFPI);ENSCHIG00000008067(NRP1);ENSCHIG00000008364(SPTBN5);ENSCHIG00000009247(SLC6A19);ENSCHIG00000009367(OSMR);ENSCHIG00000009485(CADM3);ENSCHIG00000009596(CAVIN4);ENSCHIG00000009875(RACGAP1);ENSCHIG00000010009(CAV3);ENSCHIG00000011781(EMP2);ENSCHIG0000…
GO:0042555	MCM complex	7	10	1.09873e-07	5.5021e-06	ENSCHIG00000011442(MCM5);ENSCHIG00000014359(-);ENSCHIG00000017476(MCM6);ENSCHIG00000018094(MCM4);ENSCHIG00000018451(MCM9);ENSCHIG00000020423(MCM3);ENSCHIG00000027136(MCM7)
GO:0031674	I band	16	65	1.58901e-07	7.38891e-06	ENSCHIG00000002209(C10orf71);ENSCHIG00000003341(ACTC1);ENSCHIG00000008416(DES);ENSCHIG00000009596(CAVIN4);ENSCHIG00000010063(ACTN2);ENSCHIG00000012778(MYOZ2);ENSCHIG00000014088(CRYAB);ENSCHIG00000014376(CASQ2);ENSCHIG00000015250(MYPN);ENSCHIG00000017967(JPH1);ENSCHIG00000018645(ANKRD1);ENSCHIG00000018745(KRT8);ENSCHIG00000022266(SYNPO2);ENSCHIG00000022336(SYNC);ENSCHIG00000023005(CSRP3);ENSCHIG00…
GO:0030018	Z disc	14	55	6.07135e-07	2.63496e-05	ENSCHIG00000002209(C10orf71);ENSCHIG00000008416(DES);ENSCHIG00000009596(CAVIN4);ENSCHIG00000010063(ACTN2);ENSCHIG00000012778(MYOZ2);ENSCHIG00000014088(CRYAB);ENSCHIG00000014376(CASQ2);ENSCHIG00000015250(MYPN);ENSCHIG00000017967(JPH1);ENSCHIG00000018745(KRT8);ENSCHIG00000022266(SYNPO2);ENSCHIG00000022336(SYNC);ENSCHIG00000023005(CSRP3);ENSCHIG00000026232(PALLD)
GO:0031430	M band	6	9	1.48379e-06	6.03715e-05	ENSCHIG00000008403(MYOM3);ENSCHIG00000011761(MYOM2);ENSCHIG00000014135(MYOM1);ENSCHIG00000017627(LMOD3);ENSCHIG00000021751(KLHL41);ENSCHIG00000023924(LMOD2)
GO:0099080	supramolecular complex	53	515	1.85139e-06	6.69588e-05	ENSCHIG00000002209(C10orf71);ENSCHIG00000002435(TUBA4A);ENSCHIG00000003341(ACTC1);ENSCHIG00000008067(NRP1);ENSCHIG00000008403(MYOM3);ENSCHIG00000008416(DES);ENSCHIG00000009098(KIFC2);ENSCHIG00000009596(CAVIN4);ENSCHIG00000010063(ACTN2);ENSCHIG00000010632(KRT17);ENSCHIG00000011761(MYOM2);ENSCHIG00000012226(KIF5C);ENSCHIG00000012778(MYOZ2);ENSCHIG00000013496(KIF2A);ENSCHIG00000014088(CRYAB);ENSCHIG…
GO:0099081	supramolecular polymer	53	515	1.85139e-06	6.69588e-05	ENSCHIG00000002209(C10orf71);ENSCHIG00000002435(TUBA4A);ENSCHIG00000003341(ACTC1);ENSCHIG00000008067(NRP1);ENSCHIG00000008403(MYOM3);ENSCHIG00000008416(DES);ENSCHIG00000009098(KIFC2);ENSCHIG00000009596(CAVIN4);ENSCHIG00000010063(ACTN2);ENSCHIG00000010632(KRT17);ENSCHIG00000011761(MYOM2);ENSCHIG00000012226(KIF5C);ENSCHIG00000012778(MYOZ2);ENSCHIG00000013496(KIF2A);ENSCHIG00000014088(CRYAB);ENSCHIG…
GO:0031672	A band	7	14	2.61074e-06	8.56498e-05	ENSCHIG00000008403(MYOM3);ENSCHIG00000011761(MYOM2);ENSCHIG00000014135(MYOM1);ENSCHIG00000015146(MYL4);ENSCHIG00000017627(LMOD3);ENSCHIG00000021751(KLHL41);ENSCHIG00000023924(LMOD2)
GO:0043232	intracellular non-membrane-bounded organelle	216	3128	2.6989e-06	8.56498e-05	ENSCHIG00000000946(H1-5);ENSCHIG00000001191(-);ENSCHIG00000002209(C10orf71);ENSCHIG00000002331(MYO16);ENSCHIG00000002435(TUBA4A);ENSCHIG00000002577(-);ENSCHIG00000002971(-);ENSCHIG00000003341(ACTC1);ENSCHIG00000003444(NCAPG2);ENSCHIG00000004109(-);ENSCHIG00000004374(RB1);ENSCHIG00000005401(SMC2);ENSCHIG00000005501(-);ENSCHIG00000005720(-);ENSCHIG00000006209(H2AC21);ENSCHIG00000006539(-);ENSCHIG00…
GO:0043228	non-membrane-bounded organelle	216	3129	2.7629e-06	8.56498e-05	ENSCHIG00000000946(H1-5);ENSCHIG00000001191(-);ENSCHIG00000002209(C10orf71);ENSCHIG00000002331(MYO16);ENSCHIG00000002435(TUBA4A);ENSCHIG00000002577(-);ENSCHIG00000002971(-);ENSCHIG00000003341(ACTC1);ENSCHIG00000003444(NCAPG2);ENSCHIG00000004109(-);ENSCHIG00000004374(RB1);ENSCHIG00000005401(SMC2);ENSCHIG00000005501(-);ENSCHIG00000005720(-);ENSCHIG00000006209(H2AC21);ENSCHIG00000006539(-);ENSCHIG00…
GO:0099512	supramolecular fiber	52	512	3.41775e-06	0.000101134	ENSCHIG00000002209(C10orf71);ENSCHIG00000002435(TUBA4A);ENSCHIG00000003341(ACTC1);ENSCHIG00000008067(NRP1);ENSCHIG00000008403(MYOM3);ENSCHIG00000008416(DES);ENSCHIG00000009098(KIFC2);ENSCHIG00000009596(CAVIN4);ENSCHIG00000010063(ACTN2);ENSCHIG00000010632(KRT17);ENSCHIG00000011761(MYOM2);ENSCHIG00000012226(KIF5C);ENSCHIG00000012778(MYOZ2);ENSCHIG00000013496(KIF2A);ENSCHIG00000014088(CRYAB);ENSCHIG…
GO:0031226	intrinsic component of plasma membrane	60	641	8.26541e-06	0.000233947	ENSCHIG00000000839(AMIGO1);ENSCHIG00000002047(KCNJ2);ENSCHIG00000003894(-);ENSCHIG00000005606(SLC8A2);ENSCHIG00000006052(SCN3B);ENSCHIG00000006418(EEPD1);ENSCHIG00000008067(NRP1);ENSCHIG00000008918(P2RY1);ENSCHIG00000009059(SLC6A13);ENSCHIG00000009247(SLC6A19);ENSCHIG00000009367(OSMR);ENSCHIG00000009485(CADM3);ENSCHIG00000009603(RAMP2);ENSCHIG00000009617(KCNJ11);ENSCHIG00000009678(SCN10A);ENSCHIG…
GO:0015629	actin cytoskeleton	35	321	3.21253e-05	0.00084408	ENSCHIG00000002331(MYO16);ENSCHIG00000003341(ACTC1);ENSCHIG00000008714(MYH8);ENSCHIG00000010755(CDC42EP4);ENSCHIG00000011344(-);ENSCHIG00000012180(XIRP1);ENSCHIG00000012778(MYOZ2);ENSCHIG00000015009(MYO1F);ENSCHIG00000015236(SPTBN4);ENSCHIG00000015392(FGR);ENSCHIG00000015523(SLC2A1);ENSCHIG00000015809(MYLK);ENSCHIG00000016403(SVIL);ENSCHIG00000016517(TNNI1);ENSCHIG00000016598(NEXN);ENSCHIG0000001…
GO:0005887	integral component of plasma membrane	55	598	3.24147e-05	0.00084408	ENSCHIG00000000839(AMIGO1);ENSCHIG00000002047(KCNJ2);ENSCHIG00000003894(-);ENSCHIG00000005606(SLC8A2);ENSCHIG00000006052(SCN3B);ENSCHIG00000008067(NRP1);ENSCHIG00000008918(P2RY1);ENSCHIG00000009059(SLC6A13);ENSCHIG00000009247(SLC6A19);ENSCHIG00000009367(OSMR);ENSCHIG00000009485(CADM3);ENSCHIG00000009603(RAMP2);ENSCHIG00000009617(KCNJ11);ENSCHIG00000009678(SCN10A);ENSCHIG00000010408(HJV);ENSCHIG00…
GO:0005856	cytoskeleton	104	1371	6.11126e-05	0.00153017	ENSCHIG00000002331(MYO16);ENSCHIG00000002435(TUBA4A);ENSCHIG00000003341(ACTC1);ENSCHIG00000004374(RB1);ENSCHIG00000007287(GLI1);ENSCHIG00000007815(HYPK);ENSCHIG00000007963(MVP);ENSCHIG00000008067(NRP1);ENSCHIG00000008356(MAP7);ENSCHIG00000008416(DES);ENSCHIG00000008714(MYH8);ENSCHIG00000009098(KIFC2);ENSCHIG00000009302(CDC6);ENSCHIG00000009318(KIF24);ENSCHIG00000009875(RACGAP1);ENSCHIG00000009952…
GO:0098797	plasma membrane protein complex	37	370	0.000121484	0.00292912	ENSCHIG00000000839(AMIGO1);ENSCHIG00000002047(KCNJ2);ENSCHIG00000003894(-);ENSCHIG00000006052(SCN3B);ENSCHIG00000006979(CD247);ENSCHIG00000007908(CACNG6);ENSCHIG00000009367(OSMR);ENSCHIG00000009603(RAMP2);ENSCHIG00000009617(KCNJ11);ENSCHIG00000009678(SCN10A);ENSCHIG00000010009(CAV3);ENSCHIG00000010408(HJV);ENSCHIG00000010887(SGCG);ENSCHIG00000010972(CACNG1);ENSCHIG00000011318(CATSPERG);ENSCHIG000…
GO:1902495	transmembrane transporter complex	24	202	0.000149231	0.00343102	ENSCHIG00000000839(AMIGO1);ENSCHIG00000002047(KCNJ2);ENSCHIG00000003894(-);ENSCHIG00000006052(SCN3B);ENSCHIG00000007908(CACNG6);ENSCHIG00000009617(KCNJ11);ENSCHIG00000009678(SCN10A);ENSCHIG00000010972(CACNG1);ENSCHIG00000011318(CATSPERG);ENSCHIG00000012884(KCNJ5);ENSCHIG00000014506(CHRNB1);ENSCHIG00000016253(BEST3);ENSCHIG00000018272(CHRNA1);ENSCHIG00000020021(CHRND);ENSCHIG00000020260(LRRC8E);EN…
GO:0042383	sarcolemma	11	57	0.000152841	0.00343102	ENSCHIG00000000437(ANK3);ENSCHIG00000007908(CACNG6);ENSCHIG00000008416(DES);ENSCHIG00000010009(CAV3);ENSCHIG00000010887(SGCG);ENSCHIG00000011087(SLC8A3);ENSCHIG00000014532(SGCA);ENSCHIG00000018745(KRT8);ENSCHIG00000022336(SYNC);ENSCHIG00000023530(FLOT1);ENSCHIG00000023553(SCN2A)
GO:0071944	cell periphery	214	3290	0.000165596	0.00359344	ENSCHIG00000000437(ANK3);ENSCHIG00000000839(AMIGO1);ENSCHIG00000001027(FZD9);ENSCHIG00000002047(KCNJ2);ENSCHIG00000002861(UBE2QL1);ENSCHIG00000003758(ARFGAP2);ENSCHIG00000003894(-);ENSCHIG00000004276(FAP);ENSCHIG00000005289(PLEKHA1);ENSCHIG00000005312(LMO7);ENSCHIG00000005606(SLC8A2);ENSCHIG00000006052(SCN3B);ENSCHIG00000006418(EEPD1);ENSCHIG00000006433(AFAP1L2);ENSCHIG00000006615(-);ENSCHIG00000…
GO:1990351	transporter complex	24	206	0.000201742	0.00423658	ENSCHIG00000000839(AMIGO1);ENSCHIG00000002047(KCNJ2);ENSCHIG00000003894(-);ENSCHIG00000006052(SCN3B);ENSCHIG00000007908(CACNG6);ENSCHIG00000009617(KCNJ11);ENSCHIG00000009678(SCN10A);ENSCHIG00000010972(CACNG1);ENSCHIG00000011318(CATSPERG);ENSCHIG00000012884(KCNJ5);ENSCHIG00000014506(CHRNB1);ENSCHIG00000016253(BEST3);ENSCHIG00000018272(CHRNA1);ENSCHIG00000020021(CHRND);ENSCHIG00000020260(LRRC8E);EN…
GO:0005886	plasma membrane	208	3200	0.000223053	0.00453774	ENSCHIG00000000437(ANK3);ENSCHIG00000000839(AMIGO1);ENSCHIG00000001027(FZD9);ENSCHIG00000002047(KCNJ2);ENSCHIG00000002861(UBE2QL1);ENSCHIG00000003758(ARFGAP2);ENSCHIG00000003894(-);ENSCHIG00000004276(FAP);ENSCHIG00000005289(PLEKHA1);ENSCHIG00000005312(LMO7);ENSCHIG00000005606(SLC8A2);ENSCHIG00000006052(SCN3B);ENSCHIG00000006418(EEPD1);ENSCHIG00000006433(AFAP1L2);ENSCHIG00000006694(INSC);ENSCHIG00…
GO:0034702	ion channel complex	22	186	0.000295779	0.00583492	ENSCHIG00000000839(AMIGO1);ENSCHIG00000002047(KCNJ2);ENSCHIG00000006052(SCN3B);ENSCHIG00000007908(CACNG6);ENSCHIG00000009617(KCNJ11);ENSCHIG00000009678(SCN10A);ENSCHIG00000010972(CACNG1);ENSCHIG00000011318(CATSPERG);ENSCHIG00000012884(KCNJ5);ENSCHIG00000014506(CHRNB1);ENSCHIG00000016253(BEST3);ENSCHIG00000018272(CHRNA1);ENSCHIG00000020021(CHRND);ENSCHIG00000020260(LRRC8E);ENSCHIG00000021199(CACNA…
GO:0045202	synapse	53	624	0.000340811	0.00652552	ENSCHIG00000000147(PLAT);ENSCHIG00000000437(ANK3);ENSCHIG00000001775(SLITRK5);ENSCHIG00000003341(ACTC1);ENSCHIG00000005606(SLC8A2);ENSCHIG00000007139(SPARCL1);ENSCHIG00000007566(CYFIP2);ENSCHIG00000008067(NRP1);ENSCHIG00000008416(DES);ENSCHIG00000009485(CADM3);ENSCHIG00000010943(SYPL2);ENSCHIG00000011087(SLC8A3);ENSCHIG00000011193(-);ENSCHIG00000012611(PCLO);ENSCHIG00000014506(CHRNB1);ENSCHIG0000…
GO:0044421	extracellular region part	69	876	0.000411482	0.00765357	ENSCHIG00000000147(PLAT);ENSCHIG00000000495(LAMB3);ENSCHIG00000001922(TGFB3);ENSCHIG00000001972(FJX1);ENSCHIG00000002155(OTOG);ENSCHIG00000004276(FAP);ENSCHIG00000004685(TGFBI);ENSCHIG00000006212(-);ENSCHIG00000006854(CLEC3B);ENSCHIG00000007139(SPARCL1);ENSCHIG00000007459(TFPI);ENSCHIG00000009359(GSTM3);ENSCHIG00000009696(IL1RN);ENSCHIG00000010408(HJV);ENSCHIG00000010827(FNDC4);ENSCHIG00000011175…
GO:0071438	invadopodium membrane	3	4	0.000550039	0.00994654	ENSCHIG00000004276(FAP);ENSCHIG00000015227(ITGA3);ENSCHIG00000021048(DPP4)
GO:0031594	neuromuscular junction	8	40	0.00094173	0.0165694	ENSCHIG00000008416(DES);ENSCHIG00000011087(SLC8A3);ENSCHIG00000014506(CHRNB1);ENSCHIG00000018272(CHRNA1);ENSCHIG00000019029(CDH15);ENSCHIG00000020021(CHRND);ENSCHIG00000022336(SYNC);ENSCHIG00000022646(KCNC4)
GO:0005901	caveola	9	50	0.00102271	0.0175206	ENSCHIG00000007459(TFPI);ENSCHIG00000009596(CAVIN4);ENSCHIG00000010009(CAV3);ENSCHIG00000016988(MYOF);ENSCHIG00000018029(CDH1);ENSCHIG00000019029(CDH15);ENSCHIG00000023530(FLOT1);ENSCHIG00000025660(ADTRP);ENSCHIG00000026624(-)
GO:0005615	extracellular space	53	655	0.00105306	0.017578	ENSCHIG00000000147(PLAT);ENSCHIG00000001922(TGFB3);ENSCHIG00000001972(FJX1);ENSCHIG00000004276(FAP);ENSCHIG00000004685(TGFBI);ENSCHIG00000006212(-);ENSCHIG00000006854(CLEC3B);ENSCHIG00000007139(SPARCL1);ENSCHIG00000007459(TFPI);ENSCHIG00000009696(IL1RN);ENSCHIG00000010408(HJV);ENSCHIG00000010827(FNDC4);ENSCHIG00000011175(CCL17);ENSCHIG00000011209(H2BC11);ENSCHIG00000011916(TGFB1);ENSCHIG000000127…
GO:0099699	integral component of synaptic membrane	11	71	0.0010896	0.0177333	ENSCHIG00000008067(NRP1);ENSCHIG00000009485(CADM3);ENSCHIG00000014506(CHRNB1);ENSCHIG00000017943(GSG1L);ENSCHIG00000018272(CHRNA1);ENSCHIG00000020021(CHRND);ENSCHIG00000023553(SCN2A);ENSCHIG00000024549(ADCY1);ENSCHIG00000024785(SLC6A6);ENSCHIG00000025019(EPHA4);ENSCHIG00000027091(PTPRS)
GO:0033270	paranode region of axon	4	10	0.0012159	0.0193062	ENSCHIG00000000437(ANK3);ENSCHIG00000015236(SPTBN4);ENSCHIG00000023553(SCN2A);ENSCHIG00000023908(EPB41L3)
GO:0097512	cardiac myofibril	3	5	0.00132143	0.0204822	ENSCHIG00000008416(DES);ENSCHIG00000018193(MYH7B);ENSCHIG00000019988(MYL2)
GO:0016324	apical plasma membrane	17	144	0.00141682	0.02145	ENSCHIG00000005312(LMO7);ENSCHIG00000009247(SLC6A19);ENSCHIG00000009367(OSMR);ENSCHIG00000011781(EMP2);ENSCHIG00000012416(ATP8B1);ENSCHIG00000015523(SLC2A1);ENSCHIG00000019577(CUBN);ENSCHIG00000019917(TRPM6);ENSCHIG00000020787(DLL1);ENSCHIG00000020996(JAG1);ENSCHIG00000021048(DPP4);ENSCHIG00000021090(SLC9A3);ENSCHIG00000021491(CD44);ENSCHIG00000021972(PKHD1);ENSCHIG00000022410(SLC29A1);ENSCHIG000…
GO:0030054	cell junction	43	522	0.00217893	0.0316333	ENSCHIG00000000437(ANK3);ENSCHIG00000008067(NRP1);ENSCHIG00000008416(DES);ENSCHIG00000009485(CADM3);ENSCHIG00000010063(ACTN2);ENSCHIG00000010755(CDC42EP4);ENSCHIG00000011793(PRAG1);ENSCHIG00000012062(MFAP3L);ENSCHIG00000012180(XIRP1);ENSCHIG00000012379(CDH17);ENSCHIG00000013526(SORBS1);ENSCHIG00000013597(JCAD);ENSCHIG00000013972(ITGB6);ENSCHIG00000014506(CHRNB1);ENSCHIG00000014532(SGCA);ENSCHIG00…
GO:0043235	receptor complex	22	216	0.00218663	0.0316333	ENSCHIG00000001775(SLITRK5);ENSCHIG00000006979(CD247);ENSCHIG00000009367(OSMR);ENSCHIG00000009603(RAMP2);ENSCHIG00000010408(HJV);ENSCHIG00000011562(OLR1);ENSCHIG00000013526(SORBS1);ENSCHIG00000013972(ITGB6);ENSCHIG00000014506(CHRNB1);ENSCHIG00000015227(ITGA3);ENSCHIG00000018272(CHRNA1);ENSCHIG00000018892(PTPRN2);ENSCHIG00000019440(-);ENSCHIG00000020021(CHRND);ENSCHIG00000020331(IL4R);ENSCHIG00000…
GO:0016529	sarcoplasmic reticulum	6	27	0.00232371	0.0325008	ENSCHIG00000014376(CASQ2);ENSCHIG00000015894(DMPK);ENSCHIG00000017967(JPH1);ENSCHIG00000021751(KLHL41);ENSCHIG00000023608(RASD1);ENSCHIG00000024900(-)
GO:0034703	cation channel complex	17	151	0.00237003	0.0325008	ENSCHIG00000000839(AMIGO1);ENSCHIG00000002047(KCNJ2);ENSCHIG00000006052(SCN3B);ENSCHIG00000007908(CACNG6);ENSCHIG00000009617(KCNJ11);ENSCHIG00000009678(SCN10A);ENSCHIG00000010972(CACNG1);ENSCHIG00000011318(CATSPERG);ENSCHIG00000012884(KCNJ5);ENSCHIG00000021199(CACNA1E);ENSCHIG00000021855(CACNB1);ENSCHIG00000022646(KCNC4);ENSCHIG00000022718(GRIN2C);ENSCHIG00000023553(SCN2A);ENSCHIG00000026213(KCNI…
GO:0031012	extracellular matrix	21	204	0.00239637	0.0325008	ENSCHIG00000000495(LAMB3);ENSCHIG00000001922(TGFB3);ENSCHIG00000002155(OTOG);ENSCHIG00000004685(TGFBI);ENSCHIG00000007139(SPARCL1);ENSCHIG00000011916(TGFB1);ENSCHIG00000012100(GPC5);ENSCHIG00000014378(WNT5B);ENSCHIG00000015608(ASPN);ENSCHIG00000017918(ADAMTS9);ENSCHIG00000018408(-);ENSCHIG00000018986(ADAMTS5);ENSCHIG00000020858(SERPINE1);ENSCHIG00000021782(WNT11);ENSCHIG00000022660(TGFB2);ENSCHIG…
GO:0005912	adherens junction	19	178	0.00251351	0.0333938	ENSCHIG00000008067(NRP1);ENSCHIG00000008416(DES);ENSCHIG00000010063(ACTN2);ENSCHIG00000010755(CDC42EP4);ENSCHIG00000011793(PRAG1);ENSCHIG00000012180(XIRP1);ENSCHIG00000013526(SORBS1);ENSCHIG00000013597(JCAD);ENSCHIG00000013972(ITGB6);ENSCHIG00000014628(TNS1);ENSCHIG00000015488(FRMD4B);ENSCHIG00000018029(CDH1);ENSCHIG00000020787(DLL1);ENSCHIG00000020996(JAG1);ENSCHIG00000022266(SYNPO2);ENSCHIG0000…
GO:0099240	intrinsic component of synaptic membrane	11	79	0.00263338	0.033632	ENSCHIG00000008067(NRP1);ENSCHIG00000009485(CADM3);ENSCHIG00000014506(CHRNB1);ENSCHIG00000017943(GSG1L);ENSCHIG00000018272(CHRNA1);ENSCHIG00000020021(CHRND);ENSCHIG00000023553(SCN2A);ENSCHIG00000024549(ADCY1);ENSCHIG00000024785(SLC6A6);ENSCHIG00000025019(EPHA4);ENSCHIG00000027091(PTPRS)
GO:0005865	striated muscle thin filament	4	12	0.00263477	0.033632	ENSCHIG00000016517(TNNI1);ENSCHIG00000017627(LMOD3);ENSCHIG00000019356(TNNC1);ENSCHIG00000020222(TMOD1)
GO:0008282	inward rectifying potassium channel	2	2	0.00273942	0.0336484	ENSCHIG00000009617(KCNJ11);ENSCHIG00000026713(ABCC9)
GO:0097362	MCM8-MCM9 complex	2	2	0.00273942	0.0336484	ENSCHIG00000014359(-);ENSCHIG00000018451(MCM9)
GO:0031253	cell projection membrane	15	128	0.00283529	0.0341809	ENSCHIG00000001027(FZD9);ENSCHIG00000004276(FAP);ENSCHIG00000005289(PLEKHA1);ENSCHIG00000008364(SPTBN5);ENSCHIG00000012879(WWC1);ENSCHIG00000013597(JCAD);ENSCHIG00000015227(ITGA3);ENSCHIG00000015392(FGR);ENSCHIG00000017794(EHD3);ENSCHIG00000019917(TRPM6);ENSCHIG00000021048(DPP4);ENSCHIG00000021090(SLC9A3);ENSCHIG00000021491(CD44);ENSCHIG00000023908(EPB41L3);ENSCHIG00000026198(PROM1)
GO:0045121	membrane raft	17	159	0.00406253	0.0480855	ENSCHIG00000007459(TFPI);ENSCHIG00000009596(CAVIN4);ENSCHIG00000010009(CAV3);ENSCHIG00000011781(EMP2);ENSCHIG00000014532(SGCA);ENSCHIG00000015523(SLC2A1);ENSCHIG00000016988(MYOF);ENSCHIG00000017889(S100A10);ENSCHIG00000018029(CDH1);ENSCHIG00000019029(CDH15);ENSCHIG00000020787(DLL1);ENSCHIG00000020978(CARD11);ENSCHIG00000022450(LYN);ENSCHIG00000023530(FLOT1);ENSCHIG00000024104(ABCA1);ENSCHIG000000…

## Sheet: GO-MF
GO ID	Description	DM1-vs-DM5 (789)	All (14816)	pvalue	qvalue	Genes
GO:0046982	protein heterodimerization activity	60	270	8.78444e-22	7.7853e-19	ENSCHIG00000001027(FZD9);ENSCHIG00000001191(-);ENSCHIG00000002577(-);ENSCHIG00000002971(-);ENSCHIG00000004109(-);ENSCHIG00000005501(-);ENSCHIG00000005720(-);ENSCHIG00000006209(H2AC21);ENSCHIG00000006539(-);ENSCHIG00000006730(-);ENSCHIG00000007534(-);ENSCHIG00000007655(-);ENSCHIG00000007673(H2BC18);ENSCHIG00000007834(-);ENSCHIG00000007924(-);ENSCHIG00000007984(-);ENSCHIG00000008044(-);ENSCHIG00000…
GO:0005515	protein binding	478	6544	1.37307e-21	7.7853e-19	ENSCHIG00000000147(PLAT);ENSCHIG00000000293(LDLRAD4);ENSCHIG00000000385(SYNPO2L);ENSCHIG00000000437(ANK3);ENSCHIG00000000839(AMIGO1);ENSCHIG00000000946(H1-5);ENSCHIG00000001027(FZD9);ENSCHIG00000001191(-);ENSCHIG00000001775(SLITRK5);ENSCHIG00000001922(TGFB3);ENSCHIG00000002047(KCNJ2);ENSCHIG00000002331(MYO16);ENSCHIG00000002435(TUBA4A);ENSCHIG00000002460(USP2);ENSCHIG00000002577(-);ENSCHIG0000000…
GO:0005488	binding	680	10928	3.1013e-18	1.17229e-15	ENSCHIG00000000097(-);ENSCHIG00000000147(PLAT);ENSCHIG00000000293(LDLRAD4);ENSCHIG00000000324(MTR);ENSCHIG00000000385(SYNPO2L);ENSCHIG00000000437(ANK3);ENSCHIG00000000527(PTGS1);ENSCHIG00000000839(AMIGO1);ENSCHIG00000000946(H1-5);ENSCHIG00000001027(FZD9);ENSCHIG00000001102(-);ENSCHIG00000001109(EFHD1);ENSCHIG00000001191(-);ENSCHIG00000001775(SLITRK5);ENSCHIG00000001922(TGFB3);ENSCHIG00000002047(K…
GO:0046983	protein dimerization activity	100	800	5.16201e-16	1.46343e-13	ENSCHIG00000001027(FZD9);ENSCHIG00000001191(-);ENSCHIG00000002577(-);ENSCHIG00000002971(-);ENSCHIG00000004109(-);ENSCHIG00000004276(FAP);ENSCHIG00000005501(-);ENSCHIG00000005720(-);ENSCHIG00000006209(H2AC21);ENSCHIG00000006539(-);ENSCHIG00000006730(-);ENSCHIG00000007326(E2F2);ENSCHIG00000007534(-);ENSCHIG00000007655(-);ENSCHIG00000007673(H2BC18);ENSCHIG00000007834(-);ENSCHIG00000007924(-);ENSCHIG…
GO:0003677	DNA binding	131	1486	2.91029e-09	6.60054e-07	ENSCHIG00000000946(H1-5);ENSCHIG00000001191(-);ENSCHIG00000002577(-);ENSCHIG00000002971(-);ENSCHIG00000003296(FOSB);ENSCHIG00000004109(-);ENSCHIG00000004374(RB1);ENSCHIG00000005401(SMC2);ENSCHIG00000005501(-);ENSCHIG00000005720(-);ENSCHIG00000006098(CERS4);ENSCHIG00000006209(H2AC21);ENSCHIG00000006418(EEPD1);ENSCHIG00000006539(-);ENSCHIG00000006730(-);ENSCHIG00000006747(-);ENSCHIG00000007287(GLI1…
GO:0008092	cytoskeletal protein binding	67	663	2.88872e-07	5.45969e-05	ENSCHIG00000002331(MYO16);ENSCHIG00000003341(ACTC1);ENSCHIG00000004376(CDK5R1);ENSCHIG00000007287(GLI1);ENSCHIG00000008263(NCALD);ENSCHIG00000008364(SPTBN5);ENSCHIG00000008416(DES);ENSCHIG00000008714(MYH8);ENSCHIG00000009098(KIFC2);ENSCHIG00000009318(KIF24);ENSCHIG00000009617(KCNJ11);ENSCHIG00000009875(RACGAP1);ENSCHIG00000010009(CAV3);ENSCHIG00000010063(ACTN2);ENSCHIG00000011344(-);ENSCHIG000000…
GO:0043168	anion binding	165	2233	3.8388e-06	0.000621886	ENSCHIG00000000097(-);ENSCHIG00000001102(-);ENSCHIG00000002047(KCNJ2);ENSCHIG00000002331(MYO16);ENSCHIG00000002435(TUBA4A);ENSCHIG00000003341(ACTC1);ENSCHIG00000005289(PLEKHA1);ENSCHIG00000005401(SMC2);ENSCHIG00000005472(IQCA1);ENSCHIG00000005530(-);ENSCHIG00000005800(STRADA);ENSCHIG00000005906(RPS6KB1);ENSCHIG00000006854(CLEC3B);ENSCHIG00000006876(OGDH);ENSCHIG00000007182(ATP10A);ENSCHIG00000007…
GO:0008307	structural constituent of muscle	6	13	2.78087e-05	0.00394189	ENSCHIG00000003108(MYLPF);ENSCHIG00000016096(MYL1);ENSCHIG00000016598(NEXN);ENSCHIG00000017967(JPH1);ENSCHIG00000023005(CSRP3);ENSCHIG00000025204(PDLIM3)
GO:0032559	adenyl ribonucleotide binding	101	1281	3.4348e-05	0.00432785	ENSCHIG00000001102(-);ENSCHIG00000002331(MYO16);ENSCHIG00000003341(ACTC1);ENSCHIG00000005401(SMC2);ENSCHIG00000005472(IQCA1);ENSCHIG00000005530(-);ENSCHIG00000005800(STRADA);ENSCHIG00000005906(RPS6KB1);ENSCHIG00000007182(ATP10A);ENSCHIG00000007275(NADSYN1);ENSCHIG00000007647(AK4);ENSCHIG00000008714(MYH8);ENSCHIG00000008913(ATP8A2);ENSCHIG00000008918(P2RY1);ENSCHIG00000009098(KIFC2);ENSCHIG0000000…
GO:0030554	adenyl nucleotide binding	101	1287	4.13952e-05	0.00469376	ENSCHIG00000001102(-);ENSCHIG00000002331(MYO16);ENSCHIG00000003341(ACTC1);ENSCHIG00000005401(SMC2);ENSCHIG00000005472(IQCA1);ENSCHIG00000005530(-);ENSCHIG00000005800(STRADA);ENSCHIG00000005906(RPS6KB1);ENSCHIG00000007182(ATP10A);ENSCHIG00000007275(NADSYN1);ENSCHIG00000007647(AK4);ENSCHIG00000008714(MYH8);ENSCHIG00000008913(ATP8A2);ENSCHIG00000008918(P2RY1);ENSCHIG00000009098(KIFC2);ENSCHIG0000000…
GO:0005524	ATP binding	98	1243	4.55303e-05	0.00469376	ENSCHIG00000001102(-);ENSCHIG00000002331(MYO16);ENSCHIG00000003341(ACTC1);ENSCHIG00000005401(SMC2);ENSCHIG00000005472(IQCA1);ENSCHIG00000005530(-);ENSCHIG00000005800(STRADA);ENSCHIG00000005906(RPS6KB1);ENSCHIG00000007182(ATP10A);ENSCHIG00000007275(NADSYN1);ENSCHIG00000007647(AK4);ENSCHIG00000008714(MYH8);ENSCHIG00000008913(ATP8A2);ENSCHIG00000008918(P2RY1);ENSCHIG00000009098(KIFC2);ENSCHIG0000000…
GO:0097367	carbohydrate derivative binding	134	1825	5.25704e-05	0.0049679	ENSCHIG00000001102(-);ENSCHIG00000002331(MYO16);ENSCHIG00000002435(TUBA4A);ENSCHIG00000003341(ACTC1);ENSCHIG00000005401(SMC2);ENSCHIG00000005472(IQCA1);ENSCHIG00000005530(-);ENSCHIG00000005800(STRADA);ENSCHIG00000005906(RPS6KB1);ENSCHIG00000006854(CLEC3B);ENSCHIG00000007182(ATP10A);ENSCHIG00000007275(NADSYN1);ENSCHIG00000007647(AK4);ENSCHIG00000008689(DCTPP1);ENSCHIG00000008714(MYH8);ENSCHIG00000…
GO:0008144	drug binding	107	1403	7.71775e-05	0.00673225	ENSCHIG00000000324(MTR);ENSCHIG00000001102(-);ENSCHIG00000002331(MYO16);ENSCHIG00000003341(ACTC1);ENSCHIG00000005401(SMC2);ENSCHIG00000005472(IQCA1);ENSCHIG00000005530(-);ENSCHIG00000005800(STRADA);ENSCHIG00000005906(RPS6KB1);ENSCHIG00000007182(ATP10A);ENSCHIG00000007275(NADSYN1);ENSCHIG00000007647(AK4);ENSCHIG00000008714(MYH8);ENSCHIG00000008913(ATP8A2);ENSCHIG00000008918(P2RY1);ENSCHIG000000090…
GO:0003779	actin binding	33	308	0.000104453	0.00846066	ENSCHIG00000002331(MYO16);ENSCHIG00000004376(CDK5R1);ENSCHIG00000008263(NCALD);ENSCHIG00000008364(SPTBN5);ENSCHIG00000008714(MYH8);ENSCHIG00000010063(ACTN2);ENSCHIG00000011344(-);ENSCHIG00000012180(XIRP1);ENSCHIG00000012659(-);ENSCHIG00000012778(MYOZ2);ENSCHIG00000014590(TPM2);ENSCHIG00000015009(MYO1F);ENSCHIG00000015146(MYL4);ENSCHIG00000015236(SPTBN4);ENSCHIG00000016403(SVIL);ENSCHIG00000016598…
GO:0034714	type III transforming growth factor beta receptor binding	3	3	0.000150478	0.011325	ENSCHIG00000001922(TGFB3);ENSCHIG00000011916(TGFB1);ENSCHIG00000022660(TGFB2)
GO:0036094	small molecule binding	147	2086	0.000159789	0.011325	ENSCHIG00000000324(MTR);ENSCHIG00000001102(-);ENSCHIG00000002331(MYO16);ENSCHIG00000002435(TUBA4A);ENSCHIG00000003341(ACTC1);ENSCHIG00000005401(SMC2);ENSCHIG00000005472(IQCA1);ENSCHIG00000005530(-);ENSCHIG00000005800(STRADA);ENSCHIG00000005906(RPS6KB1);ENSCHIG00000006876(OGDH);ENSCHIG00000007182(ATP10A);ENSCHIG00000007275(NADSYN1);ENSCHIG00000007647(AK4);ENSCHIG00000008689(DCTPP1);ENSCHIG00000008…
GO:0043167	ion binding	277	4350	0.00019228	0.0128262	ENSCHIG00000000097(-);ENSCHIG00000000324(MTR);ENSCHIG00000000527(PTGS1);ENSCHIG00000001102(-);ENSCHIG00000001109(EFHD1);ENSCHIG00000002047(KCNJ2);ENSCHIG00000002331(MYO16);ENSCHIG00000002435(TUBA4A);ENSCHIG00000002616(TPH2);ENSCHIG00000003108(MYLPF);ENSCHIG00000003341(ACTC1);ENSCHIG00000003758(ARFGAP2);ENSCHIG00000004298(NANOS1);ENSCHIG00000005289(PLEKHA1);ENSCHIG00000005312(LMO7);ENSCHIG00000005…
GO:0046873	metal ion transmembrane transporter activity	33	323	0.000255262	0.0148821	ENSCHIG00000000501(KCNH5);ENSCHIG00000002047(KCNJ2);ENSCHIG00000005606(SLC8A2);ENSCHIG00000006052(SCN3B);ENSCHIG00000007908(CACNG6);ENSCHIG00000009059(SLC6A13);ENSCHIG00000009247(SLC6A19);ENSCHIG00000009617(KCNJ11);ENSCHIG00000009678(SCN10A);ENSCHIG00000010972(CACNG1);ENSCHIG00000011087(SLC8A3);ENSCHIG00000011672(NIPAL4);ENSCHIG00000012884(KCNJ5);ENSCHIG00000012991(-);ENSCHIG00000013596(SLC6A12);…
GO:0000166	nucleotide binding	130	1825	0.000262471	0.0148821	ENSCHIG00000001102(-);ENSCHIG00000002331(MYO16);ENSCHIG00000002435(TUBA4A);ENSCHIG00000003341(ACTC1);ENSCHIG00000005401(SMC2);ENSCHIG00000005472(IQCA1);ENSCHIG00000005530(-);ENSCHIG00000005800(STRADA);ENSCHIG00000005906(RPS6KB1);ENSCHIG00000007182(ATP10A);ENSCHIG00000007275(NADSYN1);ENSCHIG00000007647(AK4);ENSCHIG00000008689(DCTPP1);ENSCHIG00000008714(MYH8);ENSCHIG00000008913(ATP8A2);ENSCHIG00000…
GO:1901265	nucleoside phosphate binding	130	1825	0.000262471	0.0148821	ENSCHIG00000001102(-);ENSCHIG00000002331(MYO16);ENSCHIG00000002435(TUBA4A);ENSCHIG00000003341(ACTC1);ENSCHIG00000005401(SMC2);ENSCHIG00000005472(IQCA1);ENSCHIG00000005530(-);ENSCHIG00000005800(STRADA);ENSCHIG00000005906(RPS6KB1);ENSCHIG00000007182(ATP10A);ENSCHIG00000007275(NADSYN1);ENSCHIG00000007647(AK4);ENSCHIG00000008689(DCTPP1);ENSCHIG00000008714(MYH8);ENSCHIG00000008913(ATP8A2);ENSCHIG00000…
GO:0005261	cation channel activity	27	249	0.000356888	0.0192719	ENSCHIG00000000501(KCNH5);ENSCHIG00000002047(KCNJ2);ENSCHIG00000006052(SCN3B);ENSCHIG00000007908(CACNG6);ENSCHIG00000009617(KCNJ11);ENSCHIG00000009678(SCN10A);ENSCHIG00000010972(CACNG1);ENSCHIG00000012884(KCNJ5);ENSCHIG00000014377(KCNN1);ENSCHIG00000014506(CHRNB1);ENSCHIG00000014693(CHRNG);ENSCHIG00000018272(CHRNA1);ENSCHIG00000018342(KCNN3);ENSCHIG00000018705(ASIC4);ENSCHIG00000019165(KCNH6);ENS…
GO:0051015	actin filament binding	16	115	0.000383305	0.0197576	ENSCHIG00000004376(CDK5R1);ENSCHIG00000008714(MYH8);ENSCHIG00000010063(ACTN2);ENSCHIG00000011344(-);ENSCHIG00000012180(XIRP1);ENSCHIG00000012659(-);ENSCHIG00000015146(MYL4);ENSCHIG00000016403(SVIL);ENSCHIG00000016598(NEXN);ENSCHIG00000018193(MYH7B);ENSCHIG00000019356(TNNC1);ENSCHIG00000020222(TMOD1);ENSCHIG00000020302(MYH14);ENSCHIG00000020512(MYH3);ENSCHIG00000020799(FMNL1);ENSCHIG00000026793(-)
GO:0019900	kinase binding	42	473	0.000802031	0.0395436	ENSCHIG00000002435(TUBA4A);ENSCHIG00000004374(RB1);ENSCHIG00000004376(CDK5R1);ENSCHIG00000006979(CD247);ENSCHIG00000007963(MVP);ENSCHIG00000008067(NRP1);ENSCHIG00000009005(PIK3IP1);ENSCHIG00000009302(CDC6);ENSCHIG00000009875(RACGAP1);ENSCHIG00000010381(STING1);ENSCHIG00000011186(CNPPD1);ENSCHIG00000011587(CEBPA);ENSCHIG00000011761(MYOM2);ENSCHIG00000011781(EMP2);ENSCHIG00000012879(WWC1);ENSCHIG00…
GO:0032555	purine ribonucleotide binding	115	1630	0.000886054	0.041866	ENSCHIG00000001102(-);ENSCHIG00000002331(MYO16);ENSCHIG00000002435(TUBA4A);ENSCHIG00000003341(ACTC1);ENSCHIG00000005401(SMC2);ENSCHIG00000005472(IQCA1);ENSCHIG00000005530(-);ENSCHIG00000005800(STRADA);ENSCHIG00000005906(RPS6KB1);ENSCHIG00000007182(ATP10A);ENSCHIG00000007275(NADSYN1);ENSCHIG00000007647(AK4);ENSCHIG00000008714(MYH8);ENSCHIG00000008913(ATP8A2);ENSCHIG00000008918(P2RY1);ENSCHIG000000…
GO:0035639	purine ribonucleoside triphosphate binding	112	1587	0.00102943	0.0437444	ENSCHIG00000001102(-);ENSCHIG00000002331(MYO16);ENSCHIG00000002435(TUBA4A);ENSCHIG00000003341(ACTC1);ENSCHIG00000005401(SMC2);ENSCHIG00000005472(IQCA1);ENSCHIG00000005530(-);ENSCHIG00000005800(STRADA);ENSCHIG00000005906(RPS6KB1);ENSCHIG00000007182(ATP10A);ENSCHIG00000007275(NADSYN1);ENSCHIG00000007647(AK4);ENSCHIG00000008714(MYH8);ENSCHIG00000008913(ATP8A2);ENSCHIG00000008918(P2RY1);ENSCHIG000000…
GO:0017076	purine nucleotide binding	115	1637	0.00103391	0.0437444	ENSCHIG00000001102(-);ENSCHIG00000002331(MYO16);ENSCHIG00000002435(TUBA4A);ENSCHIG00000003341(ACTC1);ENSCHIG00000005401(SMC2);ENSCHIG00000005472(IQCA1);ENSCHIG00000005530(-);ENSCHIG00000005800(STRADA);ENSCHIG00000005906(RPS6KB1);ENSCHIG00000007182(ATP10A);ENSCHIG00000007275(NADSYN1);ENSCHIG00000007647(AK4);ENSCHIG00000008714(MYH8);ENSCHIG00000008913(ATP8A2);ENSCHIG00000008918(P2RY1);ENSCHIG000000…
GO:0005539	glycosaminoglycan binding	15	114	0.00104153	0.0437444	ENSCHIG00000006854(CLEC3B);ENSCHIG00000011768(SPOCK2);ENSCHIG00000016113(COL25A1);ENSCHIG00000018986(ADAMTS5);ENSCHIG00000020062(ADGRG1);ENSCHIG00000020969(MDK);ENSCHIG00000021149(BMP4);ENSCHIG00000021491(CD44);ENSCHIG00000021773(CEMIP);ENSCHIG00000022689(HBEGF);ENSCHIG00000024483(THBS4);ENSCHIG00000024990(CCN2);ENSCHIG00000026117(VCAN);ENSCHIG00000027091(PTPRS);MSTRG.14308(--)
GO:0032553	ribonucleotide binding	115	1643	0.00117792	0.0467589	ENSCHIG00000001102(-);ENSCHIG00000002331(MYO16);ENSCHIG00000002435(TUBA4A);ENSCHIG00000003341(ACTC1);ENSCHIG00000005401(SMC2);ENSCHIG00000005472(IQCA1);ENSCHIG00000005530(-);ENSCHIG00000005800(STRADA);ENSCHIG00000005906(RPS6KB1);ENSCHIG00000007182(ATP10A);ENSCHIG00000007275(NADSYN1);ENSCHIG00000007647(AK4);ENSCHIG00000008714(MYH8);ENSCHIG00000008913(ATP8A2);ENSCHIG00000008918(P2RY1);ENSCHIG000000…
GO:0005509	calcium ion binding	47	557	0.00119577	0.0467589	ENSCHIG00000000097(-);ENSCHIG00000001109(EFHD1);ENSCHIG00000003108(MYLPF);ENSCHIG00000006854(CLEC3B);ENSCHIG00000007139(SPARCL1);ENSCHIG00000008263(NCALD);ENSCHIG00000009351(-);ENSCHIG00000010063(ACTN2);ENSCHIG00000010754(OIT3);ENSCHIG00000011686(MCTP1);ENSCHIG00000011768(SPOCK2);ENSCHIG00000012379(CDH17);ENSCHIG00000012385(S100A2);ENSCHIG00000014241(EDEM3);ENSCHIG00000014376(CASQ2);ENSCHIG000000…
