# Supplementary material for: Profiling and Functional Analysis of mRNAs during Skeletal Muscle Differentiation in Goats
Source: Animals (Basel). 2022 Apr 18;12(8):1048. doi: 10.3390/ani12081048 (PMC9024908; doi:10.3390/ani12081048)
Supplement: Supplementary file 1 [file animals-12-01048-s001.zip › Table S6 Significantly enriched KEGG pathways for DEGs.xlsx]

## Sheet: GM-Vs-DM1
KEGG_A_class	KEGG_B_class	Pathway	GM-vs-DM1 (663)	All (8858)	Pvalue	Qvalue	Pathway ID	Genes	K_IDs
Human Diseases	Immune diseases	Systemic lupus erythematosus	61	172	1.5056e-26	4.84803e-24	ko05322	ENSCHIG00000001191(-);ENSCHIG00000002577(-);ENSCHIG00000002971(-);ENSCHIG00000004109(-);ENSCHIG00000004792(H2AC6);ENSCHIG00000005501(-);ENSCHIG00000005720(-);ENSCHIG00000006209(H2AC21);ENSCHIG00000006539(-);ENSCHIG00000006730(-);ENSCHIG00000007534(-);ENSCHIG00000007655(-);ENSCHIG00000007673(H2BC18);ENSCHIG00000007834(-);ENSCHIG00000007924(-);ENSCHIG00000007984(-);ENSCHIG00000008044(-);ENSCHIG0000…	K11252+K11253+K11254+K11253+K11251+K11253+K11253+K11251+K11252+K11253+K11252+K11252+K11252+K11253+K11251+K11251+K11251+K11251+K11254+K11251+K11254+K11251+K11252+K11252+K11254+K11253+K11252+K11253+K11254+K11252+K11254+K11251+K11252+K11253+K11251+K11253+K11251+K11253+K11254+K11251+K11253+K11253+K11254+K11252+K11252+K11251+K11252+K11252+K11254+K11254+K11251+K01331+K11253+K01332+K05699+K05413+K11253+…
Human Diseases	Substance dependence	Alcoholism	63	198	2.06846e-24	3.33022e-22	ko05034	ENSCHIG00000001191(-);ENSCHIG00000002577(-);ENSCHIG00000002971(-);ENSCHIG00000003296(FOSB);ENSCHIG00000004109(-);ENSCHIG00000004792(H2AC6);ENSCHIG00000005501(-);ENSCHIG00000005720(-);ENSCHIG00000006209(H2AC21);ENSCHIG00000006539(-);ENSCHIG00000006730(-);ENSCHIG00000007534(-);ENSCHIG00000007655(-);ENSCHIG00000007673(H2BC18);ENSCHIG00000007834(-);ENSCHIG00000007924(-);ENSCHIG00000007984(-);ENSCHIG0…	K11252+K11253+K11254+K09029+K11253+K11251+K11253+K11253+K11251+K11252+K11253+K11252+K11252+K11252+K11253+K11251+K11251+K11251+K11251+K11254+K11251+K11254+K11251+K11252+K11252+K11254+K11253+K11252+K11253+K11254+K11252+K11254+K11251+K11252+K11253+K11251+K11303+K11253+K11251+K11253+K11254+K11251+K11253+K11253+K11254+K11252+K11252+K11251+K11252+K11252+K11254+K11254+K11251+K11253+K17449+K04267+K11253+…
Cellular Processes	Cell growth and death	Cell cycle	35	140	1.07627e-10	1.1552e-08	ko04110	ENSCHIG00000000353(CDK1);ENSCHIG00000006945(CDK2);ENSCHIG00000007326(E2F2);ENSCHIG00000009302(CDC6);ENSCHIG00000010109(TTK);ENSCHIG00000010137(RBL1);ENSCHIG00000010534(CCND1);ENSCHIG00000011442(MCM5);ENSCHIG00000011819(GADD45B);ENSCHIG00000011829(PKMYT1);ENSCHIG00000011982(BUB1);ENSCHIG00000012895(ORC1);ENSCHIG00000013774(SMAD3);ENSCHIG00000014721(CCNB2);ENSCHIG00000015195(ESPL1);ENSCHIG000000154…	K02087+K02206+K09389+K02213+K08866+K04681+K04503+K02209+K04402+K06633+K02178+K02603+K23605+K21770+K02365+K05866+K04802+K06637+K16198+K05868+K02542+K06627+K02212+K03363+K02541+K06629+K02608+K06626+K06631+K06645+K02537+K02216+K16198+K06635+K02210
Genetic Information Processing	Replication and repair	DNA replication	17	40	1.02989e-09	8.29058e-08	ko03030	ENSCHIG00000009030(RFC2);ENSCHIG00000009155(FEN1);ENSCHIG00000011442(MCM5);ENSCHIG00000012709(RFC3);ENSCHIG00000015863(PCNA);ENSCHIG00000016947(RFC5);ENSCHIG00000017476(MCM6);ENSCHIG00000018094(MCM4);ENSCHIG00000018617(POLD1);ENSCHIG00000018966(RPA2);ENSCHIG00000018956(DNA2);ENSCHIG00000020423(MCM3);ENSCHIG00000021506(-);ENSCHIG00000023669(-);ENSCHIG00000025881(-);ENSCHIG00000025924(LIG1);ENSCHIG…	K10755+K04799+K02209+K10756+K04802+K10756+K02542+K02212+K02327+K10739+K10742+K02541+K02321+K03504+K02685+K10747+K02210
Human Diseases	Cancers	Viral carcinogenesis	42	228	3.35911e-08	2.16327e-06	ko05203	ENSCHIG00000000353(CDK1);ENSCHIG00000001191(-);ENSCHIG00000002971(-);ENSCHIG00000004093(JUN);ENSCHIG00000006539(-);ENSCHIG00000006945(CDK2);ENSCHIG00000007534(-);ENSCHIG00000007655(-);ENSCHIG00000007673(H2BC18);ENSCHIG00000008363(-);ENSCHIG00000008505(H4C12);ENSCHIG00000009173(H2BC15);ENSCHIG00000009284(H2BU1);ENSCHIG00000009391(-);ENSCHIG00000009479(H2BC5);ENSCHIG00000009699(-);ENSCHIG0000000975…	K02087+K11252+K11254+K04448+K11252+K02206+K11252+K11252+K11252+K11254+K11254+K11252+K11252+K11254+K11252+K11254+K11252+K11254+K11252+K04681+K11254+K04503+K11254+K11252+K11252+K11252+K11252+K11254+K11254+K05699+K16198+K16195+K12886+K06627+K03172+K03363+K04692+K12497+K06626+K02216+K16198+K11409
Human Diseases	Cancers	MicroRNAs in cancer	30	173	1.11137e-05	0.000596435	ko05206	ENSCHIG00000000814(SLC45A3);ENSCHIG00000001851(KIF23);ENSCHIG00000006391(DNMT3B);ENSCHIG00000007326(E2F2);ENSCHIG00000007371(EZH2);ENSCHIG00000008359(SPRY2);ENSCHIG00000009239(CYP24A1);ENSCHIG00000009242(VEGFA);ENSCHIG00000010534(CCND1);ENSCHIG00000012015(-);ENSCHIG00000013813(SHC4);ENSCHIG00000013969(ERBB3);ENSCHIG00000015422(-);ENSCHIG00000016654(-);ENSCHIG00000016993(PRKCB);ENSCHIG00000017278(…	K15379+K17387+K17399+K09389+K11430+K17383+K07436+K05448+K04503+K10373+K17449+K05084+K05866+K12886+K19662+K04445+K05859+K10577+K23582+K17460+K04692+K04361+K02599+K17461+K06626+K11987+K06645+K19663+K10605+K16172
Environmental Information Processing	Signal transduction	MAPK signaling pathway	41	288	4.3755e-05	0.0019269	ko04010	ENSCHIG00000004093(JUN);ENSCHIG00000008345(PTPN5);ENSCHIG00000008393(MAPK8IP2);ENSCHIG00000008392(CACNA1G);ENSCHIG00000009242(VEGFA);ENSCHIG00000009664(NR4A1);ENSCHIG00000010972(CACNG1);ENSCHIG00000011289(DUSP4);ENSCHIG00000011455(FGF18);ENSCHIG00000011819(GADD45B);ENSCHIG00000011897(DDIT3);ENSCHIG00000012683(FGF10);ENSCHIG00000012922(DUSP5);ENSCHIG00000013222(FLT3LG);ENSCHIG00000013620(ARRB1);EN…	K04448+K18018+K04435+K04854+K05448+K04465+K04866+K04459+K04358+K04402+K04452+K04358+K04459+K05454+K04439+K05084+K04352+K04373+K05866+K04437+K04454+K04373+K19662+K04466+K04445+K04415+K05093+K05467+K05459+K05466+K05096+K04459+K04361+K04436+K04852+K19663+K04460+K04358+K05461+K04379+K03283
Genetic Information Processing	Replication and repair	Mismatch repair	9	25	4.78733e-05	0.0019269	ko03430	ENSCHIG00000009030(RFC2);ENSCHIG00000012709(RFC3);ENSCHIG00000013001(EXO1);ENSCHIG00000015863(PCNA);ENSCHIG00000016947(RFC5);ENSCHIG00000018617(POLD1);ENSCHIG00000018966(RPA2);ENSCHIG00000023669(-);ENSCHIG00000025924(LIG1)	K10755+K10756+K10746+K04802+K10756+K02327+K10739+K03504+K10747
Organismal Systems	Endocrine system	Progesterone-mediated oocyte maturation	18	88	7.21784e-05	0.00258238	ko04914	ENSCHIG00000000353(CDK1);ENSCHIG00000006945(CDK2);ENSCHIG00000009677(PDE3B);ENSCHIG00000011829(PKMYT1);ENSCHIG00000011982(BUB1);ENSCHIG00000014721(CCNB2);ENSCHIG00000015239(RPS6KA1);ENSCHIG00000015422(-);ENSCHIG00000016273(-);ENSCHIG00000016479(RPS6KA2);ENSCHIG00000017736(CCNA2);ENSCHIG00000018863(IGF1);ENSCHIG00000020735(ADCY4);ENSCHIG00000022851(PLK1);ENSCHIG00000022874(ADCY5);ENSCHIG0000002360…	K02087+K02206+K13296+K06633+K02178+K21770+K04373+K05866+K05868+K04373+K06627+K05459+K08044+K06631+K08045+K06645+K08041+K02537
Metabolism	Nucleotide metabolism	Pyrimidine metabolism	13	57	0.000231592	0.00745725	ko00240	ENSCHIG00000000075(TYMS);ENSCHIG00000008689(DCTPP1);ENSCHIG00000009694(RRM2);ENSCHIG00000010402(-);ENSCHIG00000011975(-);ENSCHIG00000013273(ENTPD6);ENSCHIG00000015194(UCKL1);ENSCHIG00000016895(TK1);ENSCHIG00000018799(RRM1);ENSCHIG00000022371(CAD);ENSCHIG00000024323(DTYMK);ENSCHIG00000024811(NT5C);ENSCHIG00000025212(DCK)	K00560+K16904+K10808+K03783+K03783+K01511+K00876+K00857+K10807+K11540+K00943+K01081+K00893
Human Diseases	Cardiovascular diseases	Dilated cardiomyopathy (DCM)	19	108	0.000369305	0.0108106	ko05414	ENSCHIG00000005571(ITGB4);ENSCHIG00000008416(DES);ENSCHIG00000010887(SGCG);ENSCHIG00000010972(CACNG1);ENSCHIG00000012015(-);ENSCHIG00000015227(ITGA3);ENSCHIG00000016526(ITGB5);ENSCHIG00000017127(MYH6);ENSCHIG00000018472(-);ENSCHIG00000018863(IGF1);ENSCHIG00000019356(TNNC1);ENSCHIG00000019988(MYL2);ENSCHIG00000020735(ADCY4);ENSCHIG00000021216(ITGA1);ENSCHIG00000022874(ADCY5);ENSCHIG00000023587(ITG…	K06525+K07610+K12564+K04866+K10373+K06482+K06588+K17751+K12567+K05459+K05865+K10351+K08044+K06480+K08045+K06583+K08041+K06587+K04962
Human Diseases	Cardiovascular diseases	Hypertrophic cardiomyopathy (HCM)	17	95	0.000604774	0.0151737	ko05410	ENSCHIG00000005571(ITGB4);ENSCHIG00000008416(DES);ENSCHIG00000010887(SGCG);ENSCHIG00000010972(CACNG1);ENSCHIG00000011883(EDN1);ENSCHIG00000012015(-);ENSCHIG00000015227(ITGA3);ENSCHIG00000016526(ITGB5);ENSCHIG00000017127(MYH6);ENSCHIG00000018472(-);ENSCHIG00000018863(IGF1);ENSCHIG00000019356(TNNC1);ENSCHIG00000019988(MYL2);ENSCHIG00000021216(ITGA1);ENSCHIG00000023587(ITGA7);ENSCHIG00000025296(ITGA…	K06525+K07610+K12564+K04866+K16366+K10373+K06482+K06588+K17751+K12567+K05459+K05865+K10351+K06480+K06583+K06587+K04962
Cellular Processes	Cell growth and death	Oocyte meiosis	21	130	0.000612605	0.0151737	ko04114	ENSCHIG00000000353(CDK1);ENSCHIG00000006945(CDK2);ENSCHIG00000011829(PKMYT1);ENSCHIG00000011982(BUB1);ENSCHIG00000014721(CCNB2);ENSCHIG00000015195(ESPL1);ENSCHIG00000015239(RPS6KA1);ENSCHIG00000016094(YWHAH);ENSCHIG00000016273(-);ENSCHIG00000016479(RPS6KA2);ENSCHIG00000018863(IGF1);ENSCHIG00000020079(-);ENSCHIG00000020735(ADCY4);ENSCHIG00000022720(CCNE2);ENSCHIG00000022851(PLK1);ENSCHIG0000002287…	K02087+K02206+K06633+K02178+K21770+K02365+K04373+K16198+K05868+K04373+K05459+K03363+K08044+K06626+K06631+K08045+K08041+K02537+K16198+K10292+K06635
Human Diseases	Cancers	Pathways in cancer	63	564	0.000732896	0.0162931	ko05200	ENSCHIG00000000495(LAMB3);ENSCHIG00000001027(FZD9);ENSCHIG00000003903(JAK2);ENSCHIG00000004093(JUN);ENSCHIG00000006945(CDK2);ENSCHIG00000007326(E2F2);ENSCHIG00000007287(GLI1);ENSCHIG00000007513(FZD5);ENSCHIG00000008213(ALK);ENSCHIG00000009242(VEGFA);ENSCHIG00000009523(WNT9A);ENSCHIG00000010044(PLD1);ENSCHIG00000010534(CCND1);ENSCHIG00000010819(-);ENSCHIG00000011455(FGF18);ENSCHIG00000011819(GADD4…	K06244+K02842+K04447+K04448+K02206+K09389+K16797+K02375+K05119+K05448+K01064+K01115+K04503+K00799+K04358+K04402+K16366+K02432+K04358+K05454+K08803+K06240+K23605+K04189+K06482+K08530+K09101+K00799+K09592+K19662+K04445+K05859+K15420+K06627+K05093+K05459+K03172+K04197+K10030+K04692+K04361+K08044+K06051+K22182+K06052+K02599+K04289+K05126+K09091+K06626+K08045+K11987+K19663+K08041+K00799+K04358+K05461+…
Human Diseases	Cancers	Transcriptional misregulation in cancers	31	227	0.000758998	0.0162931	ko05202	ENSCHIG00000000814(SLC45A3);ENSCHIG00000002577(-);ENSCHIG00000004109(-);ENSCHIG00000004508(FUS);ENSCHIG00000005501(-);ENSCHIG00000005720(-);ENSCHIG00000006730(-);ENSCHIG00000007834(-);ENSCHIG00000009421(H3C1);ENSCHIG00000009431(NSD2);ENSCHIG00000009676(-);ENSCHIG00000010054(H3C15);ENSCHIG00000010234(-);ENSCHIG00000010374(-);ENSCHIG00000010477(-);ENSCHIG00000010723(-);ENSCHIG00000011819(GADD45B);E…	K15379+K11253+K11253+K13098+K11253+K11253+K11253+K11253+K11253+K11424+K11253+K11253+K11253+K11253+K11253+K11253+K04402+K04452+K09234+K11253+K08530+K05413+K04454+K11253+K06627+K17693+K05459+K03172+K05096+K10030+K15592
Human Diseases	Cancers	Breast cancer	22	144	0.00099499	0.0200242	ko05224	ENSCHIG00000001027(FZD9);ENSCHIG00000004093(JUN);ENSCHIG00000007326(E2F2);ENSCHIG00000007513(FZD5);ENSCHIG00000009523(WNT9A);ENSCHIG00000010534(CCND1);ENSCHIG00000011455(FGF18);ENSCHIG00000011819(GADD45B);ENSCHIG00000012408(FZD1);ENSCHIG00000012683(FGF10);ENSCHIG00000013813(SHC4);ENSCHIG00000016656(NCOA1);ENSCHIG00000018863(IGF1);ENSCHIG00000020547(EGFR);ENSCHIG00000020787(DLL1);ENSCHIG0000002099…	K02842+K04448+K09389+K02375+K01064+K04503+K04358+K04402+K02432+K04358+K17449+K09101+K05459+K04361+K06051+K06052+K02599+K09091+K04358+K04379+K02354+K10605
Cellular Processes	Cell growth and death	p53 signaling pathway	16	92	0.00119211	0.02258	ko04115	ENSCHIG00000000353(CDK1);ENSCHIG00000006945(CDK2);ENSCHIG00000009694(RRM2);ENSCHIG00000010534(CCND1);ENSCHIG00000011819(GADD45B);ENSCHIG00000014721(CCNB2);ENSCHIG00000016273(-);ENSCHIG00000016329(-);ENSCHIG00000017822(SESN1);ENSCHIG00000018863(IGF1);ENSCHIG00000020858(SERPINE1);ENSCHIG00000022720(CCNE2);ENSCHIG00000023698(SESN2);ENSCHIG00000025345(CHEK1);ENSCHIG00000025523(SESN3);ENSCHIG000000258…	K02087+K02206+K10808+K04503+K04402+K21770+K05868+K10129+K10141+K05459+K03982+K06626+K20394+K02216+K10141+K08738
Genetic Information Processing	Replication and repair	Base excision repair	9	37	0.00129301	0.0231305	ko03410	ENSCHIG00000007298(-);ENSCHIG00000009157(NEIL3);ENSCHIG00000009155(FEN1);ENSCHIG00000015863(PCNA);ENSCHIG00000018617(POLD1);ENSCHIG00000022680(NEIL1);ENSCHIG00000023669(-);ENSCHIG00000025924(LIG1);MSTRG.462(Pol)	K10771+K10569+K04799+K04802+K02327+K10567+K03504+K10747+K10798
Genetic Information Processing	Replication and repair	Homologous recombination	10	46	0.00177882	0.0301463	ko03440	ENSCHIG00000010329(BLM);ENSCHIG00000018617(POLD1);ENSCHIG00000018831(-);ENSCHIG00000018966(RPA2);ENSCHIG00000020118(RAD54L);ENSCHIG00000021676(BARD1);ENSCHIG00000023669(-);ENSCHIG00000024225(XRCC2);ENSCHIG00000026740(BRCA1);ENSCHIG00000026747(RAD51)	K10901+K02327+K11864+K10739+K10875+K10683+K03504+K10879+K10605+K04482
Cellular Processes	Cellular community - eukaryotes	Focal adhesion	26	193	0.00238661	0.0384245	ko04510	ENSCHIG00000000495(LAMB3);ENSCHIG00000004093(JUN);ENSCHIG00000005571(ITGB4);ENSCHIG00000009242(VEGFA);ENSCHIG00000009461(MYL12B);ENSCHIG00000010009(CAV3);ENSCHIG00000010534(CCND1);ENSCHIG00000013226(PPP1R12B);ENSCHIG00000013633(LAMA3);ENSCHIG00000013813(SHC4);ENSCHIG00000015227(ITGA3);ENSCHIG00000015756(ACTN1);ENSCHIG00000015995(FLNB);ENSCHIG00000016526(ITGB5);ENSCHIG00000016993(PRKCB);ENSCHIG000…	K06244+K04448+K06525+K05448+K12757+K12959+K04503+K12329+K06240+K17449+K06482+K05699+K04437+K06588+K19662+K05459+K05096+K10351+K04361+K06480+K06583+K19663+K04659+K06587+K06247+K06238
Cellular Processes	Cellular community - eukaryotes	Gap junction	15	92	0.00322704	0.0494812	ko04540	ENSCHIG00000000353(CDK1);ENSCHIG00000010476(MC1R);ENSCHIG00000012195(PRKG1);ENSCHIG00000016993(PRKCB);ENSCHIG00000018025(TUBA1B);ENSCHIG00000020547(EGFR);ENSCHIG00000020735(ADCY4);ENSCHIG00000021183(LPAR1);ENSCHIG00000022118(TUBB4B);ENSCHIG00000022874(ADCY5);ENSCHIG00000023927(PRKCG);ENSCHIG00000024549(ADCY1);ENSCHIG00000025067(-);ENSCHIG00000025155(TUBB6);ENSCHIG00000026725(-)	K02087+K07375+K07376+K19662+K07374+K04361+K08044+K04289+K07375+K08045+K19663+K08041+K07374+K07375+K07375

## Sheet: GM-Vs-DM5
KEGG_A_class	KEGG_B_class	Pathway	GM-vs-DM5 (715)	All (8858)	Pvalue	Qvalue	Pathway ID	Genes	K_IDs
Human Diseases	Cardiovascular diseases	Dilated cardiomyopathy (DCM)	38	108	1.05283e-15	3.44274e-13	ko05414	ENSCHIG00000001922(TGFB3);ENSCHIG00000004449(-);ENSCHIG00000003341(ACTC1);ENSCHIG00000005606(SLC8A2);ENSCHIG00000005571(ITGB4);ENSCHIG00000007908(CACNG6);ENSCHIG00000008416(DES);ENSCHIG00000010887(SGCG);ENSCHIG00000010972(CACNG1);ENSCHIG00000011087(SLC8A3);ENSCHIG00000011588(ADCY9);ENSCHIG00000011916(TGFB1);ENSCHIG00000012015(-);ENSCHIG00000013440(CACNA1S);ENSCHIG00000013972(ITGB6);ENSCHIG0000001…	K13377+K04632+K12314+K05849+K06525+K04871+K07610+K12564+K04866+K05849+K08049+K13375+K10373+K04857+K06589+K12565+K12567+K06588+K17751+K12567+K05459+K05865+K12563+K04851+K10351+K10373+K08044+K06585+K17751+K05849+K04862+K13376+K08045+K04858+K06583+K08047+K06587+K12566
Human Diseases	Cardiovascular diseases	Hypertrophic cardiomyopathy (HCM)	35	95	2.84038e-15	4.64403e-13	ko05410	ENSCHIG00000001922(TGFB3);ENSCHIG00000003341(ACTC1);ENSCHIG00000005606(SLC8A2);ENSCHIG00000005571(ITGB4);ENSCHIG00000007908(CACNG6);ENSCHIG00000008416(DES);ENSCHIG00000010887(SGCG);ENSCHIG00000010972(CACNG1);ENSCHIG00000011087(SLC8A3);ENSCHIG00000011883(EDN1);ENSCHIG00000011916(TGFB1);ENSCHIG00000012015(-);ENSCHIG00000013440(CACNA1S);ENSCHIG00000013972(ITGB6);ENSCHIG00000014436(PRKAA2);ENSCHIG000…	K13377+K12314+K05849+K06525+K04871+K07610+K12564+K04866+K05849+K16366+K13375+K10373+K04857+K06589+K07198+K12565+K12567+K06588+K17751+K12567+K05459+K05865+K12563+K04851+K10351+K10373+K06585+K17751+K05849+K04862+K13376+K04858+K06583+K06587+K12566
Human Diseases	Cardiovascular diseases	Arrhythmogenic right ventricular cardiomyopathy (ARVC)	23	81	5.42694e-08	5.91537e-06	ko05412	ENSCHIG00000005606(SLC8A2);ENSCHIG00000005571(ITGB4);ENSCHIG00000007908(CACNG6);ENSCHIG00000008416(DES);ENSCHIG00000010063(ACTN2);ENSCHIG00000010887(SGCG);ENSCHIG00000010972(CACNG1);ENSCHIG00000011087(SLC8A3);ENSCHIG00000013440(CACNA1S);ENSCHIG00000013756(ACTN3);ENSCHIG00000013972(ITGB6);ENSCHIG00000014532(SGCA);ENSCHIG00000016526(ITGB5);ENSCHIG00000019457(SGCD);ENSCHIG00000019488(CACNA1D);ENSCHI…	K05849+K06525+K04871+K07610+K21073+K12564+K04866+K05849+K04857+K21073+K06589+K12565+K06588+K12563+K04851+K06585+K05849+K04862+K04858+K06583+K06587+K12566+K05691
Human Diseases	Substance dependence	Alcoholism	38	198	3.54385e-07	2.8971e-05	ko05034	ENSCHIG00000002971(-);ENSCHIG00000003296(FOSB);ENSCHIG00000004109(-);ENSCHIG00000004449(-);ENSCHIG00000005501(-);ENSCHIG00000005720(-);ENSCHIG00000006539(-);ENSCHIG00000006730(-);ENSCHIG00000007655(-);ENSCHIG00000007673(H2BC18);ENSCHIG00000007834(-);ENSCHIG00000007984(-);ENSCHIG00000009421(H3C1);ENSCHIG00000009676(-);ENSCHIG00000009699(-);ENSCHIG00000009751(-);ENSCHIG00000009758(-);ENSCHIG0000001…	K11254+K09029+K11253+K04632+K11253+K11253+K11252+K11253+K11252+K11252+K11253+K11251+K11253+K11253+K11254+K11252+K11251+K11253+K11251+K11254+K11252+K11252+K11252+K11254+K05869+K11254+K17449+K06269+K04267+K11253+K11251+K15014+K05211+K15985+K08045+K04360+K11251+K05212
Human Diseases	Cancers	Gastric cancer	30	153	3.8579e-06	0.000197294	ko05226	ENSCHIG00000001027(FZD9);ENSCHIG00000001922(TGFB3);ENSCHIG00000007513(FZD5);ENSCHIG00000001102(-);ENSCHIG00000009523(WNT9A);ENSCHIG00000010534(CCND1);ENSCHIG00000010919(WNT10B);ENSCHIG00000011455(FGF18);ENSCHIG00000011819(GADD45B);ENSCHIG00000011916(TGFB1);ENSCHIG00000012379(CDH17);ENSCHIG00000012408(FZD1);ENSCHIG00000013774(SMAD3);ENSCHIG00000013813(SHC4);ENSCHIG00000014378(WNT5B);ENSCHIG0000001…	K02842+K13377+K02375+K05658+K01064+K04503+K01357+K04358+K04402+K13375+K06811+K02432+K23605+K17449+K00444+K04358+K04402+K05093+K05689+K05658+K04361+K04358+K01384+K13376+K04358+K04685+K02354+K08526+K05691+K02235
Organismal Systems	Circulatory system	Adrenergic signaling in cardiomyocytes	30	154	4.43202e-06	0.000197294	ko04261	ENSCHIG00000004449(-);ENSCHIG00000003341(ACTC1);ENSCHIG00000005606(SLC8A2);ENSCHIG00000007908(CACNG6);ENSCHIG00000010972(CACNG1);ENSCHIG00000011087(SLC8A3);ENSCHIG00000011588(ADCY9);ENSCHIG00000012015(-);ENSCHIG00000013440(CACNA1S);ENSCHIG00000014773(PPP1CC);ENSCHIG00000014943(PPP2R2B);ENSCHIG00000015146(MYL4);ENSCHIG00000017127(MYH6);ENSCHIG00000017278(RPS6KA5);ENSCHIG00000019356(TNNC1);ENSCHIG0…	K04632+K12314+K05849+K04871+K04866+K05849+K08049+K10373+K04857+K06269+K04354+K12750+K17751+K04445+K05865+K04851+K10351+K10373+K08044+K17751+K21290+K05849+K04862+K08045+K04515+K04858+K01540+K04515+K08047+K01539
Organismal Systems	Endocrine system	Insulin secretion	21	88	4.62905e-06	0.000197294	ko04911	ENSCHIG00000004449(-);ENSCHIG00000009617(KCNJ11);ENSCHIG00000010440(-);ENSCHIG00000011588(ADCY9);ENSCHIG00000013440(CACNA1S);ENSCHIG00000013804(RIMS2);ENSCHIG00000014117(ABCC8);ENSCHIG00000014377(KCNN1);ENSCHIG00000017260(TRPM4);ENSCHIG00000018108(KCNN4);ENSCHIG00000018342(KCNN3);ENSCHIG00000019488(CACNA1D);ENSCHIG00000020735(ADCY4);ENSCHIG00000022874(ADCY5);ENSCHIG00000022969(CAMK2B);ENSCHIG0000…	K04632+K05004+K13504+K08049+K04857+K15297+K05032+K04942+K04979+K04945+K04944+K04851+K08044+K08045+K04515+K01540+K19663+K04194+K04515+K08047+K01539
Environmental Information Processing	Signal transduction	MAPK signaling pathway	46	288	4.9462e-06	0.000197294	ko04010	ENSCHIG00000001922(TGFB3);ENSCHIG00000007908(CACNG6);ENSCHIG00000008756(MAP3K12);ENSCHIG00000009664(NR4A1);ENSCHIG00000010972(CACNG1);ENSCHIG00000011289(DUSP4);ENSCHIG00000011320(DUSP6);ENSCHIG00000011455(FGF18);ENSCHIG00000011819(GADD45B);ENSCHIG00000011897(DDIT3);ENSCHIG00000011916(TGFB1);ENSCHIG00000012617(RELB);ENSCHIG00000013440(CACNA1S);ENSCHIG00000013620(ARRB1);ENSCHIG00000014118(RASA1);EN…	K13377+K04871+K04423+K04465+K04866+K04459+K21946+K04358+K04402+K04452+K13375+K09253+K04857+K04439+K04352+K04373+K04358+K04422+K04454+K04402+K04466+K04445+K05093+K05467+K05459+K02583+K05466+K04851+K04459+K04361+K04436+K04358+K04404+K04852+K04862+K13376+K04360+K04858+K19663+K05449+K04426+K04358+K05461+K03283+K04416+K16342
Cellular Processes	Cell growth and death	Cell cycle	28	140	5.4301e-06	0.000197294	ko04110	ENSCHIG00000000353(CDK1);ENSCHIG00000001922(TGFB3);ENSCHIG00000009302(CDC6);ENSCHIG00000010109(TTK);ENSCHIG00000010534(CCND1);ENSCHIG00000011819(GADD45B);ENSCHIG00000011829(PKMYT1);ENSCHIG00000011916(TGFB1);ENSCHIG00000011982(BUB1);ENSCHIG00000012895(ORC1);ENSCHIG00000013774(SMAD3);ENSCHIG00000014721(CCNB2);ENSCHIG00000015195(ESPL1);ENSCHIG00000016057(-);ENSCHIG00000016273(-);ENSCHIG00000016621(G…	K02087+K13377+K02213+K08866+K04503+K04402+K06633+K13375+K02178+K02603+K23605+K21770+K02365+K06637+K05868+K04402+K06627+K03875+K03363+K06629+K13376+K06631+K02537+K02216+K04685+K06621+K06635+K02210
Organismal Systems	Endocrine system	Oxytocin signaling pathway	30	158	7.6024e-06	0.000227385	ko04921	ENSCHIG00000004449(-);ENSCHIG00000007908(CACNG6);ENSCHIG00000010300(-);ENSCHIG00000010534(CCND1);ENSCHIG00000010972(CACNG1);ENSCHIG00000011588(ADCY9);ENSCHIG00000011930(CAMK4);ENSCHIG00000012884(KCNJ5);ENSCHIG00000013440(CACNA1S);ENSCHIG00000014436(PRKAA2);ENSCHIG00000014773(PPP1CC);ENSCHIG00000016206(MEF2C);ENSCHIG00000017086(MYLK2);ENSCHIG00000017585(TRPM2);ENSCHIG00000019259(-);ENSCHIG00000019…	K04632+K04871+K05005+K04503+K04866+K08049+K05869+K04999+K04857+K07198+K06269+K04454+K00907+K04977+K12319+K04851+K12319+K04361+K08044+K21290+K04862+K08045+K04515+K04858+K19663+K04963+K17334+K04515+K08047+K16342
Environmental Information Processing	Signal transduction	Hippo signaling pathway	32	174	7.64904e-06	0.000227385	ko04390	ENSCHIG00000001027(FZD9);ENSCHIG00000001922(TGFB3);ENSCHIG00000007513(FZD5);ENSCHIG00000009523(WNT9A);ENSCHIG00000009974(DLG4);ENSCHIG00000010534(CCND1);ENSCHIG00000010919(WNT10B);ENSCHIG00000011101(ID1);ENSCHIG00000011916(TGFB1);ENSCHIG00000012408(FZD1);ENSCHIG00000012879(WWC1);ENSCHIG00000013481(LLGL2);ENSCHIG00000013774(SMAD3);ENSCHIG00000014378(WNT5B);ENSCHIG00000014773(PPP1CC);ENSCHIG0000001…	K02842+K13377+K02375+K01064+K11828+K04503+K01357+K04680+K13375+K02432+K16685+K06094+K23605+K00444+K06269+K04354+K16820+K05689+K17693+K20012+K03982+K04662+K01384+K03213+K13376+K16681+K12075+K06827+K02354+K16620+K05691+K02235
Organismal Systems	Development	Axon guidance	32	182	1.99192e-05	0.000513027	ko04360	ENSCHIG00000005276(EPHB3);ENSCHIG00000006081(LRRC4);ENSCHIG00000006698(TRPC4);ENSCHIG00000007694(UNC5C);ENSCHIG00000009461(MYL12B);ENSCHIG00000010390(EPHA5);ENSCHIG00000011272(PLXNC1);ENSCHIG00000012230(ROBO2);ENSCHIG00000013063(SEMA3B);ENSCHIG00000013180(SEMA5A);ENSCHIG00000013798(CXCR4);ENSCHIG00000014118(RASA1);ENSCHIG00000014378(WNT5B);ENSCHIG00000015303(EPHB6);ENSCHIG00000015544(EPHA3);ENSCH…	K05112+K16351+K04967+K07521+K12757+K05106+K06572+K06754+K06840+K06841+K04189+K04352+K00444+K05114+K05104+K06840+K05859+K06842+K05110+K07520+K06840+K06841+K05102+K05111+K06840+K04515+K17334+K05105+K04515+K04966+K07531+K06839
Organismal Systems	Circulatory system	Cardiac muscle contraction	23	111	2.03956e-05	0.000513027	ko04260	ENSCHIG00000003341(ACTC1);ENSCHIG00000005606(SLC8A2);ENSCHIG00000007908(CACNG6);ENSCHIG00000010972(CACNG1);ENSCHIG00000011087(SLC8A3);ENSCHIG00000012015(-);ENSCHIG00000013440(CACNA1S);ENSCHIG00000014376(CASQ2);ENSCHIG00000014925(COX7A1);ENSCHIG00000015146(MYL4);ENSCHIG00000017127(MYH6);ENSCHIG00000019065(COX6A2);ENSCHIG00000019356(TNNC1);ENSCHIG00000019488(CACNA1D);ENSCHIG00000019988(MYL2);ENSCHI…	K12314+K05849+K04871+K04866+K05849+K10373+K04857+K23445+K02270+K12750+K17751+K02266+K05865+K04851+K10351+K10373+K17751+K05849+K04862+K04858+K01540+K23449+K01539
Environmental Information Processing	Signal transduction	Calcium signaling pathway	36	221	3.45779e-05	0.000807641	ko04020	ENSCHIG00000000241(PPIF);ENSCHIG00000004449(-);ENSCHIG00000005606(SLC8A2);ENSCHIG00000006481(CASQ1);ENSCHIG00000010571(TNNC2);ENSCHIG00000011087(SLC8A3);ENSCHIG00000011588(ADCY9);ENSCHIG00000011930(CAMK4);ENSCHIG00000012666(-);ENSCHIG00000013440(CACNA1S);ENSCHIG00000013798(CXCR4);ENSCHIG00000014376(CASQ2);ENSCHIG00000016712(ADORA2B);ENSCHIG00000016921(HTR2A);ENSCHIG00000017086(MYLK2);ENSCHIG00000…	K09565+K04632+K05849+K23468+K12042+K05849+K08049+K05869+K15041+K04857+K04189+K23445+K04267+K04157+K00907+K05859+K05865+K04851+K04197+K04361+K08044+K05860+K04852+K04718+K05849+K05211+K04515+K19663+K04963+K04194+K23449+K04515+K08047+K05863+K05219+K05212
Human Diseases	Immune diseases	Systemic lupus erythematosus	30	172	4.21107e-05	0.000918013	ko05322	ENSCHIG00000002971(-);ENSCHIG00000004109(-);ENSCHIG00000005501(-);ENSCHIG00000005720(-);ENSCHIG00000006539(-);ENSCHIG00000006730(-);ENSCHIG00000007655(-);ENSCHIG00000007673(H2BC18);ENSCHIG00000007834(-);ENSCHIG00000007984(-);ENSCHIG00000009421(H3C1);ENSCHIG00000009676(-);ENSCHIG00000009699(-);ENSCHIG00000009751(-);ENSCHIG00000009758(-);ENSCHIG00000010234(-);ENSCHIG00000010274(-);ENSCHIG0000001038…	K11254+K11253+K11253+K11253+K11252+K11253+K11252+K11252+K11253+K11251+K11253+K11253+K11254+K11252+K11251+K11253+K11251+K11254+K11252+K11252+K11252+K11254+K11254+K01331+K01332+K05413+K11253+K11251+K01330+K11251
Environmental Information Processing	Signal transduction	cGMP - PKG signaling pathway	31	182	5.05028e-05	0.00103215	ko04022	ENSCHIG00000000241(PPIF);ENSCHIG00000005606(SLC8A2);ENSCHIG00000009677(PDE3B);ENSCHIG00000010363(MEF2D);ENSCHIG00000011087(SLC8A3);ENSCHIG00000011588(ADCY9);ENSCHIG00000012195(PRKG1);ENSCHIG00000012666(-);ENSCHIG00000013440(CACNA1S);ENSCHIG00000014773(PPP1CC);ENSCHIG00000016206(MEF2C);ENSCHIG00000016802(PDE2A);ENSCHIG00000017086(MYLK2);ENSCHIG00000017127(MYH6);ENSCHIG00000019259(-);ENSCHIG0000001…	K09565+K05849+K13296+K09262+K05849+K08049+K07376+K15041+K04857+K06269+K04454+K18283+K00907+K17751+K12319+K04851+K12319+K04197+K08044+K17751+K21290+K05849+K08045+K05001+K01540+K17334+K09260+K08047+K19021+K05863+K01539
Environmental Information Processing	Signal transduction	Apelin signaling pathway	28	158	5.62863e-05	0.00108268	ko04371	ENSCHIG00000005606(SLC8A2);ENSCHIG00000008209(-);ENSCHIG00000009677(PDE3B);ENSCHIG00000010363(MEF2D);ENSCHIG00000010534(CCND1);ENSCHIG00000011087(SLC8A3);ENSCHIG00000011545(-);ENSCHIG00000011588(ADCY9);ENSCHIG00000011930(CAMK4);ENSCHIG00000013774(SMAD3);ENSCHIG00000014436(PRKAA2);ENSCHIG00000014910(SPP1);ENSCHIG00000015146(MYL4);ENSCHIG00000016206(MEF2C);ENSCHIG00000017086(MYLK2);ENSCHIG000000180…	K05849+K02991+K13296+K09262+K04503+K05849+K02991+K08049+K05869+K23605+K07198+K06250+K12750+K04454+K00907+K05689+K10351+K08044+K03982+K21290+K04718+K05849+K11265+K08045+K04963+K09260+K06827+K08047
Human Diseases	Cancers	Proteoglycans in cancer	34	211	7.10798e-05	0.00129128	ko05205	ENSCHIG00000000437(ANK3);ENSCHIG00000001027(FZD9);ENSCHIG00000007513(FZD5);ENSCHIG00000007347(ANK1);ENSCHIG00000008209(-);ENSCHIG00000009523(WNT9A);ENSCHIG00000010009(CAV3);ENSCHIG00000010534(CCND1);ENSCHIG00000010919(WNT10B);ENSCHIG00000011545(-);ENSCHIG00000011800(DDX5);ENSCHIG00000011916(TGFB1);ENSCHIG00000012408(FZD1);ENSCHIG00000014378(WNT5B);ENSCHIG00000014773(PPP1CC);ENSCHIG00000015573(SDC…	K10380+K02842+K02375+K10380+K02991+K01064+K12959+K04503+K01357+K02991+K12823+K13375+K02432+K00444+K06269+K16336+K01398+K06588+K05859+K10380+K05459+K04361+K05860+K01384+K05730+K16866+K13376+K08523+K04515+K19663+K04515+K09543+K02354+K02235
Environmental Information Processing	Signaling molecules and interaction	ECM-receptor interaction	18	86	0.000139032	0.00239281	ko04512	ENSCHIG00000000495(LAMB3);ENSCHIG00000006565(-);ENSCHIG00000005571(ITGB4);ENSCHIG00000012979(VWF);ENSCHIG00000013633(LAMA3);ENSCHIG00000013972(ITGB6);ENSCHIG00000014910(SPP1);ENSCHIG00000016526(ITGB5);ENSCHIG00000018312(COL6A3);ENSCHIG00000019044(NPNT);ENSCHIG00000021157(ITGA9);ENSCHIG00000023587(ITGA7);ENSCHIG00000024483(THBS4);ENSCHIG00000025069(CD36);ENSCHIG00000025296(ITGA11);ENSCHIG000000256…	K06244+K06252+K06525+K03900+K06240+K06589+K06250+K06588+K06238+K06824+K06585+K06583+K04659+K06259+K06587+K06237+K06267+K06238
Human Diseases	Cancers	Pathways in cancer	70	564	0.000151355	0.00247466	ko05200	ENSCHIG00000000495(LAMB3);ENSCHIG00000001027(FZD9);ENSCHIG00000001922(TGFB3);ENSCHIG00000003903(JAK2);ENSCHIG00000004449(-);ENSCHIG00000007513(FZD5);ENSCHIG00000008305(ZBTB16);ENSCHIG00000009359(GSTM3);ENSCHIG00000009523(WNT9A);ENSCHIG00000010534(CCND1);ENSCHIG00000010919(WNT10B);ENSCHIG00000011455(FGF18);ENSCHIG00000011588(ADCY9);ENSCHIG00000011819(GADD45B);ENSCHIG00000011883(EDN1);ENSCHIG000000…	K06244+K02842+K13377+K04447+K04632+K02375+K10055+K00799+K01064+K04503+K01357+K04358+K08049+K04402+K16366+K13375+K02432+K02219+K00799+K06240+K23605+K04189+K00444+K04358+K08530+K01398+K04402+K09101+K00510+K09849+K09592+K04445+K04294+K05859+K00799+K06627+K05093+K05689+K05459+K03875+K04197+K10030+K04361+K04358+K08044+K06051+K22182+K04662+K04289+K05126+K01384+K13376+K08045+K04515+K04702+K19663+K05449+…
Human Diseases	Cancers	Hepatocellular carcinoma	28	174	0.000310174	0.00482985	ko05225	ENSCHIG00000001027(FZD9);ENSCHIG00000001922(TGFB3);ENSCHIG00000007513(FZD5);ENSCHIG00000009359(GSTM3);ENSCHIG00000009523(WNT9A);ENSCHIG00000010534(CCND1);ENSCHIG00000010919(WNT10B);ENSCHIG00000011819(GADD45B);ENSCHIG00000011916(TGFB1);ENSCHIG00000012408(FZD1);ENSCHIG00000012768(-);ENSCHIG00000013774(SMAD3);ENSCHIG00000013813(SHC4);ENSCHIG00000014378(WNT5B);ENSCHIG00000016621(GADD45G);ENSCHIG00000…	K02842+K13377+K02375+K00799+K01064+K04503+K01357+K04402+K13375+K02432+K00799+K23605+K17449+K00444+K04402+K00510+K05859+K00799+K04361+K22182+K01384+K13376+K19663+K00799+K00355+K06621+K02354+K02235
Organismal Systems	Endocrine system	Melanogenesis	19	100	0.000345993	0.00504996	ko04916	ENSCHIG00000001027(FZD9);ENSCHIG00000004449(-);ENSCHIG00000007513(FZD5);ENSCHIG00000009523(WNT9A);ENSCHIG00000010919(WNT10B);ENSCHIG00000011588(ADCY9);ENSCHIG00000011883(EDN1);ENSCHIG00000012408(FZD1);ENSCHIG00000014378(WNT5B);ENSCHIG00000020735(ADCY4);ENSCHIG00000021782(WNT11);ENSCHIG00000022874(ADCY5);ENSCHIG00000022969(CAMK2B);ENSCHIG00000023927(PRKCG);ENSCHIG00000025051(CAMK2A);ENSCHIG0000002…	K02842+K04632+K02375+K01064+K01357+K08049+K16366+K02432+K00444+K08044+K01384+K08045+K04515+K19663+K04515+K08047+K05461+K02354+K02235
Cellular Processes	Cellular community - eukaryotes	Focal adhesion	30	193	0.000355196	0.00504996	ko04510	ENSCHIG00000000495(LAMB3);ENSCHIG00000003108(MYLPF);ENSCHIG00000006565(-);ENSCHIG00000005571(ITGB4);ENSCHIG00000009461(MYL12B);ENSCHIG00000010009(CAV3);ENSCHIG00000010534(CCND1);ENSCHIG00000012979(VWF);ENSCHIG00000013633(LAMA3);ENSCHIG00000013813(SHC4);ENSCHIG00000013972(ITGB6);ENSCHIG00000014773(PPP1CC);ENSCHIG00000014910(SPP1);ENSCHIG00000016526(ITGB5);ENSCHIG00000017086(MYLK2);ENSCHIG000000172…	K06244+K12758+K06252+K06525+K12757+K12959+K04503+K03900+K06240+K17449+K06589+K06269+K06250+K06588+K00907+K06277+K06238+K05459+K10351+K04361+K06585+K06271+K05730+K06583+K19663+K05449+K04659+K06587+K06237+K06238
Environmental Information Processing	Signal transduction	Wnt signaling pathway	25	159	0.000905893	0.0123428	ko04310	ENSCHIG00000001027(FZD9);ENSCHIG00000000665(DAAM1);ENSCHIG00000007513(FZD5);ENSCHIG00000009523(WNT9A);ENSCHIG00000010534(CCND1);ENSCHIG00000010654(PRICKLE2);ENSCHIG00000010919(WNT10B);ENSCHIG00000011353(ZNRF3);ENSCHIG00000012408(FZD1);ENSCHIG00000013774(SMAD3);ENSCHIG00000014378(WNT5B);ENSCHIG00000017834(-);ENSCHIG00000020806(CSNK2A2);ENSCHIG00000021782(WNT11);ENSCHIG00000022144(NKD1);ENSCHIG0000…	K02842+K04512+K02375+K01064+K04503+K04511+K01357+K16273+K02432+K23605+K00444+K04506+K03097+K01384+K03213+K04502+K04515+K19663+K17334+K04515+K05123+K02165+K02354+K19614+K02235
Cellular Processes	Cellular community - eukaryotes	Gap junction	17	92	0.00096978	0.0126847	ko04540	ENSCHIG00000000353(CDK1);ENSCHIG00000002435(TUBA4A);ENSCHIG00000004449(-);ENSCHIG00000011588(ADCY9);ENSCHIG00000012195(PRKG1);ENSCHIG00000016921(HTR2A);ENSCHIG00000019259(-);ENSCHIG00000019664(-);ENSCHIG00000020547(EGFR);ENSCHIG00000020735(ADCY4);ENSCHIG00000021183(LPAR1);ENSCHIG00000022874(ADCY5);ENSCHIG00000023029(TUBA8);ENSCHIG00000023927(PRKCG);ENSCHIG00000025067(-);ENSCHIG00000025184(ADCY7);…	K02087+K07374+K04632+K08049+K07376+K04157+K12319+K12319+K04361+K08044+K04289+K08045+K07374+K19663+K07374+K08047+K07375
Cellular Processes	Cell growth and death	Cellular senescence	27	179	0.00110059	0.0138421	ko04218	ENSCHIG00000000353(CDK1);ENSCHIG00000001922(TGFB3);ENSCHIG00000009614(-);ENSCHIG00000010139(MYBL2);ENSCHIG00000010534(CCND1);ENSCHIG00000011819(GADD45B);ENSCHIG00000011916(TGFB1);ENSCHIG00000012666(-);ENSCHIG00000013774(SMAD3);ENSCHIG00000014721(CCNB2);ENSCHIG00000014773(PPP1CC);ENSCHIG00000016273(-);ENSCHIG00000016621(GADD45G);ENSCHIG00000017736(CCNA2);ENSCHIG00000019488(CACNA1D);ENSCHIG00000020…	K02087+K13377+K06751+K21769+K04503+K04402+K13375+K15041+K23605+K21770+K06269+K05868+K04402+K06627+K04851+K10030+K03982+K08826+K13376+K17334+K06751+K18753+K02216+K09406+K04685+K06621+K05863
Human Diseases	Cancers	MicroRNAs in cancer	26	173	0.00142483	0.0172563	ko05206	ENSCHIG00000000814(SLC45A3);ENSCHIG00000001851(KIF23);ENSCHIG00000006391(DNMT3B);ENSCHIG00000006565(-);ENSCHIG00000007371(EZH2);ENSCHIG00000008359(SPRY2);ENSCHIG00000001102(-);ENSCHIG00000009239(CYP24A1);ENSCHIG00000010534(CCND1);ENSCHIG00000012015(-);ENSCHIG00000013676(FSCN1);ENSCHIG00000013813(SHC4);ENSCHIG00000016700(HMOX1);ENSCHIG00000017278(RPS6KA5);ENSCHIG00000017356(PLCG2);ENSCHIG000000176…	K15379+K17387+K17399+K06252+K11430+K17383+K05658+K07436+K04503+K10373+K23551+K17449+K00510+K04445+K05859+K10577+K05658+K10373+K04361+K16866+K13376+K10149+K04702+K19663+K06621+K10605
Organismal Systems	Environmental adaptation	Circadian entrainment	19	114	0.0018148	0.0211943	ko04713	ENSCHIG00000004449(-);ENSCHIG00000011588(ADCY9);ENSCHIG00000012195(PRKG1);ENSCHIG00000012884(KCNJ5);ENSCHIG00000014253(-);ENSCHIG00000017278(RPS6KA5);ENSCHIG00000019259(-);ENSCHIG00000019488(CACNA1D);ENSCHIG00000019664(-);ENSCHIG00000020735(ADCY4);ENSCHIG00000022348(-);ENSCHIG00000022718(GRIN2C);ENSCHIG00000022874(ADCY5);ENSCHIG00000022969(CAMK2B);ENSCHIG00000023927(PRKCG);ENSCHIG00000023789(RYR3…	K04632+K08049+K07376+K04999+K16513+K04445+K12319+K04851+K12319+K08044+K11265+K05211+K08045+K04515+K19663+K04963+K04515+K08047+K05212
Metabolism	Nucleotide metabolism	Purine metabolism	23	150	0.00200899	0.0219541	ko00230	ENSCHIG00000007288(PDE4B);ENSCHIG00000009677(PDE3B);ENSCHIG00000011217(AK1);ENSCHIG00000011588(ADCY9);ENSCHIG00000011975(-);ENSCHIG00000013444(PAPSS2);ENSCHIG00000014304(NUDT5);ENSCHIG00000015307(GDA);ENSCHIG00000015980(AMPD1);ENSCHIG00000016802(PDE2A);ENSCHIG00000017276(XDH);ENSCHIG00000017496(PDE9A);ENSCHIG00000017941(IMPDH1);ENSCHIG00000018279(ADSS1);ENSCHIG00000019259(-);ENSCHIG00000019664(-)…	K13293+K13296+K00939+K08049+K03783+K13811+K13987+K01487+K01490+K18283+K00106+K13761+K00088+K01939+K12319+K12319+K08044+K13293+K11265+K08045+K00940+K08047+K19021
Human Diseases	Endocrine and metabolic diseases	Cushing syndrome	24	159	0.00201414	0.0219541	ko04934	ENSCHIG00000001027(FZD9);ENSCHIG00000004449(-);ENSCHIG00000007513(FZD5);ENSCHIG00000009523(WNT9A);ENSCHIG00000009664(NR4A1);ENSCHIG00000010534(CCND1);ENSCHIG00000010919(WNT10B);ENSCHIG00000011588(ADCY9);ENSCHIG00000012408(FZD1);ENSCHIG00000013440(CACNA1S);ENSCHIG00000014378(WNT5B);ENSCHIG00000019440(-);ENSCHIG00000019488(CACNA1D);ENSCHIG00000020547(EGFR);ENSCHIG00000020735(ADCY4);ENSCHIG000000217…	K02842+K04632+K02375+K01064+K04465+K04503+K01357+K08049+K02432+K04857+K00444+K09093+K04851+K04361+K08044+K01384+K08045+K04515+K04515+K08047+K04685+K06621+K02354+K02235
Human Diseases	Cancers	Transcriptional misregulation in cancers	31	227	0.00254059	0.0266549	ko05202	ENSCHIG00000000814(SLC45A3);ENSCHIG00000004109(-);ENSCHIG00000005501(-);ENSCHIG00000005720(-);ENSCHIG00000006730(-);ENSCHIG00000007834(-);ENSCHIG00000008305(ZBTB16);ENSCHIG00000009421(H3C1);ENSCHIG00000009676(-);ENSCHIG00000010234(-);ENSCHIG00000011320(DUSP6);ENSCHIG00000011819(GADD45B);ENSCHIG00000011800(DDX5);ENSCHIG00000011897(DDIT3);ENSCHIG00000013048(WT1);ENSCHIG00000015138(ETV5);ENSCHIG0000…	K15379+K11253+K11253+K11253+K11253+K11253+K10055+K11253+K11253+K11253+K21946+K04402+K12823+K04452+K09234+K15593+K08530+K05413+K04454+K04402+K11253+K10789+K06627+K17693+K05459+K02583+K15187+K10030+K08559+K15616+K08526
Human Diseases	Cancers	Breast cancer	22	144	0.00260843	0.0266549	ko05224	ENSCHIG00000001027(FZD9);ENSCHIG00000007513(FZD5);ENSCHIG00000009523(WNT9A);ENSCHIG00000010534(CCND1);ENSCHIG00000010919(WNT10B);ENSCHIG00000011455(FGF18);ENSCHIG00000011819(GADD45B);ENSCHIG00000012408(FZD1);ENSCHIG00000013813(SHC4);ENSCHIG00000014378(WNT5B);ENSCHIG00000015574(FGF7);ENSCHIG00000016621(GADD45G);ENSCHIG00000016656(NCOA1);ENSCHIG00000018863(IGF1);ENSCHIG00000020547(EGFR);ENSCHIG0000…	K02842+K02375+K01064+K04503+K01357+K04358+K04402+K02432+K17449+K00444+K04358+K04402+K09101+K05459+K04361+K04358+K06051+K01384+K04358+K02354+K10605+K02235
Organismal Systems	Digestive system	Mineral absorption	13	69	0.00310943	0.0308116	ko04978	ENSCHIG00000005606(SLC8A2);ENSCHIG00000005765(TRPV6);ENSCHIG00000009247(SLC6A19);ENSCHIG00000011087(SLC8A3);ENSCHIG00000012991(-);ENSCHIG00000016700(HMOX1);ENSCHIG00000020848(SLC46A1);ENSCHIG00000021090(SLC9A3);ENSCHIG00000021702(SLC8A1);ENSCHIG00000023586(VDR);ENSCHIG00000023627(ATP1B1);ENSCHIG00000024945(-);ENSCHIG00000026690(ATP1A2)	K05849+K04975+K05334+K05849+K21398+K00510+K14613+K12040+K05849+K08539+K01540+K13625+K01539
Organismal Systems	Endocrine system	Parathyroid hormone synthesis, secretion and action	18	112	0.0035582	0.0342215	ko04928	ENSCHIG00000004449(-);ENSCHIG00000007288(PDE4B);ENSCHIG00000009239(CYP24A1);ENSCHIG00000010363(MEF2D);ENSCHIG00000011588(ADCY9);ENSCHIG00000012983(MMP24);ENSCHIG00000013620(ARRB1);ENSCHIG00000016206(MEF2C);ENSCHIG00000020547(EGFR);ENSCHIG00000020735(ADCY4);ENSCHIG00000020852(-);ENSCHIG00000022689(HBEGF);ENSCHIG00000022874(ADCY5);ENSCHIG00000023586(VDR);ENSCHIG00000023927(PRKCG);ENSCHIG00000024497…	K04632+K13293+K07436+K09262+K08049+K08002+K04439+K04454+K04361+K08044+K13293+K08523+K08045+K08539+K19663+K09260+K08047+K08526
Cellular Processes	Cellular community - eukaryotes	Signaling pathways regulating pluripotency of stem cells	21	139	0.00369699	0.0345405	ko04550	ENSCHIG00000001027(FZD9);ENSCHIG00000003903(JAK2);ENSCHIG00000007513(FZD5);ENSCHIG00000009523(WNT9A);ENSCHIG00000010919(WNT10B);ENSCHIG00000011101(ID1);ENSCHIG00000012408(FZD1);ENSCHIG00000013774(SMAD3);ENSCHIG00000014176(LIF);ENSCHIG00000014378(WNT5B);ENSCHIG00000015029(MYF5);ENSCHIG00000017963(FGFR2);ENSCHIG00000018361(-);ENSCHIG00000018863(IGF1);ENSCHIG00000021149(BMP4);ENSCHIG00000021782(WNT1…	K02842+K04447+K02375+K01064+K01357+K04680+K02432+K23605+K05419+K00444+K18484+K05093+K17693+K05459+K04662+K01384+K08553+K17694+K22687+K02354+K02235
Organismal Systems	Endocrine system	PPAR signaling pathway	15	87	0.00380445	0.0345571	ko03320	ENSCHIG00000008262(FABP4);ENSCHIG00000010326(PLIN4);ENSCHIG00000011562(OLR1);ENSCHIG00000013526(SORBS1);ENSCHIG00000014068(FABP3);ENSCHIG00000014174(ACOX2);ENSCHIG00000015877(PPARG);ENSCHIG00000021348(-);ENSCHIG00000022058(-);ENSCHIG00000022836(ME1);ENSCHIG00000023593(CPT1B);ENSCHIG00000025011(CYP27A1);ENSCHIG00000025069(CD36);ENSCHIG00000025623(LPL);ENSCHIG00000026695(RXRG)	K08753+K20254+K08763+K06086+K08752+K10214+K08530+K08757+K08754+K00029+K19523+K00488+K06259+K01059+K08526
Human Diseases	Cancers	Basal cell carcinoma	12	63	0.00403111	0.0356263	ko05217	ENSCHIG00000001027(FZD9);ENSCHIG00000007513(FZD5);ENSCHIG00000009523(WNT9A);ENSCHIG00000010919(WNT10B);ENSCHIG00000011819(GADD45B);ENSCHIG00000012408(FZD1);ENSCHIG00000014378(WNT5B);ENSCHIG00000016621(GADD45G);ENSCHIG00000021149(BMP4);ENSCHIG00000021782(WNT11);ENSCHIG00000026211(FZD4);MSTRG.6400(FZD2)	K02842+K02375+K01064+K01357+K04402+K02432+K00444+K04402+K04662+K01384+K02354+K02235
Organismal Systems	Endocrine system	Progesterone-mediated oocyte maturation	15	88	0.00425415	0.0366081	ko04914	ENSCHIG00000000353(CDK1);ENSCHIG00000009677(PDE3B);ENSCHIG00000011588(ADCY9);ENSCHIG00000011829(PKMYT1);ENSCHIG00000011982(BUB1);ENSCHIG00000014721(CCNB2);ENSCHIG00000015239(RPS6KA1);ENSCHIG00000016273(-);ENSCHIG00000017736(CCNA2);ENSCHIG00000018863(IGF1);ENSCHIG00000020735(ADCY4);ENSCHIG00000022851(PLK1);ENSCHIG00000022874(ADCY5);ENSCHIG00000025057(MAD2L1);ENSCHIG00000025184(ADCY7)	K02087+K13296+K08049+K06633+K02178+K21770+K04373+K05868+K06627+K05459+K08044+K06631+K08045+K02537+K08047
Environmental Information Processing	Signal transduction	FoxO signaling pathway	20	132	0.00440099	0.0369006	ko04068	ENSCHIG00000001922(TGFB3);ENSCHIG00000009525(SETD7);ENSCHIG00000010534(CCND1);ENSCHIG00000011819(GADD45B);ENSCHIG00000011916(TGFB1);ENSCHIG00000013774(SMAD3);ENSCHIG00000014436(PRKAA2);ENSCHIG00000014721(CCNB2);ENSCHIG00000015381(FBXO32);ENSCHIG00000016273(-);ENSCHIG00000016621(GADD45G);ENSCHIG00000018863(IGF1);ENSCHIG00000019384(-);ENSCHIG00000020405(SLC2A4);ENSCHIG00000020547(EGFR);ENSCHIG00000…	K13377+K11431+K04503+K04402+K13375+K23605+K07198+K21770+K10305+K05868+K04402+K05459+K03875+K07191+K04361+K13376+K06631+K10305+K04685+K08861
Organismal Systems	Immune system	Platelet activation	19	126	0.00571966	0.0467583	ko04611	ENSCHIG00000000527(PTGS1);ENSCHIG00000004449(-);ENSCHIG00000008918(P2RY1);ENSCHIG00000009461(MYL12B);ENSCHIG00000011588(ADCY9);ENSCHIG00000012195(PRKG1);ENSCHIG00000012979(VWF);ENSCHIG00000014773(PPP1CC);ENSCHIG00000017086(MYLK2);ENSCHIG00000017356(PLCG2);ENSCHIG00000019259(-);ENSCHIG00000019664(-);ENSCHIG00000020735(ADCY4);ENSCHIG00000021342(TLN2);ENSCHIG00000021617(PIK3R5);ENSCHIG00000022450(LY…	K00509+K04632+K04270+K12757+K08049+K07376+K03900+K06269+K00907+K05859+K12319+K12319+K08044+K06271+K21290+K05854+K08045+K08047+K16342
Organismal Systems	Endocrine system	Regulation of lipolysis in adipocyte	11	58	0.0059895	0.0477699	ko04923	ENSCHIG00000000527(PTGS1);ENSCHIG00000004449(-);ENSCHIG00000008262(FABP4);ENSCHIG00000009677(PDE3B);ENSCHIG00000011090(MGLL);ENSCHIG00000011588(ADCY9);ENSCHIG00000012195(PRKG1);ENSCHIG00000020735(ADCY4);ENSCHIG00000022874(ADCY5);ENSCHIG00000024459(-);ENSCHIG00000025184(ADCY7)	K00509+K04632+K08753+K13296+K01054+K08049+K07376+K08044+K08045+K16817+K08047

## Sheet: DM1-Vs-DM5
KEGG_A_class	KEGG_B_class	Pathway	DM1-vs-DM5 (460)	All (8858)	Pvalue	Qvalue	Pathway ID	Genes	K_IDs
Human Diseases	Substance dependence	Alcoholism	60	198	1.0965e-30	3.38819e-28	ko05034	ENSCHIG00000001191(-);ENSCHIG00000002577(-);ENSCHIG00000002971(-);ENSCHIG00000003296(FOSB);ENSCHIG00000004109(-);ENSCHIG00000004449(-);ENSCHIG00000005501(-);ENSCHIG00000005720(-);ENSCHIG00000006209(H2AC21);ENSCHIG00000006539(-);ENSCHIG00000006730(-);ENSCHIG00000007534(-);ENSCHIG00000007655(-);ENSCHIG00000007673(H2BC18);ENSCHIG00000007834(-);ENSCHIG00000007924(-);ENSCHIG00000007984(-);ENSCHIG00000…	K11252+K11253+K11254+K09029+K11253+K04632+K11253+K11253+K11251+K11252+K11253+K11252+K11252+K11252+K11253+K11251+K11251+K11251+K11251+K11254+K11251+K11251+K11252+K11254+K11253+K11252+K11253+K11252+K11251+K11252+K11253+K11251+K11303+K11253+K11251+K11254+K11251+K11253+K11253+K11254+K11252+K11252+K11251+K11252+K11252+K11254+K05869+K11254+K11251+K11253+K01593+K04542+K11253+K11251+K15014+K05211+K15985+…
Human Diseases	Immune diseases	Systemic lupus erythematosus	50	172	9.85346e-25	1.52236e-22	ko05322	ENSCHIG00000001191(-);ENSCHIG00000002577(-);ENSCHIG00000002971(-);ENSCHIG00000004109(-);ENSCHIG00000005501(-);ENSCHIG00000005720(-);ENSCHIG00000006209(H2AC21);ENSCHIG00000006539(-);ENSCHIG00000006730(-);ENSCHIG00000007534(-);ENSCHIG00000007655(-);ENSCHIG00000007673(H2BC18);ENSCHIG00000007834(-);ENSCHIG00000007924(-);ENSCHIG00000007984(-);ENSCHIG00000008044(-);ENSCHIG00000008310(-);ENSCHIG00000008…	K11252+K11253+K11254+K11253+K11253+K11253+K11251+K11252+K11253+K11252+K11252+K11252+K11253+K11251+K11251+K11251+K11251+K11254+K11251+K11251+K11252+K11254+K11253+K11252+K11253+K11252+K11251+K11252+K11253+K11251+K11253+K11251+K11254+K11251+K11253+K11253+K11254+K11252+K11252+K11251+K11252+K11252+K11254+K11254+K11251+K11253+K01332+K11253+K11251+K11251
Human Diseases	Cardiovascular diseases	Hypertrophic cardiomyopathy (HCM)	23	95	3.30889e-10	3.40816e-08	ko05410	ENSCHIG00000001922(TGFB3);ENSCHIG00000003341(ACTC1);ENSCHIG00000005606(SLC8A2);ENSCHIG00000007908(CACNG6);ENSCHIG00000008416(DES);ENSCHIG00000010887(SGCG);ENSCHIG00000010972(CACNG1);ENSCHIG00000011087(SLC8A3);ENSCHIG00000011916(TGFB1);ENSCHIG00000013972(ITGB6);ENSCHIG00000014436(PRKAA2);ENSCHIG00000014532(SGCA);ENSCHIG00000014590(TPM2);ENSCHIG00000015227(ITGA3);ENSCHIG00000016308(-);ENSCHIG000000…	K13377+K12314+K05849+K04871+K07610+K12564+K04866+K05849+K13375+K06589+K07198+K12565+K10374+K06482+K12567+K12567+K05459+K05865+K10351+K10373+K06585+K04862+K13376
Human Diseases	Cardiovascular diseases	Dilated cardiomyopathy (DCM)	24	108	9.02244e-10	6.96984e-08	ko05414	ENSCHIG00000001922(TGFB3);ENSCHIG00000004449(-);ENSCHIG00000003341(ACTC1);ENSCHIG00000005606(SLC8A2);ENSCHIG00000007908(CACNG6);ENSCHIG00000008416(DES);ENSCHIG00000010887(SGCG);ENSCHIG00000010972(CACNG1);ENSCHIG00000011087(SLC8A3);ENSCHIG00000011916(TGFB1);ENSCHIG00000013972(ITGB6);ENSCHIG00000014532(SGCA);ENSCHIG00000014590(TPM2);ENSCHIG00000015227(ITGA3);ENSCHIG00000016308(-);ENSCHIG00000018472…	K13377+K04632+K12314+K05849+K04871+K07610+K12564+K04866+K05849+K13375+K06589+K12565+K10374+K06482+K12567+K12567+K05459+K05865+K10351+K10373+K06585+K04862+K13376+K08041
Human Diseases	Cancers	Viral carcinogenesis	31	228	7.21538e-07	4.45911e-05	ko05203	ENSCHIG00000001191(-);ENSCHIG00000002971(-);ENSCHIG00000004374(RB1);ENSCHIG00000006539(-);ENSCHIG00000007534(-);ENSCHIG00000007655(-);ENSCHIG00000007673(H2BC18);ENSCHIG00000008363(-);ENSCHIG00000009173(H2BC15);ENSCHIG00000009391(-);ENSCHIG00000009479(H2BC5);ENSCHIG00000009751(-);ENSCHIG00000009885(-);ENSCHIG00000010137(RBL1);ENSCHIG00000010386(-);ENSCHIG00000010743(-);ENSCHIG00000010967(-);ENSCHI…	K11252+K11254+K06618+K11252+K11252+K11252+K11252+K11254+K11252+K11254+K11252+K11252+K11252+K04681+K11254+K11254+K11252+K11252+K11252+K11252+K11254+K11254+K04393+K09849+K12496+K03875+K11224+K05854+K06626+K11409+K04685
Human Diseases	Cancers	Gastric cancer	23	153	3.63992e-06	0.000187456	ko05226	ENSCHIG00000001027(FZD9);ENSCHIG00000001922(TGFB3);ENSCHIG00000004374(RB1);ENSCHIG00000005906(RPS6KB1);ENSCHIG00000007326(E2F2);ENSCHIG00000001102(-);ENSCHIG00000009523(WNT9A);ENSCHIG00000011916(TGFB1);ENSCHIG00000012379(CDH17);ENSCHIG00000014378(WNT5B);ENSCHIG00000015574(FGF7);ENSCHIG00000016621(GADD45G);ENSCHIG00000018029(CDH1);ENSCHIG00000019932(-);ENSCHIG00000020738(FGF9);ENSCHIG00000021782(W…	K02842+K13377+K06618+K04688+K09389+K05658+K01064+K13375+K06811+K00444+K04358+K04402+K05689+K05658+K04358+K01384+K13376+K06626+K04358+K04685+K08526+K05691+K02235
Cellular Processes	Cell growth and death	Cell cycle	21	140	9.98181e-06	0.000440625	ko04110	ENSCHIG00000001922(TGFB3);ENSCHIG00000004374(RB1);ENSCHIG00000007326(E2F2);ENSCHIG00000009302(CDC6);ENSCHIG00000010137(RBL1);ENSCHIG00000011442(MCM5);ENSCHIG00000011829(PKMYT1);ENSCHIG00000011916(TGFB1);ENSCHIG00000012871(E2F5);ENSCHIG00000015863(PCNA);ENSCHIG00000016621(GADD45G);ENSCHIG00000017476(MCM6);ENSCHIG00000018094(MCM4);ENSCHIG00000019384(-);ENSCHIG00000020423(MCM3);ENSCHIG00000022660(TG…	K13377+K06618+K09389+K02213+K04681+K02209+K06633+K13375+K04682+K04802+K04402+K02542+K02212+K03875+K02541+K13376+K06626+K06645+K02537+K04685+K02210
Environmental Information Processing	Signal transduction	Apelin signaling pathway	22	158	2.067e-05	0.000798378	ko04371	ENSCHIG00000000147(PLAT);ENSCHIG00000005606(SLC8A2);ENSCHIG00000005906(RPS6KB1);ENSCHIG00000008795(KLF2);ENSCHIG00000011087(SLC8A3);ENSCHIG00000011930(CAMK4);ENSCHIG00000014436(PRKAA2);ENSCHIG00000014910(SPP1);ENSCHIG00000015146(MYL4);ENSCHIG00000015809(MYLK);ENSCHIG00000016183(GNG5);ENSCHIG00000016206(MEF2C);ENSCHIG00000018029(CDH1);ENSCHIG00000019988(MYL2);ENSCHIG00000020858(SERPINE1);ENSCHIG00…	K01343+K05849+K04688+K17845+K05849+K05869+K07198+K06250+K12750+K00907+K04542+K04454+K05689+K10351+K03982+K06052+K21290+K09203+K04963+K09260+K08041+K06827
Human Diseases	Cancers	Transcriptional misregulation in cancers	27	227	4.5058e-05	0.00154699	ko05202	ENSCHIG00000000147(PLAT);ENSCHIG00000002577(-);ENSCHIG00000004109(-);ENSCHIG00000005501(-);ENSCHIG00000005720(-);ENSCHIG00000006730(-);ENSCHIG00000007834(-);ENSCHIG00000009421(H3C1);ENSCHIG00000009676(-);ENSCHIG00000010054(H3C15);ENSCHIG00000010234(-);ENSCHIG00000010477(-);ENSCHIG00000010723(-);ENSCHIG00000011320(DUSP6);ENSCHIG00000011587(CEBPA);ENSCHIG00000012111(LDB1);ENSCHIG00000013241(-);ENSC…	K01343+K11253+K11253+K11253+K11253+K11253+K11253+K11253+K11253+K11253+K11253+K11253+K11253+K21946+K09055+K15617+K11253+K15593+K04454+K04402+K11253+K05459+K02583+K08559+K15592+K06532+K08526
Cellular Processes	Cell growth and death	Necroptosis	23	185	8.33903e-05	0.00257676	ko04217	ENSCHIG00000006209(H2AC21);ENSCHIG00000006747(-);ENSCHIG00000007924(-);ENSCHIG00000007984(-);ENSCHIG00000008044(-);ENSCHIG00000008310(-);ENSCHIG00000008340(H2AC4);ENSCHIG00000008842(-);ENSCHIG00000009758(-);ENSCHIG00000010099(-);ENSCHIG00000010274(-);ENSCHIG00000010392(H2AC20);ENSCHIG00000011039(-);ENSCHIG00000012361(H2AX);ENSCHIG00000015350(-);ENSCHIG00000016771(TRAF5);ENSCHIG00000019198(-);ENSC…	K11251+K12965+K11251+K11251+K11251+K11251+K11251+K11251+K11251+K11251+K11251+K11251+K11251+K11251+K04722+K09849+K16342+K11224+K11251+K11251+K13625+K04515+K16342
Genetic Information Processing	Replication and repair	DNA replication	9	40	0.000164118	0.00461022	ko03030	ENSCHIG00000009155(FEN1);ENSCHIG00000011442(MCM5);ENSCHIG00000015863(PCNA);ENSCHIG00000017476(MCM6);ENSCHIG00000018094(MCM4);ENSCHIG00000018617(POLD1);ENSCHIG00000020423(MCM3);ENSCHIG00000021506(-);ENSCHIG00000027136(MCM7)	K04799+K02209+K04802+K02542+K02212+K02327+K02541+K02321+K02210
Organismal Systems	Circulatory system	Cardiac muscle contraction	16	111	0.000182679	0.00470399	ko04260	ENSCHIG00000003894(-);ENSCHIG00000003341(ACTC1);ENSCHIG00000005606(SLC8A2);ENSCHIG00000007908(CACNG6);ENSCHIG00000010972(CACNG1);ENSCHIG00000011087(SLC8A3);ENSCHIG00000014376(CASQ2);ENSCHIG00000014590(TPM2);ENSCHIG00000015146(MYL4);ENSCHIG00000019065(COX6A2);ENSCHIG00000019356(TNNC1);ENSCHIG00000019988(MYL2);ENSCHIG00000020204(-);ENSCHIG00000021855(CACNB1);ENSCHIG00000024900(-);ENSCHIG00000027094…	K01540+K12314+K05849+K04871+K04866+K05849+K23445+K10374+K12750+K02266+K05865+K10351+K10373+K04862+K23449+K01540
Human Diseases	Cardiovascular diseases	Arrhythmogenic right ventricular cardiomyopathy (ARVC)	13	81	0.000247813	0.00589032	ko05412	ENSCHIG00000005606(SLC8A2);ENSCHIG00000007908(CACNG6);ENSCHIG00000008416(DES);ENSCHIG00000010063(ACTN2);ENSCHIG00000010887(SGCG);ENSCHIG00000010972(CACNG1);ENSCHIG00000011087(SLC8A3);ENSCHIG00000013972(ITGB6);ENSCHIG00000014532(SGCA);ENSCHIG00000015227(ITGA3);ENSCHIG00000021157(ITGA9);ENSCHIG00000021855(CACNB1);ENSCHIG00000026793(-)	K05849+K04871+K07610+K21073+K12564+K04866+K05849+K06589+K12565+K06482+K06585+K04862+K05691
Human Diseases	Cancers	Pathways in cancer	48	564	0.000428057	0.00944783	ko05200	ENSCHIG00000000495(LAMB3);ENSCHIG00000001027(FZD9);ENSCHIG00000001922(TGFB3);ENSCHIG00000004449(-);ENSCHIG00000004374(RB1);ENSCHIG00000005906(RPS6KB1);ENSCHIG00000007326(E2F2);ENSCHIG00000007287(GLI1);ENSCHIG00000009359(GSTM3);ENSCHIG00000009523(WNT9A);ENSCHIG00000011587(CEBPA);ENSCHIG00000011916(TGFB1);ENSCHIG00000012768(-);ENSCHIG00000013977(-);ENSCHIG00000014378(WNT5B);ENSCHIG00000015227(ITGA3…	K06244+K02842+K13377+K04632+K06618+K04688+K09389+K16797+K00799+K01064+K09055+K13375+K00799+K04393+K00444+K06482+K07299+K04358+K21635+K04542+K04402+K00510+K09849+K09592+K04294+K00799+K05689+K05459+K03875+K05071+K04358+K06051+K06052+K04662+K11224+K01384+K13376+K06626+K08041+K04358+K04515+K04379+K06237+K04685+K08526+K04482+K05691+K02235
Organismal Systems	Endocrine system	Oxytocin signaling pathway	19	158	0.000521139	0.0107355	ko04921	ENSCHIG00000002047(KCNJ2);ENSCHIG00000004449(-);ENSCHIG00000007908(CACNG6);ENSCHIG00000010972(CACNG1);ENSCHIG00000011930(CAMK4);ENSCHIG00000012884(KCNJ5);ENSCHIG00000014436(PRKAA2);ENSCHIG00000015809(MYLK);ENSCHIG00000016206(MEF2C);ENSCHIG00000019198(-);ENSCHIG00000019259(-);ENSCHIG00000019664(-);ENSCHIG00000021617(PIK3R5);ENSCHIG00000021855(CACNB1);ENSCHIG00000023789(RYR3);ENSCHIG00000024549(ADC…	K04996+K04632+K04871+K04866+K05869+K04999+K07198+K00907+K04454+K16342+K12319+K12319+K21290+K04862+K04963+K08041+K04515+K04379+K16342
Organismal Systems	Circulatory system	Adrenergic signaling in cardiomyocytes	18	154	0.00101525	0.019607	ko04261	ENSCHIG00000003894(-);ENSCHIG00000004449(-);ENSCHIG00000003341(ACTC1);ENSCHIG00000005606(SLC8A2);ENSCHIG00000007908(CACNG6);ENSCHIG00000010972(CACNG1);ENSCHIG00000011087(SLC8A3);ENSCHIG00000014590(TPM2);ENSCHIG00000015146(MYL4);ENSCHIG00000018230(ADRA1B);ENSCHIG00000019356(TNNC1);ENSCHIG00000019988(MYL2);ENSCHIG00000020204(-);ENSCHIG00000021617(PIK3R5);ENSCHIG00000021855(CACNB1);ENSCHIG0000002454…	K01540+K04632+K12314+K05849+K04871+K04866+K05849+K10374+K12750+K04136+K05865+K10351+K10373+K21290+K04862+K08041+K04515+K01540
Human Diseases	Cancers	Breast cancer	17	144	0.00124302	0.0225936	ko05224	ENSCHIG00000001027(FZD9);ENSCHIG00000004374(RB1);ENSCHIG00000005906(RPS6KB1);ENSCHIG00000007326(E2F2);ENSCHIG00000009523(WNT9A);ENSCHIG00000014378(WNT5B);ENSCHIG00000015574(FGF7);ENSCHIG00000015794(JAG2);ENSCHIG00000016621(GADD45G);ENSCHIG00000018863(IGF1);ENSCHIG00000020738(FGF9);ENSCHIG00000020787(DLL1);ENSCHIG00000020996(JAG1);ENSCHIG00000021782(WNT11);ENSCHIG00000024886(FGF5);ENSCHIG000000253…	K02842+K06618+K04688+K09389+K01064+K00444+K04358+K21635+K04402+K05459+K04358+K06051+K06052+K01384+K04358+K04379+K02235
Organismal Systems	Endocrine system	Insulin secretion	12	88	0.00187258	0.0304541	ko04911	ENSCHIG00000003894(-);ENSCHIG00000004449(-);ENSCHIG00000009617(KCNJ11);ENSCHIG00000012611(PCLO);ENSCHIG00000014117(ABCC8);ENSCHIG00000014377(KCNN1);ENSCHIG00000015523(SLC2A1);ENSCHIG00000018342(KCNN3);ENSCHIG00000024465(CCKAR);ENSCHIG00000024549(ADCY1);ENSCHIG00000025051(CAMK2A);ENSCHIG00000027094(-)	K01540+K04632+K05004+K16882+K05032+K04942+K07299+K04944+K04194+K08041+K04515+K01540
Organismal Systems	Digestive system	Bile secretion	12	88	0.00187258	0.0304541	ko04976	ENSCHIG00000003894(-);ENSCHIG00000004449(-);ENSCHIG00000005530(-);ENSCHIG00000001102(-);ENSCHIG00000014984(ABCC3);ENSCHIG00000015523(SLC2A1);ENSCHIG00000017919(EPHX1);ENSCHIG00000019932(-);ENSCHIG00000021090(SLC9A3);ENSCHIG00000024549(ADCY1);ENSCHIG00000026624(-);ENSCHIG00000027094(-)	K01540+K04632+K05673+K05658+K05667+K07299+K01253+K05658+K12040+K08041+K09864+K01540
Organismal Systems	Digestive system	Mineral absorption	10	69	0.00278793	0.0430735	ko04978	ENSCHIG00000003894(-);ENSCHIG00000005606(SLC8A2);ENSCHIG00000009247(SLC6A19);ENSCHIG00000011087(SLC8A3);ENSCHIG00000012991(-);ENSCHIG00000016700(HMOX1);ENSCHIG00000019917(TRPM6);ENSCHIG00000021090(SLC9A3);ENSCHIG00000024945(-);ENSCHIG00000027094(-)	K01540+K05849+K05334+K05849+K21398+K00510+K04981+K12040+K13625+K01540
Human Diseases	Cancers	Proteoglycans in cancer	21	211	0.00310412	0.0456749	ko05205	ENSCHIG00000000437(ANK3);ENSCHIG00000001027(FZD9);ENSCHIG00000005906(RPS6KB1);ENSCHIG00000009523(WNT9A);ENSCHIG00000010009(CAV3);ENSCHIG00000011916(TGFB1);ENSCHIG00000013977(-);ENSCHIG00000014378(WNT5B);ENSCHIG00000018205(ANK2);ENSCHIG00000018863(IGF1);ENSCHIG00000020993(PLCE1);ENSCHIG00000021207(-);ENSCHIG00000021491(CD44);ENSCHIG00000021782(WNT11);ENSCHIG00000021915(VAV2);ENSCHIG00000022544(TIM…	K10380+K02842+K04688+K01064+K12959+K13375+K04393+K00444+K10380+K05459+K05860+K06497+K06256+K01384+K05730+K16866+K13376+K08523+K04515+K09543+K02235
